# Supplementary material for: Genome-Scale Metabolic Model Reconstruction and in Silico Investigations of Methane Metabolism in Methylosinus trichosporium OB3b
Source: Microorganisms. 2020 Mar 20;8(3):437. doi: 10.3390/microorganisms8030437 (PMC7144005; doi:10.3390/microorganisms8030437)
Supplement: Supplementary file 1 [file microorganisms-08-00437-s001.zip]

Archive with 43 entries (32 files):
- supplementary_materials/escher_metabolic_map/
- supplementary_materials/escher_metabolic_map/Methylosinus_trichosporium_OB3b_map.json
- supplementary_materials/escher_metabolic_map/Methylosinus_trichosporium_OB3b_map.png
- supplementary_materials/gem_reconstruction_supplementary_materials/
- supplementary_materials/gem_reconstruction_supplementary_materials/Decisions_on_list_of_reactions_added_to_GEM/
- supplementary_materials/gem_reconstruction_supplementary_materials/Decisions_on_list_of_reactions_added_to_GEM/OB3b_locus_tags_and_their_description_not_included_in_automatic_GEMs.txt
- supplementary_materials/gem_reconstruction_supplementary_materials/Decisions_on_list_of_reactions_added_to_GEM/temporal_file.txt
- supplementary_materials/gem_reconstruction_supplementary_materials/Inparanoid_outputs/
- supplementary_materials/gem_reconstruction_supplementary_materials/Inparanoid_outputs/AM1_GEM_locus_tags_vs_OB3b_locus_tags/
- supplementary_materials/gem_reconstruction_supplementary_materials/Inparanoid_outputs/AM1_GEM_locus_tags_vs_OB3b_locus_tags/orthologs.AM1_locus_tags.txt-OB3b_locus_tags.txt.html
- supplementary_materials/gem_reconstruction_supplementary_materials/Inparanoid_outputs/AM1_GEM_locus_tags_vs_OB3b_locus_tags/Output.AM1_locus_tags.txt-OB3b_locus_tags.txt
- supplementary_materials/gem_reconstruction_supplementary_materials/Inparanoid_outputs/AM1_GEM_locus_tags_vs_OB3b_locus_tags/sqltable.AM1_locus_tags.txt-OB3b_locus_tags.txt
- supplementary_materials/gem_reconstruction_supplementary_materials/Inparanoid_outputs/AM1_GEM_locus_tags_vs_OB3b_locus_tags/table.AM1_locus_tags.txt-OB3b_locus_tags.txt
- supplementary_materials/gem_reconstruction_supplementary_materials/Inparanoid_outputs/OB3b_refseq_genome_ids_vs_OB3b_genbank_genome_ids/
- supplementary_materials/gem_reconstruction_supplementary_materials/Inparanoid_outputs/OB3b_refseq_genome_ids_vs_OB3b_genbank_genome_ids/orthologs.OB3b_Refseq_for_inparanoid.fasta-OB3b_Genbank_for_inparanoid.fasta.html
- supplementary_materials/gem_reconstruction_supplementary_materials/Inparanoid_outputs/OB3b_refseq_genome_ids_vs_OB3b_genbank_genome_ids/Output.OB3b_Refseq_for_inparanoid.fasta-OB3b_Genbank_for_inparanoid.fasta
- supplementary_materials/gem_reconstruction_supplementary_materials/Inparanoid_outputs/OB3b_refseq_genome_ids_vs_OB3b_genbank_genome_ids/sqltable.OB3b_Refseq_for_inparanoid.fasta-OB3b_Genbank_for_inparanoid.fasta
- supplementary_materials/gem_reconstruction_supplementary_materials/Inparanoid_outputs/OB3b_refseq_genome_ids_vs_OB3b_genbank_genome_ids/table.OB3b_Refseq_for_inparanoid.fasta-OB3b_Genbank_for_inparanoid.fasta
- supplementary_materials/gem_reconstruction_supplementary_materials/pkgs.txt
- supplementary_materials/model_files/
- supplementary_materials/model_files/iMsOB3b.json
- supplementary_materials/model_files/iMsOB3b.xml
- supplementary_materials/simulations/
- supplementary_materials/simulations/flux_distributions/
- supplementary_materials/simulations/flux_distributions/1. falda_knocked_out.csv
- supplementary_materials/simulations/flux_distributions/2. acetyl_coA_flux_33_from_pyruvate.csv
- supplementary_materials/simulations/flux_distributions/3. reverse_TCA_AKGDH_reversible_OOR3r_blocked.csv
- supplementary_materials/simulations/flux_distributions/4. reverse_TCA_AKGDH_blocked_OOR3r_active.csv
- supplementary_materials/simulations/flux_distributions/5. reverse_TCA_AKGDH_active_OOR3r_active.csv
- supplementary_materials/simulations/flux_distributions/6. reduced_costs_redox_arm_falda_knockout.csv
- supplementary_materials/simulations/model_confirmation/
- supplementary_materials/simulations/model_confirmation/parameter_fit_3_modes.xls
- supplementary_materials/simulations/model_confirmation/redox_arm_different_nitrogen_sources.xls
- supplementary_materials/Supplementary materials explanations.docx
- supplementary_materials/supplementary_scripts/
- supplementary_materials/supplementary_scripts/1. Check GEM for sanity.ipynb
- supplementary_materials/supplementary_scripts/2. Adapt nitrogen metabolism.ipynb
- supplementary_materials/supplementary_scripts/3. Refine central carbon metabolism for AM1-based OB3b GEM.ipynb
- supplementary_materials/supplementary_scripts/4. Add reactions not present in OB3b GEM.ipynb
- supplementary_materials/supplementary_scripts/5. Curate electron transport chain and nitrogen metabolism.ipynb
- supplementary_materials/supplementary_scripts/6. Validate the model.ipynb
- supplementary_materials/supplementary_scripts/7. Small fixes.ipynb
- supplementary_materials/supplementary_scripts/8. Apply omics information to the model.ipynb
