# Supplementary material for: Genome-Scale Metabolic Model Reconstruction and in Silico Investigations of Methane Metabolism in Methylosinus trichosporium OB3b
Source: Microorganisms. 2020 Mar 20;8(3):437. doi: 10.3390/microorganisms8030437 (PMC7144005; doi:10.3390/microorganisms8030437)
Supplement: Supplementary file 1 [file microorganisms-08-00437-s001.zip › supplementary_materials/escher_metabolic_map/Methylosinus_trichosporium_OB3b_map.json]

[{"map_name":"new_map","map_id":"T23tSafzNPUu","map_description":"\nLast Modified Wed Feb 26 2020 16:57:24 GMT+0900 (Korean Standard Time)","homepage":"https://escher.github.io","schema":"https://escher.github.io/escher/jsonschema/1-0-0#"},{"reactions":{"0":{"name":"methane exchange","bigg_id":"EX_ch4_e","reversibility":false,"label_x":-2905.029941727178,"label_y":-1603.9774112272094,"gene_reaction_rule":"","genes":[],"metabolites":[{"bigg_id":"ch4_e","coefficient":1}],"segments":{"0":{"from_node_id":"1","to_node_id":"2","b1":null,"b2":null},"1":{"from_node_id":"3","to_node_id":"2","b1":null,"b2":null},"2":{"from_node_id":"3","to_node_id":"0","b1":{"x":-2920.2519268750557,"y":-1551.9778086269175},"b2":{"x":-2920.446163879449,"y":-1497.7281563516624}}}},"2":{"name":"methane transport via diffusion (extracellular to periplasm)","bigg_id":"CH4tex","reversibility":false,"label_x":-2907.247617580443,"label_y":-1253.553953421196,"gene_reaction_rule":"","genes":[],"metabolites":[{"bigg_id":"ch4_e","coefficient":-1},{"bigg_id":"ch4_p","coefficient":1}],"segments":{"6":{"from_node_id":"8","to_node_id":"9","b1":null,"b2":null},"7":{"from_node_id":"10","to_node_id":"9","b1":null,"b2":null},"8":{"from_node_id":"8","to_node_id":"0","b1":{"x":-2921.630749612353,"y":-1325.982732721624},"b2":{"x":-2921.163029683132,"y":-1380.2307164451488}},"9":{"from_node_id":"10","to_node_id":"11","b1":{"x":-2922.699823736287,"y":-1201.9873413535674},"b2":{"x":-2923.1675436655078,"y":-1147.7393576300428}}}},"6":{"name":"Diffusion CH4 between Periplasm and Cytosol","bigg_id":"CH4trpp","reversibility":true,"label_x":-2798.675132797847,"label_y":-1129.6041211538181,"gene_reaction_rule":"","genes":[],"metabolites":[{"bigg_id":"ch4_c","coefficient":1},{"bigg_id":"ch4_p","coefficient":-1}],"segments":{"26":{"from_node_id":"28","to_node_id":"29","b1":null,"b2":null},"27":{"from_node_id":"30","to_node_id":"29","b1":null,"b2":null},"28":{"from_node_id":"30","to_node_id":"31","b1":{"x":-2686.675512648215,"y":-1089.8211494961652},"b2":{"x":-2632.4258450172874,"y":-1090.0110492957187}},"29":{"from_node_id":"28","to_node_id":"11","b1":{"x":-2810.6747529474787,"y":-1089.387092811471},"b2":{"x":-2864.924420578406,"y":-1089.1971930119173}}}},"7":{"name":"soluble Methane Monooxygenase","bigg_id":"SMMOi","reversibility":false,"label_x":-2560.3319042049684,"label_y":-904.7751592635555,"gene_reaction_rule":"CQW49_RS12515 and CQW49_RS12510 and CQW49_RS12500 and CQW49_RS12505 and CQW49_RS12490 and CQW49_RS12520 and CQW49_RS12530","genes":[{"name":"CQW49_RS12515","bigg_id":"CQW49_RS12515"},{"name":"CQW49_RS12510","bigg_id":"CQW49_RS12510"},{"name":"CQW49_RS12500","bigg_id":"CQW49_RS12500"},{"name":"CQW49_RS12505","bigg_id":"CQW49_RS12505"},{"name":"CQW49_RS12490","bigg_id":"CQW49_RS12490"},{"name":"CQW49_RS12520","bigg_id":"CQW49_RS12520"},{"name":"CQW49_RS12530","bigg_id":"CQW49_RS12530"}],"metabolites":[{"bigg_id":"ch4_c","coefficient":-1},{"bigg_id":"h2o_c","coefficient":1},{"bigg_id":"h_c","coefficient":-1},{"bigg_id":"meoh_c","coefficient":1},{"bigg_id":"nad_c","coefficient":1},{"bigg_id":"nadh_c","coefficient":-1},{"bigg_id":"o2_c","coefficient":-1}],"segments":{"30":{"from_node_id":"32","to_node_id":"33","b1":null,"b2":null},"31":{"from_node_id":"34","to_node_id":"33","b1":null,"b2":null},"32":{"from_node_id":"32","to_node_id":"31","b1":{"x":-2574.689993080538,"y":-977.2212488826572},"b2":{"x":-2574.2032850650658,"y":-1031.4690655696693}},"33":{"from_node_id":"34","to_node_id":"35","b1":{"x":-2575.8383548497627,"y":-849.2264002939464},"b2":{"x":-2593.884731208241,"y":-844.1380999560972}},"34":{"from_node_id":"32","to_node_id":"36","b1":{"x":-2574.6541067752496,"y":-981.2210879010543},"b2":{"x":-2556.6077304167716,"y":-986.3093882389035}},"35":{"from_node_id":"34","to_node_id":"37","b1":{"x":-2575.8024685444743,"y":-853.2262393123436},"b2":{"x":-2576.2891765599466,"y":-798.9784226253314}},"36":{"from_node_id":"34","to_node_id":"38","b1":{"x":-2575.8383548497627,"y":-849.2264002939464},"b2":{"x":-2557.886180042666,"y":-843.8151232085028}},"37":{"from_node_id":"32","to_node_id":"39","b1":{"x":-2574.6541067752496,"y":-981.2210879010543},"b2":{"x":-2592.606281582346,"y":-986.6323649864978}},"38":{"from_node_id":"32","to_node_id":"40","b1":{"x":-2574.6541067752496,"y":-981.2210879010543},"b2":{"x":-2590.3294862787147,"y":-943.2198110452118}}}},"8":{"name":"Methanol reversible transport via diffusion (periplasm)","bigg_id":"MEOHtrpp","reversibility":true,"label_x":-2751.790213271781,"label_y":-809.1033918177404,"gene_reaction_rule":"","genes":[],"metabolites":[{"bigg_id":"meoh_c","coefficient":1},{"bigg_id":"meoh_p","coefficient":-1}],"segments":{"39":{"from_node_id":"41","to_node_id":"42","b1":null,"b2":null},"40":{"from_node_id":"43","to_node_id":"42","b1":null,"b2":null},"41":{"from_node_id":"43","to_node_id":"37","b1":{"x":-2689.815856202496,"y":-740.5316279303554},"b2":{"x":-2635.5660484617943,"y":-740.3871976811562}},"42":{"from_node_id":"41","to_node_id":"16","b1":{"x":-2813.815416752672,"y":-740.8617542142393},"b2":{"x":-2868.0652244933735,"y":-741.0061844634386}}}},"9":{"name":"methanol_dehydrogenase","bigg_id":"MEOHDH","reversibility":false,"label_x":-2911.6916085700072,"label_y":-554.0045493905817,"gene_reaction_rule":"( CQW49_RS14460 and CQW49_RS14475 ) or CQW49_RS14430","genes":[{"name":"CQW49_RS14460","bigg_id":"CQW49_RS14460"},{"name":"CQW49_RS14475","bigg_id":"CQW49_RS14475"},{"name":"CQW49_RS14430","bigg_id":"CQW49_RS14430"}],"metabolites":[{"bigg_id":"fald_p","coefficient":1},{"bigg_id":"ficytc_c","coefficient":-2},{"bigg_id":"focytc_c","coefficient":2},{"bigg_id":"h_p","coefficient":2},{"bigg_id":"meoh_p","coefficient":-1}],"segments":{"43":{"from_node_id":"45","to_node_id":"46","b1":null,"b2":null},"44":{"from_node_id":"47","to_node_id":"46","b1":null,"b2":null},"45":{"from_node_id":"47","to_node_id":"48","b1":{"x":-2926.6916085700072,"y":-502.0045493905817},"b2":{"x":-2926.6916085700072,"y":-447.7545493905817}},"46":{"from_node_id":"45","to_node_id":"49","b1":{"x":-2926.6916085700072,"y":-630.0045493905817},"b2":{"x":-2944.6916085700072,"y":-635.2545493905817}},"47":{"from_node_id":"47","to_node_id":"50","b1":{"x":-2926.6916085700072,"y":-498.0045493905817},"b2":{"x":-2908.6916085700072,"y":-492.7545493905817}},"48":{"from_node_id":"47","to_node_id":"51","b1":{"x":-2926.6916085700072,"y":-498.0045493905817},"b2":{"x":-2944.6916085700072,"y":-492.7545493905817}},"49":{"from_node_id":"45","to_node_id":"16","b1":{"x":-2926.6916085700072,"y":-626.0045493905817},"b2":{"x":-2926.6916085700072,"y":-680.2545493905817}}}},"10":{"name":"formaldehyde_transport_via_diffusion__periplasm_to_cytoplasm_","bigg_id":"FALDtpp","reversibility":true,"label_x":-2911.6916085700072,"label_y":-204.00454939058181,"gene_reaction_rule":"","genes":[],"metabolites":[{"bigg_id":"fald_c","coefficient":1},{"bigg_id":"fald_p","coefficient":-1}],"segments":{"50":{"from_node_id":"52","to_node_id":"53","b1":null,"b2":null},"51":{"from_node_id":"54","to_node_id":"53","b1":null,"b2":null},"52":{"from_node_id":"54","to_node_id":"55","b1":{"x":-2926.6916085700072,"y":-152.00454939058181},"b2":{"x":-2926.6916085700072,"y":-97.75454939058181}},"53":{"from_node_id":"52","to_node_id":"48","b1":{"x":-2926.6916085700072,"y":-276.0045493905818},"b2":{"x":-2926.6916085700072,"y":-330.2545493905817}}}},"18":{"name":"formate_tetrahydrofolate_ligase","bigg_id":"FTHFL","reversibility":true,"label_x":-1053.3219695347586,"label_y":146.34541153318446,"gene_reaction_rule":"CQW49_RS12230","genes":[{"name":"CQW49_RS12230","bigg_id":"CQW49_RS12230"}],"metabolites":[{"bigg_id":"10fthf_c","coefficient":1},{"bigg_id":"adp_c","coefficient":1},{"bigg_id":"atp_c","coefficient":-1},{"bigg_id":"for_c","coefficient":-1},{"bigg_id":"pi_c","coefficient":1},{"bigg_id":"thf_c","coefficient":-1}],"segments":{"97":{"from_node_id":"99","to_node_id":"100","b1":null,"b2":null},"98":{"from_node_id":"101","to_node_id":"100","b1":null,"b2":null},"99":{"from_node_id":"101","to_node_id":"102","b1":{"x":-1068.3219695347586,"y":198.34541153318446},"b2":{"x":-1068.3219695347586,"y":252.59541153318446}},"100":{"from_node_id":"101","to_node_id":"103","b1":{"x":-1068.3219695347586,"y":202.34541153318446},"b2":{"x":-1050.3219695347586,"y":207.59541153318446}},"101":{"from_node_id":"99","to_node_id":"104","b1":{"x":-1068.3219695347586,"y":70.34541153318446},"b2":{"x":-1066.9201140660086,"y":117.90791153318446}},"102":{"from_node_id":"99","to_node_id":"763","b1":{"x":-1068.3219695347586,"y":74.34541153318446},"b2":{"x":-1068.3219695347586,"y":20.09541153318446}},"103":{"from_node_id":"101","to_node_id":"105","b1":{"x":-1068.3219695347586,"y":202.34541153318446},"b2":{"x":-1086.3219695347586,"y":207.59541153318446}},"104":{"from_node_id":"99","to_node_id":"106","b1":{"x":-1068.3219695347586,"y":70.34541153318446},"b2":{"x":-1080.3013396519461,"y":120.78632950193446}}}},"19":{"name":"methenyltetrahydrofolate_cyclohydrolase","bigg_id":"MTHFC","reversibility":true,"label_x":-1053.3219695347586,"label_y":496.34541153318446,"gene_reaction_rule":"CQW49_RS12250","genes":[{"name":"CQW49_RS12250","bigg_id":"CQW49_RS12250"}],"metabolites":[{"bigg_id":"10fthf_c","coefficient":-1},{"bigg_id":"h2o_c","coefficient":1},{"bigg_id":"h_c","coefficient":-1},{"bigg_id":"methf_c","coefficient":1}],"segments":{"105":{"from_node_id":"107","to_node_id":"108","b1":null,"b2":null},"106":{"from_node_id":"109","to_node_id":"108","b1":null,"b2":null},"107":{"from_node_id":"107","to_node_id":"102","b1":{"x":-1068.3219695347586,"y":424.34541153318446},"b2":{"x":-1068.3219695347586,"y":370.09541153318446}},"108":{"from_node_id":"109","to_node_id":"110","b1":{"x":-1068.3219695347586,"y":552.3454115331845},"b2":{"x":-1086.3219695347586,"y":557.5954115331845}},"109":{"from_node_id":"107","to_node_id":"111","b1":{"x":-1068.3219695347586,"y":420.34541153318446},"b2":{"x":-1086.3219695347586,"y":415.09541153318446}},"110":{"from_node_id":"109","to_node_id":"112","b1":{"x":-1068.3219695347586,"y":548.3454115331845},"b2":{"x":-1068.3219695347586,"y":602.5954115331845}}}},"20":{"name":"methylenetetrahydrofolate_dehydrogenase","bigg_id":"MTHFD","reversibility":true,"label_x":-1053.3219695347586,"label_y":846.3454115331842,"gene_reaction_rule":"CQW49_RS12245","genes":[{"name":"CQW49_RS12245","bigg_id":"CQW49_RS12245"}],"metabolites":[{"bigg_id":"methf_c","coefficient":-1},{"bigg_id":"mlthf_c","coefficient":1},{"bigg_id":"nadp_c","coefficient":1},{"bigg_id":"nadph_c","coefficient":-1}],"segments":{"111":{"from_node_id":"113","to_node_id":"114","b1":null,"b2":null},"112":{"from_node_id":"115","to_node_id":"114","b1":null,"b2":null},"113":{"from_node_id":"113","to_node_id":"112","b1":{"x":-1068.3219695347586,"y":774.3454115331842},"b2":{"x":-1068.3219695347586,"y":720.0954115331845}},"114":{"from_node_id":"115","to_node_id":"116","b1":{"x":-1068.3219695347586,"y":898.3454115331842},"b2":{"x":-1064.9764495152274,"y":1003.2680189550592}},"115":{"from_node_id":"115","to_node_id":"117","b1":{"x":-1068.3219695347586,"y":902.3454115331842},"b2":{"x":-1086.3219695347586,"y":907.5954115331842}},"116":{"from_node_id":"113","to_node_id":"118","b1":{"x":-1068.3219695347586,"y":770.3454115331842},"b2":{"x":-1086.3219695347586,"y":765.0954115331842}}}},"24":{"name":"serine_hydroxymethyltransferase","bigg_id":"GHMT2r","reversibility":true,"label_x":-1053.0442544033126,"label_y":1247.8250360407628,"gene_reaction_rule":"CQW49_RS06375","genes":[{"name":"CQW49_RS06375","bigg_id":"CQW49_RS06375"}],"metabolites":[{"bigg_id":"gly_c","coefficient":-1},{"bigg_id":"h2o_c","coefficient":-1},{"bigg_id":"mlthf_c","coefficient":-1},{"bigg_id":"ser__L_c","coefficient":1},{"bigg_id":"thf_c","coefficient":1}],"segments":{"138":{"from_node_id":"140","to_node_id":"141","b1":null,"b2":null},"139":{"from_node_id":"142","to_node_id":"141","b1":null,"b2":null},"140":{"from_node_id":"140","to_node_id":"143","b1":{"x":-1066.7883769623388,"y":1171.0029579096067},"b2":{"x":-1011.9831333882466,"y":1204.8135208207082}},"141":{"from_node_id":"140","to_node_id":"144","b1":{"x":-1066.7883769623388,"y":1171.0029579096067},"b2":{"x":-945.9972020667551,"y":1151.8103009112838}},"142":{"from_node_id":"140","to_node_id":"116","b1":{"x":-1066.8548697126917,"y":1175.002405210691},"b2":{"x":-1065.9530617860328,"y":1120.759901189735}},"143":{"from_node_id":"142","to_node_id":"145","b1":{"x":-1067.4908520048757,"y":1305.7382012318044},"b2":{"x":-1034.4756677440341,"y":1362.2416915808853}},"144":{"from_node_id":"142","to_node_id":"146","b1":{"x":-1067.5573447552283,"y":1309.7376485328887},"b2":{"x":-1051.7251371574457,"y":1316.9486920670997}}}},"27":{"name":"L_serine_glyoxylate_aminotransferase","bigg_id":"SERGLXAT","reversibility":false,"label_x":-910.4599011830655,"label_y":1382.6167764352112,"gene_reaction_rule":"CQW49_RS12235","genes":[{"name":"CQW49_RS12235","bigg_id":"CQW49_RS12235"}],"metabolites":[{"bigg_id":"glx_c","coefficient":-1},{"bigg_id":"gly_c","coefficient":1},{"bigg_id":"hpyr_c","coefficient":1},{"bigg_id":"ser__L_c","coefficient":-1}],"segments":{"157":{"from_node_id":"159","to_node_id":"160","b1":null,"b2":null},"158":{"from_node_id":"161","to_node_id":"160","b1":null,"b2":null},"159":{"from_node_id":"159","to_node_id":"162","b1":{"x":-926.457026913906,"y":1422.0008257329428},"b2":{"x":-931.8747848340233,"y":1439.9510457627644}},"160":{"from_node_id":"161","to_node_id":"163","b1":{"x":-794.4627754522251,"y":1423.2327271374793},"b2":{"x":-789.3809906424358,"y":1441.2809393244797}},"161":{"from_node_id":"161","to_node_id":"164","b1":{"x":-798.4626012540941,"y":1423.195396791887},"b2":{"x":-744.2149638162441,"y":1423.7016896039786}},"162":{"from_node_id":"159","to_node_id":"145","b1":{"x":-922.457201112037,"y":1422.038156078535},"b2":{"x":-976.704838549887,"y":1421.5318632664435}}}},"28":{"name":"hydroxypyruvate_reductase","bigg_id":"GLYD","reversibility":true,"label_x":-536.9819080723266,"label_y":1488.1061557170328,"gene_reaction_rule":"CQW49_RS12240","genes":[{"name":"CQW49_RS12240","bigg_id":"CQW49_RS12240"}],"metabolites":[{"bigg_id":"glyc_R_c","coefficient":1},{"bigg_id":"h_c","coefficient":-1},{"bigg_id":"hpyr_c","coefficient":-1},{"bigg_id":"nad_c","coefficient":1},{"bigg_id":"nadh_c","coefficient":-1}],"segments":{"163":{"from_node_id":"165","to_node_id":"166","b1":null,"b2":null},"164":{"from_node_id":"167","to_node_id":"166","b1":null,"b2":null},"165":{"from_node_id":"167","to_node_id":"168","b1":{"x":-492.3745541027836,"y":1561.6694304181265},"b2":{"x":-448.1750033539165,"y":1593.125148715414}},"166":{"from_node_id":"165","to_node_id":"169","b1":{"x":-596.6610517222309,"y":1487.4513301037891},"b2":{"x":-590.5015072444498,"y":1469.7419396053492}},"167":{"from_node_id":"165","to_node_id":"164","b1":{"x":-593.4020986716232,"y":1489.770645738612},"b2":{"x":-637.6016494204905,"y":1458.314927441325}},"168":{"from_node_id":"167","to_node_id":"170","b1":{"x":-489.11560105217586,"y":1563.9887460529494},"b2":{"x":-495.27514552995694,"y":1581.6981365513898}},"169":{"from_node_id":"165","to_node_id":"171","b1":{"x":-596.6610517222309,"y":1487.4513301037891},"b2":{"x":-611.3753479578572,"y":1499.0725170608189}}}},"29":{"name":"glycerate_kinase","bigg_id":"GLYCK2","reversibility":false,"label_x":-387.3028201680204,"label_y":1812.7200460798967,"gene_reaction_rule":"META1_2944","genes":[{"name":"META1_2944","bigg_id":"META1_2944"}],"metabolites":[{"bigg_id":"2pg_c","coefficient":1},{"bigg_id":"adp_c","coefficient":1},{"bigg_id":"atp_c","coefficient":-1},{"bigg_id":"glyc_R_c","coefficient":-1},{"bigg_id":"h_c","coefficient":1}],"segments":{"170":{"from_node_id":"172","to_node_id":"173","b1":null,"b2":null},"171":{"from_node_id":"174","to_node_id":"173","b1":null,"b2":null},"172":{"from_node_id":"174","to_node_id":"175","b1":{"x":-402.86944358985465,"y":1864.176267155086},"b2":{"x":-403.4555068358277,"y":1918.4231014394177}},"173":{"from_node_id":"174","to_node_id":"176","b1":{"x":-402.9126556264241,"y":1868.1760337382625},"b2":{"x":-384.97042180012704,"y":1873.6201815432441}},"174":{"from_node_id":"172","to_node_id":"177","b1":{"x":-401.4866584196327,"y":1736.1837364934377},"b2":{"x":-419.42889224592955,"y":1730.739588688456}},"175":{"from_node_id":"172","to_node_id":"168","b1":{"x":-401.52987045620216,"y":1740.1835030766142},"b2":{"x":-400.9438072102291,"y":1685.9366687922825}},"176":{"from_node_id":"174","to_node_id":"178","b1":{"x":-402.9126556264241,"y":1868.1760337382625},"b2":{"x":-420.9683210487158,"y":1873.2312732141195}}}},"32":{"name":"enolase","bigg_id":"ENO","reversibility":true,"label_x":-535.5715058398689,"label_y":2140.3543044566622,"gene_reaction_rule":"CQW49_RS08635","genes":[{"name":"CQW49_RS08635","bigg_id":"CQW49_RS08635"}],"metabolites":[{"bigg_id":"2pg_c","coefficient":-1},{"bigg_id":"h2o_c","coefficient":1},{"bigg_id":"pep_c","coefficient":1}],"segments":{"187":{"from_node_id":"189","to_node_id":"190","b1":null,"b2":null},"188":{"from_node_id":"191","to_node_id":"190","b1":null,"b2":null},"189":{"from_node_id":"189","to_node_id":"175","b1":{"x":-493.0836591112793,"y":2046.8055928875638},"b2":{"x":-450.35891534807274,"y":2013.3741889330727}},"190":{"from_node_id":"191","to_node_id":"192","b1":{"x":-593.890427806034,"y":2125.6852188078365},"b2":{"x":-609.1175278233184,"y":2114.744564117023}},"191":{"from_node_id":"191","to_node_id":"193","b1":{"x":-590.740216284323,"y":2123.220230497828},"b2":{"x":-633.4649600475295,"y":2156.651634452319}}}},"33":{"name":"phosphoenolpyruvate_carboxylase","bigg_id":"PPC","reversibility":false,"label_x":-904.392329239738,"label_y":2088.04327975013,"gene_reaction_rule":"CQW49_RS12265","genes":[{"name":"CQW49_RS12265","bigg_id":"CQW49_RS12265"}],"metabolites":[{"bigg_id":"co2_c","coefficient":-1},{"bigg_id":"h2o_c","coefficient":-1},{"bigg_id":"h_c","coefficient":1},{"bigg_id":"oaa_c","coefficient":1},{"bigg_id":"pep_c","coefficient":-1},{"bigg_id":"pi_c","coefficient":1}],"segments":{"192":{"from_node_id":"194","to_node_id":"195","b1":null,"b2":null},"193":{"from_node_id":"196","to_node_id":"195","b1":null,"b2":null},"194":{"from_node_id":"194","to_node_id":"197","b1":{"x":-788.7336140495618,"y":2192.725982557583},"b2":{"x":-783.5051133762593,"y":2210.732239267662}},"195":{"from_node_id":"194","to_node_id":"198","b1":{"x":-788.7336140495618,"y":2192.725982557583},"b2":{"x":-783.462122209952,"y":2174.7322649376765}},"196":{"from_node_id":"196","to_node_id":"199","b1":{"x":-920.7335199261756,"y":2192.568348281123},"b2":{"x":-925.9620205994781,"y":2174.5620915710433}},"197":{"from_node_id":"196","to_node_id":"200","b1":{"x":-916.7335227783994,"y":2192.573125077379},"b2":{"x":-970.9834840951139,"y":2192.508339778152}},"198":{"from_node_id":"194","to_node_id":"193","b1":{"x":-792.733611197338,"y":2192.7212057613265},"b2":{"x":-738.4836498806237,"y":2192.7859910605534}}}},"34":{"name":"malate_dehydrogenase","bigg_id":"MDH","reversibility":true,"label_x":-1170.221631573364,"label_y":2056.6717543651616,"gene_reaction_rule":"CQW49_RS12150 and CQW49_RS19015","genes":[{"name":"CQW49_RS12150","bigg_id":"CQW49_RS12150"},{"name":"CQW49_RS19015","bigg_id":"CQW49_RS19015"}],"metabolites":[{"bigg_id":"h_c","coefficient":1},{"bigg_id":"mal__L_c","coefficient":-1},{"bigg_id":"nad_c","coefficient":-1},{"bigg_id":"nadh_c","coefficient":1},{"bigg_id":"oaa_c","coefficient":1}],"segments":{"200":{"from_node_id":"202","to_node_id":"203","b1":null,"b2":null},"201":{"from_node_id":"204","to_node_id":"203","b1":null,"b2":null},"202":{"from_node_id":"204","to_node_id":"205","b1":{"x":-1120.7071965165756,"y":2132.3983935573065},"b2":{"x":-1126.2402603360167,"y":2150.3134069474772}},"203":{"from_node_id":"202","to_node_id":"206","b1":{"x":-1227.538761214997,"y":2061.8929555820196},"b2":{"x":-1272.816982971945,"y":2032.01076800265}},"204":{"from_node_id":"202","to_node_id":"207","b1":{"x":-1230.8772476118227,"y":2059.689660645292},"b2":{"x":-1225.3441837923815,"y":2041.7746472551212}},"205":{"from_node_id":"204","to_node_id":"208","b1":{"x":-1120.7071965165756,"y":2132.3983935573065},"b2":{"x":-1106.4106059054673,"y":2120.267029376046}},"206":{"from_node_id":"204","to_node_id":"200","b1":{"x":-1124.0456829134014,"y":2130.195098620579},"b2":{"x":-1078.7674611564532,"y":2160.0772861999485}}}},"36":{"name":"malyl_CoA_synthetase","bigg_id":"MALCOAS","reversibility":false,"label_x":-1303.6123896982026,"label_y":1835.6621939627767,"gene_reaction_rule":"CQW49_RS12260 and CQW49_RS12255","genes":[{"name":"CQW49_RS12260","bigg_id":"CQW49_RS12260"},{"name":"CQW49_RS12255","bigg_id":"CQW49_RS12255"}],"metabolites":[{"bigg_id":"adp_c","coefficient":1},{"bigg_id":"atp_c","coefficient":-1},{"bigg_id":"coa_c","coefficient":-1},{"bigg_id":"malScoa_c","coefficient":1},{"bigg_id":"mal__L_c","coefficient":-1},{"bigg_id":"pi_c","coefficient":1}],"segments":{"215":{"from_node_id":"217","to_node_id":"218","b1":null,"b2":null},"216":{"from_node_id":"219","to_node_id":"218","b1":null,"b2":null},"217":{"from_node_id":"219","to_node_id":"220","b1":{"x":-1317.1335337735031,"y":1758.6960492168669},"b2":{"x":-1299.0342161509152,"y":1753.799397136448}},"218":{"from_node_id":"217","to_node_id":"221","b1":{"x":-1319.717375250848,"y":1890.6707580182879},"b2":{"x":-1337.8166928734363,"y":1895.5674100987067}},"219":{"from_node_id":"217","to_node_id":"222","b1":{"x":-1319.717375250848,"y":1890.6707580182879},"b2":{"x":-1301.8235904730486,"y":1896.2720941379825}},"220":{"from_node_id":"219","to_node_id":"223","b1":{"x":-1317.2118320000895,"y":1762.6952828169096},"b2":{"x":-1316.149912302014,"y":1708.4556771163257}},"221":{"from_node_id":"217","to_node_id":"206","b1":{"x":-1319.6390770242617,"y":1886.671524418245},"b2":{"x":-1320.700996722337,"y":1940.911130118829}},"222":{"from_node_id":"219","to_node_id":"224","b1":{"x":-1317.1335337735031,"y":1758.6960492168669},"b2":{"x":-1335.0273185513026,"y":1753.0947130971722}}}},"37":{"name":"malyl_CoA_lyase","bigg_id":"MALCOAL","reversibility":true,"label_x":-1133.4385395297777,"label_y":1620.6857700728633,"gene_reaction_rule":"CQW49_RS12270","genes":[{"name":"CQW49_RS12270","bigg_id":"CQW49_RS12270"}],"metabolites":[{"bigg_id":"accoa_c","coefficient":1},{"bigg_id":"glx_c","coefficient":1},{"bigg_id":"malScoa_c","coefficient":-1}],"segments":{"223":{"from_node_id":"225","to_node_id":"226","b1":null,"b2":null},"224":{"from_node_id":"227","to_node_id":"226","b1":null,"b2":null},"225":{"from_node_id":"227","to_node_id":"228","b1":{"x":-1089.780191855111,"y":1563.9435119429604},"b2":{"x":-1281.258218912954,"y":1381.3653743566324}},"226":{"from_node_id":"227","to_node_id":"162","b1":{"x":-1093.5182784151762,"y":1565.3671371989394},"b2":{"x":-1024.8342733896066,"y":1531.6703036490999}},"227":{"from_node_id":"225","to_node_id":"223","b1":{"x":-1209.3989617771922,"y":1609.4995201342872},"b2":{"x":-1260.096760748074,"y":1628.8074376685022}}}},"44":{"name":"aconitate_hydratase","bigg_id":"ACONT","reversibility":true,"label_x":-1171.1578744343901,"label_y":2703.935602183002,"gene_reaction_rule":"CQW49_RS13170","genes":[{"name":"CQW49_RS13170","bigg_id":"CQW49_RS13170"}],"metabolites":[{"bigg_id":"cit_c","coefficient":-1},{"bigg_id":"icit_c","coefficient":1}],"segments":{"258":{"from_node_id":"260","to_node_id":"261","b1":null,"b2":null},"259":{"from_node_id":"262","to_node_id":"261","b1":null,"b2":null},"260":{"from_node_id":"260","to_node_id":"241","b1":{"x":-1127.817827016041,"y":2610.3719360399045},"b2":{"x":-1084.497903323696,"y":2577.7154403416603}},"261":{"from_node_id":"262","to_node_id":"263","b1":{"x":-1226.8347954556862,"y":2685.0153547787477},"b2":{"x":-1270.1547191480308,"y":2717.671850476992}}}},"46":{"name":"isocitrate_dehydrogenase","bigg_id":"ICDHyr","reversibility":false,"label_x":-1542.0650220043728,"label_y":2714.0582027894693,"gene_reaction_rule":"CQW49_RS01455","genes":[{"name":"CQW49_RS01455","bigg_id":"CQW49_RS01455"}],"metabolites":[{"bigg_id":"akg_c","coefficient":1},{"bigg_id":"co2_c","coefficient":1},{"bigg_id":"icit_c","coefficient":-1},{"bigg_id":"nadp_c","coefficient":-1},{"bigg_id":"nadph_c","coefficient":1}],"segments":{"269":{"from_node_id":"271","to_node_id":"272","b1":null,"b2":null},"270":{"from_node_id":"273","to_node_id":"272","b1":null,"b2":null},"271":{"from_node_id":"273","to_node_id":"274","b1":{"x":-1554.0639667425366,"y":2754.4199366061557},"b2":{"x":-1608.3130433884298,"y":2754.7364536957557}},"272":{"from_node_id":"273","to_node_id":"275","b1":{"x":-1558.0638986611277,"y":2754.443274271748},"b2":{"x":-1563.2087898091117,"y":2772.4735985914995}},"273":{"from_node_id":"271","to_node_id":"263","b1":{"x":-1430.0660772662093,"y":2753.696468972783},"b2":{"x":-1375.817000620316,"y":2753.379951883183}},"274":{"from_node_id":"271","to_node_id":"276","b1":{"x":-1426.0661453476182,"y":2753.6731313071905},"b2":{"x":-1420.921254199634,"y":2735.64280698744}},"275":{"from_node_id":"273","to_node_id":"277","b1":{"x":-1558.0638986611277,"y":2754.443274271748},"b2":{"x":-1563.4188287994457,"y":2736.474211324178}}}},"47":{"name":"2_oxoglutarate_dehydrogenase","bigg_id":"AKGDH","reversibility":false,"label_x":-1803.534252282829,"label_y":2615.828388510652,"gene_reaction_rule":"CQW49_RS16425 and CQW49_RS16430 and CQW49_RS12150","genes":[{"name":"CQW49_RS16425","bigg_id":"CQW49_RS16425"},{"name":"CQW49_RS16430","bigg_id":"CQW49_RS16430"},{"name":"CQW49_RS12150","bigg_id":"CQW49_RS12150"}],"metabolites":[{"bigg_id":"akg_c","coefficient":-1},{"bigg_id":"co2_c","coefficient":1},{"bigg_id":"coa_c","coefficient":-1},{"bigg_id":"nad_c","coefficient":-1},{"bigg_id":"nadh_c","coefficient":1},{"bigg_id":"succoa_c","coefficient":1}],"segments":{"276":{"from_node_id":"278","to_node_id":"279","b1":null,"b2":null},"277":{"from_node_id":"280","to_node_id":"279","b1":null,"b2":null},"278":{"from_node_id":"278","to_node_id":"274","b1":{"x":-1759.009083865657,"y":2689.392531744276},"b2":{"x":-1714.8663675564237,"y":2720.927957805177}},"279":{"from_node_id":"280","to_node_id":"281","b1":{"x":-1863.161483636751,"y":2614.986365185837},"b2":{"x":-1813.4293231690276,"y":2631.807787619023}},"280":{"from_node_id":"278","to_node_id":"282","b1":{"x":-1755.7543213728102,"y":2691.7177244492273},"b2":{"x":-1749.7492795701046,"y":2690.249955467286}},"281":{"from_node_id":"278","to_node_id":"283","b1":{"x":-1755.7543213728102,"y":2691.7177244492273},"b2":{"x":-1741.0190784286683,"y":2680.1231086566654}},"282":{"from_node_id":"280","to_node_id":"284","b1":{"x":-1863.161483636751,"y":2614.986365185837},"b2":{"x":-1856.9699922363316,"y":2597.288118542778}},"283":{"from_node_id":"280","to_node_id":"285","b1":{"x":-1859.9067211439042,"y":2617.3115578907878},"b2":{"x":-1904.0494374531374,"y":2585.7761318298867}}}},"48":{"name":"succinyl_CoA_synthetase","bigg_id":"SUCOAS","reversibility":true,"label_x":-1930.869736582456,"label_y":2388.548183816115,"gene_reaction_rule":"CQW49_RS19010 and CQW49_RS16420","genes":[{"name":"CQW49_RS19010","bigg_id":"CQW49_RS19010"},{"name":"CQW49_RS16420","bigg_id":"CQW49_RS16420"}],"metabolites":[{"bigg_id":"adp_c","coefficient":1},{"bigg_id":"atp_c","coefficient":-1},{"bigg_id":"coa_c","coefficient":-1},{"bigg_id":"pi_c","coefficient":1},{"bigg_id":"succ_c","coefficient":-1},{"bigg_id":"succoa_c","coefficient":1}],"segments":{"284":{"from_node_id":"286","to_node_id":"287","b1":null,"b2":null},"285":{"from_node_id":"288","to_node_id":"287","b1":null,"b2":null},"286":{"from_node_id":"288","to_node_id":"289","b1":{"x":-1947.9113973297967,"y":2442.6961819668936},"b2":{"x":-1966.0895045628868,"y":2447.2917142997458}},"287":{"from_node_id":"286","to_node_id":"290","b1":{"x":-1943.1371580702787,"y":2310.7825487082614},"b2":{"x":-1960.9354962713614,"y":2304.8849511228136}},"288":{"from_node_id":"286","to_node_id":"291","b1":{"x":-1943.1371580702787,"y":2310.7825487082614},"b2":{"x":-1924.959050837189,"y":2306.1870163754093}},"289":{"from_node_id":"288","to_node_id":"292","b1":{"x":-1947.9113973297967,"y":2442.6961819668936},"b2":{"x":-1930.1130591287142,"y":2448.593779552342}},"290":{"from_node_id":"286","to_node_id":"293","b1":{"x":-1943.2818319872338,"y":2314.779931534281},"b2":{"x":-1941.3196919885304,"y":2260.565426956396}},"291":{"from_node_id":"288","to_node_id":"285","b1":{"x":-1947.7667234128417,"y":2438.6987991408746},"b2":{"x":-1949.7288634115453,"y":2492.9133037187594}}}},"52":{"name":"fumarate_hydratase","bigg_id":"FUM","reversibility":true,"label_x":-1563.2743121682383,"label_y":1979.7117747262973,"gene_reaction_rule":"CQW49_RS13280","genes":[{"name":"CQW49_RS13280","bigg_id":"CQW49_RS13280"}],"metabolites":[{"bigg_id":"fum_c","coefficient":-1},{"bigg_id":"h2o_c","coefficient":-1},{"bigg_id":"mal__L_c","coefficient":1}],"segments":{"310":{"from_node_id":"312","to_node_id":"313","b1":null,"b2":null},"311":{"from_node_id":"314","to_node_id":"313","b1":null,"b2":null},"312":{"from_node_id":"312","to_node_id":"311","b1":{"x":-1530.051867289918,"y":2012.3373873792762},"b2":{"x":-1584.2822921083016,"y":2013.7946190072735}},"313":{"from_node_id":"312","to_node_id":"315","b1":{"x":-1534.0504239585546,"y":2012.4448330292666},"b2":{"x":-1538.8150241611825,"y":2030.579360453744}},"314":{"from_node_id":"314","to_node_id":"206","b1":{"x":-1406.0966105621837,"y":2009.006572229568},"b2":{"x":-1377.0090690445813,"y":2003.9572995859457}}}},"56":{"name":"acetyl_CoA_C_acetyltransferase","bigg_id":"ACACT1r","reversibility":true,"label_x":-1493.402836536352,"label_y":1242.173557489753,"gene_reaction_rule":"( CQW49_RS15530 and CQW49_RS15535 ) or CQW49_RS17805","genes":[{"name":"CQW49_RS15530","bigg_id":"CQW49_RS15530"},{"name":"CQW49_RS15535","bigg_id":"CQW49_RS15535"},{"name":"CQW49_RS17805","bigg_id":"CQW49_RS17805"}],"metabolites":[{"bigg_id":"aacoa_c","coefficient":1},{"bigg_id":"accoa_c","coefficient":-2},{"bigg_id":"coa_c","coefficient":1}],"segments":{"332":{"from_node_id":"334","to_node_id":"335","b1":null,"b2":null},"333":{"from_node_id":"336","to_node_id":"335","b1":null,"b2":null},"334":{"from_node_id":"336","to_node_id":"337","b1":{"x":-1551.0001577100506,"y":1248.570073817783},"b2":{"x":-1596.6198810379165,"y":1219.2118834190383}},"335":{"from_node_id":"334","to_node_id":"228","b1":{"x":-1446.7265043892144,"y":1315.6745090149147},"b2":{"x":-1401.1067810613483,"y":1345.0326994136599}},"336":{"from_node_id":"336","to_node_id":"338","b1":{"x":-1554.3638239462066,"y":1246.4054146178755},"b2":{"x":-1549.0376694815777,"y":1228.4278013552953}}}},"58":{"name":"acetoacetyl_CoA_reductase_1","bigg_id":"AACOAR","reversibility":false,"label_x":-1913.6272035416137,"label_y":1049.8865487925145,"gene_reaction_rule":"CQW49_RS17800","genes":[{"name":"CQW49_RS17800","bigg_id":"CQW49_RS17800"}],"metabolites":[{"bigg_id":"aacoa_c","coefficient":-1},{"bigg_id":"h_c","coefficient":-1},{"bigg_id":"nadp_c","coefficient":1},{"bigg_id":"nadph_c","coefficient":-1},{"bigg_id":"r3hbcoa_c","coefficient":1}],"segments":{"344":{"from_node_id":"346","to_node_id":"347","b1":null,"b2":null},"345":{"from_node_id":"348","to_node_id":"347","b1":null,"b2":null},"346":{"from_node_id":"346","to_node_id":"337","b1":{"x":-1759.0214388575785,"y":1186.699048784512},"b2":{"x":-1704.7725382716976,"y":1187.044425713687}},"347":{"from_node_id":"346","to_node_id":"349","b1":{"x":-1755.0215199203708,"y":1186.7245143645432},"b2":{"x":-1749.8862214254264,"y":1204.7575731557695}},"348":{"from_node_id":"348","to_node_id":"350","b1":{"x":-1887.0188448482286,"y":1185.884150223509},"b2":{"x":-1892.1541433431726,"y":1167.8510914322828}},"349":{"from_node_id":"346","to_node_id":"351","b1":{"x":-1755.0215199203708,"y":1186.7245143645432},"b2":{"x":-1749.6570312051444,"y":1168.7583027208993}},"350":{"from_node_id":"348","to_node_id":"352","b1":{"x":-1883.0189259110207,"y":1185.9096158035404},"b2":{"x":-1937.2678264969015,"y":1185.5642388743654}}}},"59":{"name":"_R__3_hydroxybutyryl_CoA_dehydratase","bigg_id":"3HBCD","reversibility":true,"label_x":-2170.952294385188,"label_y":1115.8545996022726,"gene_reaction_rule":"CQW49_RS12890","genes":[{"name":"CQW49_RS12890","bigg_id":"CQW49_RS12890"}],"metabolites":[{"bigg_id":"b2coa_c","coefficient":1},{"bigg_id":"h2o_c","coefficient":1},{"bigg_id":"r3hbcoa_c","coefficient":-1}],"segments":{"351":{"from_node_id":"353","to_node_id":"354","b1":null,"b2":null},"352":{"from_node_id":"355","to_node_id":"354","b1":null,"b2":null},"353":{"from_node_id":"355","to_node_id":"356","b1":{"x":-2233.0118329167044,"y":1183.6813775507985},"b2":{"x":-2287.260733502585,"y":1183.3360006216235}},"354":{"from_node_id":"355","to_node_id":"357","b1":{"x":-2237.011751853912,"y":1183.6559119707672},"b2":{"x":-2242.1470503488563,"y":1165.622853179541}},"355":{"from_node_id":"353","to_node_id":"352","b1":{"x":-2109.014345863262,"y":1184.47081053177},"b2":{"x":-2054.7654452773813,"y":1184.816187460945}}}},"61":{"name":"crotonyl_CoA_reductase_carboxylase","bigg_id":"CCRC","reversibility":true,"label_x":-2494.128792406399,"label_y":1331.1516295062866,"gene_reaction_rule":"CQW49_RS03800","genes":[{"name":"CQW49_RS03800","bigg_id":"CQW49_RS03800"}],"metabolites":[{"bigg_id":"2Sethmalcoa_c","coefficient":1},{"bigg_id":"b2coa_c","coefficient":-1},{"bigg_id":"co2_c","coefficient":-1},{"bigg_id":"nadp_c","coefficient":1},{"bigg_id":"nadph_c","coefficient":-1}],"segments":{"363":{"from_node_id":"365","to_node_id":"366","b1":null,"b2":null},"364":{"from_node_id":"367","to_node_id":"366","b1":null,"b2":null},"365":{"from_node_id":"367","to_node_id":"368","b1":{"x":-2553.1655322937477,"y":1298.0940558277712},"b2":{"x":-2600.584150120752,"y":1324.4481292012838}},"366":{"from_node_id":"365","to_node_id":"356","b1":{"x":-2444.780120117737,"y":1237.8561738311705},"b2":{"x":-2397.361502290733,"y":1211.5021004576574}},"367":{"from_node_id":"365","to_node_id":"369","b1":{"x":-2441.2838164991563,"y":1235.9130163474092},"b2":{"x":-2427.950709322843,"y":1249.0959884335866}},"368":{"from_node_id":"367","to_node_id":"370","b1":{"x":-2556.6618359123286,"y":1300.0372133115325},"b2":{"x":-2569.994943088642,"y":1286.8542412253546}},"369":{"from_node_id":"365","to_node_id":"371","b1":{"x":-2441.2838164991563,"y":1235.9130163474092},"b2":{"x":-2445.4391266766947,"y":1217.629255866358}}}},"62":{"name":"ethylmalonyl_CoA_epimerase","bigg_id":"ETHMALCOAEPM","reversibility":true,"label_x":-2764.812037835729,"label_y":1527.8049436335004,"gene_reaction_rule":"CQW49_RS05275","genes":[{"name":"CQW49_RS05275","bigg_id":"CQW49_RS05275"}],"metabolites":[{"bigg_id":"2Rethmalcoa_c","coefficient":1},{"bigg_id":"2Sethmalcoa_c","coefficient":-1}],"segments":{"370":{"from_node_id":"372","to_node_id":"373","b1":null,"b2":null},"371":{"from_node_id":"374","to_node_id":"373","b1":null,"b2":null},"372":{"from_node_id":"374","to_node_id":"375","b1":{"x":-2815.2825452923034,"y":1524.705877369218},"b2":{"x":-2852.6730268987176,"y":1564.0125483709753}},"373":{"from_node_id":"372","to_node_id":"368","b1":{"x":-2729.818587334785,"y":1434.8620579366293},"b2":{"x":-2692.428105728371,"y":1395.5553869348719}}}},"63":{"name":"ethylmalonyl_CoA_mutase","bigg_id":"ETHMALCOAM","reversibility":true,"label_x":-2882.2163220907387,"label_y":1792.635212257696,"gene_reaction_rule":"CQW49_RS20220","genes":[{"name":"CQW49_RS20220","bigg_id":"CQW49_RS20220"}],"metabolites":[{"bigg_id":"2Rethmalcoa_c","coefficient":-1},{"bigg_id":"2Smsucccoa_c","coefficient":1}],"segments":{"374":{"from_node_id":"376","to_node_id":"377","b1":null,"b2":null},"375":{"from_node_id":"378","to_node_id":"377","b1":null,"b2":null},"376":{"from_node_id":"376","to_node_id":"375","b1":{"x":-2895.6456333870706,"y":1719.5524497260976},"b2":{"x":-2894.454720930289,"y":1665.3155229370518}},"377":{"from_node_id":"378","to_node_id":"379","b1":{"x":-2898.3677190025714,"y":1843.5225681010588},"b2":{"x":-2899.558631459353,"y":1897.7594948901042}}}},"64":{"name":"methylsuccinyl_CoA_dehydrogenase","bigg_id":"MSUCCCOADH","reversibility":false,"label_x":-2889.899628263523,"label_y":2142.550868961215,"gene_reaction_rule":"CQW49_RS16385","genes":[{"name":"CQW49_RS16385","bigg_id":"CQW49_RS16385"}],"metabolites":[{"bigg_id":"2Smsucccoa_c","coefficient":-1},{"bigg_id":"mesaccoa_c","coefficient":1},{"bigg_id":"oxETF_c","coefficient":-1},{"bigg_id":"rETF_c","coefficient":1}],"segments":{"378":{"from_node_id":"380","to_node_id":"381","b1":null,"b2":null},"379":{"from_node_id":"382","to_node_id":"381","b1":null,"b2":null},"380":{"from_node_id":"380","to_node_id":"379","b1":{"x":-2903.328939559855,"y":2069.468106429617},"b2":{"x":-2902.138027103073,"y":2015.231179640571}},"381":{"from_node_id":"382","to_node_id":"383","b1":{"x":-2906.051025175356,"y":2193.438224804578},"b2":{"x":-2907.2419376321373,"y":2247.6751515936235}},"382":{"from_node_id":"380","to_node_id":"384","b1":{"x":-2903.2411303464514,"y":2065.469070353005},"b2":{"x":-2921.121543098612,"y":2059.825194042138}},"383":{"from_node_id":"382","to_node_id":"385","b1":{"x":-2906.138834388759,"y":2197.4372608811896},"b2":{"x":-2924.249746326103,"y":2202.2908542714276}}}},"65":{"name":"mesaconyl_CoA_hydratase","bigg_id":"MESACOAH","reversibility":true,"label_x":-2815.907573498267,"label_y":2446.370680939611,"gene_reaction_rule":"CQW49_RS03920","genes":[{"name":"CQW49_RS03920","bigg_id":"CQW49_RS03920"}],"metabolites":[{"bigg_id":"bmmalcoa_c","coefficient":1},{"bigg_id":"h2o_c","coefficient":-1},{"bigg_id":"mesaccoa_c","coefficient":-1}],"segments":{"384":{"from_node_id":"386","to_node_id":"387","b1":null,"b2":null},"385":{"from_node_id":"388","to_node_id":"387","b1":null,"b2":null},"386":{"from_node_id":"388","to_node_id":"389","b1":{"x":-2797.0745909242496,"y":2515.5672208058645},"b2":{"x":-2771.5617442333687,"y":2563.4436988898633}},"387":{"from_node_id":"386","to_node_id":"390","b1":{"x":-2857.2708006280795,"y":2402.6052079993797},"b2":{"x":-2875.6250688426253,"y":2406.4370924324644}},"388":{"from_node_id":"386","to_node_id":"383","b1":{"x":-2855.3896690748347,"y":2406.1352708995823},"b2":{"x":-2880.902515765716,"y":2358.2587928155835}}}},"66":{"name":"b_methylmalyl_CoA_lyase","bigg_id":"BMMALCOAL","reversibility":true,"label_x":-2625.625487634213,"label_y":2689.5482263602894,"gene_reaction_rule":"CQW49_RS12270","genes":[{"name":"CQW49_RS12270","bigg_id":"CQW49_RS12270"}],"metabolites":[{"bigg_id":"bmmalcoa_c","coefficient":-1},{"bigg_id":"glx_c","coefficient":1},{"bigg_id":"ppcoa_c","coefficient":1}],"segments":{"389":{"from_node_id":"391","to_node_id":"392","b1":null,"b2":null},"390":{"from_node_id":"393","to_node_id":"392","b1":null,"b2":null},"391":{"from_node_id":"391","to_node_id":"389","b1":{"x":-2658.798494632055,"y":2689.596140417589},"b2":{"x":-2699.670410984108,"y":2653.923336298614}},"392":{"from_node_id":"393","to_node_id":"394","b1":{"x":-2562.363374022603,"y":2773.764231242084},"b2":{"x":-2570.2441650510505,"y":2790.777626928011}},"393":{"from_node_id":"393","to_node_id":"395","b1":{"x":-2565.3769715416483,"y":2771.133978403818},"b2":{"x":-2524.505055189595,"y":2806.8067825227936}}}},"67":{"name":"propionyl_CoA_carboxylase_1","bigg_id":"PPCOAC","reversibility":false,"label_x":-2369.5239012900124,"label_y":2796.9286081750624,"gene_reaction_rule":"CQW49_RS20880 and CQW49_RS16120","genes":[{"name":"CQW49_RS20880","bigg_id":"CQW49_RS20880"},{"name":"CQW49_RS16120","bigg_id":"CQW49_RS16120"}],"metabolites":[{"bigg_id":"adp_c","coefficient":1},{"bigg_id":"atp_c","coefficient":-1},{"bigg_id":"h_c","coefficient":1},{"bigg_id":"hco3_c","coefficient":-1},{"bigg_id":"mmcoa_S_c","coefficient":1},{"bigg_id":"pi_c","coefficient":1},{"bigg_id":"ppcoa_c","coefficient":-1}],"segments":{"394":{"from_node_id":"396","to_node_id":"397","b1":null,"b2":null},"395":{"from_node_id":"398","to_node_id":"397","b1":null,"b2":null},"396":{"from_node_id":"398","to_node_id":"399","b1":{"x":-2239.2540108667745,"y":2847.7588469446328},"b2":{"x":-2255.467336254249,"y":2883.6633104520733}},"397":{"from_node_id":"396","to_node_id":"400","b1":{"x":-2371.2478932757504,"y":2846.488017842991},"b2":{"x":-2376.324355084974,"y":2828.4383077206794}},"398":{"from_node_id":"398","to_node_id":"401","b1":{"x":-2239.2540108667745,"y":2847.7588469446328},"b2":{"x":-2207.6702248388006,"y":2859.6913695669446}},"399":{"from_node_id":"396","to_node_id":"402","b1":{"x":-2371.2478932757504,"y":2846.488017842991},"b2":{"x":-2376.670944839967,"y":2864.436639286764}},"400":{"from_node_id":"398","to_node_id":"403","b1":{"x":-2243.2538254852284,"y":2847.7203369718563},"b2":{"x":-2189.006339722449,"y":2848.242628477644}},"401":{"from_node_id":"398","to_node_id":"404","b1":{"x":-2239.2540108667745,"y":2847.7588469446328},"b2":{"x":-2233.8309593025574,"y":2829.8102255008607}},"402":{"from_node_id":"396","to_node_id":"395","b1":{"x":-2367.2480786572964,"y":2846.5265278157685},"b2":{"x":-2421.495564420076,"y":2846.00423630998}}}},"69":{"name":"methylmalonyl_CoA_epimerase","bigg_id":"MME","reversibility":true,"label_x":-2005.2895996468974,"label_y":2805.5391361748207,"gene_reaction_rule":"CQW49_RS05275","genes":[{"name":"CQW49_RS05275","bigg_id":"CQW49_RS05275"}],"metabolites":[{"bigg_id":"mmcoa_R_c","coefficient":1},{"bigg_id":"mmcoa_S_c","coefficient":-1}],"segments":{"407":{"from_node_id":"409","to_node_id":"410","b1":null,"b2":null},"408":{"from_node_id":"411","to_node_id":"410","b1":null,"b2":null},"409":{"from_node_id":"411","to_node_id":"412","b1":{"x":-1893.3004185168704,"y":2844.3809380791918},"b2":{"x":-1839.059885028097,"y":2845.110190526766}},"410":{"from_node_id":"409","to_node_id":"403","b1":{"x":-2017.2787807769241,"y":2846.6973342704505},"b2":{"x":-2071.5193142656976,"y":2847.7107576041262}}}},"70":{"name":"methylmalonyl_CoA_mutase","bigg_id":"MMM2r","reversibility":true,"label_x":-2020.6154936997095,"label_y":2721.668792207131,"gene_reaction_rule":"CQW49_RS12585 and META1_0188 and CQW49_RS06580 and CQW49_RS17505","genes":[{"name":"CQW49_RS12585","bigg_id":"CQW49_RS12585"},{"name":"META1_0188","bigg_id":"META1_0188"},{"name":"CQW49_RS06580","bigg_id":"CQW49_RS06580"},{"name":"CQW49_RS17505","bigg_id":"CQW49_RS17505"}],"metabolites":[{"bigg_id":"mmcoa_R_c","coefficient":-1},{"bigg_id":"succoa_c","coefficient":1}],"segments":{"411":{"from_node_id":"413","to_node_id":"414","b1":null,"b2":null},"412":{"from_node_id":"415","to_node_id":"414","b1":null,"b2":null},"413":{"from_node_id":"413","to_node_id":"412","b1":{"x":-1848.6897763176744,"y":2754.04275172457},"b2":{"x":-1815.8662989289573,"y":2797.2362909649746}},"414":{"from_node_id":"415","to_node_id":"285","b1":{"x":-1923.7148674918844,"y":2655.3146620322154},"b2":{"x":-1918.2063765731064,"y":2601.667021229311}}}},"83":{"name":"H4F_dependent_formaldehyde_activating","bigg_id":"FALDA","reversibility":false,"label_x":-2912.576904296875,"label_y":462.21044921875,"gene_reaction_rule":"SP0001","genes":[{"name":"SP0001","bigg_id":"SP0001"}],"metabolites":[{"bigg_id":"fald_c","coefficient":-1},{"bigg_id":"h2o_c","coefficient":1},{"bigg_id":"mlthf_c","coefficient":1},{"bigg_id":"thf_c","coefficient":-1}],"segments":{"457":{"from_node_id":"465","to_node_id":"466","b1":null,"b2":null},"458":{"from_node_id":"467","to_node_id":"466","b1":null,"b2":null},"459":{"from_node_id":"465","to_node_id":"55","b1":{"x":-2927.576904296875,"y":390.21044921875},"b2":{"x":-2932.1036987304688,"y":23.6123046875}},"460":{"from_node_id":"467","to_node_id":"468","b1":{"x":-2927.576904296875,"y":518.21044921875},"b2":{"x":-2945.576904296875,"y":523.46044921875}},"461":{"from_node_id":"467","to_node_id":"116","b1":{"x":-2927.576904296875,"y":514.21044921875},"b2":{"x":-1069.21533203125,"y":1004.73828125}},"462":{"from_node_id":"465","to_node_id":"470","b1":{"x":-2927.576904296875,"y":386.21044921875},"b2":{"x":-2945.576904296875,"y":380.96044921875}}}},"84":{"name":"ATP_synthase","bigg_id":"ATPS4rpp","reversibility":false,"label_x":3485.0201416015625,"label_y":-1321.5146484375,"gene_reaction_rule":"CQW49_RS19275 and CQW49_RS00300 and CQW49_RS19295 and CQW49_RS19290 and CQW49_RS00305 and CQW49_RS19285 and CQW49_RS19280 and CQW49_RS00310 and CQW49_RS00290 and CQW49_RS00295","genes":[{"name":"CQW49_RS19275","bigg_id":"CQW49_RS19275"},{"name":"CQW49_RS00300","bigg_id":"CQW49_RS00300"},{"name":"CQW49_RS19295","bigg_id":"CQW49_RS19295"},{"name":"CQW49_RS19290","bigg_id":"CQW49_RS19290"},{"name":"CQW49_RS00305","bigg_id":"CQW49_RS00305"},{"name":"CQW49_RS19285","bigg_id":"CQW49_RS19285"},{"name":"CQW49_RS19280","bigg_id":"CQW49_RS19280"},{"name":"CQW49_RS00310","bigg_id":"CQW49_RS00310"},{"name":"CQW49_RS00290","bigg_id":"CQW49_RS00290"},{"name":"CQW49_RS00295","bigg_id":"CQW49_RS00295"}],"metabolites":[{"bigg_id":"adp_c","coefficient":-1},{"bigg_id":"atp_c","coefficient":1},{"bigg_id":"h2o_c","coefficient":1},{"bigg_id":"h_c","coefficient":3},{"bigg_id":"h_p","coefficient":-4},{"bigg_id":"pi_c","coefficient":-1}],"segments":{"463":{"from_node_id":"472","to_node_id":"473","b1":null,"b2":null},"464":{"from_node_id":"474","to_node_id":"473","b1":null,"b2":null},"465":{"from_node_id":"472","to_node_id":"471","b1":{"x":3470.0201416015625,"y":-1393.5146484375},"b2":{"x":3470.0201416015625,"y":-1447.7646484375}},"466":{"from_node_id":"474","to_node_id":"475","b1":{"x":3470.0201416015625,"y":-1269.5146484375},"b2":{"x":3470.0201416015625,"y":-1215.2646484375}},"467":{"from_node_id":"474","to_node_id":"476","b1":{"x":3470.0201416015625,"y":-1265.5146484375},"b2":{"x":3488.0201416015625,"y":-1260.2646484375}},"468":{"from_node_id":"474","to_node_id":"477","b1":{"x":3470.0201416015625,"y":-1265.5146484375},"b2":{"x":3452.0201416015625,"y":-1260.2646484375}},"469":{"from_node_id":"472","to_node_id":"478","b1":{"x":3470.0201416015625,"y":-1397.5146484375},"b2":{"x":3488.0201416015625,"y":-1402.7646484375}},"470":{"from_node_id":"472","to_node_id":"479","b1":{"x":3470.0201416015625,"y":-1397.5146484375},"b2":{"x":3452.0201416015625,"y":-1402.7646484375}}}},"85":{"name":"cytochrome_c_oxidase","bigg_id":"CYO_2p","reversibility":false,"label_x":2609.8577880859375,"label_y":-1075.85498046875,"gene_reaction_rule":"CQW49_RS10045 and CQW49_RS10065 and CQW49_RS10070","genes":[{"name":"CQW49_RS10045","bigg_id":"CQW49_RS10045"},{"name":"CQW49_RS10065","bigg_id":"CQW49_RS10065"},{"name":"CQW49_RS10070","bigg_id":"CQW49_RS10070"}],"metabolites":[{"bigg_id":"ficytc_c","coefficient":2},{"bigg_id":"focytc_c","coefficient":-2},{"bigg_id":"h2o_c","coefficient":1},{"bigg_id":"h_c","coefficient":-4},{"bigg_id":"h_p","coefficient":2},{"bigg_id":"o2_c","coefficient":-0.5}],"segments":{"471":{"from_node_id":"481","to_node_id":"482","b1":null,"b2":null},"472":{"from_node_id":"483","to_node_id":"482","b1":null,"b2":null},"473":{"from_node_id":"483","to_node_id":"484","b1":{"x":2660.6595458984375,"y":-1265.1279296875},"b2":{"x":2660.6595458984375,"y":-1210.8779296875}},"474":{"from_node_id":"481","to_node_id":"480","b1":{"x":2660.6595458984375,"y":-1389.1279296875},"b2":{"x":2660.6595458984375,"y":-1445.5713500976562}},"475":{"from_node_id":"483","to_node_id":"485","b1":{"x":2660.6595458984375,"y":-1261.1279296875},"b2":{"x":2678.6595458984375,"y":-1255.8779296875}},"476":{"from_node_id":"481","to_node_id":"486","b1":{"x":2660.6595458984375,"y":-1393.1279296875},"b2":{"x":2678.6595458984375,"y":-1398.3779296875}},"477":{"from_node_id":"483","to_node_id":"487","b1":{"x":2660.6595458984375,"y":-1261.1279296875},"b2":{"x":2642.6595458984375,"y":-1255.8779296875}},"478":{"from_node_id":"481","to_node_id":"488","b1":{"x":2660.6595458984375,"y":-1393.1279296875},"b2":{"x":2642.6595458984375,"y":-1398.3779296875}}}},"86":{"name":"NADH_ubiquinone_oxidoreductase_I","bigg_id":"NADH11","reversibility":false,"label_x":803.9328002929688,"label_y":-1321.5387573242188,"gene_reaction_rule":"CQW49_RS05330 and CQW49_RS05335 and CQW49_RS18675 and CQW49_RS05315 and CQW49_RS05320 and CQW49_RS05305 and CQW49_RS05310 and CQW49_RS05295 and CQW49_RS05340 and CQW49_RS05300 and CQW49_RS05345 and CQW49_RS05350 and CQW49_RS05290 and CQW49_RS05355 and CQW49_RS05325","genes":[{"name":"CQW49_RS05330","bigg_id":"CQW49_RS05330"},{"name":"CQW49_RS05335","bigg_id":"CQW49_RS05335"},{"name":"CQW49_RS18675","bigg_id":"CQW49_RS18675"},{"name":"CQW49_RS05315","bigg_id":"CQW49_RS05315"},{"name":"CQW49_RS05320","bigg_id":"CQW49_RS05320"},{"name":"CQW49_RS05305","bigg_id":"CQW49_RS05305"},{"name":"CQW49_RS05310","bigg_id":"CQW49_RS05310"},{"name":"CQW49_RS05295","bigg_id":"CQW49_RS05295"},{"name":"CQW49_RS05340","bigg_id":"CQW49_RS05340"},{"name":"CQW49_RS05300","bigg_id":"CQW49_RS05300"},{"name":"CQW49_RS05345","bigg_id":"CQW49_RS05345"},{"name":"CQW49_RS05350","bigg_id":"CQW49_RS05350"},{"name":"CQW49_RS05290","bigg_id":"CQW49_RS05290"},{"name":"CQW49_RS05355","bigg_id":"CQW49_RS05355"},{"name":"CQW49_RS05325","bigg_id":"CQW49_RS05325"}],"metabolites":[{"bigg_id":"h_c","coefficient":-5},{"bigg_id":"h_p","coefficient":4},{"bigg_id":"nad_c","coefficient":1},{"bigg_id":"nadh_c","coefficient":-1},{"bigg_id":"q_c","coefficient":-1},{"bigg_id":"qh2_c","coefficient":1}],"segments":{"479":{"from_node_id":"490","to_node_id":"491","b1":null,"b2":null},"480":{"from_node_id":"492","to_node_id":"491","b1":null,"b2":null},"481":{"from_node_id":"490","to_node_id":"489","b1":{"x":788.9328002929688,"y":-1393.5387573242188},"b2":{"x":788.9328002929688,"y":-1447.7887573242188}},"482":{"from_node_id":"492","to_node_id":"493","b1":{"x":788.9328002929688,"y":-1269.5387573242188},"b2":{"x":788.9328002929688,"y":-1215.2887573242188}},"483":{"from_node_id":"492","to_node_id":"494","b1":{"x":788.9328002929688,"y":-1265.5387573242188},"b2":{"x":806.9328002929688,"y":-1260.2887573242188}},"484":{"from_node_id":"490","to_node_id":"495","b1":{"x":788.9328002929688,"y":-1397.5387573242188},"b2":{"x":806.9328002929688,"y":-1402.7887573242188}},"485":{"from_node_id":"490","to_node_id":"496","b1":{"x":788.9328002929688,"y":-1397.5387573242188},"b2":{"x":770.9328002929688,"y":-1402.7887573242188}},"486":{"from_node_id":"492","to_node_id":"497","b1":{"x":788.9328002929688,"y":-1265.5387573242188},"b2":{"x":770.9328002929688,"y":-1260.2887573242188}}}},"90":{"name":"cytochrome_d_terminal_oxidase","bigg_id":"CYOD","reversibility":false,"label_x":2331.297607421875,"label_y":-1075.8550415039062,"gene_reaction_rule":"CQW49_RS11660 and CQW49_RS11665","genes":[{"name":"CQW49_RS11660","bigg_id":"CQW49_RS11660"},{"name":"CQW49_RS11665","bigg_id":"CQW49_RS11665"}],"metabolites":[{"bigg_id":"h2o_c","coefficient":2},{"bigg_id":"h_c","coefficient":-4},{"bigg_id":"h_p","coefficient":4},{"bigg_id":"o2_c","coefficient":-1},{"bigg_id":"q_c","coefficient":2},{"bigg_id":"qh2_c","coefficient":-2}],"segments":{"511":{"from_node_id":"525","to_node_id":"526","b1":null,"b2":null},"512":{"from_node_id":"527","to_node_id":"526","b1":null,"b2":null},"513":{"from_node_id":"527","to_node_id":"528","b1":{"x":2379.90576171875,"y":-1265.5147094726562},"b2":{"x":2397.90576171875,"y":-1260.2647094726562}},"514":{"from_node_id":"525","to_node_id":"524","b1":{"x":2379.90576171875,"y":-1397.5147094726562},"b2":{"x":2397.90576171875,"y":-1402.7647094726562}},"515":{"from_node_id":"527","to_node_id":"529","b1":{"x":2379.90576171875,"y":-1265.5147094726562},"b2":{"x":2361.90576171875,"y":-1260.2647094726562}},"516":{"from_node_id":"525","to_node_id":"530","b1":{"x":2379.90576171875,"y":-1397.5147094726562},"b2":{"x":2361.90576171875,"y":-1402.7647094726562}},"517":{"from_node_id":"527","to_node_id":"531","b1":{"x":2379.90576171875,"y":-1269.5147094726562},"b2":{"x":2379.90576171875,"y":-1215.2647094726562}},"518":{"from_node_id":"525","to_node_id":"532","b1":{"x":2379.90576171875,"y":-1393.5147094726562},"b2":{"x":2377.86865234375,"y":-1447.7647094726562}}}},"95":{"name":"ubiquinol_cytochrome_c_reductase","bigg_id":"UQCYOR_2p","reversibility":false,"label_x":1875.2534750156447,"label_y":-1088.480744816451,"gene_reaction_rule":"CQW49_RS00050 and CQW49_RS00055 and CQW49_RS00060","genes":[{"name":"CQW49_RS00050","bigg_id":"CQW49_RS00050"},{"name":"CQW49_RS00055","bigg_id":"CQW49_RS00055"},{"name":"CQW49_RS00060","bigg_id":"CQW49_RS00060"}],"metabolites":[{"bigg_id":"ficytc_c","coefficient":-2},{"bigg_id":"focytc_c","coefficient":2},{"bigg_id":"h_p","coefficient":2},{"bigg_id":"q_c","coefficient":1},{"bigg_id":"qh2_c","coefficient":-1}],"segments":{"549":{"from_node_id":"568","to_node_id":"569","b1":null,"b2":null},"550":{"from_node_id":"570","to_node_id":"569","b1":null,"b2":null},"551":{"from_node_id":"568","to_node_id":"567","b1":{"x":1964.1230867063746,"y":-1397.9082043345124},"b2":{"x":1964.7145047294612,"y":-1452.1549805034429}},"552":{"from_node_id":"570","to_node_id":"571","b1":{"x":1962.7712740821744,"y":-1273.9155730912444},"b2":{"x":1962.1798560590837,"y":-1219.6687969223133}},"553":{"from_node_id":"570","to_node_id":"572","b1":{"x":1962.7276672233302,"y":-1269.9158107930757},"b2":{"x":1980.669363562859,"y":-1264.469891911921}},"554":{"from_node_id":"570","to_node_id":"573","b1":{"x":1962.7276672233302,"y":-1269.9158107930757},"b2":{"x":1944.6715028793278,"y":-1264.862353641529}},"555":{"from_node_id":"568","to_node_id":"574","b1":{"x":1964.1666935652183,"y":-1401.907966632682},"b2":{"x":1946.2249972256886,"y":-1407.3538855138333}}}},"96":{"name":"cytochrome_o_ubiquinol_oxidase","bigg_id":"CYOO_4p","reversibility":false,"label_x":2917.717484099623,"label_y":-1079.8654366847181,"gene_reaction_rule":"CQW49_RS05695 and CQW49_RS05700 and CQW49_RS05705 and CQW49_RS05710","genes":[{"name":"CQW49_RS05695","bigg_id":"CQW49_RS05695"},{"name":"CQW49_RS05700","bigg_id":"CQW49_RS05700"},{"name":"CQW49_RS05705","bigg_id":"CQW49_RS05705"},{"name":"CQW49_RS05710","bigg_id":"CQW49_RS05710"}],"metabolites":[{"bigg_id":"h2o_c","coefficient":1},{"bigg_id":"h_c","coefficient":-4},{"bigg_id":"h_p","coefficient":4},{"bigg_id":"o2_c","coefficient":-0.5},{"bigg_id":"q_c","coefficient":1},{"bigg_id":"qh2_c","coefficient":-1}],"segments":{"556":{"from_node_id":"576","to_node_id":"577","b1":null,"b2":null},"557":{"from_node_id":"578","to_node_id":"577","b1":null,"b2":null},"558":{"from_node_id":"578","to_node_id":"579","b1":{"x":2970.2818413795358,"y":-1269.9085058563646},"b2":{"x":2988.2412559356326,"y":-1264.5213053958055}},"559":{"from_node_id":"576","to_node_id":"575","b1":{"x":2971.2890989991993,"y":-1401.904662740145},"b2":{"x":2989.328636320496,"y":-1407.0171565771598}},"560":{"from_node_id":"578","to_node_id":"580","b1":{"x":2970.2818413795358,"y":-1269.9085058563646},"b2":{"x":2952.242304058238,"y":-1264.79601201935}},"561":{"from_node_id":"576","to_node_id":"581","b1":{"x":2971.2890989991993,"y":-1401.904662740145},"b2":{"x":2953.3296844431015,"y":-1407.291863200704}},"562":{"from_node_id":"578","to_node_id":"582","b1":{"x":2970.3123643377075,"y":-1273.9083893982972},"b2":{"x":2969.8983967175045,"y":-1219.6599688608344}},"563":{"from_node_id":"576","to_node_id":"583","b1":{"x":2971.2585760410275,"y":-1397.9047791982125},"b2":{"x":2971.6725436612296,"y":-1452.1531997356753}}}},"115":{"name":"formate_dehydrogenase","bigg_id":"FDHr","reversibility":true,"label_x":-943.3224499826583,"label_y":-78.2445195286025,"gene_reaction_rule":"CQW49_RS16655 and CQW49_RS16670 and CQW49_RS16665 and CQW49_RS16675","genes":[{"name":"CQW49_RS16655","bigg_id":"CQW49_RS16655"},{"name":"CQW49_RS16670","bigg_id":"CQW49_RS16670"},{"name":"CQW49_RS16665","bigg_id":"CQW49_RS16665"},{"name":"CQW49_RS16675","bigg_id":"CQW49_RS16675"}],"metabolites":[{"bigg_id":"co2_c","coefficient":1},{"bigg_id":"for_c","coefficient":-1},{"bigg_id":"nad_c","coefficient":-1},{"bigg_id":"nadh_c","coefficient":1}],"segments":{"675":{"from_node_id":"699","to_node_id":"700","b1":null,"b2":null},"676":{"from_node_id":"701","to_node_id":"700","b1":null,"b2":null},"677":{"from_node_id":"701","to_node_id":"702","b1":{"x":-831.3226201984858,"y":-38.09923796192129},"b2":{"x":-777.0727691373347,"y":-37.97211659107529}},"678":{"from_node_id":"699","to_node_id":"763","b1":{"x":-955.3222797668311,"y":-38.3898010952837},"b2":{"x":-1009.5721308279822,"y":-38.5169224661297}},"679":{"from_node_id":"699","to_node_id":"703","b1":{"x":-959.3222687851649,"y":-38.39917409958571},"b2":{"x":-943.4894328910868,"y":-43.04543671804299}},"680":{"from_node_id":"701","to_node_id":"704","b1":{"x":-827.322631180152,"y":-38.089864957619284},"b2":{"x":-822.1148241129481,"y":-20.077612306971332}}}},"116":{"name":"H4MPT_dependent_formaldehyde_activating","bigg_id":"MPTFALDA","reversibility":false,"label_x":-2801.692089017907,"label_y":-78.59448045236877,"gene_reaction_rule":"CQW49_RS13515","genes":[{"name":"CQW49_RS13515","bigg_id":"CQW49_RS13515"}],"metabolites":[{"bigg_id":"fald_c","coefficient":-1},{"bigg_id":"h2o_c","coefficient":1},{"bigg_id":"h4mpt_c","coefficient":-1},{"bigg_id":"mlh4mpt_c","coefficient":1}],"segments":{"681":{"from_node_id":"705","to_node_id":"706","b1":null,"b2":null},"682":{"from_node_id":"707","to_node_id":"706","b1":null,"b2":null},"683":{"from_node_id":"705","to_node_id":"55","b1":{"x":-2813.6919188020797,"y":-38.73976201904998},"b2":{"x":-2867.9417698632305,"y":-38.866883389895975}},"684":{"from_node_id":"707","to_node_id":"708","b1":{"x":-2685.6922702154006,"y":-38.43982588138556},"b2":{"x":-2680.4844631481965,"y":-20.427573230737607}},"685":{"from_node_id":"705","to_node_id":"709","b1":{"x":-2817.6919078204132,"y":-38.74913502335198},"b2":{"x":-2822.9840719263357,"y":-20.761486508996768}},"686":{"from_node_id":"707","to_node_id":"710","b1":{"x":-2689.692259233734,"y":-38.449198885687565},"b2":{"x":-2635.4424081725833,"y":-38.32207751484157}}}},"118":{"name":"methylenetetrahydromethanopterin_dehydrogenase_2","bigg_id":"MLMPTDH","reversibility":false,"label_x":-2460.948659977026,"label_y":-168.99816222732488,"gene_reaction_rule":"CQW49_RS13885","genes":[{"name":"CQW49_RS13885","bigg_id":"CQW49_RS13885"}],"metabolites":[{"bigg_id":"meh4mpt_c","coefficient":1},{"bigg_id":"mlh4mpt_c","coefficient":-1},{"bigg_id":"nad_c","coefficient":-1},{"bigg_id":"nadh_c","coefficient":1}],"segments":{"693":{"from_node_id":"717","to_node_id":"718","b1":null,"b2":null},"694":{"from_node_id":"719","to_node_id":"718","b1":null,"b2":null},"695":{"from_node_id":"719","to_node_id":"720","b1":{"x":-2312.986487401001,"y":-115.64589851514665},"b2":{"x":-2178.657220674323,"y":-25.97871238368998}},"696":{"from_node_id":"717","to_node_id":"710","b1":{"x":-2433.4599048186765,"y":-81.93282340044038},"b2":{"x":-2521.0418570922293,"y":-57.01419410220956}},"697":{"from_node_id":"717","to_node_id":"721","b1":{"x":-2437.2488894909197,"y":-80.6507956497644},"b2":{"x":-2446.98824462917,"y":-80.75046934272677}},"698":{"from_node_id":"719","to_node_id":"722","b1":{"x":-2309.197502728757,"y":-116.92792626582263},"b2":{"x":-2243.650270281606,"y":-67.27908075510959}}}},"119":{"name":"methylenetetrahydromethanopterin_dehydrogenase_1","bigg_id":"MLMPTDHy","reversibility":false,"label_x":-2485.9082911543055,"label_y":176.4146925574903,"gene_reaction_rule":"CQW49_RS13885 or CQW49_RS12245","genes":[{"name":"CQW49_RS13885","bigg_id":"CQW49_RS13885"},{"name":"CQW49_RS12245","bigg_id":"CQW49_RS12245"}],"metabolites":[{"bigg_id":"meh4mpt_c","coefficient":1},{"bigg_id":"mlh4mpt_c","coefficient":-1},{"bigg_id":"nadp_c","coefficient":-1},{"bigg_id":"nadph_c","coefficient":1}],"segments":{"699":{"from_node_id":"723","to_node_id":"724","b1":null,"b2":null},"700":{"from_node_id":"725","to_node_id":"724","b1":null,"b2":null},"701":{"from_node_id":"725","to_node_id":"720","b1":{"x":-2274.672777659976,"y":77.25300781745023},"b2":{"x":-2132.9042801826463,"y":12.352755078743257}},"702":{"from_node_id":"723","to_node_id":"710","b1":{"x":-2456.4405781040055,"y":80.44567521308159},"b2":{"x":-2540.6069735424207,"y":8.177127145104805}},"703":{"from_node_id":"723","to_node_id":"727","b1":{"x":-2460.204320487317,"y":79.0913328368431},"b2":{"x":-2374.2750704440086,"y":80.5309740567252}},"704":{"from_node_id":"725","to_node_id":"728","b1":{"x":-2271.0981184083653,"y":75.45806736304075},"b2":{"x":-2233.9302468335263,"y":68.2985049285844}}}},"120":{"name":"methenyltetrahydrometanopterin_cyclohydrolase","bigg_id":"MMPTC","reversibility":true,"label_x":-1998.0069252425965,"label_y":-84.42648780684408,"gene_reaction_rule":"CQW49_RS13530","genes":[{"name":"CQW49_RS13530","bigg_id":"CQW49_RS13530"}],"metabolites":[{"bigg_id":"5fh4mpt_c","coefficient":1},{"bigg_id":"h2o_c","coefficient":-1},{"bigg_id":"h_c","coefficient":1},{"bigg_id":"meh4mpt_c","coefficient":-1}],"segments":{"705":{"from_node_id":"729","to_node_id":"730","b1":null,"b2":null},"706":{"from_node_id":"731","to_node_id":"730","b1":null,"b2":null},"707":{"from_node_id":"731","to_node_id":"732","b1":{"x":-1886.0070729591382,"y":-44.29114812556509},"b2":{"x":-1831.757202211112,"y":-44.172725904446}},"708":{"from_node_id":"729","to_node_id":"733","b1":{"x":-2014.0067679959557,"y":-44.570559080463454},"b2":{"x":-2019.2960476532326,"y":-26.582062180857974}},"709":{"from_node_id":"731","to_node_id":"734","b1":{"x":-1882.0070824892375,"y":-44.28241653322448},"b2":{"x":-1876.7963871630257,"y":-26.27099920372507}},"710":{"from_node_id":"729","to_node_id":"720","b1":{"x":-2010.006777526055,"y":-44.561827488122844},"b2":{"x":-2064.2566482740813,"y":-44.680249709241934}}}},"121":{"name":"formylmethanofuran_H4MPT_formyltransferase","bigg_id":"FMFTFMPT","reversibility":false,"label_x":-1654.7945022903614,"label_y":-176.41515902391893,"gene_reaction_rule":"CQW49_RS03835 and CQW49_RS03840 and CQW49_RS03845 and CQW49_RS03850","genes":[{"name":"CQW49_RS03835","bigg_id":"CQW49_RS03835"},{"name":"CQW49_RS03840","bigg_id":"CQW49_RS03840"},{"name":"CQW49_RS03845","bigg_id":"CQW49_RS03845"},{"name":"CQW49_RS03850","bigg_id":"CQW49_RS03850"}],"metabolites":[{"bigg_id":"5fh4mpt_c","coefficient":-1},{"bigg_id":"formmfr_b__c","coefficient":1},{"bigg_id":"h4mpt_c","coefficient":1},{"bigg_id":"h_c","coefficient":1},{"bigg_id":"mfr_b__c","coefficient":-1}],"segments":{"711":{"from_node_id":"735","to_node_id":"736","b1":null,"b2":null},"712":{"from_node_id":"737","to_node_id":"736","b1":null,"b2":null},"713":{"from_node_id":"735","to_node_id":"732","b1":{"x":-1660.0076114097574,"y":-43.7978131583227},"b2":{"x":-1714.2574821577834,"y":-43.91623537944179}},"714":{"from_node_id":"737","to_node_id":"738","b1":{"x":-1536.0079068428404,"y":-43.52713379576494},"b2":{"x":-1481.758036094814,"y":-43.40871157464585}},"715":{"from_node_id":"737","to_node_id":"739","b1":{"x":-1532.0079163729397,"y":-43.51840220342433},"b2":{"x":-1526.7186367156628,"y":-61.50689910302981}},"716":{"from_node_id":"737","to_node_id":"740","b1":{"x":-1532.0079163729397,"y":-43.51840220342433},"b2":{"x":-1526.7972210467278,"y":-25.50698487392492}},"717":{"from_node_id":"735","to_node_id":"741","b1":{"x":-1664.0076018796578,"y":-43.806544750663306},"b2":{"x":-1669.296881536935,"y":-25.818047851057827}}}},"125":{"name":"formyl_MFS_hydrolysis","bigg_id":"FORMMFRHD","reversibility":false,"label_x":-1298.0085930100008,"label_y":-82.89845914724378,"gene_reaction_rule":"CQW49_RS03835 and CQW49_RS03840 and CQW49_RS03845 and CQW49_RS03850","genes":[{"name":"CQW49_RS03835","bigg_id":"CQW49_RS03835"},{"name":"CQW49_RS03840","bigg_id":"CQW49_RS03840"},{"name":"CQW49_RS03845","bigg_id":"CQW49_RS03845"},{"name":"CQW49_RS03850","bigg_id":"CQW49_RS03850"}],"metabolites":[{"bigg_id":"for_c","coefficient":1},{"bigg_id":"formmfr_b__c","coefficient":-1},{"bigg_id":"h2o_c","coefficient":-1},{"bigg_id":"mfr_b__c","coefficient":1}],"segments":{"736":{"from_node_id":"760","to_node_id":"761","b1":null,"b2":null},"737":{"from_node_id":"762","to_node_id":"761","b1":null,"b2":null},"738":{"from_node_id":"762","to_node_id":"763","b1":{"x":-1186.0087407265423,"y":-42.76311946596479},"b2":{"x":-1131.7588699785163,"y":-42.6446972448457}},"739":{"from_node_id":"760","to_node_id":"738","b1":{"x":-1310.0084452934593,"y":-43.03379882852255},"b2":{"x":-1364.2583160414856,"y":-43.15222104964164}},"740":{"from_node_id":"760","to_node_id":"764","b1":{"x":-1314.00843576336,"y":-43.04253042086316},"b2":{"x":-1319.297715420637,"y":-25.05403352125768}},"741":{"from_node_id":"762","to_node_id":"765","b1":{"x":-1182.0087502566419,"y":-42.75438787362418},"b2":{"x":-1181.3135578601175,"y":-39.79460628631227}}}},"126":{"name":"formaldehyde_dehydrogenase","bigg_id":"FALDHp","reversibility":false,"label_x":-2097.4161472170376,"label_y":-686.5414366014775,"gene_reaction_rule":"CQW49_RS14430","genes":[{"name":"CQW49_RS14430","bigg_id":"CQW49_RS14430"}],"metabolites":[{"bigg_id":"fald_p","coefficient":-1},{"bigg_id":"ficytc_c","coefficient":-2},{"bigg_id":"focytc_c","coefficient":2},{"bigg_id":"for_p","coefficient":1},{"bigg_id":"h2o_p","coefficient":-1},{"bigg_id":"h_p","coefficient":3}],"segments":{"742":{"from_node_id":"767","to_node_id":"768","b1":null,"b2":null},"743":{"from_node_id":"769","to_node_id":"768","b1":null,"b2":null},"744":{"from_node_id":"767","to_node_id":"766","b1":{"x":-2091.8399914998763,"y":-554.3370739371103},"b2":{"x":-2146.0878694075163,"y":-554.8169098650663}},"745":{"from_node_id":"767","to_node_id":"770","b1":{"x":-2095.839835032237,"y":-554.3724535447016},"b2":{"x":-2100.9304214342997,"y":-572.4181851752876}},"746":{"from_node_id":"769","to_node_id":"771","b1":{"x":-1963.844998464338,"y":-553.204926494191},"b2":{"x":-1958.7544120622752,"y":-535.159194863605}},"747":{"from_node_id":"769","to_node_id":"772","b1":{"x":-1967.844841996699,"y":-553.2403061017823},"b2":{"x":-1913.5969640890585,"y":-552.7604701738262}},"748":{"from_node_id":"767","to_node_id":"773","b1":{"x":-2095.839835032237,"y":-554.3724535447016},"b2":{"x":-2101.248837902621,"y":-536.4195933840424}},"749":{"from_node_id":"769","to_node_id":"774","b1":{"x":-1963.844998464338,"y":-553.204926494191},"b2":{"x":-1958.4359955939544,"y":-571.15778665485}}}},"127":{"name":"ALDD1","bigg_id":"ALDD1","reversibility":false,"label_x":-2074.9371433107876,"label_y":-1039.6372312792118,"gene_reaction_rule":"CQW49_21075","genes":[{"name":"WP_003614776_1","bigg_id":"CQW49_21075"}],"metabolites":[{"bigg_id":"fald_c","coefficient":-1},{"bigg_id":"for_c","coefficient":1},{"bigg_id":"h2o_c","coefficient":-1},{"bigg_id":"h_c","coefficient":2},{"bigg_id":"nad_c","coefficient":-1},{"bigg_id":"nadh_c","coefficient":1}],"segments":{"750":{"from_node_id":"776","to_node_id":"777","b1":null,"b2":null},"751":{"from_node_id":"778","to_node_id":"777","b1":null,"b2":null},"752":{"from_node_id":"776","to_node_id":"775","b1":{"x":-2080.5230969686263,"y":-900.5986706167978},"b2":{"x":-2134.7709748762663,"y":-901.078506544754}},"753":{"from_node_id":"778","to_node_id":"779","b1":{"x":-1956.527947465449,"y":-899.5019027814697},"b2":{"x":-1902.2800695578085,"y":-899.0220668535137}},"754":{"from_node_id":"776","to_node_id":"780","b1":{"x":-2084.522940500987,"y":-900.6340502243891},"b2":{"x":-2089.6135269030497,"y":-918.6797818549751}},"755":{"from_node_id":"778","to_node_id":"781","b1":{"x":-1952.528103933088,"y":-899.4665231738786},"b2":{"x":-1947.1191010627044,"y":-917.4193833345375}},"756":{"from_node_id":"776","to_node_id":"782","b1":{"x":-2084.522940500987,"y":-900.6340502243891},"b2":{"x":-2089.931943371371,"y":-882.6811900637299}},"757":{"from_node_id":"778","to_node_id":"783","b1":{"x":-1952.528103933088,"y":-899.4665231738786},"b2":{"x":-1947.4375175310254,"y":-881.4207915432926}}}},"129":{"name":"citrate_synthase","bigg_id":"CS","reversibility":true,"label_x":-1019.5313987005541,"label_y":2378.6790800830213,"gene_reaction_rule":"CQW49_RS04760","genes":[{"name":"CQW49_RS04760","bigg_id":"CQW49_RS04760"}],"metabolites":[{"bigg_id":"accoa_c","coefficient":-1},{"bigg_id":"cit_c","coefficient":1},{"bigg_id":"coa_c","coefficient":1},{"bigg_id":"h2o_c","coefficient":-1},{"bigg_id":"h_c","coefficient":1},{"bigg_id":"oaa_c","coefficient":-1}],"segments":{"766":{"from_node_id":"793","to_node_id":"794","b1":null,"b2":null},"767":{"from_node_id":"795","to_node_id":"794","b1":null,"b2":null},"768":{"from_node_id":"793","to_node_id":"796","b1":{"x":-1032.5672335996396,"y":2301.401337780057},"b2":{"x":-1014.4368277796716,"y":2296.6210778704635}},"769":{"from_node_id":"795","to_node_id":"241","b1":{"x":-1035.894988634136,"y":2429.358072836991},"b2":{"x":-1037.305384810866,"y":2483.589735937293}},"770":{"from_node_id":"795","to_node_id":"798","b1":{"x":-1035.998980978964,"y":2433.35672080752},"b2":{"x":-1018.1415550641696,"y":2439.072911820566}},"771":{"from_node_id":"793","to_node_id":"799","b1":{"x":-1032.5672335996396,"y":2301.401337780057},"b2":{"x":-1050.424659514434,"y":2295.6851467670112}},"772":{"from_node_id":"795","to_node_id":"800","b1":{"x":-1035.998980978964,"y":2433.35672080752},"b2":{"x":-1054.1293867989323,"y":2438.1369807171136}},"773":{"from_node_id":"793","to_node_id":"200","b1":{"x":-1032.6712259444676,"y":2305.399985750586},"b2":{"x":-1031.2608297677377,"y":2251.168322650284}}}},"130":{"name":"succinate_dehydrogenase","bigg_id":"SUCCD1","reversibility":true,"label_x":-1979.7359325161642,"label_y":2041.3333994250715,"gene_reaction_rule":"CQW49_RS22985 and CQW49_RS10840 and CQW49_RS10855 and CQW49_RS10830","genes":[{"name":"CQW49_RS22985","bigg_id":"CQW49_RS22985"},{"name":"CQW49_RS10840","bigg_id":"CQW49_RS10840"},{"name":"CQW49_RS10855","bigg_id":"CQW49_RS10855"},{"name":"CQW49_RS10830","bigg_id":"CQW49_RS10830"}],"metabolites":[{"bigg_id":"fum_c","coefficient":1},{"bigg_id":"q_c","coefficient":-1},{"bigg_id":"qh2_c","coefficient":1},{"bigg_id":"succ_c","coefficient":-1}],"segments":{"774":{"from_node_id":"801","to_node_id":"802","b1":null,"b2":null},"775":{"from_node_id":"803","to_node_id":"802","b1":null,"b2":null},"776":{"from_node_id":"803","to_node_id":"311","b1":{"x":-1740.3623717351811,"y":2072.878411969999},"b2":{"x":-1690.3290235169254,"y":2046.3689771766894}},"777":{"from_node_id":"801","to_node_id":"805","b1":{"x":-1847.7486587754897,"y":2142.5360415284076},"b2":{"x":-1842.3575702982262,"y":2160.4942893558077}},"778":{"from_node_id":"803","to_node_id":"806","b1":{"x":-1737.0065502651714,"y":2070.7016110462987},"b2":{"x":-1722.8064304291327,"y":2082.945756448986}},"779":{"from_node_id":"801","to_node_id":"293","b1":{"x":-1844.39283730548,"y":2140.3592406047073},"b2":{"x":-1889.9061659924857,"y":2169.8821031323923}}}},"131":{"name":"particulate Methane Monooxygenase - Direct Coupling","bigg_id":"PMMODCipp","reversibility":false,"label_x":-3330.962158203125,"label_y":-901.1019592285156,"gene_reaction_rule":"( ( MCA1796 and MCA1797 and MCA1798 ) or ( MCA2853 and MCA2854 and MCA2855 ) ) and MCA0295","genes":[{"name":"MCA1796","bigg_id":"MCA1796"},{"name":"MCA1797","bigg_id":"MCA1797"},{"name":"MCA1798","bigg_id":"MCA1798"},{"name":"MCA2853","bigg_id":"MCA2853"},{"name":"MCA2854","bigg_id":"MCA2854"},{"name":"MCA2855","bigg_id":"MCA2855"},{"name":"MCA0295","bigg_id":"MCA0295"}],"metabolites":[{"bigg_id":"ch4_p","coefficient":-1},{"bigg_id":"ficytc_c","coefficient":2},{"bigg_id":"focytc_c","coefficient":-2},{"bigg_id":"h2o_p","coefficient":1},{"bigg_id":"h_p","coefficient":-2},{"bigg_id":"meoh_p","coefficient":1},{"bigg_id":"o2_p","coefficient":-1}],"segments":{"780":{"from_node_id":"808","to_node_id":"809","b1":null,"b2":null},"781":{"from_node_id":"810","to_node_id":"809","b1":null,"b2":null},"782":{"from_node_id":"808","to_node_id":"807","b1":{"x":-3345.962158203125,"y":-973.1019592285156},"b2":{"x":-3345.962158203125,"y":-1027.3519592285156}},"783":{"from_node_id":"810","to_node_id":"811","b1":{"x":-3345.962158203125,"y":-849.1019592285156},"b2":{"x":-3345.962158203125,"y":-794.8519592285156}},"784":{"from_node_id":"808","to_node_id":"812","b1":{"x":-3345.962158203125,"y":-977.1019592285156},"b2":{"x":-3327.962158203125,"y":-982.3519592285156}},"785":{"from_node_id":"810","to_node_id":"813","b1":{"x":-3345.962158203125,"y":-845.1019592285156},"b2":{"x":-3327.962158203125,"y":-839.8519592285156}},"786":{"from_node_id":"808","to_node_id":"814","b1":{"x":-3345.962158203125,"y":-977.1019592285156},"b2":{"x":-3363.962158203125,"y":-982.3519592285156}},"787":{"from_node_id":"810","to_node_id":"815","b1":{"x":-3345.962158203125,"y":-845.1019592285156},"b2":{"x":-3363.962158203125,"y":-839.8519592285156}},"788":{"from_node_id":"808","to_node_id":"816","b1":{"x":-3345.962158203125,"y":-977.1019592285156},"b2":{"x":-3381.962158203125,"y":-967.3519592285156}}}},"132":{"name":"Methylobacterium_extorquens_strain_AM1_core_biomass_equation","bigg_id":"Biomass_Mextorquens_AM1_core","reversibility":false,"label_x":-1057.851806640625,"label_y":-1468.0593872070312,"gene_reaction_rule":"","genes":[],"metabolites":[{"bigg_id":"14bglu_c","coefficient":-0.034671},{"bigg_id":"acgam_c","coefficient":-0.033189},{"bigg_id":"adocbl_c","coefficient":-0.0002196},{"bigg_id":"adp_c","coefficient":53.6983295},{"bigg_id":"alatrna_c","coefficient":-1.1034},{"bigg_id":"amet_c","coefficient":-0.0002196},{"bigg_id":"amp_c","coefficient":-0.00078936},{"bigg_id":"argtrna_c","coefficient":-0.24101},{"bigg_id":"asntrna_c","coefficient":-0.24971},{"bigg_id":"asptrna_c","coefficient":-0.24779},{"bigg_id":"atp_c","coefficient":-53.82276},{"bigg_id":"btn_c","coefficient":-0.0002196},{"bigg_id":"ca2_c","coefficient":-0.00495},{"bigg_id":"cl_c","coefficient":-0.00495},{"bigg_id":"coa_c","coefficient":-0.0002196},{"bigg_id":"ctp_c","coefficient":-0.086994},{"bigg_id":"cu2_c","coefficient":-0.0033},{"bigg_id":"cystrna_c","coefficient":-0.00097594},{"bigg_id":"datp_c","coefficient":-0.015288},{"bigg_id":"dctp_c","coefficient":-0.033249},{"bigg_id":"dgtp_c","coefficient":-0.033249},{"bigg_id":"dpundcpGlcNacMurNacpentpept_c","coefficient":-0.0001},{"bigg_id":"dtpcudcpp_c","coefficient":-0.00006036},{"bigg_id":"dttp_c","coefficient":-0.015288},{"bigg_id":"fad_c","coefficient":-0.0002196},{"bigg_id":"fe2_c","coefficient":-0.00737},{"bigg_id":"fmn_c","coefficient":-0.0002196},{"bigg_id":"glntrna_c","coefficient":-0.2774},{"bigg_id":"glutrna_c","coefficient":-0.27528},{"bigg_id":"glytrna_c","coefficient":-1.1725},{"bigg_id":"gthrd_c","coefficient":-0.0002196},{"bigg_id":"gtp_c","coefficient":-0.086994},{"bigg_id":"h2o_c","coefficient":-53.70035},{"bigg_id":"h4mpt_c","coefficient":-0.00033},{"bigg_id":"h_c","coefficient":53.6983295},{"bigg_id":"hemeD_c","coefficient":-0.0002196},{"bigg_id":"hemeO_c","coefficient":-0.0002196},{"bigg_id":"histrna_c","coefficient":-0.067763},{"bigg_id":"iletrna_c","coefficient":-0.20857},{"bigg_id":"k_c","coefficient":-0.18447},{"bigg_id":"kdo2lipid4L_c","coefficient":-0.0001},{"bigg_id":"leutrna_c","coefficient":-0.39695},{"bigg_id":"lystrna_c","coefficient":-0.25754},{"bigg_id":"mettrna_c","coefficient":-0.056309},{"bigg_id":"mg2_c","coefficient":-0.00825},{"bigg_id":"mn2_c","coefficient":-0.0033},{"bigg_id":"mobd_c","coefficient":-0.0033},{"bigg_id":"mocogdp_c","coefficient":-0.0002196},{"bigg_id":"na1_c","coefficient":-0.00407},{"bigg_id":"nad_c","coefficient":-0.0027535},{"bigg_id":"nadh_c","coefficient":-0.0016711},{"bigg_id":"nadp_c","coefficient":-0.00093984},{"bigg_id":"nadph_c","coefficient":-0.0015022},{"bigg_id":"nh4_c","coefficient":-0.01232},{"bigg_id":"pbhb_c","coefficient":-0.27738},{"bigg_id":"pe160_c","coefficient":-0.0022561},{"bigg_id":"pe161_c","coefficient":-0.002274},{"bigg_id":"pe180_c","coefficient":-0.0021774},{"bigg_id":"pe181_c","coefficient":-0.035412},{"bigg_id":"pg160_c","coefficient":-0.00099536},{"bigg_id":"pg161_c","coefficient":-0.0010032},{"bigg_id":"pg180_c","coefficient":-0.00096064},{"bigg_id":"pg181_c","coefficient":-0.015623},{"bigg_id":"phetrna_c","coefficient":-0.13596},{"bigg_id":"pi_c","coefficient":53.69607},{"bigg_id":"ppi_c","coefficient":0.345915},{"bigg_id":"protrna_c","coefficient":-0.31084},{"bigg_id":"ps160_c","coefficient":-0.000066355},{"bigg_id":"ps161_c","coefficient":-0.000066898},{"bigg_id":"ps180_c","coefficient":-0.000064038},{"bigg_id":"ps181_c","coefficient":-0.0010415},{"bigg_id":"ptrc_c","coefficient":-0.045376},{"bigg_id":"pydx5p_c","coefficient":-0.0002196},{"bigg_id":"q8h2_c","coefficient":-0.0002196},{"bigg_id":"rmn_c","coefficient":-0.61021},{"bigg_id":"sertrna_c","coefficient":-0.3101},{"bigg_id":"sheme_c","coefficient":-0.0002196},{"bigg_id":"so4_c","coefficient":-0.00407},{"bigg_id":"splxanth_c","coefficient":-0.0003864},{"bigg_id":"thf_c","coefficient":-0.00008184},{"bigg_id":"thmpp_c","coefficient":-0.0002196},{"bigg_id":"thrtrna_c","coefficient":-0.30765},{"bigg_id":"tre_c","coefficient":-0.035522},{"bigg_id":"trptrna_c","coefficient":-0.00060401},{"bigg_id":"tyrtrna_c","coefficient":-0.075485},{"bigg_id":"utp_c","coefficient":-0.040008},{"bigg_id":"valtrna_c","coefficient":-0.42003},{"bigg_id":"zn2_c","coefficient":-0.0033}],"segments":{"789":{"from_node_id":"818","to_node_id":"819","b1":null,"b2":null}}},"133":{"name":"NAD P  transhydrogenase","bigg_id":"THD2pp","reversibility":false,"label_x":2137.6912841796875,"label_y":-291.6260986328125,"gene_reaction_rule":"CQW49_13075 and CQW49_13070 and CQW49_13080","genes":[{"name":"CQW49_RS13110","bigg_id":"CQW49_13075"},{"name":"CQW49_RS13105","bigg_id":"CQW49_13070"},{"name":"CQW49_RS13115","bigg_id":"CQW49_13080"}],"metabolites":[{"bigg_id":"h_c","coefficient":1},{"bigg_id":"h_p","coefficient":-1},{"bigg_id":"nad_c","coefficient":1},{"bigg_id":"nadh_c","coefficient":-1},{"bigg_id":"nadp_c","coefficient":-1},{"bigg_id":"nadph_c","coefficient":1}],"segments":{"879":{"from_node_id":"909","to_node_id":"910","b1":null,"b2":null},"880":{"from_node_id":"911","to_node_id":"910","b1":null,"b2":null},"881":{"from_node_id":"911","to_node_id":"912","b1":{"x":2122.6912841796875,"y":-239.6260986328125},"b2":{"x":2122.6912841796875,"y":-185.3760986328125}},"882":{"from_node_id":"909","to_node_id":"908","b1":{"x":2122.6912841796875,"y":-363.6260986328125},"b2":{"x":2122.6912841796875,"y":-417.8760986328125}},"883":{"from_node_id":"911","to_node_id":"913","b1":{"x":2122.6912841796875,"y":-235.6260986328125},"b2":{"x":2140.6912841796875,"y":-230.3760986328125}},"884":{"from_node_id":"909","to_node_id":"914","b1":{"x":2122.6912841796875,"y":-367.6260986328125},"b2":{"x":2140.6912841796875,"y":-372.8760986328125}},"885":{"from_node_id":"909","to_node_id":"915","b1":{"x":2122.6912841796875,"y":-367.6260986328125},"b2":{"x":2104.6912841796875,"y":-372.8760986328125}},"886":{"from_node_id":"911","to_node_id":"916","b1":{"x":2122.6912841796875,"y":-235.6260986328125},"b2":{"x":2104.6912841796875,"y":-230.3760986328125}}}},"134":{"name":"NADPH dependent FMN reductase","bigg_id":"FMNRx2","reversibility":true,"label_x":672.5101318359375,"label_y":-263.6712646484375,"gene_reaction_rule":"META2_0363 or META1_1214 or META1_4236 or (META1_2232 and META1_2233) or META1_3632 or META1_2380","genes":[{"name":"META2_0363","bigg_id":"META2_0363"},{"name":"META1_1214","bigg_id":"META1_1214"},{"name":"META1_4236","bigg_id":"META1_4236"},{"name":"META1_2232","bigg_id":"META1_2232"},{"name":"META1_2233","bigg_id":"META1_2233"},{"name":"META1_3632","bigg_id":"META1_3632"},{"name":"META1_2380","bigg_id":"META1_2380"}],"metabolites":[{"bigg_id":"fmn_c","coefficient":1},{"bigg_id":"fmnh2_c","coefficient":-1},{"bigg_id":"h_c","coefficient":1},{"bigg_id":"nadp_c","coefficient":-1},{"bigg_id":"nadph_c","coefficient":1}],"segments":{"887":{"from_node_id":"918","to_node_id":"919","b1":null,"b2":null},"888":{"from_node_id":"920","to_node_id":"919","b1":null,"b2":null},"889":{"from_node_id":"920","to_node_id":"921","b1":{"x":657.5101318359375,"y":-211.6712646484375},"b2":{"x":657.5101318359375,"y":-157.4212646484375}},"890":{"from_node_id":"918","to_node_id":"917","b1":{"x":657.5101318359375,"y":-335.6712646484375},"b2":{"x":657.5101318359375,"y":-389.9212646484375}},"891":{"from_node_id":"920","to_node_id":"922","b1":{"x":657.5101318359375,"y":-207.6712646484375},"b2":{"x":675.5101318359375,"y":-202.4212646484375}},"892":{"from_node_id":"918","to_node_id":"923","b1":{"x":657.5101318359375,"y":-339.6712646484375},"b2":{"x":639.5101318359375,"y":-344.9212646484375}},"893":{"from_node_id":"920","to_node_id":"924","b1":{"x":657.5101318359375,"y":-207.6712646484375},"b2":{"x":639.5101318359375,"y":-202.4212646484375}}}},"135":{"name":"ETF dehydrogenase","bigg_id":"ETFDH","reversibility":true,"label_x":1073.6668701171875,"label_y":-268.0545654296875,"gene_reaction_rule":"CQW49_05975 or (CQW49_20235 and CQW49_20230)","genes":[{"name":"CQW49_RS05985","bigg_id":"CQW49_05975"},{"name":"CQW49_RS20305","bigg_id":"CQW49_20235"},{"name":"CQW49_RS20300","bigg_id":"CQW49_20230"}],"metabolites":[{"bigg_id":"oxETF_c","coefficient":1},{"bigg_id":"q_c","coefficient":-1},{"bigg_id":"qh2_c","coefficient":1},{"bigg_id":"rETF_c","coefficient":-1}],"segments":{"894":{"from_node_id":"926","to_node_id":"927","b1":null,"b2":null},"895":{"from_node_id":"928","to_node_id":"927","b1":null,"b2":null},"896":{"from_node_id":"928","to_node_id":"929","b1":{"x":1058.6668701171875,"y":-216.0545654296875},"b2":{"x":1058.6668701171875,"y":-161.8045654296875}},"897":{"from_node_id":"926","to_node_id":"925","b1":{"x":1058.6668701171875,"y":-344.0545654296875},"b2":{"x":1040.6668701171875,"y":-349.3045654296875}},"898":{"from_node_id":"928","to_node_id":"930","b1":{"x":1058.6668701171875,"y":-212.0545654296875},"b2":{"x":1040.6668701171875,"y":-206.8045654296875}},"899":{"from_node_id":"926","to_node_id":"931","b1":{"x":1058.6668701171875,"y":-340.0545654296875},"b2":{"x":1058.6668701171875,"y":-394.3045654296875}}}},"137":{"name":"inorganic pyrophosphatase","bigg_id":"PPA","reversibility":false,"label_x":1420.0494384765625,"label_y":-281.2083740234375,"gene_reaction_rule":"CQW49_04295","genes":[{"name":"CQW49_RS04305","bigg_id":"CQW49_04295"}],"metabolites":[{"bigg_id":"h2o_c","coefficient":-1},{"bigg_id":"h_c","coefficient":1},{"bigg_id":"pi_c","coefficient":2},{"bigg_id":"ppi_c","coefficient":-1}],"segments":{"908":{"from_node_id":"942","to_node_id":"943","b1":null,"b2":null},"909":{"from_node_id":"944","to_node_id":"943","b1":null,"b2":null},"910":{"from_node_id":"942","to_node_id":"941","b1":{"x":1405.0494384765625,"y":-357.2083740234375},"b2":{"x":1387.0494384765625,"y":-362.4583740234375}},"911":{"from_node_id":"944","to_node_id":"945","b1":{"x":1405.0494384765625,"y":-225.2083740234375},"b2":{"x":1387.0494384765625,"y":-219.9583740234375}},"912":{"from_node_id":"944","to_node_id":"946","b1":{"x":1405.0494384765625,"y":-229.2083740234375},"b2":{"x":1405.0494384765625,"y":-174.9583740234375}},"913":{"from_node_id":"942","to_node_id":"947","b1":{"x":1405.0494384765625,"y":-353.2083740234375},"b2":{"x":1405.0494384765625,"y":-407.4583740234375}}}},"138":{"name":"NADPH ferredoxin oxidoreductase 1","bigg_id":"FRDOr","reversibility":true,"label_x":1775.2010498046875,"label_y":-281.2083740234375,"gene_reaction_rule":"META1_2334","genes":[{"name":"META1_2334","bigg_id":"META1_2334"}],"metabolites":[{"bigg_id":"fdxox_c","coefficient":-2},{"bigg_id":"fdxrd_c","coefficient":2},{"bigg_id":"h_c","coefficient":1},{"bigg_id":"nadp_c","coefficient":1},{"bigg_id":"nadph_c","coefficient":-1}],"segments":{"914":{"from_node_id":"949","to_node_id":"950","b1":null,"b2":null},"915":{"from_node_id":"951","to_node_id":"950","b1":null,"b2":null},"916":{"from_node_id":"949","to_node_id":"948","b1":{"x":1760.2010498046875,"y":-353.2083740234375},"b2":{"x":1760.2010498046875,"y":-407.4583740234375}},"917":{"from_node_id":"951","to_node_id":"952","b1":{"x":1760.2010498046875,"y":-229.2083740234375},"b2":{"x":1760.2010498046875,"y":-174.9583740234375}},"918":{"from_node_id":"951","to_node_id":"953","b1":{"x":1760.2010498046875,"y":-225.2083740234375},"b2":{"x":1778.2010498046875,"y":-219.9583740234375}},"919":{"from_node_id":"951","to_node_id":"954","b1":{"x":1760.2010498046875,"y":-225.2083740234375},"b2":{"x":1742.2010498046875,"y":-219.9583740234375}},"920":{"from_node_id":"949","to_node_id":"955","b1":{"x":1760.2010498046875,"y":-357.2083740234375},"b2":{"x":1742.2010498046875,"y":-362.4583740234375}}}},"143":{"name":"pyridine nucleotide disulphide oxidoreductase","bigg_id":"EAOXRED","reversibility":false,"label_x":2528.7415771484375,"label_y":-292.15667724609375,"gene_reaction_rule":"META1_4439","genes":[{"name":"META1_4439","bigg_id":"META1_4439"}],"metabolites":[{"bigg_id":"h_c","coefficient":-1},{"bigg_id":"nad_c","coefficient":1},{"bigg_id":"nadh_c","coefficient":-1},{"bigg_id":"oxEA_c","coefficient":-1},{"bigg_id":"rdEA_c","coefficient":1}],"segments":{"949":{"from_node_id":"989","to_node_id":"990","b1":null,"b2":null},"950":{"from_node_id":"991","to_node_id":"990","b1":null,"b2":null},"951":{"from_node_id":"989","to_node_id":"988","b1":{"x":2513.7415771484375,"y":-368.15667724609375},"b2":{"x":2531.7415771484375,"y":-373.40667724609375}},"952":{"from_node_id":"991","to_node_id":"992","b1":{"x":2513.7415771484375,"y":-236.15667724609375},"b2":{"x":2495.7415771484375,"y":-230.90667724609375}},"953":{"from_node_id":"989","to_node_id":"993","b1":{"x":2513.7415771484375,"y":-368.15667724609375},"b2":{"x":2495.7415771484375,"y":-373.40667724609375}},"954":{"from_node_id":"989","to_node_id":"994","b1":{"x":2513.7415771484375,"y":-364.15667724609375},"b2":{"x":2513.7415771484375,"y":-418.40667724609375}},"955":{"from_node_id":"991","to_node_id":"995","b1":{"x":2513.7415771484375,"y":-240.15667724609375},"b2":{"x":2513.7415771484375,"y":-185.90667724609375}}}},"145":{"name":"succinate dehydrogenase","bigg_id":"SUCCD1","reversibility":true,"label_x":1337.91552734375,"label_y":-1326.4071044921875,"gene_reaction_rule":"CQW49_22885 and CQW49_10810 and (CQW49_10825 or CQW49_22875) and CQW49_10800","genes":[{"name":"CQW49_RS22985","bigg_id":"CQW49_22885"},{"name":"CQW49_RS10840","bigg_id":"CQW49_10810"},{"name":"CQW49_RS10855","bigg_id":"CQW49_10825"},{"name":"","bigg_id":"CQW49_22875"},{"name":"CQW49_RS10830","bigg_id":"CQW49_10800"}],"metabolites":[{"bigg_id":"fum_c","coefficient":1},{"bigg_id":"q_c","coefficient":-1},{"bigg_id":"qh2_c","coefficient":1},{"bigg_id":"succ_c","coefficient":-1}],"segments":{"960":{"from_node_id":"1002","to_node_id":"1003","b1":null,"b2":null},"961":{"from_node_id":"1004","to_node_id":"1003","b1":null,"b2":null},"962":{"from_node_id":"1004","to_node_id":"1005","b1":{"x":1322.91552734375,"y":-1274.4071044921875},"b2":{"x":1322.91552734375,"y":-1220.1571044921875}},"963":{"from_node_id":"1002","to_node_id":"1001","b1":{"x":1322.91552734375,"y":-1402.4071044921875},"b2":{"x":1304.91552734375,"y":-1407.6571044921875}},"964":{"from_node_id":"1004","to_node_id":"1006","b1":{"x":1322.91552734375,"y":-1270.4071044921875},"b2":{"x":1304.91552734375,"y":-1265.1571044921875}},"965":{"from_node_id":"1002","to_node_id":"1007","b1":{"x":1322.91552734375,"y":-1398.4071044921875},"b2":{"x":1322.91552734375,"y":-1452.6571044921875}}}},"149":{"name":"N2 exchange","bigg_id":"EX_n2_e","reversibility":false,"label_x":775.056640625,"label_y":643.083251953125,"gene_reaction_rule":"","genes":[],"metabolites":[{"bigg_id":"n2_e","coefficient":-1}],"segments":{"976":{"from_node_id":"1021","to_node_id":"1022","b1":null,"b2":null},"977":{"from_node_id":"1023","to_node_id":"1022","b1":null,"b2":null},"978":{"from_node_id":"1021","to_node_id":"1020","b1":{"x":733.73583984375,"y":634.6915283203125},"b2":{"x":733.73583984375,"y":580.4415283203125}}}},"150":{"name":"Nitrogen exchange, diffusion (extra-organism to periplasm)","bigg_id":"N2tex","reversibility":true,"label_x":747.8916015625,"label_y":938.2603759765625,"gene_reaction_rule":"","genes":[],"metabolites":[{"bigg_id":"n2_e","coefficient":-1},{"bigg_id":"n2_p","coefficient":1}],"segments":{"979":{"from_node_id":"1025","to_node_id":"1026","b1":null,"b2":null},"980":{"from_node_id":"1027","to_node_id":"1026","b1":null,"b2":null},"981":{"from_node_id":"1025","to_node_id":"1024","b1":{"x":732.8916015625,"y":866.2603759765625},"b2":{"x":732.8916015625,"y":812.0103759765625}},"982":{"from_node_id":"1027","to_node_id":"1028","b1":{"x":732.8916015625,"y":990.2603759765625},"b2":{"x":732.8916015625,"y":1044.5103759765625}}}},"151":{"name":"Nitrogen exchange, diffusion (periplasm)","bigg_id":"N2trpp","reversibility":true,"label_x":747.8916015625,"label_y":1288.2603759765625,"gene_reaction_rule":"","genes":[],"metabolites":[{"bigg_id":"n2_c","coefficient":1},{"bigg_id":"n2_p","coefficient":-1}],"segments":{"983":{"from_node_id":"1029","to_node_id":"1030","b1":null,"b2":null},"984":{"from_node_id":"1031","to_node_id":"1030","b1":null,"b2":null},"985":{"from_node_id":"1031","to_node_id":"1032","b1":{"x":732.8916015625,"y":1340.2603759765625},"b2":{"x":732.8916015625,"y":1394.5103759765625}},"986":{"from_node_id":"1029","to_node_id":"1028","b1":{"x":732.8916015625,"y":1216.2603759765625},"b2":{"x":732.8916015625,"y":1162.0103759765625}}}},"152":{"name":"Nitrogenase","bigg_id":"NIT_mc","reversibility":false,"label_x":747.8916015625,"label_y":1638.2603759765625,"gene_reaction_rule":"CQW49_08720 and CQW49_08725","genes":[{"name":"","bigg_id":"CQW49_08720"},{"name":"","bigg_id":"CQW49_08725"}],"metabolites":[{"bigg_id":"adp_c","coefficient":16},{"bigg_id":"atp_c","coefficient":-16},{"bigg_id":"fdxox_c","coefficient":4},{"bigg_id":"fdxrd_c","coefficient":-4},{"bigg_id":"h2_c","coefficient":1},{"bigg_id":"h2o_c","coefficient":-16},{"bigg_id":"h_c","coefficient":14},{"bigg_id":"n2_c","coefficient":-1},{"bigg_id":"nh4_c","coefficient":2},{"bigg_id":"pi_c","coefficient":16}],"segments":{"987":{"from_node_id":"1033","to_node_id":"1034","b1":null,"b2":null},"988":{"from_node_id":"1035","to_node_id":"1034","b1":null,"b2":null},"989":{"from_node_id":"1035","to_node_id":"1036","b1":{"x":732.8916015625,"y":1694.2603759765625},"b2":{"x":750.8916015625,"y":1699.5103759765625}},"990":{"from_node_id":"1033","to_node_id":"1037","b1":{"x":732.8916015625,"y":1562.2603759765625},"b2":{"x":750.8916015625,"y":1557.0103759765625}},"991":{"from_node_id":"1035","to_node_id":"1038","b1":{"x":732.8916015625,"y":1694.2603759765625},"b2":{"x":696.8916015625,"y":1684.5103759765625}},"992":{"from_node_id":"1033","to_node_id":"1039","b1":{"x":732.8916015625,"y":1562.2603759765625},"b2":{"x":714.8916015625,"y":1557.0103759765625}},"993":{"from_node_id":"1035","to_node_id":"1040","b1":{"x":732.8916015625,"y":1694.2603759765625},"b2":{"x":714.8916015625,"y":1699.5103759765625}},"994":{"from_node_id":"1033","to_node_id":"1041","b1":{"x":732.8916015625,"y":1562.2603759765625},"b2":{"x":696.8916015625,"y":1572.0103759765625}},"995":{"from_node_id":"1035","to_node_id":"1042","b1":{"x":732.8916015625,"y":1694.2603759765625},"b2":{"x":678.8916015625,"y":1669.5103759765625}},"996":{"from_node_id":"1033","to_node_id":"1032","b1":{"x":732.8916015625,"y":1566.2603759765625},"b2":{"x":732.8916015625,"y":1512.0103759765625}},"997":{"from_node_id":"1035","to_node_id":"1043","b1":{"x":732.8916015625,"y":1690.2603759765625},"b2":{"x":732.8916015625,"y":1744.5103759765625}},"998":{"from_node_id":"1035","to_node_id":"1044","b1":{"x":732.8916015625,"y":1694.2603759765625},"b2":{"x":768.8916015625,"y":1684.5103759765625}}}},"153":{"name":"exchange flux   nitrogen","bigg_id":"EX_nh4_e","reversibility":true,"label_x":3440.6181640625,"label_y":646.2681884765625,"gene_reaction_rule":"","genes":[],"metabolites":[{"bigg_id":"nh4_e","coefficient":-1}],"segments":{"999":{"from_node_id":"1046","to_node_id":"1047","b1":null,"b2":null},"1000":{"from_node_id":"1048","to_node_id":"1047","b1":null,"b2":null},"1001":{"from_node_id":"1046","to_node_id":"1045","b1":{"x":3419.0380859375,"y":626.9095458984375},"b2":{"x":3419.0380859375,"y":572.6595458984375}}}},"154":{"name":"NH3 transport via diffusion  extracellular to periplasm ","bigg_id":"NH4tex","reversibility":true,"label_x":3434.0380859375,"label_y":937.9892578125,"gene_reaction_rule":"","genes":[],"metabolites":[{"bigg_id":"nh4_e","coefficient":-1},{"bigg_id":"nh4_p","coefficient":1}],"segments":{"1002":{"from_node_id":"1050","to_node_id":"1051","b1":null,"b2":null},"1003":{"from_node_id":"1052","to_node_id":"1051","b1":null,"b2":null},"1004":{"from_node_id":"1050","to_node_id":"1049","b1":{"x":3419.0380859375,"y":865.9892578125},"b2":{"x":3419.0380859375,"y":811.7392578125}},"1005":{"from_node_id":"1052","to_node_id":"1053","b1":{"x":3419.0380859375,"y":989.9892578125},"b2":{"x":3419.0380859375,"y":1044.2392578125}}}},"155":{"name":"NH3 transport  periplasm to cytoplasm ","bigg_id":"NH4tpp","reversibility":false,"label_x":3434.0380859375,"label_y":1287.9892578125,"gene_reaction_rule":"CQW49_04880","genes":[{"name":"CQW49_RS04890","bigg_id":"CQW49_04880"}],"metabolites":[{"bigg_id":"h_c","coefficient":1},{"bigg_id":"h_p","coefficient":-1},{"bigg_id":"nh4_c","coefficient":1},{"bigg_id":"nh4_p","coefficient":-1}],"segments":{"1006":{"from_node_id":"1054","to_node_id":"1055","b1":null,"b2":null},"1007":{"from_node_id":"1056","to_node_id":"1055","b1":null,"b2":null},"1008":{"from_node_id":"1056","to_node_id":"1057","b1":{"x":3419.0380859375,"y":1343.9892578125},"b2":{"x":3416.3959595273636,"y":1346.1074813517134}},"1009":{"from_node_id":"1054","to_node_id":"1058","b1":{"x":3419.0380859375,"y":1211.9892578125},"b2":{"x":3398.8466796875,"y":1252.75439453125}},"1010":{"from_node_id":"1056","to_node_id":"1059","b1":{"x":3419.0380859375,"y":1339.9892578125},"b2":{"x":3419.0380859375,"y":1394.2392578125}},"1011":{"from_node_id":"1054","to_node_id":"1053","b1":{"x":3419.0380859375,"y":1215.9892578125},"b2":{"x":3419.0380859375,"y":1161.7392578125}}}},"156":{"name":"particulate ammonia monooxygenase","bigg_id":"PAMMOipp","reversibility":false,"label_x":3184.5142257442085,"label_y":969.0939761072245,"gene_reaction_rule":"CQW49_14985","genes":[{"name":"","bigg_id":"CQW49_14985"}],"metabolites":[{"bigg_id":"h2o_p","coefficient":1},{"bigg_id":"h_p","coefficient":1},{"bigg_id":"ham_p","coefficient":1},{"bigg_id":"nh4_p","coefficient":-1},{"bigg_id":"o2_p","coefficient":-1},{"bigg_id":"q_c","coefficient":1},{"bigg_id":"qh2_c","coefficient":-1}],"segments":{"1012":{"from_node_id":"1060","to_node_id":"1061","b1":null,"b2":null},"1013":{"from_node_id":"1062","to_node_id":"1061","b1":null,"b2":null},"1014":{"from_node_id":"1062","to_node_id":"1063","b1":{"x":3178.07247034631,"y":1107.0601425761456},"b2":{"x":3187.2129803069856,"y":1070.9005853656545}},"1015":{"from_node_id":"1062","to_node_id":"1064","b1":{"x":3178.07247034631,"y":1107.0601425761456},"b2":{"x":3172.5191698998397,"y":1089.1513918058872}},"1016":{"from_node_id":"1062","to_node_id":"1065","b1":{"x":3182.0718996507285,"y":1106.9925760240521},"b2":{"x":3127.8296397095583,"y":1107.908947386823}},"1017":{"from_node_id":"1060","to_node_id":"1053","b1":{"x":3306.0542080876894,"y":1104.8980129091474},"b2":{"x":3360.2964680288596,"y":1103.9816415463765}},"1018":{"from_node_id":"1060","to_node_id":"1066","b1":{"x":3310.053637392107,"y":1104.8304463570535},"b2":{"x":3311.2246136198273,"y":1094.2538455648119}},"1019":{"from_node_id":"1062","to_node_id":"1067","b1":{"x":3178.07247034631,"y":1107.0601425761456},"b2":{"x":3169.123325935113,"y":1095.6541118021437}},"1020":{"from_node_id":"1060","to_node_id":"1068","b1":{"x":3310.053637392107,"y":1104.8304463570535},"b2":{"x":3314.998838869734,"y":1086.744333387549}}}},"163":{"name":"Nitrate transport in via nitrite antiport (periplasm)","bigg_id":"NO3t7pp","reversibility":true,"label_x":2426.036269852425,"label_y":1306.1761255306028,"gene_reaction_rule":"CQW49_19315 or CQW49_19295","genes":[{"name":"MCA0589","bigg_id":"CQW49_19315"},{"name":"MCA0594","bigg_id":"CQW49_19295"}],"metabolites":[{"bigg_id":"no2_c","coefficient":-1},{"bigg_id":"no2_p","coefficient":1},{"bigg_id":"no3_c","coefficient":1},{"bigg_id":"no3_p","coefficient":-1}],"segments":{"1063":{"from_node_id":"1111","to_node_id":"1112","b1":null,"b2":null},"1064":{"from_node_id":"1113","to_node_id":"1112","b1":null,"b2":null},"1065":{"from_node_id":"1111","to_node_id":"1114","b1":{"x":2400.489663345603,"y":1240.383451924506},"b2":{"x":2337.4882412459438,"y":1368.6730170441729}},"1066":{"from_node_id":"1113","to_node_id":"1096","b1":{"x":2609.0886867385734,"y":1240.5391111152671},"b2":{"x":2642.9182338382325,"y":1096.2048682612253}},"1067":{"from_node_id":"1113","to_node_id":"1115","b1":{"x":2613.088683586936,"y":1240.5441323794853},"b2":{"x":2650.9392245482204,"y":1323.760929228807}},"1068":{"from_node_id":"1111","to_node_id":"1116","b1":{"x":2396.489666497241,"y":1240.378430660288},"b2":{"x":2295.4406795347004,"y":1096.6255881648385}}}},"164":{"name":"Diffusion Hydroxylamine between Periplasm and Cytosol","bigg_id":"NO2tpp","reversibility":true,"label_x":2422.883707303876,"label_y":879.4298560839866,"gene_reaction_rule":"","genes":[],"metabolites":[{"bigg_id":"no2_c","coefficient":1},{"bigg_id":"no2_p","coefficient":-1}],"segments":{"1069":{"from_node_id":"1118","to_node_id":"1119","b1":null,"b2":null},"1070":{"from_node_id":"1120","to_node_id":"1119","b1":null,"b2":null},"1071":{"from_node_id":"1120","to_node_id":"1121","b1":{"x":2410.4645422033036,"y":937.6186277903898},"b2":{"x":2356.2145849473945,"y":937.5505268944316}},"1072":{"from_node_id":"1118","to_node_id":"1117","b1":{"x":2534.464444502524,"y":937.7742869811509},"b2":{"x":2588.7144017584333,"y":937.8423878771091}}}},"165":{"name":"Nitrate reductase (Ubiquinol-8)","bigg_id":"NO3R1","reversibility":false,"label_x":2694.766007661834,"label_y":1573.173173882134,"gene_reaction_rule":"CQW49_19300","genes":[{"name":"MCA0590","bigg_id":"CQW49_19300"}],"metabolites":[{"bigg_id":"h2o_c","coefficient":1},{"bigg_id":"no2_c","coefficient":1},{"bigg_id":"no3_c","coefficient":-1},{"bigg_id":"q_c","coefficient":1},{"bigg_id":"qh2_c","coefficient":-1}],"segments":{"1073":{"from_node_id":"1122","to_node_id":"1123","b1":null,"b2":null},"1074":{"from_node_id":"1124","to_node_id":"1123","b1":null,"b2":null},"1075":{"from_node_id":"1124","to_node_id":"1125","b1":{"x":2679.7241206013205,"y":1629.1360551433768},"b2":{"x":2661.7202299970995,"y":1634.3726974942756}},"1076":{"from_node_id":"1124","to_node_id":"1126","b1":{"x":2679.727088646615,"y":1625.1360562445384},"b2":{"x":2678.2298032823055,"y":1679.386041310032}},"1077":{"from_node_id":"1122","to_node_id":"1115","b1":{"x":2679.8190980507516,"y":1501.136090380553},"b2":{"x":2679.859352165061,"y":1446.8861053150595}},"1078":{"from_node_id":"1124","to_node_id":"1127","b1":{"x":2679.7241206013205,"y":1629.1360551433768},"b2":{"x":2697.720220086643,"y":1634.3994099019283}},"1079":{"from_node_id":"1122","to_node_id":"1128","b1":{"x":2679.822066096046,"y":1497.1360914817146},"b2":{"x":2661.8259666107233,"y":1491.8727367231631}}}},"166":{"name":"nitrate reductase assimilatory","bigg_id":"NO3Ras","reversibility":false,"label_x":2399.2971443627566,"label_y":1581.9385416515738,"gene_reaction_rule":"","genes":[],"metabolites":[{"bigg_id":"h2o_c","coefficient":1},{"bigg_id":"h_c","coefficient":-1},{"bigg_id":"nadp_c","coefficient":1},{"bigg_id":"nadph_c","coefficient":-1},{"bigg_id":"no2_c","coefficient":1},{"bigg_id":"no3_c","coefficient":-1}],"segments":{"1080":{"from_node_id":"1130","to_node_id":"1131","b1":null,"b2":null},"1081":{"from_node_id":"1132","to_node_id":"1131","b1":null,"b2":null},"1082":{"from_node_id":"1132","to_node_id":"1133","b1":{"x":2384.2582253475375,"y":1633.9014240139782},"b2":{"x":2384.217971233228,"y":1688.1514090794717}},"1083":{"from_node_id":"1130","to_node_id":"1129","b1":{"x":2384.3532027969686,"y":1505.9014592511544},"b2":{"x":2402.3570934011905,"y":1500.6648169002556}},"1084":{"from_node_id":"1132","to_node_id":"1134","b1":{"x":2384.255257302243,"y":1637.9014229128165},"b2":{"x":2402.251356787566,"y":1643.164777671368}},"1085":{"from_node_id":"1130","to_node_id":"1135","b1":{"x":2384.3532027969686,"y":1505.9014592511544},"b2":{"x":2366.357103311646,"y":1500.638104492603}},"1086":{"from_node_id":"1132","to_node_id":"1136","b1":{"x":2384.255257302243,"y":1637.9014229128165},"b2":{"x":2366.251366698022,"y":1643.1380652637154}},"1087":{"from_node_id":"1130","to_node_id":"1137","b1":{"x":2384.350234751674,"y":1509.9014581499928},"b2":{"x":2384.3904888659836,"y":1455.6514730844992}}}},"169":{"name":"Nitrite Reductase (NADH)","bigg_id":"NTRIR2x","reversibility":false,"label_x":2839.9842945944865,"label_y":1825.9371830611653,"gene_reaction_rule":"CQW49_19305 or CQW49_19310","genes":[{"name":"MCA0591","bigg_id":"CQW49_19305"},{"name":"MCA0592","bigg_id":"CQW49_19310"}],"metabolites":[{"bigg_id":"h2o_c","coefficient":2},{"bigg_id":"h_c","coefficient":-5},{"bigg_id":"nad_c","coefficient":3},{"bigg_id":"nadh_c","coefficient":-3},{"bigg_id":"nh4_c","coefficient":1},{"bigg_id":"no2_c","coefficient":-1}],"segments":{"1103":{"from_node_id":"1154","to_node_id":"1155","b1":null,"b2":null},"1104":{"from_node_id":"1156","to_node_id":"1155","b1":null,"b2":null},"1105":{"from_node_id":"1156","to_node_id":"1157","b1":{"x":2890.109262238844,"y":1923.5428718531707},"b2":{"x":2861.085490606827,"y":1916.3416920085429}},"1106":{"from_node_id":"1154","to_node_id":"1158","b1":{"x":2787.238443590957,"y":1804.949092852225},"b2":{"x":2761.9446407936557,"y":1815.0475816940593}},"1107":{"from_node_id":"1156","to_node_id":"1159","b1":{"x":2890.109262238844,"y":1923.5428718531707},"b2":{"x":2825.1955455048947,"y":1943.9988263707114}},"1108":{"from_node_id":"1154","to_node_id":"1160","b1":{"x":2787.238443590957,"y":1804.949092852225},"b2":{"x":2779.202001492262,"y":1794.4279665383692}},"1109":{"from_node_id":"1156","to_node_id":"1161","b1":{"x":2887.3887745998927,"y":1920.6104757328767},"b2":{"x":2827.779834447202,"y":2110.406402965094}},"1110":{"from_node_id":"1154","to_node_id":"1126","b1":{"x":2789.9589312299086,"y":1807.8814889725186},"b2":{"x":2718.1433723141336,"y":1781.2055931535342}}}},"176":{"name":"Nitric oxide reductase (cytochrome c)","bigg_id":"NORZ2pp","reversibility":false,"label_x":3236.1442661922865,"label_y":2025.0336062325887,"gene_reaction_rule":"CQW49_22935","genes":[{"name":"","bigg_id":"CQW49_22935"}],"metabolites":[{"bigg_id":"ficytc_c","coefficient":2},{"bigg_id":"focytc_c","coefficient":-2},{"bigg_id":"h2o_p","coefficient":1},{"bigg_id":"h_p","coefficient":-2},{"bigg_id":"n2o_p","coefficient":1},{"bigg_id":"no_p","coefficient":-2}],"segments":{"1159":{"from_node_id":"1216","to_node_id":"1217","b1":null,"b2":null},"1160":{"from_node_id":"1218","to_node_id":"1217","b1":null,"b2":null},"1161":{"from_node_id":"1218","to_node_id":"1219","b1":{"x":3352.1419564062353,"y":2064.481441018433},"b2":{"x":3357.241182160302,"y":2046.4381487271394}},"1162":{"from_node_id":"1216","to_node_id":"1215","b1":{"x":3220.1465759783387,"y":2065.5857714467447},"b2":{"x":3214.746169198369,"y":2047.6303236213394}},"1163":{"from_node_id":"1218","to_node_id":"1220","b1":{"x":3352.1419564062353,"y":2064.481441018433},"b2":{"x":3357.542363186205,"y":2082.4368888438385}},"1164":{"from_node_id":"1216","to_node_id":"1221","b1":{"x":3220.1465759783387,"y":2065.5857714467447},"b2":{"x":3215.047350224272,"y":2083.6290637380384}},"1165":{"from_node_id":"1218","to_node_id":"1222","b1":{"x":3348.1420963932687,"y":2064.514905576867},"b2":{"x":3402.390197819128,"y":2064.06104250311}},"1166":{"from_node_id":"1216","to_node_id":"1223","b1":{"x":3224.146435991305,"y":2065.552306888311},"b2":{"x":3169.898334565446,"y":2066.006169962068}}}},"182":{"name":"glutamate synthase 2","bigg_id":"GLUSy","reversibility":false,"label_x":3263.4808066460955,"label_y":2893.0982973831933,"gene_reaction_rule":"CQW49_02655 and CQW49_02775","genes":[{"name":"CQW49_RS02665","bigg_id":"CQW49_02655"},{"name":"CQW49_RS02785","bigg_id":"CQW49_02775"}],"metabolites":[{"bigg_id":"akg_c","coefficient":-1},{"bigg_id":"gln_L_c","coefficient":-1},{"bigg_id":"glu_L_c","coefficient":2},{"bigg_id":"h_c","coefficient":-1},{"bigg_id":"nadp_c","coefficient":1},{"bigg_id":"nadph_c","coefficient":-1}],"segments":{"1209":{"from_node_id":"1271","to_node_id":"1272","b1":null,"b2":null},"1210":{"from_node_id":"1273","to_node_id":"1272","b1":null,"b2":null},"1211":{"from_node_id":"1271","to_node_id":"1270","b1":{"x":3248.3624065142967,"y":2948.993281744466},"b2":{"x":3284.382777056251,"y":2939.3188098715245}},"1212":{"from_node_id":"1271","to_node_id":"1274","b1":{"x":3248.3707961455557,"y":2944.993290542715},"b2":{"x":3246.8043750528605,"y":2999.243171216466}},"1213":{"from_node_id":"1273","to_node_id":"1275","b1":{"x":3248.630874714572,"y":2820.9935632884262},"b2":{"x":3248.7446590885165,"y":2766.743682614675}},"1214":{"from_node_id":"1271","to_node_id":"1276","b1":{"x":3248.3624065142967,"y":2948.993281744466},"b2":{"x":3230.3514347153896,"y":2954.205516856101}},"1215":{"from_node_id":"1273","to_node_id":"1277","b1":{"x":3248.6392643458303,"y":2816.993572086675},"b2":{"x":3266.6502361447383,"y":2811.78133697504}},"1216":{"from_node_id":"1271","to_node_id":"1278","b1":{"x":3248.3624065142967,"y":2948.993281744466},"b2":{"x":3266.35135553115,"y":2954.281023537428}}}},"183":{"name":"glutamine synthetase","bigg_id":"GLNS","reversibility":false,"label_x":2906.910069794397,"label_y":2894.402371681468,"gene_reaction_rule":"CQW49_20675 or CQW49_20665","genes":[{"name":"CQW49_RS20750","bigg_id":"CQW49_20675"},{"name":"CQW49_RS20740","bigg_id":"CQW49_20665"}],"metabolites":[{"bigg_id":"adp_c","coefficient":1},{"bigg_id":"atp_c","coefficient":-1},{"bigg_id":"gln_L_c","coefficient":1},{"bigg_id":"glu_L_c","coefficient":-1},{"bigg_id":"h_c","coefficient":1},{"bigg_id":"nh4_c","coefficient":-1},{"bigg_id":"pi_c","coefficient":1}],"segments":{"1217":{"from_node_id":"1280","to_node_id":"1281","b1":null,"b2":null},"1218":{"from_node_id":"1282","to_node_id":"1281","b1":null,"b2":null},"1219":{"from_node_id":"1282","to_node_id":"1283","b1":{"x":2891.821175649574,"y":2950.3235537291685},"b2":{"x":2855.8365738222374,"y":2940.516875834588}},"1220":{"from_node_id":"1280","to_node_id":"1279","b1":{"x":2892.0290389219026,"y":2818.323717392679},"b2":{"x":2874.0373285288942,"y":2813.045378910342}},"1221":{"from_node_id":"1282","to_node_id":"1284","b1":{"x":2891.8274745366134,"y":2946.3235586886685},"b2":{"x":2891.7420458811303,"y":3000.5734914254454}},"1222":{"from_node_id":"1280","to_node_id":"1285","b1":{"x":2892.022740034862,"y":2822.323712433178},"b2":{"x":2892.1081686903462,"y":2768.0737796964013}},"1223":{"from_node_id":"1282","to_node_id":"1286","b1":{"x":2891.821175649574,"y":2950.3235537291685},"b2":{"x":2909.8128860425813,"y":2955.6018922115054}},"1224":{"from_node_id":"1280","to_node_id":"1287","b1":{"x":2892.0290389219026,"y":2818.323717392679},"b2":{"x":2910.0372838933918,"y":2813.102068893704}},"1225":{"from_node_id":"1282","to_node_id":"1288","b1":{"x":2891.821175649574,"y":2950.3235537291685},"b2":{"x":2873.8129306780847,"y":2955.5452022281434}}}},"186":{"name":"Glutamate dehydrogenase  NAD ","bigg_id":"GLUDxi","reversibility":false,"label_x":2889.290440888147,"label_y":3378.658719337718,"gene_reaction_rule":"CQW49_06715","genes":[{"name":"MCA1030","bigg_id":"CQW49_06715"}],"metabolites":[{"bigg_id":"akg_c","coefficient":1},{"bigg_id":"glu__L_c","coefficient":-1},{"bigg_id":"h2o_c","coefficient":-1},{"bigg_id":"h_c","coefficient":1},{"bigg_id":"nad_c","coefficient":-1},{"bigg_id":"nadh_c","coefficient":1},{"bigg_id":"nh4_c","coefficient":1}],"segments":{"1242":{"from_node_id":"1308","to_node_id":"1309","b1":null,"b2":null},"1243":{"from_node_id":"1310","to_node_id":"1309","b1":null,"b2":null},"1244":{"from_node_id":"1310","to_node_id":"1311","b1":{"x":2874.201546743324,"y":3434.5799013854185},"b2":{"x":2856.1933017718347,"y":3439.8015498843934}},"1245":{"from_node_id":"1308","to_node_id":"1307","b1":{"x":2874.403111128612,"y":3306.580060089428},"b2":{"x":2874.4885397840962,"y":3252.3301273526513}},"1246":{"from_node_id":"1308","to_node_id":"1312","b1":{"x":2874.4094100156526,"y":3302.580065048929},"b2":{"x":2892.4176549871418,"y":3297.358416549954}},"1247":{"from_node_id":"1310","to_node_id":"1313","b1":{"x":2874.201546743324,"y":3434.5799013854185},"b2":{"x":2892.1932571363313,"y":3439.8582398677554}},"1248":{"from_node_id":"1308","to_node_id":"1314","b1":{"x":2874.4094100156526,"y":3302.580065048929},"b2":{"x":2856.4176996226442,"y":3297.301726566592}},"1249":{"from_node_id":"1310","to_node_id":"1315","b1":{"x":2874.201546743324,"y":3434.5799013854185},"b2":{"x":2838.2169449159874,"y":3424.773223490838}},"1250":{"from_node_id":"1310","to_node_id":"1316","b1":{"x":2874.2078456303634,"y":3430.5799063449185},"b2":{"x":2874.1224169748803,"y":3484.8298390816954}}}},"187":{"name":"Glutamate dehydrogenase (NADP)","bigg_id":"GLUDy","reversibility":false,"label_x":3257.780186981897,"label_y":3376.465359962718,"gene_reaction_rule":"CQW49_06715","genes":[{"name":"MCA1030","bigg_id":"CQW49_06715"}],"metabolites":[{"bigg_id":"akg_c","coefficient":1},{"bigg_id":"glu__L_c","coefficient":-1},{"bigg_id":"h2o_c","coefficient":-1},{"bigg_id":"h_c","coefficient":1},{"bigg_id":"nadp_c","coefficient":-1},{"bigg_id":"nadph_c","coefficient":1},{"bigg_id":"nh4_c","coefficient":1}],"segments":{"1251":{"from_node_id":"1318","to_node_id":"1319","b1":null,"b2":null},"1252":{"from_node_id":"1320","to_node_id":"1319","b1":null,"b2":null},"1253":{"from_node_id":"1320","to_node_id":"1321","b1":{"x":3242.691292837074,"y":3432.3865420104185},"b2":{"x":3224.6830478655847,"y":3437.6081905093934}},"1254":{"from_node_id":"1318","to_node_id":"1317","b1":{"x":3242.892857222362,"y":3304.386700714428},"b2":{"x":3242.9782858778462,"y":3250.1367679776513}},"1255":{"from_node_id":"1318","to_node_id":"1322","b1":{"x":3242.8991561094026,"y":3300.386705673929},"b2":{"x":3260.9074010808918,"y":3295.165057174954}},"1256":{"from_node_id":"1320","to_node_id":"1323","b1":{"x":3242.691292837074,"y":3432.3865420104185},"b2":{"x":3260.6830032300813,"y":3437.6648804927554}},"1257":{"from_node_id":"1318","to_node_id":"1324","b1":{"x":3242.8991561094026,"y":3300.386705673929},"b2":{"x":3224.9074457163942,"y":3295.108367191592}},"1258":{"from_node_id":"1320","to_node_id":"1325","b1":{"x":3242.691292837074,"y":3432.3865420104185},"b2":{"x":3206.7066910097374,"y":3422.579864115838}},"1259":{"from_node_id":"1320","to_node_id":"1326","b1":{"x":3242.6975917241134,"y":3428.3865469699185},"b2":{"x":3242.6121630686303,"y":3482.6364797066954}}}},"189":{"name":"exchange flux   nitrate","bigg_id":"EX_no3_e","reversibility":false,"label_x":1388.6002553412718,"label_y":716.3901646502181,"gene_reaction_rule":"","genes":[],"metabolites":[{"bigg_id":"no3_e","coefficient":-1}],"segments":{"1268":{"from_node_id":"1337","to_node_id":"1338","b1":null,"b2":null},"1269":{"from_node_id":"1339","to_node_id":"1338","b1":null,"b2":null},"1270":{"from_node_id":"1337","to_node_id":"1336","b1":{"x":1373.7129255817372,"y":644.3115054019286},"b2":{"x":1373.7983542372208,"y":590.0615726651515}}}},"190":{"name":"nitrate transport via diffusion  extracellular to periplasm ","bigg_id":"NO3tex","reversibility":true,"label_x":1384.6044057318968,"label_y":950.1562779314681,"gene_reaction_rule":"","genes":[],"metabolites":[{"bigg_id":"no3_e","coefficient":-1},{"bigg_id":"no3_p","coefficient":1}],"segments":{"1271":{"from_node_id":"1341","to_node_id":"1342","b1":null,"b2":null},"1272":{"from_node_id":"1343","to_node_id":"1342","b1":null,"b2":null},"1273":{"from_node_id":"1341","to_node_id":"1340","b1":{"x":1369.7170759723622,"y":878.0776186831786},"b2":{"x":1369.8025046278458,"y":823.8276859464017}},"1274":{"from_node_id":"1343","to_node_id":"1344","b1":{"x":1369.5218104741139,"y":1002.0774649386685},"b2":{"x":1369.4363818186303,"y":1056.3273976754454}}}},"191":{"name":"nitrite exchange","bigg_id":"EX_no2_e","reversibility":false,"label_x":1867.0340932318968,"label_y":716.3602574236556,"gene_reaction_rule":"","genes":[],"metabolites":[{"bigg_id":"no2_e","coefficient":-1}],"segments":{"1275":{"from_node_id":"1346","to_node_id":"1347","b1":null,"b2":null},"1276":{"from_node_id":"1348","to_node_id":"1347","b1":null,"b2":null},"1277":{"from_node_id":"1346","to_node_id":"1345","b1":{"x":1852.1467634723622,"y":644.2815981753661},"b2":{"x":1852.2321921278458,"y":590.031665438589}}}},"192":{"name":"nitrite transport via diffusion (extracellular to periplasm)","bigg_id":"NO2tex","reversibility":true,"label_x":1865.0006459662718,"label_y":951.2678501970931,"gene_reaction_rule":"","genes":[],"metabolites":[{"bigg_id":"no2_e","coefficient":-1},{"bigg_id":"no2_p","coefficient":1}],"segments":{"1278":{"from_node_id":"1350","to_node_id":"1351","b1":null,"b2":null},"1279":{"from_node_id":"1352","to_node_id":"1351","b1":null,"b2":null},"1280":{"from_node_id":"1350","to_node_id":"1349","b1":{"x":1850.1133162067372,"y":879.1891909488036},"b2":{"x":1850.1987448622208,"y":824.9392582120267}},"1281":{"from_node_id":"1352","to_node_id":"1353","b1":{"x":1849.9180507084889,"y":1003.1890372042935},"b2":{"x":1849.8326220530053,"y":1057.4389699410704}}}},"195":{"name":"soluble ammonia monooxygenase","bigg_id":"SAMMOi","reversibility":false,"label_x":3194.0516943127786,"label_y":1415.1716294948023,"gene_reaction_rule":"CQW49_12480 and CQW49_12475 and CQW49_12465 and CQW49_12470 and CQW49_12455 and CQW49_12485 and CQW49_12495","genes":[{"name":"MCA1194","bigg_id":"CQW49_12480"},{"name":"MCA1195","bigg_id":"CQW49_12475"},{"name":"MCA1198","bigg_id":"CQW49_12465"},{"name":"MCA1196","bigg_id":"CQW49_12470"},{"name":"MCA1200","bigg_id":"CQW49_12455"},{"name":"MCA1202","bigg_id":"CQW49_12485"},{"name":"MCA1205","bigg_id":"CQW49_12495"}],"metabolites":[{"bigg_id":"h2o_c","coefficient":1},{"bigg_id":"ham_c","coefficient":1},{"bigg_id":"nad_c","coefficient":1},{"bigg_id":"nadh_c","coefficient":-1},{"bigg_id":"nh4_c","coefficient":-1},{"bigg_id":"o2_c","coefficient":-1}],"segments":{"1297":{"from_node_id":"1371","to_node_id":"1372","b1":null,"b2":null},"1298":{"from_node_id":"1373","to_node_id":"1372","b1":null,"b2":null},"1299":{"from_node_id":"1373","to_node_id":"1374","b1":{"x":3178.0568266143127,"y":1455.9946953864132},"b2":{"x":3172.582762349677,"y":1438.0615662554824}},"1300":{"from_node_id":"1373","to_node_id":"1375","b1":{"x":3182.056515565735,"y":1455.9448126051034},"b2":{"x":3127.8107341620707,"y":1456.6213478266172}},"1301":{"from_node_id":"1373","to_node_id":"1376","b1":{"x":3178.0568266143127,"y":1455.9946953864132},"b2":{"x":3173.031707381465,"y":1474.058766818282}},"1302":{"from_node_id":"1371","to_node_id":"1377","b1":{"x":3310.0465620112454,"y":1454.348563603191},"b2":{"x":3315.520626275881,"y":1472.2816927341219}},"1303":{"from_node_id":"1371","to_node_id":"1059","b1":{"x":3306.046873059823,"y":1454.3984463845009},"b2":{"x":3360.2926544634865,"y":1453.721911162987}},"1304":{"from_node_id":"1371","to_node_id":"1378","b1":{"x":3310.0465620112454,"y":1454.348563603191},"b2":{"x":3337.0716812440924,"y":1464.2844921713222}}}},"196":{"name":"Diffusion Hydroxylamine between Periplasm and Cytosol","bigg_id":"HAMtpp","reversibility":true,"label_x":3087.021687540957,"label_y":1293.2754254619108,"gene_reaction_rule":"","genes":[],"metabolites":[{"bigg_id":"ham_c","coefficient":1},{"bigg_id":"ham_p","coefficient":-1}],"segments":{"1305":{"from_node_id":"1379","to_node_id":"1380","b1":null,"b2":null},"1306":{"from_node_id":"1381","to_node_id":"1380","b1":null,"b2":null},"1307":{"from_node_id":"1381","to_node_id":"1375","b1":{"x":3071.084469169111,"y":1344.372042587594},"b2":{"x":3070.1150905709064,"y":1398.613381113974}},"1308":{"from_node_id":"1379","to_node_id":"1065","b1":{"x":3073.3001916792937,"y":1220.391840241583},"b2":{"x":3071.603066371249,"y":1167.483997808953}}}},"197":{"name":"Hydroxylamine reductase","bigg_id":"HAMR","reversibility":false,"label_x":3199.591563034376,"label_y":1666.2792407352117,"gene_reaction_rule":"CQW49_14985","genes":[{"name":"","bigg_id":"CQW49_14985"}],"metabolites":[{"bigg_id":"h2o_c","coefficient":1},{"bigg_id":"h_c","coefficient":-2},{"bigg_id":"ham_c","coefficient":-1},{"bigg_id":"nad_c","coefficient":1},{"bigg_id":"nadh_c","coefficient":-1},{"bigg_id":"nh4_c","coefficient":1}],"segments":{"1309":{"from_node_id":"1384","to_node_id":"1385","b1":null,"b2":null},"1310":{"from_node_id":"1386","to_node_id":"1385","b1":null,"b2":null},"1311":{"from_node_id":"1386","to_node_id":"1387","b1":{"x":3307.590922387698,"y":1700.5700412700808},"b2":{"x":3312.9201806639494,"y":1682.5933478526304}},"1312":{"from_node_id":"1384","to_node_id":"1383","b1":{"x":3175.5922036810543,"y":1699.9884402003427},"b2":{"x":3170.262945404803,"y":1717.965133617793}},"1313":{"from_node_id":"1384","to_node_id":"1388","b1":{"x":3179.5921648539834,"y":1700.006064475183},"b2":{"x":3125.342691446139,"y":1699.767035247658}},"1314":{"from_node_id":"1386","to_node_id":"1389","b1":{"x":3307.590922387698,"y":1700.5700412700808},"b2":{"x":3312.761562190384,"y":1718.592998408988}},"1315":{"from_node_id":"1384","to_node_id":"1390","b1":{"x":3175.5922036810543,"y":1699.9884402003427},"b2":{"x":3170.421563878368,"y":1681.9654830614359}},"1316":{"from_node_id":"1386","to_node_id":"1391","b1":{"x":3303.59096121477,"y":1700.5524169952405},"b2":{"x":3357.8404346226134,"y":1700.7914462227654}}}},"205":{"name":"succinyl CoA hydrolase","bigg_id":"SUCCOAH","reversibility":false,"label_x":-2301.437770365064,"label_y":2385.9670433166234,"gene_reaction_rule":"","genes":[],"metabolites":[{"bigg_id":"coa_c","coefficient":1},{"bigg_id":"h2o_c","coefficient":-1},{"bigg_id":"h_c","coefficient":1},{"bigg_id":"succ_c","coefficient":1},{"bigg_id":"succoa_c","coefficient":-1}],"segments":{"1368":{"from_node_id":"1449","to_node_id":"1450","b1":null,"b2":null},"1369":{"from_node_id":"1451","to_node_id":"1450","b1":null,"b2":null},"1370":{"from_node_id":"1451","to_node_id":"1452","b1":{"x":-2312.254862449913,"y":2307.2987008504515},"b2":{"x":-2329.9365998278645,"y":2301.0602183989913}},"1371":{"from_node_id":"1449","to_node_id":"1448","b1":{"x":-2319.562781530446,"y":2439.096251353913},"b2":{"x":-2301.8810441524947,"y":2445.334733805373}},"1372":{"from_node_id":"1451","to_node_id":"1453","b1":{"x":-2312.254862449913,"y":2307.2987008504515},"b2":{"x":-2293.9918133269202,"y":2303.0532872391364}},"1373":{"from_node_id":"1451","to_node_id":"1454","b1":{"x":-2312.4763145432626,"y":2311.292566017223},"b2":{"x":-2309.472870527211,"y":2257.125769692884}},"1374":{"from_node_id":"1449","to_node_id":"1455","b1":{"x":-2319.3413294370966,"y":2435.1023861871413},"b2":{"x":-2322.3447734531483,"y":2489.2691825114803}}}},"209":{"name":"poly 3 hydroxyalkanoate  polymerase","bigg_id":"PHAS","reversibility":false,"label_x":-1980.9281582206954,"label_y":1370.163449766138,"gene_reaction_rule":"CQW49_10945","genes":[{"name":"CQW49_RS10975","bigg_id":"CQW49_10945"}],"metabolites":[{"bigg_id":"coa_c","coefficient":1},{"bigg_id":"pbhb_c","coefficient":1},{"bigg_id":"r3hbcoa_c","coefficient":-1}],"segments":{"1402":{"from_node_id":"1486","to_node_id":"1487","b1":null,"b2":null},"1403":{"from_node_id":"1488","to_node_id":"1487","b1":null,"b2":null},"1404":{"from_node_id":"1488","to_node_id":"1489","b1":{"x":-1995.8877569084962,"y":1426.1901787075053},"b2":{"x":-2013.8849468050912,"y":1431.4498037726498}},"1405":{"from_node_id":"1488","to_node_id":"1490","b1":{"x":-1995.8898959786811,"y":1422.1901792794579},"b2":{"x":-1995.8608848392978,"y":1478.6335308973494}},"1406":{"from_node_id":"1486","to_node_id":"352","b1":{"x":-1995.9562071544156,"y":1298.1901970099916},"b2":{"x":-1995.9852182937993,"y":1243.9402047671}}}},"210":{"name":"Acetyl-CoA synthesis from 2 pathways","bigg_id":"ACSPW","reversibility":false,"label_x":115.47775989300862,"label_y":2853.0490422625453,"gene_reaction_rule":"","genes":[],"metabolites":[{"bigg_id":"accoa_c","coefficient":3},{"bigg_id":"accoaa_c","coefficient":-2},{"bigg_id":"accoab_c","coefficient":-1}],"segments":{"1407":{"from_node_id":"1492","to_node_id":"1493","b1":null,"b2":null},"1408":{"from_node_id":"1494","to_node_id":"1493","b1":null,"b2":null},"1409":{"from_node_id":"1494","to_node_id":"1495","b1":{"x":100.51602213502247,"y":2905.075771775865},"b2":{"x":100.54503327440625,"y":2959.3257640187567}},"1410":{"from_node_id":"1492","to_node_id":"1491","b1":{"x":100.44971095928804,"y":2781.075789506399},"b2":{"x":98.22734044490426,"y":2726.8257972635074}},"1411":{"from_node_id":"1492","to_node_id":"1496","b1":{"x":100.44757188910307,"y":2777.0757900783515},"b2":{"x":82.4447669332726,"y":2771.8354166448717}}}},"213":{"name":"pyruvate dehydrogenase","bigg_id":"PDH","reversibility":false,"label_x":-246.49457308502315,"label_y":2891.0444693725285,"gene_reaction_rule":"CQW49_01940 and CQW49_01945 and CQW49_01950 and CQW49_06860 and CQW49_06730 and CQW49_06735","genes":[{"name":"CQW49_RS01945","bigg_id":"CQW49_01940"},{"name":"CQW49_RS01950","bigg_id":"CQW49_01945"},{"name":"CQW49_RS01955","bigg_id":"CQW49_01950"},{"name":"CQW49_RS06870","bigg_id":"CQW49_06860"},{"name":"","bigg_id":"CQW49_06730"},{"name":"","bigg_id":"CQW49_06735"}],"metabolites":[{"bigg_id":"accoab_c","coefficient":1},{"bigg_id":"co2_c","coefficient":1},{"bigg_id":"coa_c","coefficient":-1},{"bigg_id":"nad_c","coefficient":-1},{"bigg_id":"nadh_c","coefficient":1},{"bigg_id":"pyr_c","coefficient":-1}],"segments":{"1428":{"from_node_id":"1513","to_node_id":"1514","b1":null,"b2":null},"1429":{"from_node_id":"1515","to_node_id":"1514","b1":null,"b2":null},"1430":{"from_node_id":"1515","to_node_id":"1496","b1":{"x":-92.55480321585401,"y":2736.075603469012},"b2":{"x":-38.31367015765363,"y":2737.0564115861325}},"1431":{"from_node_id":"1515","to_node_id":"1516","b1":{"x":-88.55545699958111,"y":2736.147921118201},"b2":{"x":-83.63174451207169,"y":2754.2398960059886}},"1432":{"from_node_id":"1513","to_node_id":"1517","b1":{"x":-220.5338821365849,"y":2733.761438694977},"b2":{"x":-226.10845346679162,"y":2751.663579753645}},"1433":{"from_node_id":"1513","to_node_id":"1518","b1":{"x":-220.5338821365849,"y":2733.761438694977},"b2":{"x":-225.45759462409433,"y":2715.6694638071895}},"1434":{"from_node_id":"1515","to_node_id":"1519","b1":{"x":-88.55545699958111,"y":2736.147921118201},"b2":{"x":-82.9808856693744,"y":2718.245780059533}},"1435":{"from_node_id":"1513","to_node_id":"1520","b1":{"x":-216.534535920312,"y":2733.833756344166},"b2":{"x":-270.7756689785124,"y":2732.8529482270455}}}},"214":{"name":"pyruvate kinase","bigg_id":"PYK","reversibility":true,"label_x":-576.4336792662575,"label_y":2893.7718961861365,"gene_reaction_rule":"CQW49_01145","genes":[{"name":"CQW49_RS01150","bigg_id":"CQW49_01145"}],"metabolites":[{"bigg_id":"adp_c","coefficient":1},{"bigg_id":"atp_c","coefficient":-1},{"bigg_id":"h_c","coefficient":1},{"bigg_id":"pep_c","coefficient":1},{"bigg_id":"pyr_c","coefficient":-1}],"segments":{"1436":{"from_node_id":"1521","to_node_id":"1522","b1":null,"b2":null},"1437":{"from_node_id":"1523","to_node_id":"1522","b1":null,"b2":null},"1438":{"from_node_id":"1523","to_node_id":"1524","b1":{"x":-570.4937221745495,"y":2735.0724713544273},"b2":{"x":-575.498130047316,"y":2753.1422915484136}},"1439":{"from_node_id":"1521","to_node_id":"1525","b1":{"x":-438.5059605767158,"y":2733.275031955345},"b2":{"x":-433.5015527039493,"y":2715.205211761359}},"1440":{"from_node_id":"1523","to_node_id":"1526","b1":{"x":-570.4937221745495,"y":2735.0724713544273},"b2":{"x":-575.9883407925199,"y":2717.145629294459}},"1441":{"from_node_id":"1523","to_node_id":"1527","b1":{"x":-566.4940930352213,"y":2735.0180034938494},"b2":{"x":-620.7390632373613,"y":2735.756723852942}},"1442":{"from_node_id":"1521","to_node_id":"1520","b1":{"x":-442.5055897160439,"y":2733.3294998159236},"b2":{"x":-388.260619513904,"y":2732.590779456831}}}},"215":{"name":"phosphoglyceromutase","bigg_id":"PGM","reversibility":true,"label_x":-266.01318698606724,"label_y":2060.645433263836,"gene_reaction_rule":"CQW49_16905","genes":[{"name":"","bigg_id":"CQW49_16905"}],"metabolites":[{"bigg_id":"2pg_c","coefficient":-1},{"bigg_id":"3pg_c","coefficient":1}],"segments":{"1443":{"from_node_id":"1528","to_node_id":"1529","b1":null,"b2":null},"1444":{"from_node_id":"1530","to_node_id":"1529","b1":null,"b2":null},"1445":{"from_node_id":"1528","to_node_id":"175","b1":{"x":-319.3926882737878,"y":2051.9716402268186},"b2":{"x":-360.05498139495216,"y":2016.060076377155}},"1446":{"from_node_id":"1530","to_node_id":"1531","b1":{"x":-226.45030399684083,"y":2134.055214740337},"b2":{"x":-185.78801087567626,"y":2169.9667785900015}}}},"216":{"name":"phosphoglycerate kinase","bigg_id":"PGK","reversibility":true,"label_x":-16.779641849469954,"label_y":2165.792724201308,"gene_reaction_rule":"CQW49_11875","genes":[{"name":"CQW49_RS11910","bigg_id":"CQW49_11875"}],"metabolites":[{"bigg_id":"13dpg_c","coefficient":1},{"bigg_id":"3pg_c","coefficient":-1},{"bigg_id":"adp_c","coefficient":1},{"bigg_id":"atp_c","coefficient":-1}],"segments":{"1447":{"from_node_id":"1532","to_node_id":"1533","b1":null,"b2":null},"1448":{"from_node_id":"1534","to_node_id":"1533","b1":null,"b2":null},"1449":{"from_node_id":"1534","to_node_id":"1535","b1":{"x":95.21085153047034,"y":2204.7070306388305},"b2":{"x":149.45253323791803,"y":2203.7570487716625}},"1450":{"from_node_id":"1532","to_node_id":"1531","b1":{"x":-28.77013522940979,"y":2206.8784177637854},"b2":{"x":-83.01181693685726,"y":2207.8283996309533}},"1451":{"from_node_id":"1534","to_node_id":"1536","b1":{"x":99.21023820014398,"y":2204.6369858928642},"b2":{"x":104.77463456093847,"y":2222.5422921773143}},"1452":{"from_node_id":"1532","to_node_id":"1537","b1":{"x":-32.76952189908343,"y":2206.948462509752},"b2":{"x":-37.703515546181734,"y":2225.0376362523634}}}},"217":{"name":"glyceraldehyde 3 phosphate dehydrogenase","bigg_id":"GAPD","reversibility":true,"label_x":333.1666917469661,"label_y":2159.663808929257,"gene_reaction_rule":"CQW49_11885","genes":[{"name":"CQW49_RS11920","bigg_id":"CQW49_11885"}],"metabolites":[{"bigg_id":"13dpg_c","coefficient":1},{"bigg_id":"g3p_c","coefficient":-1},{"bigg_id":"h_c","coefficient":1},{"bigg_id":"nad_c","coefficient":-1},{"bigg_id":"nadh_c","coefficient":1},{"bigg_id":"pi_c","coefficient":-1}],"segments":{"1453":{"from_node_id":"1538","to_node_id":"1539","b1":null,"b2":null},"1454":{"from_node_id":"1540","to_node_id":"1539","b1":null,"b2":null},"1455":{"from_node_id":"1540","to_node_id":"1535","b1":{"x":321.17619836702625,"y":2200.7495024917343},"b2":{"x":266.93451665957855,"y":2201.6994843589023}},"1456":{"from_node_id":"1538","to_node_id":"1541","b1":{"x":445.15718512690637,"y":2198.5781153667795},"b2":{"x":499.39886683435407,"y":2197.6281334996115}},"1457":{"from_node_id":"1540","to_node_id":"1542","b1":{"x":317.1768116973526,"y":2200.819547237701},"b2":{"x":311.61241533655766,"y":2182.9142409532506}},"1458":{"from_node_id":"1538","to_node_id":"1543","b1":{"x":449.15657179658,"y":2198.508070620813},"b2":{"x":454.0905654436783,"y":2180.4188968782014}},"1459":{"from_node_id":"1540","to_node_id":"1544","b1":{"x":317.1768116973526,"y":2200.819547237701},"b2":{"x":312.2428180502543,"y":2218.9087209803124}},"1460":{"from_node_id":"1538","to_node_id":"1545","b1":{"x":449.15657179658,"y":2198.508070620813},"b2":{"x":454.72096815737495,"y":2216.4133769052632}}}},"218":{"name":"triosephosphate isomerase","bigg_id":"TPI","reversibility":true,"label_x":683.1130253434021,"label_y":2153.534893657206,"gene_reaction_rule":"CQW49_01355","genes":[{"name":"CQW49_RS01360","bigg_id":"CQW49_01355"}],"metabolites":[{"bigg_id":"dhap_c","coefficient":1},{"bigg_id":"g3p_c","coefficient":-1}],"segments":{"1461":{"from_node_id":"1546","to_node_id":"1547","b1":null,"b2":null},"1462":{"from_node_id":"1548","to_node_id":"1547","b1":null,"b2":null},"1463":{"from_node_id":"1548","to_node_id":"1549","b1":{"x":795.1035187233424,"y":2192.4492000947284},"b2":{"x":849.3452004307901,"y":2191.4992182275605}},"1464":{"from_node_id":"1546","to_node_id":"1541","b1":{"x":671.1225319634623,"y":2194.6205872196833},"b2":{"x":616.8808502560146,"y":2195.5705690868513}}}},"219":{"name":"fructose bisphosphate aldolase","bigg_id":"FBA","reversibility":true,"label_x":1033.0593589398381,"label_y":2147.405978385155,"gene_reaction_rule":"CQW49_18395","genes":[{"name":"CQW49_RS18455","bigg_id":"CQW49_18395"}],"metabolites":[{"bigg_id":"dhap_c","coefficient":-1},{"bigg_id":"fdp_c","coefficient":1},{"bigg_id":"g3p_c","coefficient":-1}],"segments":{"1465":{"from_node_id":"1550","to_node_id":"1551","b1":null,"b2":null},"1466":{"from_node_id":"1552","to_node_id":"1551","b1":null,"b2":null},"1467":{"from_node_id":"1550","to_node_id":"1549","b1":{"x":1021.0688655598983,"y":2188.4916719476323},"b2":{"x":966.8271838524506,"y":2189.4416538148002}},"1468":{"from_node_id":"1552","to_node_id":"1553","b1":{"x":1145.0498523197784,"y":2186.3202848226774},"b2":{"x":1199.2915340272261,"y":2185.3703029555095}},"1469":{"from_node_id":"1550","to_node_id":"1554","b1":{"x":1017.0694788902247,"y":2188.561716693599},"b2":{"x":1012.1354852431264,"y":2206.6508904362104}}}},"220":{"name":"Phosphofructokinase","bigg_id":"PFK","reversibility":true,"label_x":1383.0056925362742,"label_y":2141.277063113104,"gene_reaction_rule":"","genes":[],"metabolites":[{"bigg_id":"adp_c","coefficient":1},{"bigg_id":"atp_c","coefficient":-1},{"bigg_id":"f6p_c","coefficient":-1},{"bigg_id":"fdp_c","coefficient":1},{"bigg_id":"h_c","coefficient":1}],"segments":{"1470":{"from_node_id":"1555","to_node_id":"1556","b1":null,"b2":null},"1471":{"from_node_id":"1557","to_node_id":"1556","b1":null,"b2":null},"1472":{"from_node_id":"1557","to_node_id":"1558","b1":{"x":1367.0158124866607,"y":2182.432801421548},"b2":{"x":1361.4514161258658,"y":2164.5274951370975}},"1473":{"from_node_id":"1555","to_node_id":"1559","b1":{"x":1498.995572585888,"y":2180.12132480466},"b2":{"x":1504.5599689466826,"y":2198.02663108911}},"1474":{"from_node_id":"1555","to_node_id":"1560","b1":{"x":1494.9961859162145,"y":2180.1913695506264},"b2":{"x":1549.2378676236622,"y":2179.2413876834585}},"1475":{"from_node_id":"1557","to_node_id":"1553","b1":{"x":1371.0151991563343,"y":2182.3627566755813},"b2":{"x":1316.7735174488867,"y":2183.3127385427492}},"1476":{"from_node_id":"1557","to_node_id":"1561","b1":{"x":1367.0158124866607,"y":2182.432801421548},"b2":{"x":1362.0818188395624,"y":2200.5219751641594}}}},"227":{"name":"acetyl CoA carboxylase","bigg_id":"ACCOACr","reversibility":false,"label_x":-1333.3144119723183,"label_y":1212.8869408736891,"gene_reaction_rule":"CQW49_05020 and CQW49_05015 and CQW49_15425 and CQW49_04275","genes":[{"name":"CQW49_RS05025","bigg_id":"CQW49_05020"},{"name":"CQW49_RS05020","bigg_id":"CQW49_05015"},{"name":"CQW49_RS15460","bigg_id":"CQW49_15425"},{"name":"CQW49_RS04285","bigg_id":"CQW49_04275"}],"metabolites":[{"bigg_id":"accoa_c","coefficient":-1},{"bigg_id":"adp_c","coefficient":1},{"bigg_id":"atp_c","coefficient":-1},{"bigg_id":"h_c","coefficient":1},{"bigg_id":"hco3_c","coefficient":-1},{"bigg_id":"malcoa_c","coefficient":1},{"bigg_id":"pi_c","coefficient":1}],"segments":{"1518":{"from_node_id":"1603","to_node_id":"1604","b1":null,"b2":null},"1519":{"from_node_id":"1605","to_node_id":"1604","b1":null,"b2":null},"1520":{"from_node_id":"1603","to_node_id":"228","b1":{"x":-1349.3886218360467,"y":1263.8498331775463},"b2":{"x":-1350.4996961056086,"y":1318.0884542327271}},"1521":{"from_node_id":"1605","to_node_id":"1606","b1":{"x":-1346.8490235056195,"y":1139.8758421942757},"b2":{"x":-1345.7379492360574,"y":1085.6372211390944}},"1522":{"from_node_id":"1603","to_node_id":"1607","b1":{"x":-1349.4705443628345,"y":1267.8489941770067},"b2":{"x":-1367.5742921768156,"y":1272.7292416182522}},"1523":{"from_node_id":"1605","to_node_id":"1608","b1":{"x":-1346.7671009788314,"y":1135.8766811948153},"b2":{"x":-1364.6558021599938,"y":1130.2591310124776}},"1524":{"from_node_id":"1603","to_node_id":"1609","b1":{"x":-1349.4705443628345,"y":1267.8489941770067},"b2":{"x":-1331.5818431816724,"y":1273.4665443593444}},"1525":{"from_node_id":"1605","to_node_id":"1610","b1":{"x":-1346.7671009788314,"y":1135.8766811948153},"b2":{"x":-1328.6633531648508,"y":1130.9964337535694}},"1526":{"from_node_id":"1605","to_node_id":"1611","b1":{"x":-1346.7671009788314,"y":1135.8766811948153},"b2":{"x":-1310.974338142734,"y":1146.3619388720917}}}},"231":{"name":"Hydroxylamine oxydoreductase","bigg_id":"HAORipp","reversibility":false,"label_x":2833.2357642469783,"label_y":1040.738597868044,"gene_reaction_rule":"MCA0955 and MCA0956","genes":[{"name":"MCA0955","bigg_id":"MCA0955"},{"name":"MCA0956","bigg_id":"MCA0956"}],"metabolites":[{"bigg_id":"ficytc_c","coefficient":-2},{"bigg_id":"focytc_c","coefficient":2},{"bigg_id":"h2o_p","coefficient":-1},{"bigg_id":"h_p","coefficient":5},{"bigg_id":"ham_p","coefficient":-1},{"bigg_id":"no2_p","coefficient":1}],"segments":{"1551":{"from_node_id":"1636","to_node_id":"1637","b1":null,"b2":null},"1552":{"from_node_id":"1638","to_node_id":"1637","b1":null,"b2":null},"1553":{"from_node_id":"1636","to_node_id":"1639","b1":{"x":2960.1780680873135,"y":1104.4716604669466},"b2":{"x":2964.6922257499637,"y":1122.670146134626}},"1554":{"from_node_id":"1638","to_node_id":"1640","b1":{"x":2828.287114966252,"y":1099.1072886660718},"b2":{"x":2822.309946812454,"y":1116.8790629404998}},"1555":{"from_node_id":"1636","to_node_id":"1641","b1":{"x":2960.1780680873135,"y":1104.4716604669466},"b2":{"x":2966.155236241111,"y":1086.6998861925183}},"1556":{"from_node_id":"1638","to_node_id":"1642","b1":{"x":2828.287114966252,"y":1099.1072886660718},"b2":{"x":2823.7729573036017,"y":1080.9088029983923}},"1557":{"from_node_id":"1636","to_node_id":"1065","b1":{"x":2956.1813725381903,"y":1104.309103745708},"b2":{"x":3010.3865559231717,"y":1106.5137792775067}},"1558":{"from_node_id":"1638","to_node_id":"1096","b1":{"x":2832.283810515375,"y":1099.2698453873104},"b2":{"x":2767.1657853335187,"y":1099.7934413398864}}}},"232":{"name":"particulate Methane Monooxygenase","bigg_id":"PMMOipp","reversibility":false,"label_x":-2911.658099193351,"label_y":-902.5285810141584,"gene_reaction_rule":"CQW49_10250 and (CQW49_10255 or CQW49_01220) and CQW49_10260","genes":[{"name":"","bigg_id":"CQW49_10250"},{"name":"","bigg_id":"CQW49_10255"},{"name":"","bigg_id":"CQW49_01220"},{"name":"","bigg_id":"CQW49_10260"}],"metabolites":[{"bigg_id":"ch4_p","coefficient":-1},{"bigg_id":"h2o_p","coefficient":1},{"bigg_id":"meoh_p","coefficient":1},{"bigg_id":"o2_p","coefficient":-1},{"bigg_id":"q_c","coefficient":1},{"bigg_id":"qh2_c","coefficient":-1}],"segments":{"1559":{"from_node_id":"1644","to_node_id":"1645","b1":null,"b2":null},"1560":{"from_node_id":"1646","to_node_id":"1645","b1":null,"b2":null},"1561":{"from_node_id":"1644","to_node_id":"11","b1":{"x":-2924.4451259107896,"y":-976.0456010828128},"b2":{"x":-2925.4911213092964,"y":-1030.2696475335222}},"1562":{"from_node_id":"1646","to_node_id":"1647","b1":{"x":-2928.40399851892,"y":-848.1068371069459},"b2":{"x":-2949.2816397904694,"y":-843.4160652012665}},"1563":{"from_node_id":"1646","to_node_id":"16","b1":{"x":-2928.280283749916,"y":-852.1049234811917},"b2":{"x":-2924.509678976409,"y":-793.7946953898575}},"1564":{"from_node_id":"1644","to_node_id":"1649","b1":{"x":-2924.3214111417856,"y":-980.0436874570587},"b2":{"x":-2908.8915237764863,"y":-984.734459362738}},"1565":{"from_node_id":"1646","to_node_id":"1650","b1":{"x":-2928.40399851892,"y":-848.1068371069459},"b2":{"x":-2913.2988624222567,"y":-842.3026322802298}},"1566":{"from_node_id":"1644","to_node_id":"1651","b1":{"x":-2924.3214111417856,"y":-980.0436874570587},"b2":{"x":-2944.8743011446986,"y":-985.8478922837747}}}}},"nodes":{"0":{"node_type":"metabolite","x":-2920.656512709091,"y":-1438.9785329199337,"bigg_id":"ch4_e","name":"methane","label_x":-2895.656512709091,"label_y":-1438.9785329199337,"node_is_primary":true},"1":{"node_type":"multimarker","x":-2919.95833361496,"y":-1633.9772830337554},"2":{"node_type":"midmarker","x":-2920.029941727178,"y":-1613.9774112272094},"3":{"node_type":"multimarker","x":-2920.101549839397,"y":-1593.9775394206638},"8":{"node_type":"multimarker","x":-2921.9928553640084,"y":-1283.9842937098629},"9":{"node_type":"midmarker","x":-2922.16528667432,"y":-1263.9850370375957},"10":{"node_type":"multimarker","x":-2922.337717984632,"y":-1243.9857803653285},"11":{"node_type":"metabolite","x":-2923.674060639549,"y":-1088.991541155258,"bigg_id":"ch4_p","name":"methane","label_x":-2904.3349971762946,"label_y":-1104.560457538858,"node_is_primary":true},"16":{"node_type":"metabolite","x":-2926.6916085700072,"y":-739.0045493905817,"bigg_id":"meoh_p","name":"methanol","label_x":-3031.352606141909,"label_y":-733.2401527859007,"node_is_primary":true},"28":{"node_type":"multimarker","x":-2768.67501026547,"y":-1089.5341120111254},"29":{"node_type":"midmarker","x":-2748.675132797847,"y":-1089.6041211538181},"30":{"node_type":"multimarker","x":-2728.675255330224,"y":-1089.6741302965106},"31":{"node_type":"metabolite","x":-2573.6762049561444,"y":-1090.2167011523784,"bigg_id":"ch4_c","name":"methane","label_x":-2599.342861450285,"label_y":-1118.2167011523784,"node_is_primary":true},"32":{"node_type":"multimarker","x":-2575.066799286065,"y":-935.2229391894864},"33":{"node_type":"midmarker","x":-2575.2462308125064,"y":-915.2237440975005},"34":{"node_type":"multimarker","x":-2575.4256623389474,"y":-895.2245490055143},"35":{"node_type":"metabolite","x":-2656.1850266942674,"y":-810.945695970339,"bigg_id":"h2o_c","name":"H2O","label_x":-2701.1850266942674,"label_y":-780.945695970339,"node_is_primary":false},"36":{"node_type":"metabolite","x":-2494.307434930745,"y":-1019.5017922246616,"bigg_id":"h_c","name":"H_","label_x":-2479.307434930745,"label_y":-1019.5017922246616,"node_is_primary":false},"37":{"node_type":"metabolite","x":-2576.816256668868,"y":-740.2307870426224,"bigg_id":"meoh_c","name":"methanol","label_x":-2552.1571811426666,"label_y":-739.7822022086774,"node_is_primary":true},"38":{"node_type":"metabolite","x":-2496.191465958379,"y":-809.5102437588082,"bigg_id":"nad_c","name":"NAD_","label_x":-2481.191465958379,"label_y":-809.5102437588082,"node_is_primary":false},"39":{"node_type":"metabolite","x":-2654.3009956666333,"y":-1020.9372444361925,"bigg_id":"nadh_c","name":"NADH","label_x":-2708.3009956666333,"label_y":-990.9372444361925,"node_is_primary":false},"40":{"node_type":"metabolite","x":-2714.066563029769,"y":-973.081129453878,"bigg_id":"o2_c","name":"O2","label_x":-2750.066563029769,"label_y":-943.081129453878,"node_is_primary":false},"41":{"node_type":"multimarker","x":-2771.81556559858,"y":-740.7499372471174},"42":{"node_type":"midmarker","x":-2751.8156364775837,"y":-740.6966910722973},"43":{"node_type":"multimarker","x":-2731.8157073565876,"y":-740.6434448974774},"45":{"node_type":"multimarker","x":-2926.6916085700072,"y":-584.0045493905817},"46":{"node_type":"midmarker","x":-2926.6916085700072,"y":-564.0045493905817},"47":{"node_type":"multimarker","x":-2926.6916085700072,"y":-544.0045493905817},"48":{"node_type":"metabolite","x":-2926.6916085700072,"y":-389.0045493905817,"bigg_id":"fald_p","name":"formaldehyde","label_x":-2901.6916085700072,"label_y":-389.0045493905817,"node_is_primary":true},"49":{"node_type":"metabolite","x":-3006.6916085700072,"y":-669.0045493905817,"bigg_id":"ficytc_c","name":"oxidized_cytochrome_c","label_x":-3078.6916085700072,"label_y":-639.0045493905817,"node_is_primary":false},"50":{"node_type":"metabolite","x":-2846.6916085700072,"y":-459.0045493905817,"bigg_id":"focytc_c","name":"reduced_cytochrome_c","label_x":-2831.6916085700072,"label_y":-459.0045493905817,"node_is_primary":false},"51":{"node_type":"metabolite","x":-3006.6916085700072,"y":-459.0045493905817,"bigg_id":"h_p","name":"H_","label_x":-3033.6916085700072,"label_y":-429.0045493905817,"node_is_primary":false},"52":{"node_type":"multimarker","x":-2926.6916085700072,"y":-234.00454939058181},"53":{"node_type":"midmarker","x":-2926.6916085700072,"y":-214.00454939058181},"54":{"node_type":"multimarker","x":-2926.6916085700072,"y":-194.00454939058181},"55":{"node_type":"metabolite","x":-2926.6916085700072,"y":-39.004549390581815,"bigg_id":"fald_c","name":"formaldehyde","label_x":-2901.6916085700072,"label_y":-39.004549390581815,"node_is_primary":true},"99":{"node_type":"multimarker","x":-1068.3219695347586,"y":116.34541153318446},"100":{"node_type":"midmarker","x":-1068.3219695347586,"y":136.34541153318446},"101":{"node_type":"multimarker","x":-1068.3219695347586,"y":156.34541153318446},"102":{"node_type":"metabolite","x":-1068.3219695347586,"y":311.34541153318446,"bigg_id":"10fthf_c","name":"10_formyltetrahydrofolate","label_x":-1043.3219695347586,"label_y":311.34541153318446,"node_is_primary":true},"103":{"node_type":"metabolite","x":-988.3219695347586,"y":241.34541153318446,"bigg_id":"adp_c","name":"ADP","label_x":-973.3219695347586,"label_y":241.34541153318446,"node_is_primary":false},"104":{"node_type":"metabolite","x":-1004.9201140660086,"y":84.15791153318446,"bigg_id":"atp_c","name":"ATP","label_x":-989.9201140660086,"label_y":84.15791153318446,"node_is_primary":false},"105":{"node_type":"metabolite","x":-1148.3219695347586,"y":241.34541153318446,"bigg_id":"pi_c","name":"phosphate","label_x":-1184.3219695347586,"label_y":271.34541153318446,"node_is_primary":false},"106":{"node_type":"metabolite","x":-1142.3013396519461,"y":87.03632950193446,"bigg_id":"thf_c","name":"tetrahydrofolate","label_x":-1187.3013396519461,"label_y":117.03632950193446,"node_is_primary":false},"107":{"node_type":"multimarker","x":-1068.3219695347586,"y":466.34541153318446},"108":{"node_type":"midmarker","x":-1068.3219695347586,"y":486.34541153318446},"109":{"node_type":"multimarker","x":-1068.3219695347586,"y":506.34541153318446},"110":{"node_type":"metabolite","x":-1148.3219695347586,"y":591.3454115331845,"bigg_id":"h2o_c","name":"H2O","label_x":-1211.3219695347586,"label_y":621.3454115331845,"node_is_primary":false},"111":{"node_type":"metabolite","x":-1148.3219695347586,"y":381.34541153318446,"bigg_id":"h_c","name":"H_","label_x":-1175.3219695347586,"label_y":411.34541153318446,"node_is_primary":false},"112":{"node_type":"metabolite","x":-1068.3219695347586,"y":661.3454115331845,"bigg_id":"methf_c","name":"5_10_methenyltetrahydrofolate","label_x":-1043.3219695347586,"label_y":661.3454115331845,"node_is_primary":true},"113":{"node_type":"multimarker","x":-1068.3219695347586,"y":816.3454115331842},"114":{"node_type":"midmarker","x":-1068.3219695347586,"y":836.3454115331842},"115":{"node_type":"multimarker","x":-1068.3219695347586,"y":856.3454115331842},"116":{"node_type":"metabolite","x":-1064.9764495152274,"y":1062.0180189550592,"bigg_id":"mlthf_c","name":"5_10_methylenetetrahydrofolate","label_x":-1039.9764495152274,"label_y":1062.0180189550592,"node_is_primary":true},"117":{"node_type":"metabolite","x":-1148.3219695347584,"y":941.3454115331842,"bigg_id":"nadp_c","name":"NADP_","label_x":-1202.3219695347584,"label_y":971.3454115331842,"node_is_primary":false},"118":{"node_type":"metabolite","x":-1148.3219695347584,"y":731.3454115331842,"bigg_id":"nadph_c","name":"NADPH","label_x":-1211.3219695347584,"label_y":761.3454115331842,"node_is_primary":false},"140":{"node_type":"multimarker","x":-1067.5530435913952,"y":1216.996601872076},"141":{"node_type":"midmarker","x":-1067.8855073431587,"y":1236.9938383774975},"142":{"node_type":"multimarker","x":-1066.7926781261722,"y":1263.7440045704193},"143":{"node_type":"metabolite","x":-949.4306676403387,"y":1172.0988218482762,"bigg_id":"gly_c","name":"glycine","label_x":-934.4306676403387,"label_y":1172.0988218482762,"node_is_primary":false},"144":{"node_type":"metabolite","x":-1007.427602652461,"y":1117.0343266779178,"bigg_id":"h2o_c","name":"H2O","label_x":-1052.427602652461,"label_y":1147.0343266779178,"node_is_primary":false},"145":{"node_type":"metabolite","x":-1035.4522800148397,"y":1420.9835738155607,"bigg_id":"ser__L_c","name":"L_serine","label_x":-1011.0839902389216,"label_y":1421.814771478826,"node_is_primary":true},"146":{"node_type":"metabolite","x":-1114.2776029053534,"y":1349.6633910395312,"bigg_id":"thf_c","name":"tetrahydrofolate","label_x":-1159.2776029053534,"label_y":1379.6633910395312,"node_is_primary":false},"159":{"node_type":"multimarker","x":-880.4590301924111,"y":1422.4301247072513},"160":{"node_type":"midmarker","x":-860.4599011830655,"y":1422.6167764352112},"161":{"node_type":"multimarker","x":-840.46077217372,"y":1422.8034281631712},"162":{"node_type":"metabolite","x":-966.2019353939702,"y":1501.6333709008031,"bigg_id":"glx_c","name":"glyoxylate","label_x":-993.2019353939702,"label_y":1541.6333709008031,"node_is_primary":true},"163":{"node_type":"metabolite","x":-756.2110807958411,"y":1503.5932140443838,"bigg_id":"gly_c","name":"glycine","label_x":-788.6110807958412,"label_y":1543.5932140443838,"node_is_primary":false},"164":{"node_type":"metabolite","x":-685.4675223512913,"y":1424.2499790548613,"bigg_id":"hpyr_c","name":"hydroxypyruvate","label_x":-712.4675223512913,"label_y":1464.2499790548613,"node_is_primary":true},"165":{"node_type":"multimarker","x":-559.1830916402421,"y":1514.123459904254},"166":{"node_type":"midmarker","x":-542.8883263872035,"y":1525.7200380783693},"167":{"node_type":"multimarker","x":-526.5935611341647,"y":1537.3166162524844},"168":{"node_type":"metabolite","x":-400.30913042311545,"y":1627.1900971018777,"bigg_id":"glyc_R_c","name":"D_glycerate","label_x":-411.49568101773116,"label_y":1579.5762147405412,"node_is_primary":true},"169":{"node_type":"metabolite","x":-582.0495312691953,"y":1399.6589416521101,"bigg_id":"h_c","name":"H_","label_x":-567.0495312691953,"label_y":1399.6589416521101,"node_is_primary":false},"170":{"node_type":"metabolite","x":-503.72712150521147,"y":1651.7811345046289,"bigg_id":"nad_c","name":"NAD_","label_x":-548.7271215052115,"label_y":1681.7811345046289,"node_is_primary":false},"171":{"node_type":"metabolite","x":-674.8221566621171,"y":1530.0170636764192,"bigg_id":"nadh_c","name":"NADH","label_x":-728.8221566621171,"label_y":1560.0170636764192,"node_is_primary":false},"172":{"node_type":"multimarker","x":-401.98359684018124,"y":1782.1810521999678},"173":{"node_type":"midmarker","x":-402.1996570230283,"y":1802.17988511585},"174":{"node_type":"multimarker","x":-402.4157172058756,"y":1822.1787180317328},"175":{"node_type":"metabolite","x":-404.09018362294114,"y":1977.1696731298225,"bigg_id":"2pg_c","name":"2_phospho_D_glycerate","label_x":-379.5007059556167,"label_y":1977.7098340938692,"node_is_primary":true},"176":{"node_type":"metabolite","x":-323.33864131944574,"y":1908.0379986556222,"bigg_id":"adp_c","name":"ADP","label_x":-308.33864131944574,"label_y":1908.0379986556222,"node_is_primary":false},"177":{"node_type":"metabolite","x":-481.06067272661085,"y":1696.321771576078,"bigg_id":"atp_c","name":"ATP","label_x":-526.0606727266108,"label_y":1726.321771576078,"node_is_primary":false},"178":{"node_type":"metabolite","x":-483.3293046465062,"y":1906.3095171928449,"bigg_id":"h_c","name":"H_","label_x":-510.3293046465062,"label_y":1936.3095171928449,"node_is_primary":false},"189":{"node_type":"multimarker","x":-526.1608800892457,"y":2072.6879701426533},"190":{"node_type":"midmarker","x":-541.9119376978012,"y":2085.012911692696},"191":{"node_type":"multimarker","x":-557.6629953063566,"y":2097.3378532427387},"192":{"node_type":"metabolite","x":-673.9047563428878,"y":2086.714624396198,"bigg_id":"h2o_c","name":"H2O","label_x":-718.9047563428878,"label_y":2116.714624396198,"node_is_primary":false},"193":{"node_type":"metabolite","x":-679.7336917726611,"y":2192.856150255569,"bigg_id":"pep_c","name":"phosphoenolpyruvate","label_x":-689.1931502732757,"label_y":2238.1975430195353,"node_is_primary":true},"194":{"node_type":"multimarker","x":-834.7335812489878,"y":2192.6710494006347},"195":{"node_type":"midmarker","x":-854.7335669878687,"y":2192.647165419353},"196":{"node_type":"multimarker","x":-874.7335527267496,"y":2192.623281438071},"197":{"node_type":"metabolite","x":-749.8291777838715,"y":2272.772499276606,"bigg_id":"co2_c","name":"CO2","label_x":-794.8291777838715,"label_y":2302.772499276606,"node_is_primary":false},"198":{"node_type":"metabolite","x":-749.6381059336168,"y":2112.772613365559,"bigg_id":"h2o_c","name":"H2O","label_x":-734.6381059336168,"label_y":2112.772613365559,"node_is_primary":false},"199":{"node_type":"metabolite","x":-959.6379561918659,"y":2112.5218315620996,"bigg_id":"h_c","name":"H_","label_x":-944.6379561918659,"label_y":2112.5218315620996,"node_is_primary":false},"200":{"node_type":"metabolite","x":-1029.7334422030763,"y":2192.4381805831367,"bigg_id":"oaa_c","name":"oxaloacetate","label_x":-1053.602749315592,"label_y":2148.0806328045387,"node_is_primary":true},"202":{"node_type":"multimarker","x":-1192.4846540483275,"y":2085.0275524176604},"203":{"node_type":"midmarker","x":-1175.792222064199,"y":2096.044027101299},"204":{"node_type":"multimarker","x":-1159.0997900800708,"y":2107.060501784938},"205":{"node_type":"metabolite","x":-1132.2228528820797,"y":2220.650247126915,"bigg_id":"h_c","name":"H_","label_x":-1159.2228528820797,"label_y":2250.650247126915,"node_is_primary":false},"206":{"node_type":"metabolite","x":-1321.851001925322,"y":1999.6498736194617,"bigg_id":"mal__L_c","name":"S__malate","label_x":-1334.3739292047862,"label_y":1950.2776008833243,"node_is_primary":true},"207":{"node_type":"metabolite","x":-1219.3615912463185,"y":1971.4378070756834,"bigg_id":"nad_c","name":"NAD_","label_x":-1204.3615912463185,"label_y":1971.4378070756834,"node_is_primary":false},"208":{"node_type":"metabolite","x":-1044.091055412971,"y":2087.1107912538882,"bigg_id":"nadh_c","name":"NADH","label_x":-1029.091055412971,"label_y":2087.1107912538882,"node_is_primary":false},"217":{"node_type":"multimarker","x":-1318.8169456451064,"y":1844.6795716177926},"218":{"node_type":"midmarker","x":-1318.4254545121757,"y":1824.6834036175774},"219":{"node_type":"multimarker","x":-1318.0339633792446,"y":1804.6872356173621},"220":{"node_type":"metabolite","x":-1236.3854540634263,"y":1721.269486148171,"bigg_id":"adp_c","name":"ADP","label_x":-1221.3854540634263,"label_y":1721.269486148171,"node_is_primary":false},"221":{"node_type":"metabolite","x":-1400.465454960925,"y":1928.0973210869838,"bigg_id":"atp_c","name":"ATP","label_x":-1445.465454960925,"label_y":1958.0973210869838,"node_is_primary":false},"222":{"node_type":"metabolite","x":-1240.496110959202,"y":1931.229250150432,"bigg_id":"coa_c","name":"CoA","label_x":-1225.496110959202,"label_y":1931.229250150432,"node_is_primary":false},"223":{"node_type":"metabolite","x":-1314.9999070990293,"y":1649.716933615693,"bigg_id":"malScoa_c","name":"S__malyl_CoA","label_x":-1290.7437877613806,"label_y":1650.6957239608923,"node_is_primary":true},"224":{"node_type":"metabolite","x":-1396.3547980651492,"y":1718.1375570847226,"bigg_id":"pi_c","name":"phosphate","label_x":-1477.3547980651492,"label_y":1748.1375570847226,"node_is_primary":false},"225":{"node_type":"multimarker","x":-1170.1490528965091,"y":1594.5514549465083},"226":{"node_type":"midmarker","x":-1151.458620096184,"y":1587.4333286666133},"227":{"node_type":"multimarker","x":-1132.7681872958588,"y":1580.3152023867187},"228":{"node_type":"metabolite","x":-1351.702933217807,"y":1376.826131412301,"bigg_id":"accoa_c","name":"acetyl_CoA","label_x":-1378.702933217807,"label_y":1416.826131412301,"node_is_primary":true},"241":{"node_type":"metabolite","x":-1037.584621905719,"y":2542.3501108988617,"bigg_id":"cit_c","name":"citrate","label_x":-1013.4371072061685,"label_y":2543.4718020836635,"node_is_primary":true},"260":{"node_type":"multimarker","x":-1161.3558324552755,"y":2635.654384322416},"261":{"node_type":"midmarker","x":-1177.3263112358636,"y":2647.693645409326},"262":{"node_type":"multimarker","x":-1193.2967900164515,"y":2659.7329064962364},"263":{"node_type":"metabolite","x":-1317.0680005660079,"y":2753.037179919791,"bigg_id":"icit_c","name":"threo_D_isocitrate","label_x":-1327.2118877140017,"label_y":2799.279136693467,"node_is_primary":true},"271":{"node_type":"multimarker","x":-1472.065362411417,"y":2753.941514461506},"272":{"node_type":"midmarker","x":-1492.0650220043728,"y":2754.058202789469},"273":{"node_type":"multimarker","x":-1512.064681597329,"y":2754.1748911174327},"274":{"node_type":"metabolite","x":-1667.0620434427378,"y":2755.0792256591485,"bigg_id":"akg_c","name":"2_oxoglutarate","label_x":-1694.0620434427378,"label_y":2795.0792256591485,"node_is_primary":true},"275":{"node_type":"metabolite","x":-1596.5964815555387,"y":2834.6694548831,"bigg_id":"co2_c","name":"CO2","label_x":-1623.5964815555387,"label_y":2874.6694548831,"node_is_primary":false},"276":{"node_type":"metabolite","x":-1387.5335624532072,"y":2673.446950695838,"bigg_id":"nadp_c","name":"NADP_","label_x":-1419.933562453207,"label_y":2653.446950695838,"node_is_primary":false},"277":{"node_type":"metabolite","x":-1597.529988179245,"y":2674.6721781394526,"bigg_id":"nadph_c","name":"NADPH","label_x":-1635.329988179245,"label_y":2654.6721781394526,"node_is_primary":false},"278":{"node_type":"multimarker","x":-1793.184090040547,"y":2664.978008342288},"279":{"node_type":"midmarker","x":-1809.4579025047806,"y":2653.352044817532},"280":{"node_type":"multimarker","x":-1825.7317149690139,"y":2641.7260812927757},"281":{"node_type":"metabolite","x":-1876.9318686291654,"y":2662.637792810121,"bigg_id":"co2_c","name":"CO2","label_x":-1880.403357581802,"label_y":2687.410742028871,"node_is_primary":false},"282":{"node_type":"metabolite","x":-1758.3277079634545,"y":2760.317587554435,"bigg_id":"coa_c","name":"CoA","label_x":-1803.3277079634545,"label_y":2790.317587554435,"node_is_primary":false},"283":{"node_type":"metabolite","x":-1677.5165329685306,"y":2649.2931034655676,"bigg_id":"nad_c","name":"NAD_","label_x":-1662.5165329685306,"label_y":2649.2931034655676,"node_is_primary":false},"284":{"node_type":"metabolite","x":-1848.3915638429817,"y":2527.2204864556284,"bigg_id":"nadh_c","name":"NADH","label_x":-1833.3915638429817,"label_y":2527.2204864556284,"node_is_primary":false},"285":{"node_type":"metabolite","x":-1951.8537615668233,"y":2551.6248639759156,"bigg_id":"succoa_c","name":"succinyl_CoA","label_x":-1962.9717403600516,"label_y":2504.101207669036,"node_is_primary":true},"286":{"node_type":"multimarker","x":-1944.8009081152622,"y":2356.752451207482},"287":{"node_type":"midmarker","x":-1945.5242777000378,"y":2376.7393653375775},"288":{"node_type":"multimarker","x":-1946.2476472848132,"y":2396.7262794676735},"289":{"node_type":"metabolite","x":-2029.2696245404923,"y":2478.7771861814786,"bigg_id":"adp_c","name":"ADP","label_x":-2074.2696245404923,"label_y":2508.7771861814786,"node_is_primary":false},"290":{"node_type":"metabolite","x":-2021.6742439003497,"y":2268.9145878154727,"bigg_id":"atp_c","name":"ATP","label_x":-2066.6742439003497,"label_y":2298.9145878154727,"node_is_primary":false},"291":{"node_type":"metabolite","x":-1861.7789308595834,"y":2274.701544493677,"bigg_id":"coa_c","name":"CoA","label_x":-1846.7789308595834,"label_y":2274.701544493677,"node_is_primary":false},"292":{"node_type":"metabolite","x":-1869.374311499726,"y":2484.5641428596823,"bigg_id":"pi_c","name":"phosphate","label_x":-1854.374311499726,"label_y":2484.5641428596823,"node_is_primary":false},"293":{"node_type":"metabolite","x":-1939.1947938332523,"y":2201.85386669924,"bigg_id":"succ_c","name":"succinate","label_x":-1915.569495876941,"label_y":2203.6626851777773,"node_is_primary":true},"311":{"node_type":"metabolite","x":-1643.0110931789013,"y":2015.3727269915103,"bigg_id":"fum_c","name":"fumarate","label_x":-1656.348783879414,"label_y":2065.8170568606056,"node_is_primary":true},"312":{"node_type":"multimarker","x":-1488.0670222692338,"y":2011.2092080543753},"313":{"node_type":"midmarker","x":-1468.0742389260508,"y":2010.6719798044223},"314":{"node_type":"multimarker","x":-1448.0814555828679,"y":2010.1347515544694},"315":{"node_type":"metabolite","x":-1570.8874384779494,"y":2093.463561489407,"bigg_id":"h2o_c","name":"H2O","label_x":-1597.8874384779494,"label_y":2133.463561489407,"node_is_primary":false},"334":{"node_type":"multimarker","x":-1482.0449998688523,"y":1292.9455874158866},"335":{"node_type":"midmarker","x":-1498.8633310496325,"y":1282.122291416349},"336":{"node_type":"multimarker","x":-1515.6816622304123,"y":1271.2989954168115},"337":{"node_type":"metabolite","x":-1646.0237288814578,"y":1187.418451420397,"bigg_id":"aacoa_c","name":"acetoacetyl_CoA","label_x":-1658.9847666656708,"label_y":1137.469717493801,"node_is_primary":true},"338":{"node_type":"metabolite","x":-1543.866385750578,"y":1158.0266626956577,"bigg_id":"coa_c","name":"CoA","label_x":-1528.866385750578,"label_y":1158.0266626956577,"node_is_primary":false},"346":{"node_type":"multimarker","x":-1801.0205876982604,"y":1186.4316601941828},"347":{"node_type":"midmarker","x":-1821.0201823842995,"y":1186.3043322940262},"348":{"node_type":"multimarker","x":-1841.0197770703387,"y":1186.1770043938695},"349":{"node_type":"metabolite","x":-1716.5316218832213,"y":1266.9711825140048,"bigg_id":"h_c","name":"H_","label_x":-1743.5316218832213,"label_y":1296.9711825140048,"node_is_primary":false},"350":{"node_type":"metabolite","x":-1925.5087428853778,"y":1105.6374820740475,"bigg_id":"nadp_c","name":"NADP_","label_x":-1910.5087428853778,"label_y":1105.6374820740475,"node_is_primary":false},"351":{"node_type":"metabolite","x":-1715.512998681968,"y":1106.9744250256927,"bigg_id":"nadph_c","name":"NADPH","label_x":-1700.512998681968,"label_y":1106.9744250256927,"node_is_primary":false},"352":{"node_type":"metabolite","x":-1996.016635887141,"y":1185.1902131676552,"bigg_id":"r3hbcoa_c","name":"R__3_hydroxybutanoyl_CoA","label_x":-2051.3942319146963,"label_y":1131.3861991973936,"node_is_primary":true},"353":{"node_type":"multimarker","x":-2151.013494703944,"y":1184.2034219414409},"354":{"node_type":"midmarker","x":-2171.013089389983,"y":1184.0760940412843},"355":{"node_type":"multimarker","x":-2191.012684076022,"y":1183.9487661411276},"356":{"node_type":"metabolite","x":-2346.009542892825,"y":1182.9619749149133,"bigg_id":"b2coa_c","name":"crotonyl_CoA","label_x":-2380.457878666474,"label_y":1104.7404804759017,"node_is_primary":true},"357":{"node_type":"metabolite","x":-2275.5016498910613,"y":1103.4092438213056,"bigg_id":"h2o_c","name":"H2O","label_x":-2260.5016498910613,"label_y":1103.4092438213056,"node_is_primary":false},"365":{"node_type":"multimarker","x":-2481.4913081128375,"y":1258.2593274106644},"366":{"node_type":"midmarker","x":-2498.9728262057424,"y":1267.9751148294708},"367":{"node_type":"multimarker","x":-2516.454344298647,"y":1277.6909022482773},"368":{"node_type":"metabolite","x":-2651.9361095186596,"y":1352.9882547440284,"bigg_id":"2Sethmalcoa_c","name":"2S__ethylmalonyl_CoA","label_x":-2667.35026067304,"label_y":1406.164769420844,"node_is_primary":true},"369":{"node_type":"metabolite","x":-2368.3317065427655,"y":1286.8933032523555,"bigg_id":"co2_c","name":"CO2","label_x":-2353.3317065427655,"label_y":1286.8933032523555,"node_is_primary":false},"370":{"node_type":"metabolite","x":-2629.6139458687194,"y":1249.0569264065857,"bigg_id":"nadp_c","name":"NADP_","label_x":-2683.6139458687194,"label_y":1279.0569264065857,"node_is_primary":false},"371":{"node_type":"metabolite","x":-2446.0580058932183,"y":1147.041158509117,"bigg_id":"nadph_c","name":"NADPH","label_x":-2509.0580058932183,"label_y":1177.041158509117,"node_is_primary":false},"372":{"node_type":"multimarker","x":-2758.7660569655573,"y":1465.293029034764},"373":{"node_type":"midmarker","x":-2772.5505663135446,"y":1479.7839676529234},"374":{"node_type":"multimarker","x":-2786.335075661531,"y":1494.2749062710827},"375":{"node_type":"metabolite","x":-2893.1650231084286,"y":1606.5796805618183,"bigg_id":"2Rethmalcoa_c","name":"2R__ethylmalonyl_CoA","label_x":-2897.0609648536674,"label_y":1644.6006565423954,"node_is_primary":true},"376":{"node_type":"multimarker","x":-2896.5676301278045,"y":1761.5423285305196},"377":{"node_type":"midmarker","x":-2897.006676194821,"y":1781.5375089135782},"378":{"node_type":"multimarker","x":-2897.445722261837,"y":1801.5326892966364},"379":{"node_type":"metabolite","x":-2900.848329281213,"y":1956.4953372653376,"bigg_id":"2Smsucccoa_c","name":"2S__methylsuccinyl_CoA","label_x":-2876.6825838227423,"label_y":1957.5930406094553,"node_is_primary":true},"380":{"node_type":"multimarker","x":-2904.250936300589,"y":2111.457985234039},"381":{"node_type":"midmarker","x":-2904.689982367605,"y":2131.4531656170975},"382":{"node_type":"multimarker","x":-2905.1290284346214,"y":2151.4483460001557},"383":{"node_type":"metabolite","x":-2908.5316354539973,"y":2306.410993968857,"bigg_id":"mesaccoa_c","name":"mesaconyl_CoA","label_x":-2884.3658899955267,"label_y":2307.5086973129746,"node_is_primary":true},"384":{"node_type":"metabolite","x":-2982.365712048003,"y":2024.7222843379764,"bigg_id":"oxETF_c","name":"oxidized_ETF","label_x":-3045.365712048003,"label_y":2054.7222843379764,"node_is_primary":false},"385":{"node_type":"metabolite","x":-2986.9756957516734,"y":2234.671678360088,"bigg_id":"rETF_c","name":"reduced_ETF","label_x":-3040.9756957516734,"label_y":2264.671678360088,"node_is_primary":false},"386":{"node_type":"multimarker","x":-2835.6377877657656,"y":2443.20093135171},"387":{"node_type":"midmarker","x":-2826.232129999542,"y":2460.8512458527234},"388":{"node_type":"multimarker","x":-2816.826472233319,"y":2478.5015603537367},"389":{"node_type":"metabolite","x":-2743.932624545087,"y":2615.29149773659,"bigg_id":"bmmalcoa_c","name":"erythro_b_methylmalyl_CoA","label_x":-2737.537853879053,"label_y":2590.8109328234773,"node_is_primary":true},"390":{"node_type":"metabolite","x":-2946.2130912762686,"y":2405.8097257872973,"bigg_id":"h2o_c","name":"H2O","label_x":-2991.2130912762686,"label_y":2435.8097257872973,"node_is_primary":false},"391":{"node_type":"multimarker","x":-2627.1557206820785,"y":2717.2137952193766},"392":{"node_type":"midmarker","x":-2612.0877330868516,"y":2730.365059410704},"393":{"node_type":"multimarker","x":-2597.0197454916247,"y":2743.5163236020308},"394":{"node_type":"metabolite","x":-2585.5858549772192,"y":2859.6811467960797,"bigg_id":"glx_c","name":"glyoxylate","label_x":-2648.5858549772192,"label_y":2889.6811467960797,"node_is_primary":false},"395":{"node_type":"metabolite","x":-2480.242841628616,"y":2845.438621084818,"bigg_id":"ppcoa_c","name":"propionyl_CoA","label_x":-2487.665070293806,"label_y":2802.777793893778,"node_is_primary":true},"396":{"node_type":"multimarker","x":-2325.2500251635315,"y":2846.9308825299277},"397":{"node_type":"midmarker","x":-2305.2509520712624,"y":2847.1234323938124},"398":{"node_type":"multimarker","x":-2285.2518789789933,"y":2847.315982257697},"399":{"node_type":"metabolite","x":-2227.9124778401997,"y":3007.9343540534755,"bigg_id":"adp_c","name":"ADP","label_x":-2249.5124778401996,"label_y":3047.9343540534755,"node_is_primary":false},"400":{"node_type":"metabolite","x":-2409.4758863501343,"y":2766.116253239339,"bigg_id":"atp_c","name":"ATP","label_x":-2436.4758863501343,"label_y":2746.116253239339,"node_is_primary":false},"401":{"node_type":"metabolite","x":-2174.5186935736406,"y":2922.013424048285,"bigg_id":"h_c","name":"H_","label_x":-2223.1186935736405,"label_y":2962.013424048285,"node_is_primary":false},"402":{"node_type":"metabolite","x":-2411.0162852612148,"y":2926.108837977492,"bigg_id":"hco3_c","name":"HCO3_","label_x":-2443.416285261215,"label_y":2966.108837977492,"node_is_primary":false},"403":{"node_type":"metabolite","x":-2130.2590625139087,"y":2848.808243702807,"bigg_id":"mmcoa_S_c","name":"S__methylmalonyl_CoA","label_x":-2157.2590625139087,"label_y":2888.808243702807,"node_is_primary":true},"404":{"node_type":"metabolite","x":-2199.48561888131,"y":2768.138026810133,"bigg_id":"pi_c","name":"phosphate","label_x":-2215.68561888131,"label_y":2748.138026810133,"node_is_primary":false},"409":{"node_type":"multimarker","x":-1975.2861096888414,"y":2845.912748463734},"410":{"node_type":"midmarker","x":-1955.2895996468974,"y":2845.5391361748207},"411":{"node_type":"multimarker","x":-1935.2930896049531,"y":2845.1655238859084},"412":{"node_type":"metabolite","x":-1780.320136779886,"y":2844.0127044280853,"bigg_id":"mmcoa_R_c","name":"R__methylmalonyl_CoA","label_x":-1828.920136779886,"label_y":2884.0127044280853,"node_is_primary":true},"413":{"node_type":"multimarker","x":-1874.1015007476487,"y":2720.602592312643},"414":{"node_type":"midmarker","x":-1886.2023219047794,"y":2704.6787068783924},"415":{"node_type":"multimarker","x":-1898.30314306191,"y":2688.7548214441417},"465":{"node_type":"multimarker","x":-2927.576904296875,"y":432.21044921875},"466":{"node_type":"midmarker","x":-2927.576904296875,"y":452.21044921875},"467":{"node_type":"multimarker","x":-2927.576904296875,"y":472.21044921875},"468":{"node_type":"metabolite","x":-3007.576904296875,"y":557.21044921875,"bigg_id":"h2o_c","name":"H2O","label_x":-3070.576904296875,"label_y":587.21044921875,"node_is_primary":false},"470":{"node_type":"metabolite","x":-3007.576904296875,"y":347.21044921875,"bigg_id":"thf_c","name":"tetrahydrofolate","label_x":-3052.576904296875,"label_y":377.21044921875,"node_is_primary":false},"471":{"node_type":"metabolite","x":3470.0201416015625,"y":-1506.5146484375,"bigg_id":"adp_c","name":"ADP","label_x":3495.0201416015625,"label_y":-1506.5146484375,"node_is_primary":true},"472":{"node_type":"multimarker","x":3470.0201416015625,"y":-1351.5146484375},"473":{"node_type":"midmarker","x":3470.0201416015625,"y":-1331.5146484375},"474":{"node_type":"multimarker","x":3470.0201416015625,"y":-1311.5146484375},"475":{"node_type":"metabolite","x":3470.0201416015625,"y":-1156.5146484375,"bigg_id":"atp_c","name":"ATP","label_x":3495.0201416015625,"label_y":-1156.5146484375,"node_is_primary":true},"476":{"node_type":"metabolite","x":3550.0201416015625,"y":-1226.5146484375,"bigg_id":"h2o_c","name":"H2O","label_x":3565.0201416015625,"label_y":-1226.5146484375,"node_is_primary":false},"477":{"node_type":"metabolite","x":3390.0201416015625,"y":-1226.5146484375,"bigg_id":"h_c","name":"H_","label_x":3363.0201416015625,"label_y":-1196.5146484375,"node_is_primary":false},"478":{"node_type":"metabolite","x":3550.0201416015625,"y":-1436.5146484375,"bigg_id":"h_p","name":"H_","label_x":3565.0201416015625,"label_y":-1436.5146484375,"node_is_primary":false},"479":{"node_type":"metabolite","x":3390.0201416015625,"y":-1436.5146484375,"bigg_id":"pi_c","name":"phosphate","label_x":3354.0201416015625,"label_y":-1406.5146484375,"node_is_primary":false},"480":{"node_type":"metabolite","x":2660.6595458984375,"y":-1504.3213500976562,"bigg_id":"focytc_c","name":"reduced_cytochrome_c","label_x":2685.6595458984375,"label_y":-1504.3213500976562,"node_is_primary":true},"481":{"node_type":"multimarker","x":2660.6595458984375,"y":-1347.1279296875},"482":{"node_type":"midmarker","x":2660.6595458984375,"y":-1327.1279296875},"483":{"node_type":"multimarker","x":2660.6595458984375,"y":-1307.1279296875},"484":{"node_type":"metabolite","x":2660.6595458984375,"y":-1152.1279296875,"bigg_id":"ficytc_c","name":"oxidized_cytochrome_c","label_x":2685.6595458984375,"label_y":-1152.1279296875,"node_is_primary":true},"485":{"node_type":"metabolite","x":2740.6595458984375,"y":-1222.1279296875,"bigg_id":"h2o_c","name":"H2O","label_x":2755.6595458984375,"label_y":-1222.1279296875,"node_is_primary":false},"486":{"node_type":"metabolite","x":2740.6595458984375,"y":-1432.1279296875,"bigg_id":"h_c","name":"H_","label_x":2755.6595458984375,"label_y":-1432.1279296875,"node_is_primary":false},"487":{"node_type":"metabolite","x":2580.6595458984375,"y":-1222.1279296875,"bigg_id":"h_p","name":"H_","label_x":2553.6595458984375,"label_y":-1192.1279296875,"node_is_primary":false},"488":{"node_type":"metabolite","x":2580.6595458984375,"y":-1432.1279296875,"bigg_id":"o2_c","name":"O2","label_x":2544.6595458984375,"label_y":-1402.1279296875,"node_is_primary":false},"489":{"node_type":"metabolite","x":788.9328002929688,"y":-1506.5387573242188,"bigg_id":"h_c","name":"H_","label_x":813.9328002929688,"label_y":-1506.5387573242188,"node_is_primary":true},"490":{"node_type":"multimarker","x":788.9328002929688,"y":-1351.5387573242188},"491":{"node_type":"midmarker","x":788.9328002929688,"y":-1331.5387573242188},"492":{"node_type":"multimarker","x":788.9328002929688,"y":-1311.5387573242188},"493":{"node_type":"metabolite","x":788.9328002929688,"y":-1156.5387573242188,"bigg_id":"h_p","name":"H_","label_x":813.9328002929688,"label_y":-1156.5387573242188,"node_is_primary":true},"494":{"node_type":"metabolite","x":868.9328002929688,"y":-1226.5387573242188,"bigg_id":"nad_c","name":"NAD_","label_x":883.9328002929688,"label_y":-1226.5387573242188,"node_is_primary":false},"495":{"node_type":"metabolite","x":868.9328002929688,"y":-1436.5387573242188,"bigg_id":"nadh_c","name":"NADH","label_x":883.9328002929688,"label_y":-1436.5387573242188,"node_is_primary":false},"496":{"node_type":"metabolite","x":708.9328002929688,"y":-1436.5387573242188,"bigg_id":"q_c","name":"UQ","label_x":681.9328002929688,"label_y":-1406.5387573242188,"node_is_primary":false},"497":{"node_type":"metabolite","x":708.9328002929688,"y":-1226.5387573242188,"bigg_id":"qh2_c","name":"UQH2","label_x":663.9328002929688,"label_y":-1196.5387573242188,"node_is_primary":false},"524":{"node_type":"metabolite","x":2459.90576171875,"y":-1436.5147094726562,"bigg_id":"h_c","name":"H_","label_x":2474.90576171875,"label_y":-1436.5147094726562,"node_is_primary":false},"525":{"node_type":"multimarker","x":2379.90576171875,"y":-1351.5147094726562},"526":{"node_type":"midmarker","x":2379.90576171875,"y":-1331.5147094726562},"527":{"node_type":"multimarker","x":2379.90576171875,"y":-1311.5147094726562},"528":{"node_type":"metabolite","x":2459.90576171875,"y":-1226.5147094726562,"bigg_id":"h2o_c","name":"H2O","label_x":2474.90576171875,"label_y":-1226.5147094726562,"node_is_primary":false},"529":{"node_type":"metabolite","x":2299.90576171875,"y":-1226.5147094726562,"bigg_id":"h_p","name":"H_","label_x":2272.90576171875,"label_y":-1196.5147094726562,"node_is_primary":false},"530":{"node_type":"metabolite","x":2299.90576171875,"y":-1436.5147094726562,"bigg_id":"o2_c","name":"O2","label_x":2254.90576171875,"label_y":-1406.5147094726562,"node_is_primary":false},"531":{"node_type":"metabolite","x":2379.90576171875,"y":-1156.5147094726562,"bigg_id":"q_c","name":"UQ","label_x":2404.90576171875,"label_y":-1156.5147094726562,"node_is_primary":true},"532":{"node_type":"metabolite","x":2377.86865234375,"y":-1506.5147094726562,"bigg_id":"qh2_c","name":"UQH2","label_x":2402.86865234375,"label_y":-1506.5147094726562,"node_is_primary":true},"567":{"node_type":"metabolite","x":1965.3549804687505,"y":-1510.9014892578123,"bigg_id":"ficytc_c","name":"oxidized_cytochrome_c","label_x":1989.9407071035603,"label_y":-1510.3563927246678,"node_is_primary":true},"568":{"node_type":"multimarker","x":1963.6652146885003,"y":-1355.9107002037272},"569":{"node_type":"midmarker","x":1963.4471803942743,"y":-1335.9118887128768},"570":{"node_type":"multimarker","x":1963.2291461000473,"y":-1315.9130772220285},"571":{"node_type":"metabolite","x":1961.5393803197953,"y":-1160.9222881679443,"bigg_id":"focytc_c","name":"reduced_cytochrome_c","label_x":1986.1251069546051,"label_y":-1160.3771916347996,"node_is_primary":true},"572":{"node_type":"metabolite","x":2042.2977463129828,"y":-1230.045991209012,"bigg_id":"h_p","name":"H_","label_x":2057.297746312983,"label_y":-1230.045991209012,"node_is_primary":false},"573":{"node_type":"metabolite","x":1882.3072543861854,"y":-1231.79026556282,"bigg_id":"q_c","name":"UQ","label_x":1855.3072543861854,"label_y":-1201.79026556282,"node_is_primary":false},"574":{"node_type":"metabolite","x":1884.5966144755585,"y":-1441.7777862167436,"bigg_id":"qh2_c","name":"UQH2","label_x":1839.5966144755585,"label_y":-1411.7777862167436,"node_is_primary":false},"575":{"node_type":"metabolite","x":3051.584368680027,"y":-1440.2930681105572,"bigg_id":"h_c","name":"H_","label_x":3066.584368680027,"label_y":-1440.2930681105572,"node_is_primary":false},"576":{"node_type":"multimarker","x":2970.9380849802255,"y":-1355.9060020079187},"577":{"node_type":"midmarker","x":2970.7854701893666,"y":-1335.906584298255},"578":{"node_type":"multimarker","x":2970.6328553985095,"y":-1315.907166588591},"579":{"node_type":"metabolite","x":3049.9819133760175,"y":-1230.299182159088,"bigg_id":"h2o_c","name":"H2O","label_x":3064.9819133760175,"label_y":-1230.299182159088,"node_is_primary":false},"580":{"node_type":"metabolite","x":2889.986571698708,"y":-1231.5201004859523,"bigg_id":"h_p","name":"H_","label_x":2862.986571698708,"label_y":-1201.5201004859523,"node_is_primary":false},"581":{"node_type":"metabolite","x":2891.5890270027176,"y":-1441.5139864374216,"bigg_id":"o2_c","name":"O2","label_x":2846.5890270027176,"label_y":-1411.5139864374216,"node_is_primary":false},"582":{"node_type":"metabolite","x":2969.450090769359,"y":-1160.9116793386972,"bigg_id":"q_c","name":"UQ","label_x":2994.1601198526023,"label_y":-1160.530138658754,"node_is_primary":true},"583":{"node_type":"metabolite","x":2972.120849609375,"y":-1510.9014892578125,"bigg_id":"qh2_c","name":"UQH2","label_x":2996.830878692618,"label_y":-1510.5199485778694,"node_is_primary":true},"699":{"node_type":"multimarker","x":-913.322395074327,"y":-38.291384550112525},"700":{"node_type":"midmarker","x":-893.3224499826583,"y":-38.244519528602495},"701":{"node_type":"multimarker","x":-873.3225048909899,"y":-38.197654507092466},"702":{"node_type":"metabolite","x":-718.3229304305582,"y":-37.83445059038945,"bigg_id":"co2_c","name":"CO2","label_x":-745.3229304305582,"label_y":2.1655494096105485,"node_is_primary":true},"703":{"node_type":"metabolite","x":-977.3846217999587,"y":18.875308342331664,"bigg_id":"nad_c","name":"NAD_","label_x":-1004.3846217999587,"label_y":58.875308342331664,"node_is_primary":false},"704":{"node_type":"metabolite","x":-788.5101983374384,"y":42.00130220099959,"bigg_id":"nadh_c","name":"NADH","label_x":-820.9101983374385,"label_y":82.00130220099959,"node_is_primary":false},"705":{"node_type":"multimarker","x":-2771.6920341095756,"y":-38.6413454738788},"706":{"node_type":"midmarker","x":-2751.692089017907,"y":-38.59448045236877},"707":{"node_type":"multimarker","x":-2731.6921439262383,"y":-38.54761543085874},"708":{"node_type":"metabolite","x":-2646.8798373726872,"y":41.651341277233314,"bigg_id":"h2o_c","name":"H2O","label_x":-2695.479837372687,"label_y":81.65134127723331,"node_is_primary":false},"709":{"node_type":"metabolite","x":-2856.8792608352073,"y":41.15925855137766,"bigg_id":"h4mpt_c","name":"tetrahydromethanopterin","label_x":-2894.679260835207,"label_y":81.15925855137766,"node_is_primary":false},"710":{"node_type":"metabolite","x":-2576.6925694658066,"y":-38.18441151415573,"bigg_id":"mlh4mpt_c","name":"5_10_methylenetetrahydromethanopterin","label_x":-2603.6925694658066,"label_y":1.8155884858442732,"node_is_primary":true},"717":{"node_type":"multimarker","x":-2393.675565760119,"y":-95.39411478253851},"718":{"node_type":"midmarker","x":-2374.730642398901,"y":-101.80425353591863},"719":{"node_type":"multimarker","x":-2352.7708264595585,"y":-102.18460713304876},"720":{"node_type":"metabolite","x":-2123.0065083007457,"y":-44.80849497174404,"bigg_id":"meh4mpt_c","name":"5_10_methenyltetrahydromethanopterin","label_x":-2171.6065083007456,"label_y":-4.8084949717440395,"node_is_primary":true},"721":{"node_type":"metabolite","x":-2395.192208162287,"y":-32.7897238697733,"bigg_id":"nad_c","name":"NAD_","label_x":-2422.192208162287,"label_y":7.210276130226248,"node_is_primary":false},"722":{"node_type":"metabolite","x":-2302.343839348363,"y":-28.06011276504273,"bigg_id":"nadh_c","name":"NADH","label_x":-2334.7438393483626,"label_y":11.939887234957268,"node_is_primary":false},"723":{"node_type":"multimarker","x":-2416.921283079247,"y":94.66627016357825},"724":{"node_type":"midmarker","x":-2375.491243037696,"y":95.40819688851843},"725":{"node_type":"multimarker","x":-2312.206699801882,"y":96.09988258875592},"727":{"node_type":"metabolite","x":-2421.4309085596988,"y":28.001083217252017,"bigg_id":"nadp_c","name":"NADP_","label_x":-2475.4309085596988,"label_y":58.00108321725202,"node_is_primary":false},"728":{"node_type":"metabolite","x":-2292.210407858457,"y":28.467796537848017,"bigg_id":"nadph_c","name":"NADPH","label_x":-2350.6851393037696,"label_y":53.94240591284802,"node_is_primary":false},"729":{"node_type":"multimarker","x":-1968.0068775920995,"y":-44.4701457685469},"730":{"node_type":"midmarker","x":-1948.0069252425967,"y":-44.42648780684408},"731":{"node_type":"multimarker","x":-1928.006972893094,"y":-44.38282984514103},"732":{"node_type":"metabolite","x":-1773.0073421844477,"y":-44.04448064194389,"bigg_id":"5fh4mpt_c","name":"5_formyltetrahydromethanopterin","label_x":-1821.6073421844478,"label_y":-4.044480641943892,"node_is_primary":true},"733":{"node_type":"metabolite","x":-2053.181306924297,"y":35.34411729222688,"bigg_id":"h2o_c","name":"H2O","label_x":-2080.181306924297,"label_y":75.34411729222688,"node_is_primary":false},"734":{"node_type":"metabolite","x":-1843.1818072545188,"y":35.80252589010706,"bigg_id":"h_c","name":"H_","label_x":-1859.3818072545187,"label_y":75.80252589010706,"node_is_primary":false},"735":{"node_type":"multimarker","x":-1618.0077114758014,"y":-43.70613143874675},"736":{"node_type":"midmarker","x":-1598.0077591262989,"y":-43.66247347704393},"737":{"node_type":"multimarker","x":-1578.007806776796,"y":-43.618815515340884},"738":{"node_type":"metabolite","x":-1423.0081760681499,"y":-43.280466312143744,"bigg_id":"formmfr_b__c","name":"formylmethanofuran","label_x":-1487.8081760681498,"label_y":-3.2804663121437443,"node_is_primary":true},"739":{"node_type":"metabolite","x":-1492.833377444598,"y":-123.43307857611467,"bigg_id":"h4mpt_c","name":"tetrahydromethanopterin","label_x":-1530.633377444598,"label_y":-143.43307857611467,"node_is_primary":false},"740":{"node_type":"metabolite","x":-1493.1826411382208,"y":36.56654021990721,"bigg_id":"h_c","name":"H_","label_x":-1509.3826411382208,"label_y":76.56654021990721,"node_is_primary":false},"741":{"node_type":"metabolite","x":-1703.1821408079995,"y":36.10813162202703,"bigg_id":"mfr_b__c","name":"methanofuran","label_x":-1746.3821408079996,"label_y":76.10813162202703,"node_is_primary":false},"760":{"node_type":"multimarker","x":-1268.0085453595036,"y":-42.942117108946604},"761":{"node_type":"midmarker","x":-1248.0085930100008,"y":-42.898459147243784},"762":{"node_type":"multimarker","x":-1228.0086406604983,"y":-42.85480118554074},"763":{"node_type":"metabolite","x":-1073.009009951852,"y":-42.5164519823436,"bigg_id":"for_c","name":"formate","label_x":-1100.009009951852,"label_y":-2.5164519823435967,"node_is_primary":true},"764":{"node_type":"metabolite","x":-1353.1829746917017,"y":36.87214595182718,"bigg_id":"h2o_c","name":"H2O","label_x":-1380.1829746917017,"label_y":76.87214595182718,"node_is_primary":false},"765":{"node_type":"metabolite","x":-1147.6989779516105,"y":22.278918807519858,"bigg_id":"mfr_b__c","name":"methanofuran","label_x":-1190.8989779516105,"label_y":62.27891880751986,"node_is_primary":false},"766":{"node_type":"metabolite","x":-2204.8355712890625,"y":-555.3365478515625,"bigg_id":"fald_p","name":"formaldehyde","label_x":-2237.2355712890626,"label_y":-515.3365478515625,"node_is_primary":true},"767":{"node_type":"multimarker","x":-2049.8416344100906,"y":-553.9655880574024},"768":{"node_type":"midmarker","x":-2029.8424167482876,"y":-553.7886900194462},"769":{"node_type":"multimarker","x":-2009.8431990864847,"y":-553.6117919814901},"770":{"node_type":"metabolite","x":-2134.130717320928,"y":-634.7142753659274,"bigg_id":"ficytc_c","name":"oxidized_cytochrome_c","label_x":-2177.3307173209278,"label_y":-654.7142753659274,"node_is_primary":false},"771":{"node_type":"metabolite","x":-1925.554116175647,"y":-472.86310467296516,"bigg_id":"focytc_c","name":"reduced_cytochrome_c","label_x":-1941.7541161756471,"label_y":-432.86310467296516,"node_is_primary":false},"772":{"node_type":"metabolite","x":-1854.8492622075125,"y":-552.24083218733,"bigg_id":"for_p","name":"formate","label_x":-1898.0492622075126,"label_y":-512.24083218733,"node_is_primary":true},"773":{"node_type":"metabolite","x":-2135.545901624577,"y":-474.72053407150463,"bigg_id":"h2o_p","name":"H2O","label_x":-2162.545901624577,"label_y":-434.72053407150463,"node_is_primary":false},"774":{"node_type":"metabolite","x":-1924.138931871998,"y":-632.8568459673879,"bigg_id":"h_p","name":"H_","label_x":-1951.138931871998,"label_y":-652.8568459673879,"node_is_primary":false},"775":{"node_type":"metabolite","x":-2193.5186767578125,"y":-901.59814453125,"bigg_id":"fald_c","name":"formaldehyde","label_x":-2225.9186767578126,"label_y":-861.59814453125,"node_is_primary":true},"776":{"node_type":"multimarker","x":-2038.5247398788406,"y":-900.2271847370898},"777":{"node_type":"midmarker","x":-2018.5255222170376,"y":-900.0502866991337},"778":{"node_type":"multimarker","x":-1998.5263045552347,"y":-899.8733886611776},"779":{"node_type":"metabolite","x":-1843.5323676762625,"y":-898.5024288670174,"bigg_id":"for_c","name":"formate","label_x":-1870.5323676762625,"label_y":-858.5024288670176,"node_is_primary":true},"780":{"node_type":"metabolite","x":-2122.813822789678,"y":-980.975872045615,"bigg_id":"h2o_c","name":"H2O","label_x":-2149.813822789678,"label_y":-1000.975872045615,"node_is_primary":false},"781":{"node_type":"metabolite","x":-1912.822037340748,"y":-979.1184426470754,"bigg_id":"h_c","name":"H_","label_x":-1929.022037340748,"label_y":-999.1184426470754,"node_is_primary":false},"782":{"node_type":"metabolite","x":-2124.229007093327,"y":-820.9821307511921,"bigg_id":"nad_c","name":"NAD_","label_x":-2151.229007093327,"label_y":-780.9821307511921,"node_is_primary":false},"783":{"node_type":"metabolite","x":-1914.237221644397,"y":-819.1247013526527,"bigg_id":"nadh_c","name":"NADH","label_x":-1946.6372216443972,"label_y":-779.1247013526527,"node_is_primary":false},"793":{"node_type":"multimarker","x":-1033.7631455651617,"y":2347.3857894411426},"794":{"node_type":"midmarker","x":-1034.2831072893018,"y":2367.3790292937883},"795":{"node_type":"multimarker","x":-1034.803069013442,"y":2387.3722691464345},"796":{"node_type":"metabolite","x":-951.5803488269828,"y":2264.494366963958,"bigg_id":"accoa_c","name":"acetyl_CoA","label_x":-936.5803488269828,"label_y":2264.494366963958,"node_is_primary":false},"798":{"node_type":"metabolite","x":-957.0399469304534,"y":2474.42338541674,"bigg_id":"coa_c","name":"CoA","label_x":-942.0399469304534,"label_y":2474.42338541674,"node_is_primary":false},"799":{"node_type":"metabolite","x":-1111.5262676481502,"y":2260.334673170837,"bigg_id":"h2o_c","name":"H2O","label_x":-1156.5262676481502,"label_y":2290.334673170837,"node_is_primary":false},"800":{"node_type":"metabolite","x":-1116.9858657516208,"y":2470.2636916236193,"bigg_id":"h_c","name":"H_","label_x":-1143.9858657516208,"label_y":2500.2636916236193,"node_is_primary":false},"801":{"node_type":"multimarker","x":-1809.1567118703788,"y":2117.5028309058544},"802":{"node_type":"midmarker","x":-1792.3776045203306,"y":2106.6188262873534},"803":{"node_type":"multimarker","x":-1775.5984971702824,"y":2095.734821668852},"805":{"node_type":"metabolite","x":-1836.9318996340783,"y":2230.876279934678,"bigg_id":"q_c","name":"UQ","label_x":-1821.9318996340783,"label_y":2230.876279934678,"node_is_primary":false},"806":{"node_type":"metabolite","x":-1660.7512724585722,"y":2116.594231440414,"bigg_id":"qh2_c","name":"UQH2","label_x":-1645.7512724585722,"label_y":2116.594231440414,"node_is_primary":false},"807":{"node_type":"metabolite","x":-3345.962158203125,"y":-1086.1019592285156,"bigg_id":"ch4_p","name":"methane","label_x":-3320.962158203125,"label_y":-1086.1019592285156,"node_is_primary":true},"808":{"node_type":"multimarker","x":-3345.962158203125,"y":-931.1019592285156},"809":{"node_type":"midmarker","x":-3345.962158203125,"y":-911.1019592285156},"810":{"node_type":"multimarker","x":-3345.962158203125,"y":-891.1019592285156},"811":{"node_type":"metabolite","x":-3345.962158203125,"y":-736.1019592285156,"bigg_id":"ficytc_c","name":"oxidized_cytochrome_c","label_x":-3320.962158203125,"label_y":-736.1019592285156,"node_is_primary":true},"812":{"node_type":"metabolite","x":-3265.962158203125,"y":-1016.1019592285156,"bigg_id":"focytc_c","name":"reduced_cytochrome_c","label_x":-3250.962158203125,"label_y":-1016.1019592285156,"node_is_primary":false},"813":{"node_type":"metabolite","x":-3265.962158203125,"y":-806.1019592285156,"bigg_id":"h2o_p","name":"H2O","label_x":-3250.962158203125,"label_y":-806.1019592285156,"node_is_primary":false},"814":{"node_type":"metabolite","x":-3425.962158203125,"y":-1016.1019592285156,"bigg_id":"h_p","name":"H_","label_x":-3452.962158203125,"label_y":-986.1019592285156,"node_is_primary":false},"815":{"node_type":"metabolite","x":-3425.962158203125,"y":-806.1019592285156,"bigg_id":"meoh_p","name":"methanol","label_x":-3479.962158203125,"label_y":-776.1019592285156,"node_is_primary":false},"816":{"node_type":"metabolite","x":-3505.962158203125,"y":-996.1019592285156,"bigg_id":"o2_p","name":"O2","label_x":-3541.962158203125,"label_y":-966.1019592285156,"node_is_primary":false},"818":{"node_type":"multimarker","x":-817.9822998046875,"y":-1338.9990844726562},"819":{"node_type":"midmarker","x":-817.9822998046875,"y":-1335.2109985351562},"908":{"node_type":"metabolite","x":2122.6912841796875,"y":-476.6260986328125,"bigg_id":"h_p","name":"H_","label_x":2147.6912841796875,"label_y":-476.6260986328125,"node_is_primary":true},"909":{"node_type":"multimarker","x":2122.6912841796875,"y":-321.6260986328125},"910":{"node_type":"midmarker","x":2122.6912841796875,"y":-301.6260986328125},"911":{"node_type":"multimarker","x":2122.6912841796875,"y":-281.6260986328125},"912":{"node_type":"metabolite","x":2122.6912841796875,"y":-126.6260986328125,"bigg_id":"h_c","name":"H_","label_x":2147.6912841796875,"label_y":-126.6260986328125,"node_is_primary":true},"913":{"node_type":"metabolite","x":2202.6912841796875,"y":-196.6260986328125,"bigg_id":"nad_c","name":"NAD_","label_x":2217.6912841796875,"label_y":-196.6260986328125,"node_is_primary":false},"914":{"node_type":"metabolite","x":2202.6912841796875,"y":-406.6260986328125,"bigg_id":"nadh_c","name":"NADH","label_x":2217.6912841796875,"label_y":-406.6260986328125,"node_is_primary":false},"915":{"node_type":"metabolite","x":2042.6912841796875,"y":-406.6260986328125,"bigg_id":"nadp_c","name":"NADP_","label_x":1988.6912841796875,"label_y":-376.6260986328125,"node_is_primary":false},"916":{"node_type":"metabolite","x":2042.6912841796875,"y":-196.6260986328125,"bigg_id":"nadph_c","name":"NADPH","label_x":1979.6912841796875,"label_y":-166.6260986328125,"node_is_primary":false},"917":{"node_type":"metabolite","x":657.5101318359375,"y":-448.6712646484375,"bigg_id":"fmnh2_c","name":"FMNH2","label_x":682.5101318359375,"label_y":-448.6712646484375,"node_is_primary":true},"918":{"node_type":"multimarker","x":657.5101318359375,"y":-293.6712646484375},"919":{"node_type":"midmarker","x":657.5101318359375,"y":-273.6712646484375},"920":{"node_type":"multimarker","x":657.5101318359375,"y":-253.6712646484375},"921":{"node_type":"metabolite","x":657.5101318359375,"y":-98.6712646484375,"bigg_id":"fmn_c","name":"FMN","label_x":682.5101318359375,"label_y":-98.6712646484375,"node_is_primary":true},"922":{"node_type":"metabolite","x":737.5101318359375,"y":-168.6712646484375,"bigg_id":"h_c","name":"H_","label_x":752.5101318359375,"label_y":-168.6712646484375,"node_is_primary":false},"923":{"node_type":"metabolite","x":577.5101318359375,"y":-378.6712646484375,"bigg_id":"nadp_c","name":"NADP_","label_x":523.5101318359375,"label_y":-348.6712646484375,"node_is_primary":false},"924":{"node_type":"metabolite","x":577.5101318359375,"y":-168.6712646484375,"bigg_id":"nadph_c","name":"NADPH","label_x":514.5101318359375,"label_y":-138.6712646484375,"node_is_primary":false},"925":{"node_type":"metabolite","x":978.6668701171875,"y":-383.0545654296875,"bigg_id":"q_c","name":"UQ","label_x":924.6668701171875,"label_y":-353.0545654296875,"node_is_primary":false},"926":{"node_type":"multimarker","x":1058.6668701171875,"y":-298.0545654296875},"927":{"node_type":"midmarker","x":1058.6668701171875,"y":-278.0545654296875},"928":{"node_type":"multimarker","x":1058.6668701171875,"y":-258.0545654296875},"929":{"node_type":"metabolite","x":1058.6668701171875,"y":-103.0545654296875,"bigg_id":"oxETF_c","name":"oxidized_ETF","label_x":1083.6668701171875,"label_y":-103.0545654296875,"node_is_primary":true},"930":{"node_type":"metabolite","x":978.6668701171875,"y":-173.0545654296875,"bigg_id":"qh2_c","name":"UQH2","label_x":933.6668701171875,"label_y":-143.0545654296875,"node_is_primary":false},"931":{"node_type":"metabolite","x":1058.6668701171875,"y":-453.0545654296875,"bigg_id":"rETF_c","name":"reduced_ETF","label_x":1083.6668701171875,"label_y":-453.0545654296875,"node_is_primary":true},"941":{"node_type":"metabolite","x":1325.0494384765625,"y":-396.2083740234375,"bigg_id":"h2o_c","name":"H2O","label_x":1280.0494384765625,"label_y":-366.2083740234375,"node_is_primary":false},"942":{"node_type":"multimarker","x":1405.0494384765625,"y":-311.2083740234375},"943":{"node_type":"midmarker","x":1405.0494384765625,"y":-291.2083740234375},"944":{"node_type":"multimarker","x":1405.0494384765625,"y":-271.2083740234375},"945":{"node_type":"metabolite","x":1325.0494384765625,"y":-186.2083740234375,"bigg_id":"h_c","name":"H_","label_x":1289.0494384765625,"label_y":-156.2083740234375,"node_is_primary":false},"946":{"node_type":"metabolite","x":1405.0494384765625,"y":-116.2083740234375,"bigg_id":"pi_c","name":"phosphate","label_x":1430.0494384765625,"label_y":-116.2083740234375,"node_is_primary":true},"947":{"node_type":"metabolite","x":1405.0494384765625,"y":-466.2083740234375,"bigg_id":"ppi_c","name":"diphosphate","label_x":1430.0494384765625,"label_y":-466.2083740234375,"node_is_primary":true},"948":{"node_type":"metabolite","x":1760.2010498046875,"y":-466.2083740234375,"bigg_id":"fdxox_c","name":"oxidized_ferredoxin","label_x":1785.2010498046875,"label_y":-466.2083740234375,"node_is_primary":true},"949":{"node_type":"multimarker","x":1760.2010498046875,"y":-311.2083740234375},"950":{"node_type":"midmarker","x":1760.2010498046875,"y":-291.2083740234375},"951":{"node_type":"multimarker","x":1760.2010498046875,"y":-271.2083740234375},"952":{"node_type":"metabolite","x":1760.2010498046875,"y":-116.2083740234375,"bigg_id":"fdxrd_c","name":"reduced_ferredoxin","label_x":1785.2010498046875,"label_y":-116.2083740234375,"node_is_primary":true},"953":{"node_type":"metabolite","x":1840.2010498046875,"y":-186.2083740234375,"bigg_id":"h_c","name":"H_","label_x":1855.2010498046875,"label_y":-186.2083740234375,"node_is_primary":false},"954":{"node_type":"metabolite","x":1680.2010498046875,"y":-186.2083740234375,"bigg_id":"nadp_c","name":"NADP_","label_x":1626.2010498046875,"label_y":-156.2083740234375,"node_is_primary":false},"955":{"node_type":"metabolite","x":1680.2010498046875,"y":-396.2083740234375,"bigg_id":"nadph_c","name":"NADPH","label_x":1617.2010498046875,"label_y":-366.2083740234375,"node_is_primary":false},"988":{"node_type":"metabolite","x":2593.7415771484375,"y":-407.15667724609375,"bigg_id":"h_c","name":"H_","label_x":2608.7415771484375,"label_y":-407.15667724609375,"node_is_primary":false},"989":{"node_type":"multimarker","x":2513.7415771484375,"y":-322.15667724609375},"990":{"node_type":"midmarker","x":2513.7415771484375,"y":-302.15667724609375},"991":{"node_type":"multimarker","x":2513.7415771484375,"y":-282.15667724609375},"992":{"node_type":"metabolite","x":2433.7415771484375,"y":-197.15667724609375,"bigg_id":"nad_c","name":"NAD_","label_x":2379.7415771484375,"label_y":-167.15667724609375,"node_is_primary":false},"993":{"node_type":"metabolite","x":2433.7415771484375,"y":-407.15667724609375,"bigg_id":"nadh_c","name":"NADH","label_x":2379.7415771484375,"label_y":-377.15667724609375,"node_is_primary":false},"994":{"node_type":"metabolite","x":2513.7415771484375,"y":-477.15667724609375,"bigg_id":"oxEA_c","name":"oxidized_electron_acceptor","label_x":2538.7415771484375,"label_y":-477.15667724609375,"node_is_primary":true},"995":{"node_type":"metabolite","x":2513.7415771484375,"y":-127.15667724609375,"bigg_id":"rdEA_c","name":"reduced_electron_acceptor","label_x":2538.7415771484375,"label_y":-127.15667724609375,"node_is_primary":true},"1001":{"node_type":"metabolite","x":1242.91552734375,"y":-1441.4071044921875,"bigg_id":"q_c","name":"UQ","label_x":1188.91552734375,"label_y":-1411.4071044921875,"node_is_primary":false},"1002":{"node_type":"multimarker","x":1322.91552734375,"y":-1356.4071044921875},"1003":{"node_type":"midmarker","x":1322.91552734375,"y":-1336.4071044921875},"1004":{"node_type":"multimarker","x":1322.91552734375,"y":-1316.4071044921875},"1005":{"node_type":"metabolite","x":1322.91552734375,"y":-1161.4071044921875,"bigg_id":"fum_c","name":"fumarate","label_x":1347.91552734375,"label_y":-1161.4071044921875,"node_is_primary":true},"1006":{"node_type":"metabolite","x":1242.91552734375,"y":-1231.4071044921875,"bigg_id":"qh2_c","name":"UQH2","label_x":1197.91552734375,"label_y":-1201.4071044921875,"node_is_primary":false},"1007":{"node_type":"metabolite","x":1322.91552734375,"y":-1511.4071044921875,"bigg_id":"succ_c","name":"succinate","label_x":1347.91552734375,"label_y":-1511.4071044921875,"node_is_primary":true},"1020":{"node_type":"metabolite","x":733.73583984375,"y":521.6915283203125,"bigg_id":"n2_e","name":"dinitrogen","label_x":758.73583984375,"label_y":521.6915283203125,"node_is_primary":true},"1021":{"node_type":"multimarker","x":733.73583984375,"y":676.6915283203125},"1022":{"node_type":"midmarker","x":733.73583984375,"y":696.6915283203125},"1023":{"node_type":"multimarker","x":733.73583984375,"y":716.6915283203125},"1024":{"node_type":"metabolite","x":732.8916015625,"y":753.2603759765625,"bigg_id":"n2_e","name":"dinitrogen","label_x":757.8916015625,"label_y":753.2603759765625,"node_is_primary":true},"1025":{"node_type":"multimarker","x":732.8916015625,"y":908.2603759765625},"1026":{"node_type":"midmarker","x":732.8916015625,"y":928.2603759765625},"1027":{"node_type":"multimarker","x":732.8916015625,"y":948.2603759765625},"1028":{"node_type":"metabolite","x":732.8916015625,"y":1103.2603759765625,"bigg_id":"n2_p","name":"dinitrogen","label_x":757.8916015625,"label_y":1103.2603759765625,"node_is_primary":true},"1029":{"node_type":"multimarker","x":732.8916015625,"y":1258.2603759765625},"1030":{"node_type":"midmarker","x":732.8916015625,"y":1278.2603759765625},"1031":{"node_type":"multimarker","x":732.8916015625,"y":1298.2603759765625},"1032":{"node_type":"metabolite","x":732.8916015625,"y":1453.2603759765625,"bigg_id":"n2_c","name":"dinitrogen","label_x":757.8916015625,"label_y":1453.2603759765625,"node_is_primary":true},"1033":{"node_type":"multimarker","x":732.8916015625,"y":1608.2603759765625},"1034":{"node_type":"midmarker","x":732.8916015625,"y":1628.2603759765625},"1035":{"node_type":"multimarker","x":732.8916015625,"y":1648.2603759765625},"1036":{"node_type":"metabolite","x":812.8916015625,"y":1733.2603759765625,"bigg_id":"adp_c","name":"ADP","label_x":827.8916015625,"label_y":1733.2603759765625,"node_is_primary":false},"1037":{"node_type":"metabolite","x":812.8916015625,"y":1523.2603759765625,"bigg_id":"atp_c","name":"ATP","label_x":827.8916015625,"label_y":1523.2603759765625,"node_is_primary":false},"1038":{"node_type":"metabolite","x":572.8916015625,"y":1713.2603759765625,"bigg_id":"fdxox_c","name":"oxidized_ferredoxin","label_x":527.8916015625,"label_y":1743.2603759765625,"node_is_primary":false},"1039":{"node_type":"metabolite","x":652.8916015625,"y":1523.2603759765625,"bigg_id":"fdxrd_c","name":"reduced_ferredoxin","label_x":589.8916015625,"label_y":1553.2603759765625,"node_is_primary":false},"1040":{"node_type":"metabolite","x":652.8916015625,"y":1733.2603759765625,"bigg_id":"h2_c","name":"H2","label_x":625.8916015625,"label_y":1763.2603759765625,"node_is_primary":false},"1041":{"node_type":"metabolite","x":572.8916015625,"y":1543.2603759765625,"bigg_id":"h2o_c","name":"H2O","label_x":527.8916015625,"label_y":1573.2603759765625,"node_is_primary":false},"1042":{"node_type":"metabolite","x":492.8916015625,"y":1693.2603759765625,"bigg_id":"h_c","name":"H_","label_x":456.8916015625,"label_y":1723.2603759765625,"node_is_primary":false},"1043":{"node_type":"metabolite","x":732.8916015625,"y":1803.2603759765625,"bigg_id":"nh4_c","name":"NH3","label_x":757.8916015625,"label_y":1803.2603759765625,"node_is_primary":true},"1044":{"node_type":"metabolite","x":892.8916015625,"y":1713.2603759765625,"bigg_id":"pi_c","name":"phosphate","label_x":907.8916015625,"label_y":1713.2603759765625,"node_is_primary":false},"1045":{"node_type":"metabolite","x":3419.0380859375,"y":513.9095458984375,"bigg_id":"nh4_e","name":"NH3","label_x":3444.0380859375,"label_y":513.9095458984375,"node_is_primary":true},"1046":{"node_type":"multimarker","x":3419.0380859375,"y":668.9095458984375},"1047":{"node_type":"midmarker","x":3419.0380859375,"y":688.9095458984375},"1048":{"node_type":"multimarker","x":3419.0380859375,"y":708.9095458984375},"1049":{"node_type":"metabolite","x":3419.0380859375,"y":752.9892578125,"bigg_id":"nh4_e","name":"NH3","label_x":3444.0380859375,"label_y":752.9892578125,"node_is_primary":true},"1050":{"node_type":"multimarker","x":3419.0380859375,"y":907.9892578125},"1051":{"node_type":"midmarker","x":3419.0380859375,"y":927.9892578125},"1052":{"node_type":"multimarker","x":3419.0380859375,"y":947.9892578125},"1053":{"node_type":"metabolite","x":3419.0380859375,"y":1102.9892578125,"bigg_id":"nh4_p","name":"NH3","label_x":3444.0380859375,"label_y":1102.9892578125,"node_is_primary":true},"1054":{"node_type":"multimarker","x":3419.0380859375,"y":1257.9892578125},"1055":{"node_type":"midmarker","x":3419.0380859375,"y":1277.9892578125},"1056":{"node_type":"multimarker","x":3419.0380859375,"y":1297.9892578125},"1057":{"node_type":"metabolite","x":3349.0380859375,"y":1324.9892578125,"bigg_id":"h_c","name":"H_","label_x":3304.0380859375,"label_y":1354.9892578125,"node_is_primary":false},"1058":{"node_type":"metabolite","x":3336.8466796875,"y":1219.00439453125,"bigg_id":"h_p","name":"H_","label_x":3309.8466796875,"label_y":1249.00439453125,"node_is_primary":false},"1059":{"node_type":"metabolite","x":3419.0380859375,"y":1452.9892578125,"bigg_id":"nh4_c","name":"NH3","label_x":3444.0380859375,"label_y":1452.9892578125,"node_is_primary":true},"1060":{"node_type":"multimarker","x":3264.060200391299,"y":1105.6074617061313},"1061":{"node_type":"midmarker","x":3244.0630538692085,"y":1105.9452944665995},"1062":{"node_type":"multimarker","x":3224.065907347118,"y":1106.2831272270682},"1063":{"node_type":"metabolite","x":3156.3725190665755,"y":947.4039115218675,"bigg_id":"h2o_p","name":"H2O","label_x":3140.1725190665757,"label_y":927.4039115218675,"node_is_primary":false},"1064":{"node_type":"metabolite","x":3137.7267035863597,"y":1027.7303303706976,"bigg_id":"h_p","name":"H_","label_x":3110.7267035863597,"label_y":1007.7303303706976,"node_is_primary":false},"1065":{"node_type":"metabolite","x":3069.088021800917,"y":1108.901331120699,"bigg_id":"ham_p","name":"hydroxylamine","label_x":3042.088021800917,"label_y":1148.901331120699,"node_is_primary":true},"1066":{"node_type":"metabolite","x":3346.0170799333073,"y":1155.6749070000014,"bigg_id":"o2_p","name":"O2","label_x":3324.417079933307,"label_y":1195.6749070000014,"node_is_primary":false},"1067":{"node_type":"metabolite","x":3160.4293656701075,"y":1165.7075025474214,"bigg_id":"q_c","name":"UQ","label_x":3144.2293656701077,"label_y":1205.7075025474214,"node_is_primary":false},"1068":{"node_type":"metabolite","x":3347.6967420683095,"y":1024.183086385778,"bigg_id":"qh2_c","name":"UQH2","label_x":3320.6967420683095,"label_y":1004.1830863857781,"node_is_primary":false},"1096":{"node_type":"metabolite","x":2701.668187548549,"y":1096.2786180794287,"bigg_id":"no2_p","name":"NO2_","label_x":2688.056839308071,"label_y":1147.083023659005,"node_is_primary":true},"1111":{"node_type":"multimarker","x":2442.4896302534034,"y":1240.4361751987963},"1112":{"node_type":"midmarker","x":2507.7064113702136,"y":1240.4612815198866},"1113":{"node_type":"multimarker","x":2567.088719830773,"y":1240.486387840977},"1114":{"node_type":"metabolite","x":2278.738287535627,"y":1368.5992672259695,"bigg_id":"no2_c","name":"NO2_","label_x":2244.095729140021,"label_y":1290.1222167054357,"node_is_primary":true},"1115":{"node_type":"metabolite","x":2679.9029453303274,"y":1388.1361214883727,"bigg_id":"no3_c","name":"NO3_","label_x":2694.9029453303274,"label_y":1388.1361214883727,"node_is_primary":false},"1116":{"node_type":"metabolite","x":2224.8567240725733,"y":1097.6093215231722,"bigg_id":"no3_p","name":"NO3_","label_x":2239.8567240725733,"label_y":1097.6093215231722,"node_is_primary":false},"1117":{"node_type":"metabolite","x":2647.46435546875,"y":937.9161376953125,"bigg_id":"no2_p","name":"NO2_","label_x":2618.655781448144,"label_y":983.4210207685287,"node_is_primary":true},"1118":{"node_type":"multimarker","x":2492.4644775947236,"y":937.7215637068607},"1119":{"node_type":"midmarker","x":2472.4644933529144,"y":937.6964573857704},"1120":{"node_type":"multimarker","x":2452.4645091111042,"y":937.67135106468},"1121":{"node_type":"metabolite","x":2297.464631237078,"y":937.4767770762282,"bigg_id":"no2_c","name":"NO2_","label_x":2271.5735376852217,"label_y":980.0644238213195,"node_is_primary":true},"1122":{"node_type":"multimarker","x":2679.787933575157,"y":1543.1360788183547},"1123":{"node_type":"midmarker","x":2679.7730933486837,"y":1563.1360733125457},"1124":{"node_type":"multimarker","x":2679.7582531222097,"y":1583.1360678067367},"1125":{"node_type":"metabolite","x":2599.695204182932,"y":1668.076683501155,"bigg_id":"h2o_c","name":"H2O","label_x":2572.695204182932,"label_y":1698.076683501155,"node_is_primary":false},"1126":{"node_type":"metabolite","x":2678.186210117039,"y":1738.1360251367187,"bigg_id":"no2_c","name":"NO2_","label_x":2703.158013684152,"label_y":1738.173125706307,"node_is_primary":true},"1127":{"node_type":"metabolite","x":2759.6951601364617,"y":1668.1954053129439,"bigg_id":"q_c","name":"UQ","label_x":2774.6951601364617,"label_y":1668.1954053129439,"node_is_primary":false},"1128":{"node_type":"metabolite","x":2599.8510265609048,"y":1458.0767413121475,"bigg_id":"qh2_c","name":"UQH2","label_x":2554.8510265609048,"label_y":1488.0767413121475,"node_is_primary":false},"1129":{"node_type":"metabolite","x":2464.3821192153573,"y":1466.9608308933762,"bigg_id":"h_c","name":"H_","label_x":2479.3821192153573,"label_y":1466.9608308933762,"node_is_primary":false},"1130":{"node_type":"multimarker","x":2384.3190702760794,"y":1551.9014465877945},"1131":{"node_type":"midmarker","x":2384.3042300496063,"y":1571.9014410819855},"1132":{"node_type":"multimarker","x":2384.2893898231323,"y":1591.9014355761765},"1133":{"node_type":"metabolite","x":2384.1743780679617,"y":1746.9013929061584,"bigg_id":"h2o_c","name":"H2O","label_x":2409.1461816350748,"label_y":1746.9384934757468,"node_is_primary":true},"1134":{"node_type":"metabolite","x":2464.2262968373843,"y":1676.9607730823836,"bigg_id":"nadp_c","name":"NADP_","label_x":2479.2262968373843,"label_y":1676.9607730823836,"node_is_primary":false},"1135":{"node_type":"metabolite","x":2304.3821632618274,"y":1466.8421090815873,"bigg_id":"nadph_c","name":"NADPH","label_x":2259.3821632618274,"label_y":1496.8421090815873,"node_is_primary":false},"1136":{"node_type":"metabolite","x":2304.2263408838544,"y":1676.8420512705948,"bigg_id":"no2_c","name":"NO2_","label_x":2259.2263408838544,"label_y":1706.8420512705948,"node_is_primary":false},"1137":{"node_type":"metabolite","x":2384.43408203125,"y":1396.9014892578125,"bigg_id":"no3_c","name":"NO3_","label_x":2409.405885598363,"label_y":1396.9385898274008,"node_is_primary":true},"1154":{"node_type":"multimarker","x":2818.524051438895,"y":1838.6716482356037},"1155":{"node_type":"midmarker","x":2832.1264896336506,"y":1853.3336288370729},"1156":{"node_type":"multimarker","x":2858.823654390906,"y":1889.820316469792},"1157":{"node_type":"metabolite","x":2931.6747020690364,"y":1915.8665866057154,"bigg_id":"h2o_c","name":"H2O","label_x":2946.6747020690364,"label_y":1915.8665866057154,"node_is_primary":false},"1158":{"node_type":"metabolite","x":2784.44266620456,"y":1748.1379310253378,"bigg_id":"h_c","name":"H_","label_x":2799.44266620456,"label_y":1748.1379310253378,"node_is_primary":false},"1159":{"node_type":"metabolite","x":2802.6975200939914,"y":2010.9084770394325,"bigg_id":"nad_c","name":"NAD_","label_x":2757.6975200939914,"label_y":2040.9084770394325,"node_is_primary":false},"1160":{"node_type":"metabolite","x":2710.7957471740574,"y":1811.8534326771328,"bigg_id":"nadh_c","name":"NADH","label_x":2656.7957471740574,"label_y":1841.8534326771328,"node_is_primary":false},"1161":{"node_type":"metabolite","x":2810.015987900262,"y":2166.406476678052,"bigg_id":"nh4_c","name":"NH3","label_x":2784.7694937980723,"label_y":2204.6684781677695,"node_is_primary":true},"1215":{"node_type":"metabolite","x":3180.478649683241,"y":1985.9148506321417,"bigg_id":"focytc_c","name":"reduced_cytochrome_c","label_x":3164.2786496832414,"label_y":1965.9148506321417,"node_is_primary":false},"1216":{"node_type":"multimarker","x":3266.1449661274546,"y":2065.2009290247574},"1217":{"node_type":"midmarker","x":3286.1442661922865,"y":2065.0336062325887},"1218":{"node_type":"multimarker","x":3306.1435662571193,"y":2064.8662834404204},"1219":{"node_type":"metabolite","x":3390.4713003639854,"y":1984.1579613143736,"bigg_id":"ficytc_c","name":"oxidized_cytochrome_c","label_x":3363.4713003639854,"label_y":1964.1579613143736,"node_is_primary":false},"1220":{"node_type":"metabolite","x":3391.8098827013328,"y":2144.1523618330357,"bigg_id":"h2o_p","name":"H2O","label_x":3364.8098827013328,"label_y":2184.1523618330357,"node_is_primary":false},"1221":{"node_type":"metabolite","x":3181.8172320205886,"y":2145.9092511508043,"bigg_id":"h_p","name":"H_","label_x":3160.217232020588,"label_y":2185.9092511508043,"node_is_primary":false},"1222":{"node_type":"metabolite","x":3461.138141759574,"y":2063.5695318011153,"bigg_id":"n2o_p","name":"dinitrogen oxide","label_x":3417.938141759574,"label_y":2103.5695318011153,"node_is_primary":true},"1223":{"node_type":"metabolite","x":3111.150390625,"y":2066.4976806640625,"bigg_id":"no_p","name":"nitric oxide","label_x":3067.950390625,"label_y":2106.4976806640625,"node_is_primary":true},"1270":{"node_type":"metabolite","x":3408.322203835868,"y":2968.328825203129,"bigg_id":"akg_c","name":"2_oxoglutarate","label_x":3423.322203835868,"label_y":2968.328825203129,"node_is_primary":false},"1271":{"node_type":"multimarker","x":3248.4588872737704,"y":2902.9933829243273},"1272":{"node_type":"midmarker","x":3248.5008354300635,"y":2882.993426915571},"1273":{"node_type":"multimarker","x":3248.5427835863566,"y":2862.9934709068148},"1274":{"node_type":"metabolite","x":3246.68115234375,"y":3057.9930419921875,"bigg_id":"gln_L_c","name":"L_glutamine","label_x":3271.6014507883574,"label_y":3058.09791245981,"node_is_primary":true},"1275":{"node_type":"metabolite","x":3248.867881797627,"y":2707.9938118389537,"bigg_id":"glu_L_c","name":"L_glutamate","label_x":3273.7881802422344,"label_y":2708.098682306576,"node_is_primary":true},"1276":{"node_type":"metabolite","x":3168.2807835745007,"y":2987.825403336369,"bigg_id":"h_c","name":"H_","label_x":3105.2807835745007,"label_y":3017.825403336369,"node_is_primary":false},"1277":{"node_type":"metabolite","x":3328.7208872856263,"y":2778.161450494773,"bigg_id":"nadp_c","name":"NADP_","label_x":3343.7208872856263,"label_y":2778.161450494773,"node_is_primary":false},"1278":{"node_type":"metabolite","x":3328.28043164455,"y":2988.160988586713,"bigg_id":"nadph_c","name":"NADPH","label_x":3343.28043164455,"label_y":2988.160988586713,"node_is_primary":false},"1279":{"node_type":"metabolite","x":2812.0905522605517,"y":2779.1977880070017,"bigg_id":"atp_c","name":"ATP","label_x":2767.0905522605517,"label_y":2809.1977880070017,"node_is_primary":false},"1280":{"node_type":"multimarker","x":2891.956601720939,"y":2864.3236603584255},"1281":{"node_type":"midmarker","x":2891.925107285738,"y":2884.3236355609233},"1282":{"node_type":"multimarker","x":2891.8936128505366,"y":2904.323610763422},"1283":{"node_type":"metabolite","x":2731.791454316145,"y":2969.0715746899314,"bigg_id":"adp_c","name":"ADP","label_x":2695.791454316145,"label_y":2999.0715746899314,"node_is_primary":false},"1284":{"node_type":"metabolite","x":2891.6495309777265,"y":3059.323418582785,"bigg_id":"gln_L_c","name":"L_glutamine","label_x":2916.589691526113,"label_y":3059.40215470333,"node_is_primary":true},"1285":{"node_type":"metabolite","x":2892.20068359375,"y":2709.3238525390625,"bigg_id":"glu_L_c","name":"L_glutamate","label_x":2917.1408441421363,"label_y":2709.402588659607,"node_is_primary":true},"1286":{"node_type":"metabolite","x":2971.759662310925,"y":2989.449483114846,"bigg_id":"h_c","name":"H_","label_x":2986.759662310925,"label_y":2989.449483114846,"node_is_primary":false},"1287":{"node_type":"metabolite","x":2972.0903538805387,"y":2779.4497434886125,"bigg_id":"nh4_c","name":"NH3","label_x":2987.0903538805387,"label_y":2779.4497434886125,"node_is_primary":false},"1288":{"node_type":"metabolite","x":2811.759860690937,"y":2989.197527633235,"bigg_id":"pi_c","name":"phosphate","label_x":2784.759860690937,"label_y":3019.197527633235,"node_is_primary":false},"1307":{"node_type":"metabolite","x":2874.5810546875,"y":3193.5802001953125,"bigg_id":"glu__L_c","name":"L-glutamate","label_x":2899.5212152358863,"label_y":3193.6589363158573,"node_is_primary":true},"1308":{"node_type":"multimarker","x":2874.336972814689,"y":3348.5800080146755},"1309":{"node_type":"midmarker","x":2874.305478379488,"y":3368.5799832171733},"1310":{"node_type":"multimarker","x":2874.2739839442866,"y":3388.579958419672},"1311":{"node_type":"metabolite","x":2794.140231784687,"y":3473.453875289485,"bigg_id":"akg_c","name":"2_oxoglutarate","label_x":2740.140231784687,"label_y":3503.453875289485,"node_is_primary":false},"1312":{"node_type":"metabolite","x":2954.4707249742887,"y":3263.7060911448625,"bigg_id":"h2o_c","name":"H2O","label_x":2969.4707249742887,"label_y":3263.7060911448625,"node_is_primary":false},"1313":{"node_type":"metabolite","x":2954.140033404675,"y":3473.705830771096,"bigg_id":"h_c","name":"H_","label_x":2969.140033404675,"label_y":3473.705830771096,"node_is_primary":false},"1314":{"node_type":"metabolite","x":2794.4709233543017,"y":3263.4541356632517,"bigg_id":"nad_c","name":"NAD_","label_x":2749.4709233543017,"label_y":3293.4541356632517,"node_is_primary":false},"1315":{"node_type":"metabolite","x":2714.171825409895,"y":3453.3279223461814,"bigg_id":"nadh_c","name":"NADH","label_x":2669.171825409895,"label_y":3483.3279223461814,"node_is_primary":false},"1316":{"node_type":"metabolite","x":2874.0299020714765,"y":3543.579766239035,"bigg_id":"nh4_c","name":"NH3","label_x":2898.970062619863,"label_y":3543.65850235958,"node_is_primary":true},"1317":{"node_type":"metabolite","x":3243.07080078125,"y":3191.3868408203125,"bigg_id":"glu__L_c","name":"L-glutamate","label_x":3268.0109613296363,"label_y":3191.4655769408573,"node_is_primary":true},"1318":{"node_type":"multimarker","x":3242.826718908439,"y":3346.3866486396755},"1319":{"node_type":"midmarker","x":3242.795224473238,"y":3366.3866238421733},"1320":{"node_type":"multimarker","x":3242.7637300380366,"y":3386.386599044672},"1321":{"node_type":"metabolite","x":3162.629977878437,"y":3471.260515914485,"bigg_id":"akg_c","name":"2_oxoglutarate","label_x":3099.629977878437,"label_y":3501.260515914485,"node_is_primary":false},"1322":{"node_type":"metabolite","x":3322.9604710680387,"y":3261.5127317698625,"bigg_id":"h2o_c","name":"H2O","label_x":3337.9604710680387,"label_y":3261.5127317698625,"node_is_primary":false},"1323":{"node_type":"metabolite","x":3322.629779498425,"y":3471.512471396096,"bigg_id":"h_c","name":"H_","label_x":3337.629779498425,"label_y":3471.512471396096,"node_is_primary":false},"1324":{"node_type":"metabolite","x":3162.9606694480517,"y":3261.2607762882517,"bigg_id":"nadp_c","name":"NADP_","label_x":3108.9606694480517,"label_y":3291.2607762882517,"node_is_primary":false},"1325":{"node_type":"metabolite","x":3082.661571503645,"y":3451.1345629711814,"bigg_id":"nadph_c","name":"NADPH","label_x":3037.661571503645,"label_y":3481.1345629711814,"node_is_primary":false},"1326":{"node_type":"metabolite","x":3242.5196481652265,"y":3541.386406864035,"bigg_id":"nh4_c","name":"NH3","label_x":3267.459808713613,"label_y":3541.46514298458,"node_is_primary":true},"1336":{"node_type":"metabolite","x":1373.890869140625,"y":531.3116455078125,"bigg_id":"no3_e","name":"NO3_","label_x":1398.8310296890113,"label_y":531.3903816283569,"node_is_primary":true},"1337":{"node_type":"multimarker","x":1373.6467872678145,"y":686.3114533271751},"1338":{"node_type":"midmarker","x":1373.6152928326132,"y":706.3114285296738},"1339":{"node_type":"multimarker","x":1373.5837983974116,"y":726.311403732172},"1340":{"node_type":"metabolite","x":1369.89501953125,"y":765.0777587890625,"bigg_id":"no3_e","name":"NO3_","label_x":1394.8351800796363,"label_y":765.1564949096069,"node_is_primary":true},"1341":{"node_type":"multimarker","x":1369.6509376584395,"y":920.0775666084251},"1342":{"node_type":"midmarker","x":1369.6194432232382,"y":940.0775418109238},"1343":{"node_type":"multimarker","x":1369.5879487880366,"y":960.077517013422},"1344":{"node_type":"metabolite","x":1369.343866915226,"y":1115.0773248327846,"bigg_id":"no3_p","name":"NO3_","label_x":1394.2840274636123,"label_y":1115.156060953329,"node_is_primary":true},"1345":{"node_type":"metabolite","x":1852.32470703125,"y":531.28173828125,"bigg_id":"no2_e","name":"nitrite","label_x":1877.2648675796363,"label_y":531.3604744017944,"node_is_primary":true},"1346":{"node_type":"multimarker","x":1852.0806251584395,"y":686.2815461006126},"1347":{"node_type":"midmarker","x":1852.0491307232382,"y":706.2815213031113},"1348":{"node_type":"multimarker","x":1852.0176362880366,"y":726.2814965056095},"1349":{"node_type":"metabolite","x":1850.291259765625,"y":766.1893310546875,"bigg_id":"no2_e","name":"nitrite","label_x":1875.2314203140113,"label_y":766.2680671752319,"node_is_primary":true},"1350":{"node_type":"multimarker","x":1850.0471778928145,"y":921.1891388740501},"1351":{"node_type":"midmarker","x":1850.0156834576132,"y":941.1891140765488},"1352":{"node_type":"multimarker","x":1849.9841890224116,"y":961.189089279047},"1353":{"node_type":"metabolite","x":1849.740107149601,"y":1116.1888970984096,"bigg_id":"no2_p","name":"NO2_","label_x":1874.6802676979873,"label_y":1116.267633218954,"node_is_primary":true},"1371":{"node_type":"multimarker","x":3264.05013906989,"y":1454.9222155882535},"1372":{"node_type":"midmarker","x":3244.0516943127786,"y":1455.1716294948023},"1373":{"node_type":"multimarker","x":3224.053249555668,"y":1455.4210434013512},"1374":{"node_type":"metabolite","x":3138.062203711751,"y":1376.4872734757396,"bigg_id":"h2o_c","name":"H2O","label_x":3111.062203711751,"label_y":1356.4872734757396,"node_is_primary":false},"1375":{"node_type":"metabolite","x":3069.0653026880573,"y":1457.3540011771042,"bigg_id":"ham_c","name":"hydroxylamine","label_x":3042.0653026880573,"label_y":1497.3540011771042,"node_is_primary":true},"1376":{"node_type":"metabolite","x":3140.057514964142,"y":1536.4748315326274,"bigg_id":"nad_c","name":"NAD_","label_x":3113.057514964142,"label_y":1576.4748315326274,"node_is_primary":false},"1377":{"node_type":"metabolite","x":3350.0411849138072,"y":1533.8559855138647,"bigg_id":"nadh_c","name":"NADH","label_x":3317.6411849138076,"label_y":1573.8559855138647,"node_is_primary":false},"1378":{"node_type":"metabolite","x":3370.0458736614164,"y":1401.8684274569769,"bigg_id":"o2_c","name":"O2","label_x":3348.445873661416,"label_y":1381.8684274569769,"node_is_primary":false},"1379":{"node_type":"multimarker","x":3072.5497050226195,"y":1262.385134584587},"1380":{"node_type":"midmarker","x":3072.1923304242027,"y":1282.3819414145887},"1381":{"node_type":"multimarker","x":3071.834955825786,"y":1302.3787482445905},"1383":{"node_type":"metabolite","x":3136.240096748189,"y":1779.8158269792193,"bigg_id":"h_c","name":"H_","label_x":3103.8400967481894,"label_y":1819.8158269792193,"node_is_primary":false},"1384":{"node_type":"multimarker","x":3221.5917571697337,"y":1700.191119361009},"1385":{"node_type":"midmarker","x":3241.591563034376,"y":1700.2792407352117},"1386":{"node_type":"multimarker","x":3261.5913688990195,"y":1700.3673621094144},"1387":{"node_type":"metabolite","x":3346.9430293205633,"y":1620.7426544912041,"bigg_id":"h2o_c","name":"H2O","label_x":3319.9430293205633,"label_y":1600.7426544912041,"node_is_primary":false},"1388":{"node_type":"metabolite","x":3066.59326171875,"y":1699.5081787109375,"bigg_id":"ham_c","name":"hydroxylamine","label_x":3050.39326171875,"label_y":1739.5081787109375,"node_is_primary":true},"1389":{"node_type":"metabolite","x":3346.2380583269405,"y":1780.7411014083482,"bigg_id":"nad_c","name":"NAD_","label_x":3319.2380583269405,"label_y":1820.7411014083482,"node_is_primary":false},"1390":{"node_type":"metabolite","x":3136.9450677418117,"y":1619.8173800620752,"bigg_id":"nadh_c","name":"NADH","label_x":3109.9450677418117,"label_y":1599.8173800620752,"node_is_primary":false},"1391":{"node_type":"metabolite","x":3416.5898643500022,"y":1701.050302759486,"bigg_id":"nh4_c","name":"NH3","label_x":3389.5898643500022,"label_y":1741.050302759486,"node_is_primary":true},"1448":{"node_type":"metabolite","x":-2241.844636105172,"y":2482.4654785969246,"bigg_id":"h2o_c","name":"H2O","label_x":-2226.844636105172,"label_y":2482.4654785969246,"node_is_primary":false},"1449":{"node_type":"multimarker","x":-2317.016082456927,"y":2393.16680193604},"1450":{"node_type":"midmarker","x":-2315.9088219901796,"y":2373.197476102182},"1451":{"node_type":"multimarker","x":-2314.801561523432,"y":2353.2281502683245},"1452":{"node_type":"metabolite","x":-2389.9730078751872,"y":2263.92947360744,"bigg_id":"coa_c","name":"CoA","label_x":-2416.9730078751872,"label_y":2293.92947360744,"node_is_primary":false},"1453":{"node_type":"metabolite","x":-2230.2184012043253,"y":2272.7875573414185,"bigg_id":"h_c","name":"H_","label_x":-2215.2184012043253,"label_y":2272.7875573414185,"node_is_primary":false},"1454":{"node_type":"metabolite","x":-2306.2202929061405,"y":2198.465875055927,"bigg_id":"succ_c","name":"succinate","label_x":-2283.325163989116,"label_y":2201.2354422703684,"node_is_primary":true},"1455":{"node_type":"metabolite","x":-2325.5973510742188,"y":2547.9290771484375,"bigg_id":"succoa_c","name":"succinyl_CoA","label_x":-2302.7022221571942,"label_y":2550.698644362879,"node_is_primary":true},"1486":{"node_type":"multimarker","x":-1995.9337469174734,"y":1340.190191004488},"1487":{"node_type":"midmarker","x":-1995.9230515665486,"y":1360.1901881447247},"1488":{"node_type":"multimarker","x":-1995.9123562156237,"y":1380.190185284961},"1489":{"node_type":"metabolite","x":-2075.866889535139,"y":1465.232954534666,"bigg_id":"coa_c","name":"CoA","label_x":-2129.866889535139,"label_y":1495.232954534666,"node_is_primary":false},"1490":{"node_type":"metabolite","x":-1995.8294672459556,"y":1537.3835224967943,"bigg_id":"pbhb_c","name":"Poly_beta_hydroxybutyrate","label_x":-1970.8497884136814,"label_y":1537.3567841182075,"node_is_primary":true},"1491":{"node_type":"metabolite","x":98.1959228515625,"y":2668.0758056640625,"bigg_id":"accoaa_c","name":"","label_x":123.1756016838367,"label_y":2668.0490672854758,"node_is_primary":true},"1492":{"node_type":"multimarker","x":100.47217119623065,"y":2823.0757835008953},"1493":{"node_type":"midmarker","x":100.48286654715548,"y":2843.075780641132},"1494":{"node_type":"multimarker","x":100.49356189808032,"y":2863.0757777813687},"1495":{"node_type":"metabolite","x":100.57645086774801,"y":3018.0757556182016,"bigg_id":"accoa_c","name":"acetyl_CoA","label_x":125.55612970002221,"label_y":3018.049017239615,"node_is_primary":true},"1496":{"node_type":"metabolite","x":20.426727393853525,"y":2738.11857705859,"bigg_id":"accoab_c","name":"","label_x":-51.573272606146475,"label_y":2768.11857705859,"node_is_primary":true},"1513":{"node_type":"multimarker","x":-174.54140064944704,"y":2734.593091660646},"1514":{"node_type":"midmarker","x":-154.544669568083,"y":2734.9546799065893},"1515":{"node_type":"multimarker","x":-134.54793848671898,"y":2735.316268152532},"1516":{"node_type":"metabolite","x":-51.00818437469297,"y":2816.8399425232456,"bigg_id":"co2_c","name":"CO2","label_x":-96.00818437469297,"label_y":2846.8399425232456,"node_is_primary":false},"1517":{"node_type":"metabolite","x":-260.97386072901645,"y":2813.0432659408452,"bigg_id":"coa_c","name":"CoA","label_x":-305.97386072901645,"label_y":2843.0432659408452,"node_is_primary":false},"1518":{"node_type":"metabolite","x":-258.08115476147304,"y":2653.069417289932,"bigg_id":"nad_c","name":"NAD_","label_x":-243.08115476147304,"label_y":2653.069417289932,"node_is_primary":false},"1519":{"node_type":"metabolite","x":-48.11547840714911,"y":2656.866093872333,"bigg_id":"nadh_c","name":"NADH","label_x":-33.11547840714911,"label_y":2656.866093872333,"node_is_primary":false},"1520":{"node_type":"metabolite","x":-329.51606653001954,"y":2731.7907827545882,"bigg_id":"pyr_c","name":"pyruvate","label_x":-363.5192718484059,"label_y":2654.1549862830275,"node_is_primary":true},"1521":{"node_type":"multimarker","x":-484.50169567899115,"y":2733.901412351995},"1522":{"node_type":"midmarker","x":-504.4998413756325,"y":2734.1737516548865},"1523":{"node_type":"multimarker","x":-524.4979870722741,"y":2734.446090957778},"1524":{"node_type":"metabolite","x":-608.4007490714355,"y":2815.596115781631,"bigg_id":"adp_c","name":"ADP","label_x":-624.6007490714353,"label_y":2855.596115781631,"node_is_primary":false},"1525":{"node_type":"metabolite","x":-400.59893367982977,"y":2652.7513875281415,"bigg_id":"atp_c","name":"ATP","label_x":-427.59893367982977,"label_y":2632.7513875281415,"node_is_primary":false},"1526":{"node_type":"metabolite","x":-610.5794634945653,"y":2655.610950208499,"bigg_id":"h_c","name":"H_","label_x":-637.5794634945653,"label_y":2635.610950208499,"node_is_primary":false},"1527":{"node_type":"metabolite","x":-679.4836162212457,"y":2736.5567205551847,"bigg_id":"pep_c","name":"phosphoenolpyruvate","label_x":-706.4836162212457,"label_y":2776.5567205551847,"node_is_primary":true},"1528":{"node_type":"multimarker","x":-287.9122032767575,"y":2079.77414127172},"1529":{"node_type":"midmarker","x":-272.9214961353143,"y":2093.0134274835777},"1530":{"node_type":"multimarker","x":-257.9307889938714,"y":2106.252713695436},"1531":{"node_type":"metabolite","x":-141.75280864768752,"y":2208.8571818373334,"bigg_id":"3pg_c","name":"3_phospho_D_glycerate","label_x":-148.9524842546914,"label_y":2166.4891876175916,"node_is_primary":true},"1532":{"node_type":"multimarker","x":13.223424802162299,"y":2206.1429479311396},"1533":{"node_type":"midmarker","x":33.220358150530046,"y":2205.792724201308},"1534":{"node_type":"multimarker","x":53.217291498897794,"y":2205.4425004714767},"1535":{"node_type":"metabolite","x":208.1935249487483,"y":2202.7282665652824,"bigg_id":"13dpg_c","name":"3_phospho_D_glyceroylphosphate","label_x":170.3935249487481,"label_y":2242.7282665652824,"node_is_primary":true},"1536":{"node_type":"metabolite","x":139.60515314878694,"y":2283.941783013164,"bigg_id":"adp_c","name":"ADP","label_x":112.60515314878694,"label_y":2323.941783013164,"node_is_primary":false},"1537":{"node_type":"metabolite","x":-70.36264700907441,"y":2287.6191321763945,"bigg_id":"atp_c","name":"ATP","label_x":-97.36264700907441,"label_y":2327.6191321763945,"node_is_primary":false},"1538":{"node_type":"multimarker","x":403.1636250953338,"y":2199.3135851994257},"1539":{"node_type":"midmarker","x":383.1666917469661,"y":2199.663808929257},"1540":{"node_type":"multimarker","x":363.16975839859833,"y":2200.0140326590886},"1541":{"node_type":"metabolite","x":558.1398585451843,"y":2196.5993512932314,"bigg_id":"g3p_c","name":"D_glyceraldehyde_3_phosphate","label_x":531.1398585451843,"label_y":2236.5993512932314,"node_is_primary":true},"1542":{"node_type":"metabolite","x":276.78189674870964,"y":2121.514750117401,"bigg_id":"h_c","name":"H_","label_x":260.5818967487098,"label_y":2101.514750117401,"node_is_primary":false},"1543":{"node_type":"metabolite","x":486.749696906571,"y":2117.837400954171,"bigg_id":"nad_c","name":"NAD_","label_x":459.749696906571,"label_y":2097.837400954171,"node_is_primary":false},"1544":{"node_type":"metabolite","x":279.58368658736117,"y":2281.4902169043435,"bigg_id":"nadh_c","name":"NADH","label_x":247.18368658736108,"label_y":2321.4902169043435,"node_is_primary":false},"1545":{"node_type":"metabolite","x":489.551486745223,"y":2277.8128677411128,"bigg_id":"pi_c","name":"phosphate","label_x":467.95148674522306,"label_y":2317.8128677411128,"node_is_primary":false},"1546":{"node_type":"multimarker","x":713.1160919950344,"y":2193.8851173870376},"1547":{"node_type":"midmarker","x":733.1130253434021,"y":2193.534893657206},"1548":{"node_type":"multimarker","x":753.1099586917699,"y":2193.1846699273747},"1549":{"node_type":"metabolite","x":908.0861921416204,"y":2190.4704360211804,"bigg_id":"dhap_c","name":"glycerone_phosphate","label_x":875.6861921416203,"label_y":2230.4704360211804,"node_is_primary":true},"1550":{"node_type":"multimarker","x":1063.0624255914704,"y":2187.7562021149865},"1551":{"node_type":"midmarker","x":1083.0593589398381,"y":2187.405978385155},"1552":{"node_type":"multimarker","x":1103.056292288206,"y":2187.0557546553237},"1553":{"node_type":"metabolite","x":1258.0325257380564,"y":2184.3415207491294,"bigg_id":"fdp_c","name":"D_fructose_1_6_bisphosphate","label_x":1231.0325257380564,"label_y":2224.3415207491294,"node_is_primary":true},"1554":{"node_type":"metabolite","x":979.4763537802332,"y":2269.2323863602414,"bigg_id":"g3p_c","name":"D_glyceraldehyde_3_phosphate","label_x":952.4763537802332,"label_y":2309.2323863602414,"node_is_primary":false},"1555":{"node_type":"multimarker","x":1453.002625884642,"y":2180.9268393832726},"1556":{"node_type":"midmarker","x":1433.0056925362742,"y":2181.277063113104},"1557":{"node_type":"multimarker","x":1413.0087591879064,"y":2181.6272868429355},"1558":{"node_type":"metabolite","x":1326.6208975380177,"y":2103.128004301248,"bigg_id":"adp_c","name":"ADP","label_x":1299.6208975380177,"label_y":2083.128004301248,"node_is_primary":false},"1559":{"node_type":"metabolite","x":1539.390487534531,"y":2259.4261219249597,"bigg_id":"atp_c","name":"ATP","label_x":1512.390487534531,"label_y":2299.4261219249597,"node_is_primary":false},"1560":{"node_type":"metabolite","x":1607.9788593344924,"y":2178.2126054770783,"bigg_id":"f6p_c","name":"D_fructose_6_phosphate","label_x":1577.6902851157424,"label_y":2218.2126054770783,"node_is_primary":true},"1561":{"node_type":"metabolite","x":1329.4226873766693,"y":2263.1034710881904,"bigg_id":"h_c","name":"H_","label_x":1313.2226873766695,"label_y":2303.1034710881904,"node_is_primary":false},"1603":{"node_type":"multimarker","x":-1348.528435304773,"y":1221.8586426832126},"1604":{"node_type":"midmarker","x":-1348.1188226708332,"y":1201.862837685911},"1605":{"node_type":"multimarker","x":-1347.7092100368932,"y":1181.867032688609},"1606":{"node_type":"metabolite","x":-1344.5347121238592,"y":1026.899543959521,"bigg_id":"adp_c","name":"ADP","label_x":-1320.3130305465706,"label_y":1027.923647147299,"node_is_primary":true},"1607":{"node_type":"metabolite","x":-1430.2525089882242,"y":1305.2023633859853,"bigg_id":"atp_c","name":"ATP","label_x":-1475.2525089882242,"label_y":1335.2023633859853,"node_is_primary":false},"1608":{"node_type":"metabolite","x":-1425.9515763318557,"y":1095.2464109143175,"bigg_id":"h_c","name":"H_","label_x":-1452.9515763318557,"label_y":1125.2464109143175,"node_is_primary":false},"1609":{"node_type":"metabolite","x":-1270.2860690098105,"y":1308.4792644575045,"bigg_id":"hco3_c","name":"HCO3_","label_x":-1255.2860690098105,"label_y":1308.4792644575045,"node_is_primary":false},"1610":{"node_type":"metabolite","x":-1265.9851363534417,"y":1098.5233119858362,"bigg_id":"malcoa_c","name":"malonyl_CoA","label_x":-1250.9851363534417,"label_y":1098.5233119858362,"node_is_primary":false},"1611":{"node_type":"metabolite","x":-1186.4115289981746,"y":1120.1575675188974,"bigg_id":"pi_c","name":"phosphate","label_x":-1171.4115289981746,"label_y":1120.1575675188974,"node_is_primary":false},"1636":{"node_type":"multimarker","x":2914.2160692723983,"y":1102.6022581727022},"1637":{"node_type":"midmarker","x":2894.232591526783,"y":1101.7894745665092},"1638":{"node_type":"multimarker","x":2874.2491137811676,"y":1100.9766909603159},"1639":{"node_type":"metabolite","x":2995.8947152664905,"y":1185.9904994814844,"bigg_id":"ficytc_c","name":"oxidized_cytochrome_c","label_x":2923.8947152664905,"label_y":1215.9904994814844,"node_is_primary":false},"1640":{"node_type":"metabolite","x":2786.06819893753,"y":1177.4562716164564,"bigg_id":"focytc_c","name":"reduced_cytochrome_c","label_x":2759.06819893753,"label_y":1207.4562716164564,"node_is_primary":false},"1641":{"node_type":"metabolite","x":3002.396984116036,"y":1026.1226775165617,"bigg_id":"h2o_p","name":"H2O","label_x":3017.396984116036,"label_y":1026.1226775165617,"node_is_primary":false},"1642":{"node_type":"metabolite","x":2792.570467787075,"y":1017.5884496515338,"bigg_id":"h_p","name":"H_","label_x":2807.570467787075,"label_y":1017.5884496515338,"node_is_primary":false},"1644":{"node_type":"multimarker","x":-2925.7441309853325,"y":-934.0656941532316},"1645":{"node_type":"midmarker","x":-2926.362704830353,"y":-914.0752622820023},"1646":{"node_type":"multimarker","x":-2926.9812786753732,"y":-894.0848304107731},"1647":{"node_type":"metabolite","x":-3012.295821954752,"y":-811.5997903381306,"bigg_id":"h2o_p","name":"H2O","label_x":-3039.295821954752,"label_y":-781.5997903381306,"node_is_primary":false},"1649":{"node_type":"metabolite","x":-2845.877341612204,"y":-1016.5507342258741,"bigg_id":"o2_p","name":"O2","label_x":-2830.877341612204,"label_y":-1016.5507342258741,"node_is_primary":false},"1650":{"node_type":"metabolite","x":-2852.372366984918,"y":-806.6511995779673,"bigg_id":"q_c","name":"UQ","label_x":-2837.372366984918,"label_y":-806.6511995779673,"node_is_primary":false},"1651":{"node_type":"metabolite","x":-3005.8007965820375,"y":-1021.4993249860372,"bigg_id":"qh2_c","name":"UQH2","label_x":-3050.8007965820375,"label_y":-991.4993249860372,"node_is_primary":false}},"text_labels":{"5":{"x":-2169.4014854431152,"y":-251.2435302734375,"text":"H4MTP pathway"},"11":{"x":-3197.621124267578,"y":-1774.5302124023438,"text":"CENTRAL CARBON METABOLISM"},"12":{"x":-865.1266174316406,"y":534.8460693359375,"text":"H4Folate Pathway"},"14":{"x":-981.17431640625,"y":1829.4739990234375,"text":"Serine cycle"},"15":{"x":-1613.5668029785156,"y":2390.1983642578125,"text":"TCA cycle"},"16":{"x":-2214.6017990112305,"y":1964.1046142578125,"text":"EMC pathway"},"33":{"x":1314.2020263671875,"y":-1729.1153564453125,"text":"Electron transport chain"},"36":{"x":2518.089111328125,"y":-986.6813354492188,"text":"Complex IV"},"37":{"x":1818.39794921875,"y":-982.2944946289062,"text":"Complex III"},"38":{"x":3309.902587890625,"y":-977.9078369140625,"text":"ATP production"},"39":{"x":1241.847900390625,"y":-990.083740234375,"text":"Complex II"},"40":{"x":626.121337890625,"y":-987.8924560546875,"text":"Complex I"},"42":{"x":-2886.88134765625,"y":340.9698486328125,"text":"spontaneous formaldehyde condensation"},"43":{"x":1308.84521484375,"y":-705.786865234375,"text":"Redox and energy balance"},"50":{"x":1461.0927734375,"y":232.2503662109375,"text":"NITROGEN METABOLISM"},"51":{"x":503.359375,"y":433.38720703125,"text":"Molecular nitrogen"},"53":{"x":3302.7880859375,"y":423.9805908203125,"text":"Ammonia"},"54":{"x":2778.01806640625,"y":2513.2589111328125,"text":"Ammonia assimilation"},"56":{"x":2888.095703125,"y":2581.3797607421875,"text":"via CS/GOGAT"},"63":{"x":1318.946044921875,"y":447.6451416015625,"text":"Nitrate"},"64":{"x":1766.91015625,"y":445.8671875,"text":"Nitrite"},"70":{"x":-2276.524658203125,"y":-1150.27587890625,"text":"Formaldehyde oxidation"},"72":{"x":547.06787109375,"y":2034.72998046875,"text":"Gluconeogenesis"},"74":{"x":-575.41748046875,"y":2548.282958984375,"text":"acetyl-CoA from pyruvate"},"76":{"x":-1194.450927734375,"y":-1565.67333984375,"text":"Biomass equation flux value"},"77":{"x":-566.701171875,"y":-2009.5299072265625,"text":"Methylosinus trichosporium OB3b Escher map"}},"canvas":{"x":-3737.93017578125,"y":-2244.1065673828125,"width":7709.80322265625,"height":6031.75244140625}}]
