# Supplementary material for: Genome-Scale Metabolic Model Reconstruction and in Silico Investigations of Methane Metabolism in Methylosinus trichosporium OB3b
Source: Microorganisms. 2020 Mar 20;8(3):437. doi: 10.3390/microorganisms8030437 (PMC7144005; doi:10.3390/microorganisms8030437)
Supplement: Supplementary file 1 [file microorganisms-08-00437-s001.zip › supplementary_materials/gem_reconstruction_supplementary_materials/Inparanoid_outputs/AM1_GEM_locus_tags_vs_OB3b_locus_tags/sqltable.AM1_locus_tags.txt-OB3b_locus_tags.txt]

1	2288	AM1_locus_tags.txt	1.000	META1_3477	100%
1	2288	OB3b_locus_tags.txt	1.000	CQW49_RS02665	100%
2	2273	AM1_locus_tags.txt	1.000	META1_4405	100%
2	2273	OB3b_locus_tags.txt	1.000	CQW49_RS17320	100%
3	2226	AM1_locus_tags.txt	1.000	META1_4406	100%
3	2226	OB3b_locus_tags.txt	1.000	CQW49_RS17330	100%
4	1851	AM1_locus_tags.txt	1.000	META1_0872	100%
4	1851	OB3b_locus_tags.txt	1.000	CQW49_RS05145	100%
5	1819	AM1_locus_tags.txt	1.000	META1_1494	100%
5	1819	OB3b_locus_tags.txt	1.000	CQW49_RS19115	100%
6	1802	AM1_locus_tags.txt	1.000	META1_0858	100%
6	1802	OB3b_locus_tags.txt	1.000	CQW49_RS10620	100%
7	1579	AM1_locus_tags.txt	1.000	META2_0113	100%
7	1579	AM1_locus_tags.txt	0.536	META2_0217
7	1579	OB3b_locus_tags.txt	1.000	CQW49_RS14875	100%
8	1574	AM1_locus_tags.txt	1.000	META1_4357	100%
8	1574	OB3b_locus_tags.txt	1.000	CQW49_RS11690	100%
9	1572	AM1_locus_tags.txt	1.000	META1_4552	100%
9	1572	OB3b_locus_tags.txt	1.000	CQW49_RS16705	100%
10	1517	AM1_locus_tags.txt	1.000	META1_3644	100%
10	1517	OB3b_locus_tags.txt	1.000	CQW49_RS12670	100%
11	1488	AM1_locus_tags.txt	1.000	META1_4267	100%
11	1488	OB3b_locus_tags.txt	1.000	CQW49_RS20705	100%
12	1466	AM1_locus_tags.txt	1.000	META1_4848	100%
12	1466	OB3b_locus_tags.txt	1.000	CQW49_RS16665	100%
12	1466	OB3b_locus_tags.txt	0.363	CQW49_RS16160
13	1426	AM1_locus_tags.txt	1.000	META2_0174	100%
13	1426	AM1_locus_tags.txt	0.657	META1_2655
13	1426	OB3b_locus_tags.txt	1.000	CQW49_RS19930	100%
14	1394	AM1_locus_tags.txt	1.000	META1_1540	100%
14	1394	OB3b_locus_tags.txt	1.000	CQW49_RS16425	100%
15	1386	AM1_locus_tags.txt	1.000	META1_2327	100%
15	1386	OB3b_locus_tags.txt	1.000	CQW49_RS20490	100%
16	1368	AM1_locus_tags.txt	1.000	META1_1393	100%
16	1368	OB3b_locus_tags.txt	1.000	CQW49_RS12450	100%
17	1329	AM1_locus_tags.txt	1.000	META1_0816	100%
17	1329	OB3b_locus_tags.txt	1.000	CQW49_RS01715	100%
18	1321	AM1_locus_tags.txt	1.000	META1_2349	80%
18	1321	OB3b_locus_tags.txt	1.000	CQW49_RS18940	100%
19	1320	AM1_locus_tags.txt	1.000	META1_2828	100%
19	1320	OB3b_locus_tags.txt	1.000	CQW49_RS13170	100%
20	1289	AM1_locus_tags.txt	1.000	META1_2487	100%
20	1289	OB3b_locus_tags.txt	1.000	CQW49_RS08380	99%
21	1287	AM1_locus_tags.txt	1.000	META1_5143	100%
21	1287	OB3b_locus_tags.txt	1.000	CQW49_RS08640	100%
22	1276	AM1_locus_tags.txt	1.000	META1_1371	100%
22	1276	OB3b_locus_tags.txt	1.000	CQW49_RS16155	100%
23	1272	AM1_locus_tags.txt	1.000	META1_2421	100%
23	1272	OB3b_locus_tags.txt	1.000	CQW49_RS16140	100%
24	1269	AM1_locus_tags.txt	1.000	META1_5025	100%
24	1269	OB3b_locus_tags.txt	1.000	CQW49_RS22535	99%
25	1263	AM1_locus_tags.txt	1.000	META1_3097	100%
25	1263	OB3b_locus_tags.txt	1.000	CQW49_RS04525	100%
26	1262	AM1_locus_tags.txt	1.000	META1_4229	100%
26	1262	OB3b_locus_tags.txt	1.000	CQW49_RS11395	100%
27	1257	AM1_locus_tags.txt	1.000	META1_5016	100%
27	1257	OB3b_locus_tags.txt	1.000	CQW49_RS02060	100%
28	1252	AM1_locus_tags.txt	1.000	META1_5259	100%
28	1252	OB3b_locus_tags.txt	1.000	CQW49_RS20690	100%
29	1235	AM1_locus_tags.txt	1.000	META1_3523	100%
29	1235	OB3b_locus_tags.txt	1.000	CQW49_RS02295	100%
30	1231	AM1_locus_tags.txt	1.000	META1_2488	100%
30	1231	OB3b_locus_tags.txt	1.000	CQW49_RS08385	32%
31	1225	AM1_locus_tags.txt	1.000	META1_2014	100%
31	1225	OB3b_locus_tags.txt	1.000	CQW49_RS01040	100%
32	1185	AM1_locus_tags.txt	1.000	META1_2150	100%
32	1185	OB3b_locus_tags.txt	1.000	CQW49_RS10535	100%
33	1182	AM1_locus_tags.txt	1.000	META1_2718	100%
33	1182	OB3b_locus_tags.txt	1.000	CQW49_RS11135	100%
34	1180	AM1_locus_tags.txt	1.000	META1_1305	100%
34	1180	OB3b_locus_tags.txt	1.000	CQW49_RS04005	100%
35	1180	AM1_locus_tags.txt	1.000	META1_4834	100%
35	1180	OB3b_locus_tags.txt	1.000	CQW49_RS21180	100%
36	1163	AM1_locus_tags.txt	1.000	META1_4445	100%
36	1163	OB3b_locus_tags.txt	1.000	CQW49_RS16815	100%
37	1158	AM1_locus_tags.txt	1.000	META1_2546	100%
37	1158	OB3b_locus_tags.txt	1.000	CQW49_RS03785	100%
38	1158	AM1_locus_tags.txt	1.000	META1_1470	100%
38	1158	OB3b_locus_tags.txt	1.000	CQW49_RS10965	100%
39	1153	AM1_locus_tags.txt	1.000	META1_2436	99%
39	1153	OB3b_locus_tags.txt	1.000	CQW49_RS03165	100%
40	1129	AM1_locus_tags.txt	1.000	META1_1732	100%
40	1129	OB3b_locus_tags.txt	1.000	CQW49_RS12265	100%
41	1128	AM1_locus_tags.txt	1.000	META1_4416	100%
41	1128	OB3b_locus_tags.txt	1.000	CQW49_RS21120	100%
42	1116	AM1_locus_tags.txt	1.000	META1_2041	100%
42	1116	OB3b_locus_tags.txt	1.000	CQW49_RS15650	100%
43	1096	AM1_locus_tags.txt	1.000	META1_4300	100%
43	1096	AM1_locus_tags.txt	0.455	META1_0312
43	1096	OB3b_locus_tags.txt	1.000	CQW49_RS11710	100%
44	1088	AM1_locus_tags.txt	1.000	META2_0008	100%
44	1088	OB3b_locus_tags.txt	1.000	CQW49_RS21550	96%
44	1088	OB3b_locus_tags.txt	0.068	CQW49_RS21490
44	1088	OB3b_locus_tags.txt	0.053	CQW49_RS21485
45	1082	AM1_locus_tags.txt	1.000	META1_4538	100%
45	1082	OB3b_locus_tags.txt	1.000	CQW49_RS14460	100%
46	1074	AM1_locus_tags.txt	1.000	META1_3164	100%
46	1074	OB3b_locus_tags.txt	1.000	CQW49_RS20640	100%
47	1061	AM1_locus_tags.txt	1.000	META1_0010	100%
47	1061	OB3b_locus_tags.txt	1.000	CQW49_RS11955	100%
48	1054	AM1_locus_tags.txt	1.000	META1_1524	100%
48	1054	OB3b_locus_tags.txt	1.000	CQW49_RS15785	100%
49	1054	AM1_locus_tags.txt	1.000	META1_5251	100%
49	1054	OB3b_locus_tags.txt	1.000	CQW49_RS12585	100%
50	1042	AM1_locus_tags.txt	1.000	META1_0229	100%
50	1042	OB3b_locus_tags.txt	1.000	CQW49_RS19455	100%
51	1040	AM1_locus_tags.txt	1.000	META1_0214	100%
51	1040	OB3b_locus_tags.txt	1.000	CQW49_RS17045	100%
52	1037	AM1_locus_tags.txt	1.000	META1_2049	100%
52	1037	OB3b_locus_tags.txt	1.000	CQW49_RS02860	100%
53	1033	AM1_locus_tags.txt	1.000	META1_2054	100%
53	1033	OB3b_locus_tags.txt	1.000	CQW49_RS18690	100%
54	1020	AM1_locus_tags.txt	1.000	META1_3919	100%
54	1020	OB3b_locus_tags.txt	1.000	CQW49_RS11815	100%
55	1010	AM1_locus_tags.txt	1.000	META2_0206	100%
55	1010	AM1_locus_tags.txt	0.781	META1_2605
55	1010	AM1_locus_tags.txt	0.533	META1_1889
55	1010	AM1_locus_tags.txt	0.437	META2_0089
55	1010	OB3b_locus_tags.txt	1.000	CQW49_RS14870	100%
56	1010	AM1_locus_tags.txt	1.000	META1_3452	100%
56	1010	OB3b_locus_tags.txt	1.000	CQW49_RS15535	100%
57	1007	AM1_locus_tags.txt	1.000	META1_3408	100%
57	1007	OB3b_locus_tags.txt	1.000	CQW49_RS13460	100%
58	1006	AM1_locus_tags.txt	1.000	META1_5061	100%
58	1006	OB3b_locus_tags.txt	1.000	CQW49_RS03945	100%
59	1005	AM1_locus_tags.txt	1.000	META1_0361	100%
59	1005	OB3b_locus_tags.txt	1.000	CQW49_RS19515	100%
60	1003	AM1_locus_tags.txt	1.000	META1_2890	100%
60	1003	OB3b_locus_tags.txt	1.000	CQW49_RS11185	100%
61	997	AM1_locus_tags.txt	1.000	META1_1025	100%
61	997	OB3b_locus_tags.txt	1.000	CQW49_RS04230	100%
62	988	AM1_locus_tags.txt	1.000	META1_2868	100%
62	988	OB3b_locus_tags.txt	1.000	CQW49_RS03915	100%
63	987	AM1_locus_tags.txt	1.000	META1_0211	100%
63	987	OB3b_locus_tags.txt	1.000	CQW49_RS13000	100%
64	986	AM1_locus_tags.txt	1.000	META1_1050	100%
64	986	OB3b_locus_tags.txt	1.000	CQW49_RS13050	100%
65	985	AM1_locus_tags.txt	1.000	META1_1821	100%
65	985	OB3b_locus_tags.txt	1.000	CQW49_RS23875	100%
66	980	AM1_locus_tags.txt	1.000	META1_3861	100%
66	980	OB3b_locus_tags.txt	1.000	CQW49_RS10840	100%
67	977	AM1_locus_tags.txt	1.000	META1_3608	100%
67	977	OB3b_locus_tags.txt	1.000	CQW49_RS21455	100%
68	971	AM1_locus_tags.txt	1.000	META1_0578	100%
68	971	OB3b_locus_tags.txt	1.000	CQW49_RS21200	100%
69	968	AM1_locus_tags.txt	1.000	META1_4680	100%
69	968	OB3b_locus_tags.txt	1.000	CQW49_RS03200	100%
70	967	AM1_locus_tags.txt	1.000	META1_0822	100%
70	967	OB3b_locus_tags.txt	1.000	CQW49_RS09520	100%
71	966	AM1_locus_tags.txt	1.000	META1_0731	100%
71	966	OB3b_locus_tags.txt	1.000	CQW49_RS01035	100%
72	962	AM1_locus_tags.txt	1.000	META1_2531	100%
72	962	OB3b_locus_tags.txt	1.000	CQW49_RS13870	100%
73	962	AM1_locus_tags.txt	1.000	META1_2963	100%
73	962	OB3b_locus_tags.txt	1.000	CQW49_RS21015	100%
74	962	AM1_locus_tags.txt	1.000	META1_4393	100%
74	962	OB3b_locus_tags.txt	1.000	CQW49_RS19850	100%
75	959	AM1_locus_tags.txt	1.000	META1_4678	100%
75	959	OB3b_locus_tags.txt	1.000	CQW49_RS16775	100%
76	958	AM1_locus_tags.txt	1.000	META1_3331	100%
76	958	OB3b_locus_tags.txt	1.000	CQW49_RS09485	100%
77	956	AM1_locus_tags.txt	1.000	META1_3299	100%
77	956	OB3b_locus_tags.txt	1.000	CQW49_RS19550	100%
78	953	AM1_locus_tags.txt	1.000	META1_3203	100%
78	953	OB3b_locus_tags.txt	1.000	CQW49_RS20880	100%
79	946	AM1_locus_tags.txt	1.000	META1_1503	100%
79	946	OB3b_locus_tags.txt	1.000	CQW49_RS04945	100%
80	945	AM1_locus_tags.txt	1.000	META1_2323	100%
80	945	OB3b_locus_tags.txt	1.000	CQW49_RS16010	100%
81	940	AM1_locus_tags.txt	1.000	META1_5299	100%
81	940	OB3b_locus_tags.txt	1.000	CQW49_RS18575	100%
81	940	OB3b_locus_tags.txt	0.756	CQW49_RS18565
82	940	AM1_locus_tags.txt	1.000	META1_0435	100%
82	940	OB3b_locus_tags.txt	1.000	CQW49_RS04780	100%
83	936	AM1_locus_tags.txt	1.000	META1_2090	99%
83	936	OB3b_locus_tags.txt	1.000	CQW49_RS04520	100%
84	929	AM1_locus_tags.txt	1.000	META1_3542	99%
84	929	AM1_locus_tags.txt	0.308	META1_2762
84	929	OB3b_locus_tags.txt	1.000	CQW49_RS21995	100%
85	929	AM1_locus_tags.txt	1.000	META1_0515	100%
85	929	OB3b_locus_tags.txt	1.000	CQW49_RS19770	100%
86	925	AM1_locus_tags.txt	1.000	META1_1740	100%
86	925	AM1_locus_tags.txt	0.567	META1_2757
86	925	OB3b_locus_tags.txt	1.000	CQW49_RS14430	100%
87	925	AM1_locus_tags.txt	1.000	META1_0844	100%
87	925	OB3b_locus_tags.txt	1.000	CQW49_RS05300	100%
88	925	AM1_locus_tags.txt	1.000	META1_1809	100%
88	925	OB3b_locus_tags.txt	1.000	CQW49_RS06480	100%
89	923	AM1_locus_tags.txt	1.000	META1_5321	100%
89	923	OB3b_locus_tags.txt	1.000	CQW49_RS06830	100%
90	922	AM1_locus_tags.txt	1.000	META1_3916	100%
90	922	OB3b_locus_tags.txt	1.000	CQW49_RS13135	100%
91	921	AM1_locus_tags.txt	1.000	p2METAp0038	100%
91	921	OB3b_locus_tags.txt	1.000	CQW49_RS08930	100%
92	914	AM1_locus_tags.txt	1.000	META1_0849	100%
92	914	OB3b_locus_tags.txt	1.000	CQW49_RS05325	100%
93	912	AM1_locus_tags.txt	1.000	META1_0130	100%
93	912	OB3b_locus_tags.txt	1.000	CQW49_RS10655	100%
94	910	AM1_locus_tags.txt	1.000	META1_0055	100%
94	910	OB3b_locus_tags.txt	1.000	CQW49_RS16360	100%
95	908	AM1_locus_tags.txt	1.000	META1_1996	100%
95	908	OB3b_locus_tags.txt	1.000	CQW49_RS19130	100%
96	907	AM1_locus_tags.txt	1.000	META1_3224	100%
96	907	OB3b_locus_tags.txt	1.000	CQW49_RS21400	100%
97	892	AM1_locus_tags.txt	1.000	META1_1813	100%
97	892	AM1_locus_tags.txt	0.908	META1_4706
97	892	OB3b_locus_tags.txt	1.000	CQW49_RS09240	100%
98	882	AM1_locus_tags.txt	1.000	META1_1178	100%
98	882	OB3b_locus_tags.txt	1.000	CQW49_RS05135	100%
99	877	AM1_locus_tags.txt	1.000	META1_2066	100%
99	877	OB3b_locus_tags.txt	1.000	CQW49_RS00465	100%
100	876	AM1_locus_tags.txt	1.000	META1_0180	100%
100	876	OB3b_locus_tags.txt	1.000	CQW49_RS20220	100%
101	873	AM1_locus_tags.txt	1.000	META1_0083	100%
101	873	OB3b_locus_tags.txt	1.000	CQW49_RS13415	100%
102	871	AM1_locus_tags.txt	1.000	META1_2722	100%
102	871	OB3b_locus_tags.txt	1.000	CQW49_RS01470	100%
103	867	AM1_locus_tags.txt	1.000	META1_2951	100%
103	867	OB3b_locus_tags.txt	1.000	CQW49_RS06035	100%
104	865	AM1_locus_tags.txt	1.000	META1_1818	100%
104	865	OB3b_locus_tags.txt	1.000	CQW49_RS17155	100%
105	863	AM1_locus_tags.txt	1.000	META1_4550	100%
105	863	OB3b_locus_tags.txt	1.000	CQW49_RS01535	100%
106	859	AM1_locus_tags.txt	1.000	META1_2883	100%
106	859	OB3b_locus_tags.txt	1.000	CQW49_RS04965	100%
107	857	AM1_locus_tags.txt	1.000	META1_0172	100%
107	857	OB3b_locus_tags.txt	1.000	CQW49_RS16120	100%
108	856	AM1_locus_tags.txt	1.000	META1_3083	100%
108	856	OB3b_locus_tags.txt	1.000	CQW49_RS03700	100%
109	852	AM1_locus_tags.txt	1.000	META1_1361	100%
109	852	OB3b_locus_tags.txt	1.000	CQW49_RS00295	100%
110	851	AM1_locus_tags.txt	1.000	META1_3933	100%
110	851	OB3b_locus_tags.txt	1.000	CQW49_RS09135	100%
111	851	AM1_locus_tags.txt	1.000	META1_5110	100%
111	851	OB3b_locus_tags.txt	1.000	CQW49_RS19000	100%
112	848	AM1_locus_tags.txt	1.000	META1_4361	100%
112	848	OB3b_locus_tags.txt	1.000	CQW49_RS01415	100%
113	844	AM1_locus_tags.txt	1.000	META1_2211	100%
113	844	OB3b_locus_tags.txt	1.000	CQW49_RS17010	100%
114	842	AM1_locus_tags.txt	1.000	META1_2382	100%
114	842	OB3b_locus_tags.txt	1.000	CQW49_RS02305	100%
115	842	AM1_locus_tags.txt	1.000	META1_3689	100%
115	842	OB3b_locus_tags.txt	1.000	CQW49_RS01770	100%
116	842	AM1_locus_tags.txt	1.000	META1_1328	100%
116	842	OB3b_locus_tags.txt	1.000	CQW49_RS17905	100%
117	842	AM1_locus_tags.txt	1.000	META1_1349	100%
117	842	OB3b_locus_tags.txt	1.000	CQW49_RS20965	100%
118	828	AM1_locus_tags.txt	1.000	META1_4736	100%
118	828	OB3b_locus_tags.txt	1.000	CQW49_RS04935	100%
119	828	AM1_locus_tags.txt	1.000	META1_3135	100%
119	828	OB3b_locus_tags.txt	1.000	CQW49_RS20850	100%
120	824	AM1_locus_tags.txt	1.000	META1_1474	100%
120	824	OB3b_locus_tags.txt	1.000	CQW49_RS12800	100%
121	823	AM1_locus_tags.txt	1.000	META1_3456	100%
121	823	OB3b_locus_tags.txt	1.000	CQW49_RS15525	100%
122	817	AM1_locus_tags.txt	1.000	META1_4825	100%
122	817	OB3b_locus_tags.txt	1.000	CQW49_RS06840	100%
123	816	AM1_locus_tags.txt	1.000	META1_4425	100%
123	816	OB3b_locus_tags.txt	1.000	CQW49_RS00090	100%
124	814	AM1_locus_tags.txt	1.000	META1_0219	100%
124	814	OB3b_locus_tags.txt	1.000	CQW49_RS12765	100%
125	813	AM1_locus_tags.txt	1.000	META1_3652	100%
125	813	OB3b_locus_tags.txt	1.000	CQW49_RS11455	100%
126	812	AM1_locus_tags.txt	1.000	META1_3440	100%
126	812	OB3b_locus_tags.txt	1.000	CQW49_RS10235	100%
127	809	AM1_locus_tags.txt	1.000	META1_5233	100%
127	809	OB3b_locus_tags.txt	1.000	CQW49_RS19585	100%
128	808	AM1_locus_tags.txt	1.000	META1_4546	100%
128	808	OB3b_locus_tags.txt	1.000	CQW49_RS06615	100%
129	804	AM1_locus_tags.txt	1.000	META1_2892	100%
129	804	OB3b_locus_tags.txt	1.000	CQW49_RS11175	100%
130	804	AM1_locus_tags.txt	1.000	META1_4733	100%
130	804	OB3b_locus_tags.txt	1.000	CQW49_RS05700	100%
131	803	AM1_locus_tags.txt	1.000	META1_4513	100%
131	803	OB3b_locus_tags.txt	1.000	CQW49_RS16630	100%
132	800	AM1_locus_tags.txt	1.000	META1_5239	100%
132	800	AM1_locus_tags.txt	0.241	META1_3552
132	800	OB3b_locus_tags.txt	1.000	CQW49_RS19065	100%
133	800	AM1_locus_tags.txt	1.000	META2_0992	57%
133	800	OB3b_locus_tags.txt	1.000	CQW49_RS01055	100%
134	798	AM1_locus_tags.txt	1.000	META1_3277	100%
134	798	OB3b_locus_tags.txt	1.000	CQW49_RS01110	100%
135	797	AM1_locus_tags.txt	1.000	META1_1293	100%
135	797	OB3b_locus_tags.txt	1.000	CQW49_RS11320	100%
136	792	AM1_locus_tags.txt	1.000	META1_3473	100%
136	792	OB3b_locus_tags.txt	1.000	CQW49_RS10065	100%
137	790	AM1_locus_tags.txt	1.000	META1_1359	100%
137	790	OB3b_locus_tags.txt	1.000	CQW49_RS00305	100%
138	790	AM1_locus_tags.txt	1.000	META1_3624	99%
138	790	OB3b_locus_tags.txt	1.000	CQW49_RS06220	100%
139	784	AM1_locus_tags.txt	1.000	META1_0347	100%
139	784	OB3b_locus_tags.txt	1.000	CQW49_RS03830	100%
140	781	AM1_locus_tags.txt	1.000	META1_2379	100%
140	781	OB3b_locus_tags.txt	1.000	CQW49_RS20740	100%
141	780	AM1_locus_tags.txt	1.000	META1_3307	100%
141	780	OB3b_locus_tags.txt	1.000	CQW49_RS10595	100%
142	774	AM1_locus_tags.txt	1.000	META1_5196	100%
142	774	OB3b_locus_tags.txt	1.000	CQW49_RS16495	100%
143	773	AM1_locus_tags.txt	1.000	META1_3433	100%
143	773	OB3b_locus_tags.txt	1.000	CQW49_RS19355	100%
144	772	AM1_locus_tags.txt	1.000	META1_0699	100%
144	772	OB3b_locus_tags.txt	1.000	CQW49_RS04095	100%
145	769	AM1_locus_tags.txt	1.000	META1_1797	100%
145	769	OB3b_locus_tags.txt	1.000	CQW49_RS04450	100%
146	769	AM1_locus_tags.txt	1.000	META1_2223	100%
146	769	OB3b_locus_tags.txt	1.000	CQW49_RS16385	100%
147	767	AM1_locus_tags.txt	1.000	META1_4642	100%
147	767	OB3b_locus_tags.txt	1.000	CQW49_RS05985	100%
148	767	AM1_locus_tags.txt	1.000	META1_3645	100%
148	767	OB3b_locus_tags.txt	1.000	CQW49_RS12665	100%
149	767	AM1_locus_tags.txt	1.000	META1_4876	100%
149	767	OB3b_locus_tags.txt	1.000	CQW49_RS14325	100%
150	765	AM1_locus_tags.txt	1.000	META1_4883	100%
150	765	OB3b_locus_tags.txt	1.000	CQW49_RS09375	100%
151	764	AM1_locus_tags.txt	1.000	META1_3397	100%
151	764	OB3b_locus_tags.txt	1.000	CQW49_RS02910	100%
152	764	AM1_locus_tags.txt	1.000	META1_2566	100%
152	764	OB3b_locus_tags.txt	1.000	CQW49_RS21670	100%
153	754	AM1_locus_tags.txt	1.000	META2_1021	100%
153	754	OB3b_locus_tags.txt	1.000	CQW49_RS09855	100%
154	753	AM1_locus_tags.txt	1.000	META1_4875	100%
154	753	OB3b_locus_tags.txt	1.000	CQW49_RS14340	100%
155	752	AM1_locus_tags.txt	1.000	META1_0328	100%
155	752	OB3b_locus_tags.txt	1.000	CQW49_RS00020	100%
156	750	AM1_locus_tags.txt	1.000	META1_0866	100%
156	750	OB3b_locus_tags.txt	1.000	CQW49_RS05020	100%
157	750	AM1_locus_tags.txt	1.000	META1_2535	100%
157	750	OB3b_locus_tags.txt	1.000	CQW49_RS01750	100%
158	748	AM1_locus_tags.txt	1.000	META1_0132	100%
158	748	OB3b_locus_tags.txt	1.000	CQW49_RS10150	100%
159	748	AM1_locus_tags.txt	1.000	META1_2024	100%
159	748	OB3b_locus_tags.txt	1.000	CQW49_RS06010	100%
160	745	AM1_locus_tags.txt	1.000	META1_2448	100%
160	745	OB3b_locus_tags.txt	1.000	CQW49_RS17420	100%
161	739	AM1_locus_tags.txt	1.000	META1_0329	100%
161	739	OB3b_locus_tags.txt	1.000	CQW49_RS12230	100%
162	733	AM1_locus_tags.txt	1.000	META1_4320	100%
162	733	OB3b_locus_tags.txt	1.000	CQW49_RS02025	100%
163	733	AM1_locus_tags.txt	1.000	META1_2420	100%
163	733	OB3b_locus_tags.txt	1.000	CQW49_RS16145	100%
164	732	AM1_locus_tags.txt	1.000	META1_0178	100%
164	732	OB3b_locus_tags.txt	1.000	CQW49_RS03800	100%
165	731	AM1_locus_tags.txt	1.000	META1_0843	100%
165	731	OB3b_locus_tags.txt	1.000	CQW49_RS05295	100%
166	731	AM1_locus_tags.txt	1.000	META1_4800	100%
166	731	OB3b_locus_tags.txt	1.000	CQW49_RS16020	100%
167	730	AM1_locus_tags.txt	1.000	META1_3538	100%
167	730	OB3b_locus_tags.txt	1.000	CQW49_RS01100	100%
168	727	AM1_locus_tags.txt	1.000	META1_0850	100%
168	727	OB3b_locus_tags.txt	1.000	CQW49_RS05330	100%
169	727	AM1_locus_tags.txt	1.000	META1_3145	100%
169	727	OB3b_locus_tags.txt	1.000	CQW49_RS01170	100%
170	725	AM1_locus_tags.txt	1.000	META1_4314	100%
170	725	OB3b_locus_tags.txt	1.000	CQW49_RS03770	100%
171	723	AM1_locus_tags.txt	1.000	META1_4662	100%
171	723	OB3b_locus_tags.txt	1.000	CQW49_RS00850	100%
172	722	AM1_locus_tags.txt	1.000	META1_4832	100%
172	722	AM1_locus_tags.txt	0.985	META1_2151
172	722	OB3b_locus_tags.txt	1.000	CQW49_RS10530	100%
172	722	OB3b_locus_tags.txt	1.000	CQW49_RS02140	100%
173	722	AM1_locus_tags.txt	1.000	META1_1984	100%
173	722	AM1_locus_tags.txt	0.275	META1_4415
173	722	OB3b_locus_tags.txt	1.000	CQW49_RS14935	100%
174	719	AM1_locus_tags.txt	1.000	META1_0773	100%
174	719	OB3b_locus_tags.txt	1.000	CQW49_RS16840	100%
175	718	AM1_locus_tags.txt	1.000	META1_1807	100%
175	718	OB3b_locus_tags.txt	1.000	CQW49_RS06075	100%
176	715	AM1_locus_tags.txt	1.000	META1_3021	100%
176	715	OB3b_locus_tags.txt	1.000	CQW49_RS01665	100%
177	714	AM1_locus_tags.txt	1.000	META1_5129	100%
177	714	OB3b_locus_tags.txt	1.000	CQW49_RS04760	100%
178	713	AM1_locus_tags.txt	1.000	META1_2269	100%
178	713	OB3b_locus_tags.txt	1.000	CQW49_RS02005	100%
179	713	AM1_locus_tags.txt	1.000	META1_2043	100%
179	713	OB3b_locus_tags.txt	1.000	CQW49_RS15640	100%
180	707	AM1_locus_tags.txt	1.000	META1_2867	100%
180	707	OB3b_locus_tags.txt	1.000	CQW49_RS13165	100%
181	703	AM1_locus_tags.txt	1.000	META1_4969	83%
181	703	OB3b_locus_tags.txt	1.000	CQW49_RS14895	99%
182	702	AM1_locus_tags.txt	1.000	META1_1268	100%
182	702	OB3b_locus_tags.txt	1.000	CQW49_RS11030	100%
183	702	AM1_locus_tags.txt	1.000	META1_1454	100%
183	702	OB3b_locus_tags.txt	1.000	CQW49_RS12810	100%
184	702	AM1_locus_tags.txt	1.000	META1_5088	100%
184	702	OB3b_locus_tags.txt	1.000	CQW49_RS11230	100%
185	701	AM1_locus_tags.txt	1.000	META1_3302	100%
185	701	OB3b_locus_tags.txt	1.000	CQW49_RS10985	100%
186	699	AM1_locus_tags.txt	1.000	META2_0910	100%
186	699	OB3b_locus_tags.txt	1.000	CQW49_RS18980	100%
187	696	AM1_locus_tags.txt	1.000	META1_5286	100%
187	696	OB3b_locus_tags.txt	1.000	CQW49_RS16600	100%
188	695	AM1_locus_tags.txt	1.000	META1_2958	100%
188	695	OB3b_locus_tags.txt	1.000	CQW49_RS13105	100%
189	693	AM1_locus_tags.txt	1.000	META1_0128	100%
189	693	OB3b_locus_tags.txt	1.000	CQW49_RS10650	100%
190	693	AM1_locus_tags.txt	1.000	META1_3384	100%
190	693	OB3b_locus_tags.txt	1.000	CQW49_RS06375	100%
191	691	AM1_locus_tags.txt	1.000	META1_3354	100%
191	691	OB3b_locus_tags.txt	1.000	CQW49_RS01455	100%
192	691	AM1_locus_tags.txt	1.000	META1_4882	100%
192	691	OB3b_locus_tags.txt	1.000	CQW49_RS09355	100%
193	690	AM1_locus_tags.txt	1.000	META1_1489	100%
193	690	OB3b_locus_tags.txt	1.000	CQW49_RS11790	100%
194	689	AM1_locus_tags.txt	1.000	META1_3547	100%
194	689	OB3b_locus_tags.txt	1.000	CQW49_RS03815	100%
195	687	AM1_locus_tags.txt	1.000	META1_2294	100%
195	687	OB3b_locus_tags.txt	1.000	CQW49_RS15660	100%
196	687	AM1_locus_tags.txt	1.000	META1_3304	100%
196	687	OB3b_locus_tags.txt	1.000	CQW49_RS10975	100%
197	685	AM1_locus_tags.txt	1.000	META1_0005	100%
197	685	OB3b_locus_tags.txt	1.000	CQW49_RS21260	100%
198	682	AM1_locus_tags.txt	1.000	META1_1519	100%
198	682	OB3b_locus_tags.txt	1.000	CQW49_RS19865	100%
199	681	AM1_locus_tags.txt	1.000	META1_4926	100%
199	681	OB3b_locus_tags.txt	1.000	CQW49_RS05005	100%
200	680	AM1_locus_tags.txt	1.000	META1_0236	100%
200	680	OB3b_locus_tags.txt	1.000	CQW49_RS06110	100%
201	678	AM1_locus_tags.txt	1.000	META1_2359	100%
201	678	OB3b_locus_tags.txt	1.000	CQW49_RS01065	100%
202	678	AM1_locus_tags.txt	1.000	META1_2199	100%
202	678	OB3b_locus_tags.txt	1.000	CQW49_RS16345	100%
203	677	AM1_locus_tags.txt	1.000	META1_5130	100%
203	677	OB3b_locus_tags.txt	1.000	CQW49_RS04755	100%
204	675	AM1_locus_tags.txt	1.000	META1_0840	100%
204	675	OB3b_locus_tags.txt	1.000	CQW49_RS05280	100%
205	673	AM1_locus_tags.txt	1.000	META1_0477	100%
205	673	OB3b_locus_tags.txt	1.000	CQW49_RS20425	100%
206	672	AM1_locus_tags.txt	1.000	META1_0049	100%
206	672	OB3b_locus_tags.txt	1.000	CQW49_RS17185	100%
207	671	AM1_locus_tags.txt	1.000	META1_2950	100%
207	671	OB3b_locus_tags.txt	1.000	CQW49_RS06030	100%
208	671	AM1_locus_tags.txt	1.000	META1_4700	100%
208	671	OB3b_locus_tags.txt	1.000	CQW49_RS20570	100%
209	665	AM1_locus_tags.txt	1.000	META1_2354	100%
209	665	OB3b_locus_tags.txt	1.000	CQW49_RS08615	100%
210	664	AM1_locus_tags.txt	1.000	META1_0776	100%
210	664	OB3b_locus_tags.txt	1.000	CQW49_RS06980	100%
211	664	AM1_locus_tags.txt	1.000	META1_3024	100%
211	664	OB3b_locus_tags.txt	1.000	CQW49_RS01645	100%
212	664	AM1_locus_tags.txt	1.000	META1_2987	100%
212	664	OB3b_locus_tags.txt	1.000	CQW49_RS01950	100%
213	664	AM1_locus_tags.txt	1.000	META1_0165	100%
213	664	OB3b_locus_tags.txt	1.000	CQW49_RS18905	100%
214	663	AM1_locus_tags.txt	1.000	META1_0852	100%
214	663	OB3b_locus_tags.txt	1.000	CQW49_RS05340	99%
215	663	AM1_locus_tags.txt	1.000	META1_2222	100%
215	663	OB3b_locus_tags.txt	1.000	CQW49_RS10240	100%
216	662	AM1_locus_tags.txt	1.000	META1_3905	100%
216	662	OB3b_locus_tags.txt	1.000	CQW49_RS05040	100%
217	662	AM1_locus_tags.txt	1.000	META1_4287	100%
217	662	OB3b_locus_tags.txt	1.000	CQW49_RS15745	100%
218	661	AM1_locus_tags.txt	1.000	META1_1974	100%
218	661	OB3b_locus_tags.txt	1.000	CQW49_RS09110	100%
219	661	AM1_locus_tags.txt	1.000	META1_5117	100%
219	661	OB3b_locus_tags.txt	1.000	CQW49_RS20340	100%
220	660	AM1_locus_tags.txt	1.000	META1_3148	100%
220	660	OB3b_locus_tags.txt	1.000	CQW49_RS11265	100%
221	660	AM1_locus_tags.txt	1.000	META1_4494	100%
221	660	OB3b_locus_tags.txt	1.000	CQW49_RS11885	100%
222	657	AM1_locus_tags.txt	1.000	META1_3503	100%
222	657	OB3b_locus_tags.txt	1.000	CQW49_RS11985	100%
223	655	AM1_locus_tags.txt	1.000	META1_1446	100%
223	655	OB3b_locus_tags.txt	1.000	CQW49_RS13080	100%
224	655	AM1_locus_tags.txt	1.000	META1_4847	100%
224	655	OB3b_locus_tags.txt	1.000	CQW49_RS16670	100%
225	654	AM1_locus_tags.txt	1.000	META1_0340	100%
225	654	OB3b_locus_tags.txt	1.000	CQW49_RS09335	100%
226	653	AM1_locus_tags.txt	1.000	META1_2172	100%
226	653	OB3b_locus_tags.txt	1.000	CQW49_RS10420	100%
227	650	AM1_locus_tags.txt	1.000	META1_2990	100%
227	650	OB3b_locus_tags.txt	1.000	CQW49_RS06870	100%
228	649	AM1_locus_tags.txt	1.000	META1_5297	100%
228	649	OB3b_locus_tags.txt	1.000	CQW49_RS20465	100%
229	648	AM1_locus_tags.txt	1.000	META1_0486	100%
229	648	OB3b_locus_tags.txt	1.000	CQW49_RS10875	100%
230	648	AM1_locus_tags.txt	1.000	META1_2984	100%
230	648	OB3b_locus_tags.txt	1.000	CQW49_RS08635	100%
231	648	AM1_locus_tags.txt	1.000	META1_4857	100%
231	648	OB3b_locus_tags.txt	1.000	CQW49_RS15830	100%
232	645	AM1_locus_tags.txt	1.000	META1_2088	100%
232	645	OB3b_locus_tags.txt	1.000	CQW49_RS04890	100%
233	643	AM1_locus_tags.txt	1.000	META1_0471	100%
233	643	OB3b_locus_tags.txt	1.000	CQW49_RS04415	100%
234	641	AM1_locus_tags.txt	1.000	META1_2959	100%
234	641	OB3b_locus_tags.txt	1.000	CQW49_RS01310	100%
235	638	AM1_locus_tags.txt	1.000	META1_1822	100%
235	638	AM1_locus_tags.txt	0.821	META1_3235
235	638	OB3b_locus_tags.txt	1.000	CQW49_RS11755	100%
236	638	AM1_locus_tags.txt	1.000	META1_0594	100%
236	638	OB3b_locus_tags.txt	1.000	CQW49_RS10940	100%
237	637	AM1_locus_tags.txt	1.000	META1_3455	100%
237	637	OB3b_locus_tags.txt	1.000	CQW49_RS15530	100%
238	636	AM1_locus_tags.txt	1.000	META1_1421	100%
238	636	OB3b_locus_tags.txt	1.000	CQW49_RS08575	100%
239	635	AM1_locus_tags.txt	1.000	META1_1490	100%
239	635	OB3b_locus_tags.txt	1.000	CQW49_RS12340	100%
240	634	AM1_locus_tags.txt	1.000	META1_2901	100%
240	634	OB3b_locus_tags.txt	1.000	CQW49_RS02830	100%
241	634	AM1_locus_tags.txt	1.000	META1_3478	100%
241	634	OB3b_locus_tags.txt	1.000	CQW49_RS02785	100%
242	633	AM1_locus_tags.txt	1.000	META1_0436	100%
242	633	OB3b_locus_tags.txt	1.000	CQW49_RS04775	100%
243	633	AM1_locus_tags.txt	1.000	META1_1160	100%
243	633	OB3b_locus_tags.txt	1.000	CQW49_RS11665	100%
244	632	AM1_locus_tags.txt	1.000	META1_3158	100%
244	632	OB3b_locus_tags.txt	1.000	CQW49_RS17855	100%
245	628	AM1_locus_tags.txt	1.000	META1_3154	100%
245	628	OB3b_locus_tags.txt	1.000	CQW49_RS11300	100%
246	628	AM1_locus_tags.txt	1.000	META1_4455	100%
246	628	OB3b_locus_tags.txt	1.000	CQW49_RS12360	100%
247	626	AM1_locus_tags.txt	1.000	META1_1730	100%
247	626	OB3b_locus_tags.txt	1.000	CQW49_RS12255	100%
248	626	AM1_locus_tags.txt	1.000	META1_4660	100%
248	626	OB3b_locus_tags.txt	1.000	CQW49_RS18250	100%
249	624	AM1_locus_tags.txt	1.000	META2_1331	100%
249	624	OB3b_locus_tags.txt	1.000	CQW49_RS18155	100%
250	619	AM1_locus_tags.txt	1.000	META1_1794	100%
250	619	OB3b_locus_tags.txt	1.000	CQW49_RS00670	100%
251	619	AM1_locus_tags.txt	1.000	META1_2053	100%
251	619	OB3b_locus_tags.txt	1.000	CQW49_RS01265	100%
252	619	AM1_locus_tags.txt	1.000	META1_3910	100%
252	619	OB3b_locus_tags.txt	1.000	CQW49_RS01840	100%
253	617	AM1_locus_tags.txt	1.000	META1_4318	100%
253	617	OB3b_locus_tags.txt	1.000	CQW49_RS03755	100%
254	616	AM1_locus_tags.txt	1.000	META1_1538	100%
254	616	OB3b_locus_tags.txt	1.000	CQW49_RS19010	100%
255	614	AM1_locus_tags.txt	1.000	META1_1022	100%
255	614	OB3b_locus_tags.txt	1.000	CQW49_RS12375	100%
256	613	AM1_locus_tags.txt	1.000	META1_0379	100%
256	613	OB3b_locus_tags.txt	1.000	CQW49_RS17745	100%
257	608	AM1_locus_tags.txt	1.000	META1_1535	100%
257	608	OB3b_locus_tags.txt	1.000	CQW49_RS06785	100%
258	605	AM1_locus_tags.txt	1.000	META1_3023	100%
258	605	OB3b_locus_tags.txt	1.000	CQW49_RS01650	100%
259	604	AM1_locus_tags.txt	1.000	META1_4621	100%
259	604	OB3b_locus_tags.txt	1.000	CQW49_RS03020	100%
260	601	AM1_locus_tags.txt	1.000	META1_5083	100%
260	601	OB3b_locus_tags.txt	1.000	CQW49_RS12090	100%
260	601	OB3b_locus_tags.txt	0.937	CQW49_RS14840
261	600	AM1_locus_tags.txt	1.000	META1_1542	100%
261	600	OB3b_locus_tags.txt	1.000	CQW49_RS12150	100%
262	598	AM1_locus_tags.txt	1.000	META1_0732	100%
262	598	OB3b_locus_tags.txt	1.000	CQW49_RS02245	100%
263	598	AM1_locus_tags.txt	1.000	META1_3192	100%
263	598	OB3b_locus_tags.txt	1.000	CQW49_RS02260	100%
264	597	AM1_locus_tags.txt	1.000	META1_2941	99%
264	597	OB3b_locus_tags.txt	1.000	CQW49_RS01150	100%
265	597	AM1_locus_tags.txt	1.000	META1_4570	100%
265	597	OB3b_locus_tags.txt	1.000	CQW49_RS07080	100%
266	597	AM1_locus_tags.txt	1.000	META1_2288	100%
266	597	OB3b_locus_tags.txt	1.000	CQW49_RS19635	100%
267	593	AM1_locus_tags.txt	1.000	META1_2849	100%
267	593	OB3b_locus_tags.txt	1.000	CQW49_RS02730	100%
268	589	AM1_locus_tags.txt	1.000	META1_4433	100%
268	589	OB3b_locus_tags.txt	1.000	CQW49_RS06595	100%
269	588	AM1_locus_tags.txt	1.000	META1_2378	100%
269	588	OB3b_locus_tags.txt	1.000	CQW49_RS20750	100%
270	587	AM1_locus_tags.txt	1.000	META1_3700	100%
270	587	OB3b_locus_tags.txt	1.000	CQW49_RS17805	100%
271	586	AM1_locus_tags.txt	1.000	META1_0239	100%
271	586	OB3b_locus_tags.txt	1.000	CQW49_RS06285	100%
272	586	AM1_locus_tags.txt	1.000	META1_2962	100%
272	586	OB3b_locus_tags.txt	1.000	CQW49_RS21010	100%
273	583	AM1_locus_tags.txt	1.000	META1_2438	100%
273	583	OB3b_locus_tags.txt	1.000	CQW49_RS09395	100%
274	583	AM1_locus_tags.txt	1.000	META1_4365	100%
274	583	OB3b_locus_tags.txt	1.000	CQW49_RS01400	100%
275	583	AM1_locus_tags.txt	1.000	META1_2857	98%
275	583	OB3b_locus_tags.txt	1.000	CQW49_RS13280	100%
276	582	AM1_locus_tags.txt	1.000	META1_5076	100%
276	582	OB3b_locus_tags.txt	1.000	CQW49_RS23550	100%
276	582	OB3b_locus_tags.txt	0.424	CQW49_RS23560
276	582	OB3b_locus_tags.txt	0.235	CQW49_RS23570
277	582	AM1_locus_tags.txt	1.000	META1_4913	100%
277	582	OB3b_locus_tags.txt	1.000	CQW49_RS12625	100%
278	580	AM1_locus_tags.txt	1.000	META1_0362	100%
278	580	OB3b_locus_tags.txt	1.000	CQW49_RS20480	100%
279	579	AM1_locus_tags.txt	1.000	META1_4211	100%
279	579	OB3b_locus_tags.txt	1.000	CQW49_RS10785	100%
280	579	AM1_locus_tags.txt	1.000	META1_3197	100%
280	579	OB3b_locus_tags.txt	1.000	CQW49_RS19520	100%
281	579	AM1_locus_tags.txt	1.000	META1_3322	100%
281	579	OB3b_locus_tags.txt	1.000	CQW49_RS19005	100%
282	578	AM1_locus_tags.txt	1.000	META1_0175	100%
282	578	OB3b_locus_tags.txt	1.000	CQW49_RS06810	100%
283	578	AM1_locus_tags.txt	1.000	META1_4370	100%
283	578	OB3b_locus_tags.txt	1.000	CQW49_RS20670	100%
284	576	AM1_locus_tags.txt	1.000	META1_2027	100%
284	576	OB3b_locus_tags.txt	1.000	CQW49_RS06705	100%
285	576	AM1_locus_tags.txt	1.000	META1_0671	100%
285	576	OB3b_locus_tags.txt	1.000	CQW49_RS17600	100%
286	576	AM1_locus_tags.txt	1.000	META1_2721	100%
286	576	OB3b_locus_tags.txt	1.000	CQW49_RS11140	100%
287	575	AM1_locus_tags.txt	1.000	META1_3521	100%
287	575	OB3b_locus_tags.txt	1.000	CQW49_RS04855	100%
288	575	AM1_locus_tags.txt	1.000	META1_2167	100%
288	575	OB3b_locus_tags.txt	1.000	CQW49_RS12570	100%
289	575	AM1_locus_tags.txt	1.000	META1_3690	100%
289	575	OB3b_locus_tags.txt	1.000	CQW49_RS17165	100%
290	575	AM1_locus_tags.txt	1.000	META1_5245	100%
290	575	OB3b_locus_tags.txt	1.000	CQW49_RS10920	100%
291	574	AM1_locus_tags.txt	1.000	META1_3072	100%
291	574	OB3b_locus_tags.txt	1.000	CQW49_RS15710	100%
292	573	AM1_locus_tags.txt	1.000	META1_4295	100%
292	573	OB3b_locus_tags.txt	1.000	CQW49_RS16250	100%
293	572	AM1_locus_tags.txt	1.000	META1_4334	100%
293	572	AM1_locus_tags.txt	0.323	META1_2091
293	572	OB3b_locus_tags.txt	1.000	CQW49_RS06330	100%
294	572	AM1_locus_tags.txt	1.000	META1_4627	100%
294	572	OB3b_locus_tags.txt	1.000	CQW49_RS02200	100%
295	571	AM1_locus_tags.txt	1.000	META1_3465	100%
295	571	OB3b_locus_tags.txt	1.000	CQW49_RS10025	100%
296	571	AM1_locus_tags.txt	1.000	META1_5200	100%
296	571	OB3b_locus_tags.txt	1.000	CQW49_RS16455	100%
297	570	AM1_locus_tags.txt	1.000	META1_1961	100%
297	570	OB3b_locus_tags.txt	1.000	CQW49_RS00600	100%
298	570	AM1_locus_tags.txt	1.000	META1_5249	100%
298	570	OB3b_locus_tags.txt	1.000	CQW49_RS10960	100%
299	569	AM1_locus_tags.txt	1.000	META1_2118	100%
299	569	OB3b_locus_tags.txt	1.000	CQW49_RS09945	100%
300	569	AM1_locus_tags.txt	1.000	META1_1726	100%
300	569	OB3b_locus_tags.txt	1.000	CQW49_RS12235	100%
301	565	AM1_locus_tags.txt	1.000	META1_1534	100%
301	565	OB3b_locus_tags.txt	1.000	CQW49_RS02905	100%
302	564	AM1_locus_tags.txt	1.000	META1_4677	100%
302	564	OB3b_locus_tags.txt	1.000	CQW49_RS04920	100%
303	561	AM1_locus_tags.txt	1.000	META1_0001	100%
303	561	OB3b_locus_tags.txt	1.000	CQW49_RS00005	100%
304	561	AM1_locus_tags.txt	1.000	META1_2510	100%
304	561	OB3b_locus_tags.txt	1.000	CQW49_RS00055	100%
305	560	AM1_locus_tags.txt	1.000	META1_1689	100%
305	560	OB3b_locus_tags.txt	1.000	CQW49_RS17060	100%
306	560	AM1_locus_tags.txt	1.000	META1_5208	100%
306	560	OB3b_locus_tags.txt	1.000	CQW49_RS09030	100%
307	559	AM1_locus_tags.txt	1.000	META1_3441	100%
307	559	OB3b_locus_tags.txt	1.000	CQW49_RS09055	100%
308	559	AM1_locus_tags.txt	1.000	META1_5174	100%
308	559	OB3b_locus_tags.txt	1.000	CQW49_RS02450	100%
309	557	AM1_locus_tags.txt	1.000	META1_2050	100%
309	557	OB3b_locus_tags.txt	1.000	CQW49_RS02855	100%
310	557	AM1_locus_tags.txt	1.000	META1_2466	100%
310	557	OB3b_locus_tags.txt	1.000	CQW49_RS13315	100%
311	554	AM1_locus_tags.txt	1.000	META1_1785	100%
311	554	OB3b_locus_tags.txt	1.000	CQW49_RS02145	100%
312	554	AM1_locus_tags.txt	1.000	META1_4672	100%
312	554	OB3b_locus_tags.txt	1.000	CQW49_RS02965	100%
313	554	AM1_locus_tags.txt	1.000	META1_3012	100%
313	554	OB3b_locus_tags.txt	1.000	CQW49_RS15935	100%
314	554	AM1_locus_tags.txt	1.000	META1_2896	100%
314	554	OB3b_locus_tags.txt	1.000	CQW49_RS17825	100%
315	553	AM1_locus_tags.txt	1.000	META1_1718	100%
315	553	OB3b_locus_tags.txt	1.000	CQW49_RS10745	100%
316	552	AM1_locus_tags.txt	1.000	META2_0097	100%
316	552	OB3b_locus_tags.txt	1.000	CQW49_RS10895	100%
317	552	AM1_locus_tags.txt	1.000	META1_5225	99%
317	552	OB3b_locus_tags.txt	1.000	CQW49_RS20060	100%
318	552	AM1_locus_tags.txt	1.000	META2_1131	100%
318	552	OB3b_locus_tags.txt	1.000	CQW49_RS17190	100%
319	551	AM1_locus_tags.txt	1.000	META1_3285	100%
319	551	OB3b_locus_tags.txt	1.000	CQW49_RS01510	100%
320	551	AM1_locus_tags.txt	1.000	META1_3165	100%
320	551	OB3b_locus_tags.txt	1.000	CQW49_RS20630	100%
321	549	AM1_locus_tags.txt	1.000	META1_2370	100%
321	549	OB3b_locus_tags.txt	1.000	CQW49_RS18455	100%
322	547	AM1_locus_tags.txt	1.000	META1_0842	100%
322	547	OB3b_locus_tags.txt	1.000	CQW49_RS05290	100%
323	547	AM1_locus_tags.txt	1.000	META1_2481	100%
323	547	OB3b_locus_tags.txt	1.000	CQW49_RS06100	100%
324	545	AM1_locus_tags.txt	1.000	META1_1788	100%
324	545	OB3b_locus_tags.txt	1.000	CQW49_RS04700	100%
325	544	AM1_locus_tags.txt	1.000	META1_3364	100%
325	544	OB3b_locus_tags.txt	1.000	CQW49_RS04355	100%
326	544	AM1_locus_tags.txt	1.000	META1_4933	100%
326	544	OB3b_locus_tags.txt	1.000	CQW49_RS20170	100%
327	543	AM1_locus_tags.txt	1.000	META1_0237	100%
327	543	OB3b_locus_tags.txt	1.000	CQW49_RS06105	100%
328	543	AM1_locus_tags.txt	1.000	META1_5084	100%
328	543	OB3b_locus_tags.txt	1.000	CQW49_RS11250	100%
329	540	AM1_locus_tags.txt	1.000	META1_0440	100%
329	540	OB3b_locus_tags.txt	1.000	CQW49_RS11990	100%
330	540	AM1_locus_tags.txt	1.000	META1_3415	100%
330	540	OB3b_locus_tags.txt	1.000	CQW49_RS09980	100%
331	539	AM1_locus_tags.txt	1.000	META1_3402	100%
331	539	OB3b_locus_tags.txt	1.000	CQW49_RS13430	100%
332	536	AM1_locus_tags.txt	1.000	META1_0955	100%
332	536	OB3b_locus_tags.txt	1.000	CQW49_RS22070	100%
333	535	AM1_locus_tags.txt	1.000	META1_0507	100%
333	535	OB3b_locus_tags.txt	1.000	CQW49_RS18770	100%
334	535	AM1_locus_tags.txt	1.000	META1_3908	100%
334	535	OB3b_locus_tags.txt	1.000	CQW49_RS05065	100%
335	535	AM1_locus_tags.txt	1.000	META1_4464	100%
335	535	OB3b_locus_tags.txt	1.000	CQW49_RS13095	100%
336	534	AM1_locus_tags.txt	1.000	META1_0454	100%
336	534	OB3b_locus_tags.txt	1.000	CQW49_RS18700	100%
337	534	AM1_locus_tags.txt	1.000	META1_2367	100%
337	534	OB3b_locus_tags.txt	1.000	CQW49_RS11920	100%
338	534	AM1_locus_tags.txt	1.000	META1_1774	100%
338	534	OB3b_locus_tags.txt	1.000	CQW49_RS15615	100%
339	534	AM1_locus_tags.txt	1.000	META1_1968	98%
339	534	OB3b_locus_tags.txt	1.000	CQW49_RS19240	100%
340	533	AM1_locus_tags.txt	1.000	META1_3419	100%
340	533	OB3b_locus_tags.txt	1.000	CQW49_RS04845	100%
341	533	AM1_locus_tags.txt	1.000	META1_1429	100%
341	533	OB3b_locus_tags.txt	1.000	CQW49_RS19200	100%
342	533	AM1_locus_tags.txt	1.000	META1_4874	100%
342	533	OB3b_locus_tags.txt	1.000	CQW49_RS14345	100%
343	532	AM1_locus_tags.txt	1.000	META1_1318	100%
343	532	OB3b_locus_tags.txt	1.000	CQW49_RS04060	100%
344	532	AM1_locus_tags.txt	1.000	META1_3026	100%
344	532	OB3b_locus_tags.txt	1.000	CQW49_RS01630	100%
345	532	AM1_locus_tags.txt	1.000	META1_1523	100%
345	532	OB3b_locus_tags.txt	1.000	CQW49_RS15795	100%
346	531	AM1_locus_tags.txt	1.000	META1_1941	100%
346	531	OB3b_locus_tags.txt	1.000	CQW49_RS20830	100%
347	530	AM1_locus_tags.txt	1.000	META1_3129	100%
347	530	OB3b_locus_tags.txt	1.000	CQW49_RS02135	100%
348	530	AM1_locus_tags.txt	1.000	META1_2042	100%
348	530	OB3b_locus_tags.txt	1.000	CQW49_RS15645	100%
349	529	AM1_locus_tags.txt	1.000	META1_0336	100%
349	529	OB3b_locus_tags.txt	1.000	CQW49_RS06760	100%
350	529	AM1_locus_tags.txt	1.000	META1_0788	100%
350	529	OB3b_locus_tags.txt	1.000	CQW49_RS09915	100%
351	529	AM1_locus_tags.txt	1.000	META1_2491	100%
351	529	OB3b_locus_tags.txt	1.000	CQW49_RS18985	100%
352	528	AM1_locus_tags.txt	1.000	META1_1861	100%
352	528	AM1_locus_tags.txt	0.541	META1_4949
352	528	OB3b_locus_tags.txt	1.000	CQW49_RS18460	100%
353	528	AM1_locus_tags.txt	1.000	META1_3528	100%
353	528	OB3b_locus_tags.txt	1.000	CQW49_RS02150	100%
354	528	AM1_locus_tags.txt	1.000	META1_1541	100%
354	528	OB3b_locus_tags.txt	1.000	CQW49_RS16430	100%
355	527	AM1_locus_tags.txt	1.000	META1_1623	100%
355	527	OB3b_locus_tags.txt	1.000	CQW49_RS05735	100%
356	527	AM1_locus_tags.txt	1.000	META1_3511	100%
356	527	OB3b_locus_tags.txt	1.000	CQW49_RS10310	100%
357	526	AM1_locus_tags.txt	1.000	META1_1817	100%
357	526	OB3b_locus_tags.txt	1.000	CQW49_RS11765	100%
358	526	AM1_locus_tags.txt	1.000	META1_1733	100%
358	526	OB3b_locus_tags.txt	1.000	CQW49_RS12270	100%
359	526	AM1_locus_tags.txt	1.000	META1_4247	100%
359	526	OB3b_locus_tags.txt	1.000	CQW49_RS00610	100%
360	526	AM1_locus_tags.txt	1.000	META1_3311	100%
360	526	OB3b_locus_tags.txt	1.000	CQW49_RS21020	100%
361	525	AM1_locus_tags.txt	1.000	META1_0683	100%
361	525	OB3b_locus_tags.txt	1.000	CQW49_RS16565	100%
362	525	AM1_locus_tags.txt	1.000	META1_4647	100%
362	525	OB3b_locus_tags.txt	1.000	CQW49_RS00185	100%
363	525	AM1_locus_tags.txt	1.000	META1_0793	100%
363	525	OB3b_locus_tags.txt	1.000	CQW49_RS18920	100%
364	522	AM1_locus_tags.txt	1.000	META1_2956	100%
364	522	OB3b_locus_tags.txt	1.000	CQW49_RS13115	100%
365	522	AM1_locus_tags.txt	1.000	META1_3288	100%
365	522	OB3b_locus_tags.txt	1.000	CQW49_RS20530	100%
366	520	AM1_locus_tags.txt	1.000	META1_5131	100%
366	520	OB3b_locus_tags.txt	1.000	CQW49_RS04730	100%
367	519	AM1_locus_tags.txt	1.000	META1_2418	100%
367	519	OB3b_locus_tags.txt	1.000	CQW49_RS20890	100%
368	519	AM1_locus_tags.txt	1.000	META1_3198	100%
368	519	OB3b_locus_tags.txt	1.000	CQW49_RS18150	100%
369	519	AM1_locus_tags.txt	1.000	META1_4129	100%
369	519	OB3b_locus_tags.txt	1.000	CQW49_RS23515	90%
370	518	AM1_locus_tags.txt	1.000	META1_2390	100%
370	518	OB3b_locus_tags.txt	1.000	CQW49_RS17505	100%
371	517	AM1_locus_tags.txt	1.000	META1_1262	100%
371	517	OB3b_locus_tags.txt	1.000	CQW49_RS17495	100%
372	517	AM1_locus_tags.txt	1.000	META1_2057	100%
372	517	OB3b_locus_tags.txt	1.000	CQW49_RS15700	100%
373	516	AM1_locus_tags.txt	1.000	META1_2704	100%
373	516	OB3b_locus_tags.txt	1.000	CQW49_RS02805	100%
374	516	AM1_locus_tags.txt	1.000	META1_3393	100%
374	516	OB3b_locus_tags.txt	1.000	CQW49_RS09150	100%
375	516	AM1_locus_tags.txt	1.000	META1_5250	96%
375	516	OB3b_locus_tags.txt	1.000	CQW49_RS21175	100%
376	515	AM1_locus_tags.txt	1.000	META1_0848	100%
376	515	OB3b_locus_tags.txt	1.000	CQW49_RS05320	100%
377	515	AM1_locus_tags.txt	1.000	META1_3658	100%
377	515	OB3b_locus_tags.txt	1.000	CQW49_RS20200	100%
378	514	AM1_locus_tags.txt	1.000	META1_1321	100%
378	514	OB3b_locus_tags.txt	1.000	CQW49_RS04080	100%
379	514	AM1_locus_tags.txt	1.000	META1_0204	100%
379	514	OB3b_locus_tags.txt	1.000	CQW49_RS12750	100%
380	514	AM1_locus_tags.txt	1.000	META1_1731	100%
380	514	OB3b_locus_tags.txt	1.000	CQW49_RS12260	100%
381	514	AM1_locus_tags.txt	1.000	META1_4310	100%
381	514	OB3b_locus_tags.txt	1.000	CQW49_RS18485	100%
382	513	AM1_locus_tags.txt	1.000	META1_2369	100%
382	513	OB3b_locus_tags.txt	1.000	CQW49_RS11910	100%
383	513	AM1_locus_tags.txt	1.000	META1_4239	100%
383	513	OB3b_locus_tags.txt	1.000	CQW49_RS11525	100%
384	510	AM1_locus_tags.txt	1.000	META1_0002	100%
384	510	OB3b_locus_tags.txt	1.000	CQW49_RS19600	99%
385	509	AM1_locus_tags.txt	1.000	META1_4544	100%
385	509	OB3b_locus_tags.txt	1.000	CQW49_RS09145	100%
386	507	AM1_locus_tags.txt	1.000	META1_1757	100%
386	507	OB3b_locus_tags.txt	1.000	CQW49_RS03840	100%
387	507	AM1_locus_tags.txt	1.000	META1_0485	100%
387	507	OB3b_locus_tags.txt	1.000	CQW49_RS10870	100%
388	507	AM1_locus_tags.txt	1.000	META1_3190	100%
388	507	OB3b_locus_tags.txt	1.000	CQW49_RS02170	100%
389	506	AM1_locus_tags.txt	1.000	META1_1539	100%
389	506	OB3b_locus_tags.txt	1.000	CQW49_RS16420	100%
390	505	AM1_locus_tags.txt	1.000	META1_2330	100%
390	505	OB3b_locus_tags.txt	1.000	CQW49_RS09070	100%
391	505	AM1_locus_tags.txt	1.000	META1_1488	79%
391	505	OB3b_locus_tags.txt	1.000	CQW49_RS21955	99%
392	502	AM1_locus_tags.txt	1.000	META1_0184	100%
392	502	OB3b_locus_tags.txt	1.000	CQW49_RS04345	100%
393	502	AM1_locus_tags.txt	1.000	META1_5085	100%
393	502	OB3b_locus_tags.txt	1.000	CQW49_RS11245	100%
394	501	AM1_locus_tags.txt	1.000	META1_2215	100%
394	501	OB3b_locus_tags.txt	1.000	CQW49_RS16445	100%
395	500	AM1_locus_tags.txt	1.000	META1_2045	100%
395	500	OB3b_locus_tags.txt	1.000	CQW49_RS01380	100%
396	496	AM1_locus_tags.txt	1.000	META1_0694	100%
396	496	OB3b_locus_tags.txt	1.000	CQW49_RS04365	100%
397	496	AM1_locus_tags.txt	1.000	META1_4852	100%
397	496	OB3b_locus_tags.txt	1.000	CQW49_RS12745	100%
398	495	AM1_locus_tags.txt	1.000	META1_0419	100%
398	495	AM1_locus_tags.txt	0.069	META1_4597
398	495	OB3b_locus_tags.txt	1.000	CQW49_RS16715	100%
399	495	AM1_locus_tags.txt	1.000	META1_4418	46%
399	495	OB3b_locus_tags.txt	1.000	CQW49_RS12220	99%
400	494	AM1_locus_tags.txt	1.000	META1_2244	100%
400	494	OB3b_locus_tags.txt	1.000	CQW49_RS02420	100%
401	494	AM1_locus_tags.txt	1.000	META1_3818	100%
401	494	OB3b_locus_tags.txt	1.000	CQW49_RS20810	37%
402	493	AM1_locus_tags.txt	1.000	META1_2843	100%
402	493	OB3b_locus_tags.txt	1.000	CQW49_RS12195	100%
403	493	AM1_locus_tags.txt	1.000	META1_3153	100%
403	493	OB3b_locus_tags.txt	1.000	CQW49_RS11295	100%
404	493	AM1_locus_tags.txt	1.000	META1_1537	100%
404	493	OB3b_locus_tags.txt	1.000	CQW49_RS19015	100%
405	493	AM1_locus_tags.txt	1.000	META1_3187	100%
405	493	OB3b_locus_tags.txt	1.000	CQW49_RS12110	100%
406	491	AM1_locus_tags.txt	1.000	META1_0319	100%
406	491	OB3b_locus_tags.txt	1.000	CQW49_RS18860	100%
407	491	AM1_locus_tags.txt	1.000	META1_0222	100%
407	491	OB3b_locus_tags.txt	1.000	CQW49_RS19485	100%
408	489	AM1_locus_tags.txt	1.000	META1_4244	100%
408	489	OB3b_locus_tags.txt	1.000	CQW49_RS04985	100%
409	488	AM1_locus_tags.txt	1.000	META1_3527	100%
409	488	OB3b_locus_tags.txt	1.000	CQW49_RS10355	100%
410	485	AM1_locus_tags.txt	1.000	META1_0042	91%
410	485	OB3b_locus_tags.txt	1.000	CQW49_RS00390	100%
411	485	AM1_locus_tags.txt	1.000	META1_3180	100%
411	485	OB3b_locus_tags.txt	1.000	CQW49_RS06070	100%
412	485	AM1_locus_tags.txt	1.000	META1_4307	100%
412	485	OB3b_locus_tags.txt	1.000	CQW49_RS21310	100%
413	482	AM1_locus_tags.txt	1.000	META1_3000	100%
413	482	OB3b_locus_tags.txt	1.000	CQW49_RS01710	100%
414	482	AM1_locus_tags.txt	1.000	META1_5216	100%
414	482	OB3b_locus_tags.txt	1.000	CQW49_RS00705	100%
415	482	AM1_locus_tags.txt	1.000	META1_3330	100%
415	482	OB3b_locus_tags.txt	1.000	CQW49_RS23510	97%
416	481	AM1_locus_tags.txt	1.000	META1_0488	100%
416	481	OB3b_locus_tags.txt	1.000	CQW49_RS05590	100%
417	478	AM1_locus_tags.txt	1.000	META1_2326	63%
417	478	OB3b_locus_tags.txt	1.000	CQW49_RS20265	100%
418	477	AM1_locus_tags.txt	1.000	META1_1682	100%
418	477	OB3b_locus_tags.txt	1.000	CQW49_RS02410	100%
419	477	AM1_locus_tags.txt	1.000	META1_2302	100%
419	477	OB3b_locus_tags.txt	1.000	CQW49_RS14285	100%
420	477	AM1_locus_tags.txt	1.000	META1_2447	100%
420	477	OB3b_locus_tags.txt	1.000	CQW49_RS17415	100%
421	476	AM1_locus_tags.txt	1.000	META1_3856	100%
421	476	OB3b_locus_tags.txt	1.000	CQW49_RS10890	100%
422	476	AM1_locus_tags.txt	1.000	META1_4888	100%
422	476	OB3b_locus_tags.txt	1.000	CQW49_RS15465	100%
423	475	AM1_locus_tags.txt	1.000	META1_2156	100%
423	475	OB3b_locus_tags.txt	1.000	CQW49_RS10505	100%
424	475	AM1_locus_tags.txt	1.000	META1_5087	100%
424	475	OB3b_locus_tags.txt	1.000	CQW49_RS11235	100%
425	475	AM1_locus_tags.txt	1.000	META1_5024	100%
425	475	OB3b_locus_tags.txt	1.000	CQW49_RS22530	99%
426	474	AM1_locus_tags.txt	1.000	META1_0729	100%
426	474	OB3b_locus_tags.txt	1.000	CQW49_RS00990	100%
427	474	AM1_locus_tags.txt	1.000	META1_1709	100%
427	474	OB3b_locus_tags.txt	1.000	CQW49_RS12320	100%
428	474	AM1_locus_tags.txt	1.000	META1_4153	100%
428	474	OB3b_locus_tags.txt	1.000	CQW49_RS03920	100%
429	474	AM1_locus_tags.txt	1.000	META1_3146	100%
429	474	OB3b_locus_tags.txt	1.000	CQW49_RS11255	100%
430	473	AM1_locus_tags.txt	1.000	META1_0412	100%
430	473	OB3b_locus_tags.txt	1.000	CQW49_RS19235	100%
431	473	AM1_locus_tags.txt	1.000	META1_1404	100%
431	473	OB3b_locus_tags.txt	1.000	CQW49_RS23725	100%
432	472	AM1_locus_tags.txt	1.000	META1_2986	100%
432	472	OB3b_locus_tags.txt	1.000	CQW49_RS01955	100%
433	472	AM1_locus_tags.txt	1.000	META1_3120	100%
433	472	OB3b_locus_tags.txt	1.000	CQW49_RS02845	100%
434	471	AM1_locus_tags.txt	1.000	META1_3071	100%
434	471	OB3b_locus_tags.txt	1.000	CQW49_RS02225	100%
435	470	AM1_locus_tags.txt	1.000	META1_3705	96%
435	470	OB3b_locus_tags.txt	1.000	CQW49_RS10085	100%
436	469	AM1_locus_tags.txt	1.000	META1_1714	100%
436	469	OB3b_locus_tags.txt	1.000	CQW49_RS06355	100%
437	468	AM1_locus_tags.txt	1.000	META1_0499	100%
437	468	OB3b_locus_tags.txt	1.000	CQW49_RS06970	100%
438	467	AM1_locus_tags.txt	1.000	META1_2707	100%
438	467	OB3b_locus_tags.txt	1.000	CQW49_RS02790	100%
439	467	AM1_locus_tags.txt	1.000	META1_4486	100%
439	467	OB3b_locus_tags.txt	1.000	CQW49_RS06920	100%
440	466	AM1_locus_tags.txt	1.000	META1_3621	100%
440	466	OB3b_locus_tags.txt	1.000	CQW49_RS09435	100%
441	466	AM1_locus_tags.txt	1.000	META2_0850	100%
441	466	OB3b_locus_tags.txt	1.000	CQW49_RS06715	100%
442	465	AM1_locus_tags.txt	1.000	META1_0685	74%
442	465	OB3b_locus_tags.txt	1.000	CQW49_RS22125	100%
443	464	AM1_locus_tags.txt	1.000	META1_0030	98%
443	464	OB3b_locus_tags.txt	1.000	CQW49_RS00415	100%
444	464	AM1_locus_tags.txt	1.000	META1_2228	100%
444	464	OB3b_locus_tags.txt	1.000	CQW49_RS00355	95%
445	463	AM1_locus_tags.txt	1.000	META1_2028	99%
445	463	OB3b_locus_tags.txt	1.000	CQW49_RS06710	99%
446	463	AM1_locus_tags.txt	1.000	META1_4249	100%
446	463	OB3b_locus_tags.txt	1.000	CQW49_RS06935	100%
447	463	AM1_locus_tags.txt	1.000	META1_5183	100%
447	463	OB3b_locus_tags.txt	1.000	CQW49_RS04285	100%
448	462	AM1_locus_tags.txt	1.000	META1_2036	100%
448	462	OB3b_locus_tags.txt	1.000	CQW49_RS03740	100%
449	462	AM1_locus_tags.txt	1.000	META1_2540	100%
449	462	OB3b_locus_tags.txt	1.000	CQW49_RS04715	100%
450	462	AM1_locus_tags.txt	1.000	META1_3682	100%
450	462	OB3b_locus_tags.txt	1.000	CQW49_RS05085	100%
451	462	AM1_locus_tags.txt	1.000	META1_1351	100%
451	462	OB3b_locus_tags.txt	1.000	CQW49_RS20955	100%
452	462	AM1_locus_tags.txt	1.000	META1_4534	100%
452	462	OB3b_locus_tags.txt	1.000	CQW49_RS14485	100%
453	460	AM1_locus_tags.txt	1.000	META1_0805	100%
453	460	OB3b_locus_tags.txt	1.000	CQW49_RS09645	100%
454	459	AM1_locus_tags.txt	1.000	META1_5290	100%
454	459	OB3b_locus_tags.txt	1.000	CQW49_RS15505	100%
455	458	AM1_locus_tags.txt	1.000	META1_5189	99%
455	458	OB3b_locus_tags.txt	1.000	CQW49_RS09230	100%
456	458	AM1_locus_tags.txt	1.000	META1_3319	100%
456	458	OB3b_locus_tags.txt	1.000	CQW49_RS18880	100%
457	456	AM1_locus_tags.txt	1.000	META1_5141	100%
457	456	AM1_locus_tags.txt	0.776	META1_4199
457	456	OB3b_locus_tags.txt	1.000	CQW49_RS19495	100%
458	456	AM1_locus_tags.txt	1.000	META1_4633	100%
458	456	OB3b_locus_tags.txt	1.000	CQW49_RS01135	100%
459	455	AM1_locus_tags.txt	1.000	META1_1527	100%
459	455	OB3b_locus_tags.txt	1.000	CQW49_RS09500	100%
460	453	AM1_locus_tags.txt	1.000	META1_3151	100%
460	453	OB3b_locus_tags.txt	1.000	CQW49_RS11285	100%
461	453	AM1_locus_tags.txt	1.000	META1_4713	100%
461	453	OB3b_locus_tags.txt	1.000	CQW49_RS16625	100%
462	452	AM1_locus_tags.txt	1.000	META1_2582	100%
462	452	AM1_locus_tags.txt	0.593	META1_1198
462	452	AM1_locus_tags.txt	0.571	META2_1016
462	452	OB3b_locus_tags.txt	1.000	CQW49_RS22345	100%
463	452	AM1_locus_tags.txt	1.000	META1_2920	100%
463	452	OB3b_locus_tags.txt	1.000	CQW49_RS21225	100%
464	451	AM1_locus_tags.txt	1.000	META1_3416	100%
464	451	OB3b_locus_tags.txt	1.000	CQW49_RS09985	100%
465	451	AM1_locus_tags.txt	1.000	META1_4234	100%
465	451	OB3b_locus_tags.txt	1.000	CQW49_RS09385	100%
466	450	AM1_locus_tags.txt	1.000	META1_4521	99%
466	450	OB3b_locus_tags.txt	1.000	CQW49_RS06910	100%
467	450	AM1_locus_tags.txt	1.000	META1_5086	100%
467	450	OB3b_locus_tags.txt	1.000	CQW49_RS11240	100%
468	450	AM1_locus_tags.txt	1.000	META1_3139	100%
468	450	OB3b_locus_tags.txt	1.000	CQW49_RS20845	100%
469	449	AM1_locus_tags.txt	1.000	META1_1486	100%
469	449	OB3b_locus_tags.txt	1.000	CQW49_RS08860	100%
470	449	AM1_locus_tags.txt	1.000	META1_4394	100%
470	449	OB3b_locus_tags.txt	1.000	CQW49_RS05070	100%
471	447	AM1_locus_tags.txt	1.000	META1_2229	100%
471	447	OB3b_locus_tags.txt	1.000	CQW49_RS00350	83%
472	447	AM1_locus_tags.txt	1.000	META1_0314	100%
472	447	OB3b_locus_tags.txt	1.000	CQW49_RS17125	100%
473	446	AM1_locus_tags.txt	1.000	META1_1278	100%
473	446	OB3b_locus_tags.txt	1.000	CQW49_RS00920	100%
474	446	AM1_locus_tags.txt	1.000	META1_1727	100%
474	446	OB3b_locus_tags.txt	1.000	CQW49_RS12240	100%
475	444	AM1_locus_tags.txt	1.000	META1_2918	100%
475	444	OB3b_locus_tags.txt	1.000	CQW49_RS00235	100%
476	443	AM1_locus_tags.txt	1.000	META1_2395	100%
476	443	AM1_locus_tags.txt	0.922	META1_4041
476	443	OB3b_locus_tags.txt	1.000	CQW49_RS06255	100%
477	443	AM1_locus_tags.txt	1.000	META1_0558	100%
477	443	OB3b_locus_tags.txt	1.000	CQW49_RS11625	100%
478	443	AM1_locus_tags.txt	1.000	META1_3283	100%
478	443	OB3b_locus_tags.txt	1.000	CQW49_RS01500	100%
479	442	AM1_locus_tags.txt	1.000	META1_0808	100%
479	442	OB3b_locus_tags.txt	1.000	CQW49_RS16740	100%
480	442	AM1_locus_tags.txt	1.000	META1_3915	100%
480	442	OB3b_locus_tags.txt	1.000	CQW49_RS14445	100%
481	441	AM1_locus_tags.txt	1.000	META1_1002	100%
481	441	OB3b_locus_tags.txt	1.000	CQW49_RS13640	100%
482	441	AM1_locus_tags.txt	1.000	META1_0380	100%
482	441	OB3b_locus_tags.txt	1.000	CQW49_RS17750	100%
483	441	AM1_locus_tags.txt	1.000	META1_3486	100%
483	441	OB3b_locus_tags.txt	1.000	CQW49_RS16640	100%
484	441	AM1_locus_tags.txt	1.000	META1_3558	87%
484	441	OB3b_locus_tags.txt	1.000	CQW49_RS22220	100%
485	440	AM1_locus_tags.txt	1.000	META1_0751	100%
485	440	OB3b_locus_tags.txt	1.000	CQW49_RS10365	100%
486	440	AM1_locus_tags.txt	1.000	META1_0778	100%
486	440	OB3b_locus_tags.txt	1.000	CQW49_RS15595	100%
487	440	AM1_locus_tags.txt	1.000	META1_0448	99%
487	440	OB3b_locus_tags.txt	1.000	CQW49_RS18830	100%
488	440	AM1_locus_tags.txt	1.000	META1_0836	100%
488	440	OB3b_locus_tags.txt	1.000	CQW49_RS20930	100%
489	440	AM1_locus_tags.txt	1.000	META1_4465	100%
489	440	OB3b_locus_tags.txt	1.000	CQW49_RS13090	100%
490	440	AM1_locus_tags.txt	1.000	META1_3434	100%
490	440	OB3b_locus_tags.txt	1.000	CQW49_RS21270	100%
491	439	AM1_locus_tags.txt	1.000	META1_2836	100%
491	439	OB3b_locus_tags.txt	1.000	CQW49_RS10335	100%
492	438	AM1_locus_tags.txt	1.000	META1_1236	100%
492	438	AM1_locus_tags.txt	0.410	META2_1135
492	438	AM1_locus_tags.txt	0.086	META1_3501
492	438	OB3b_locus_tags.txt	1.000	CQW49_RS01445	100%
493	437	AM1_locus_tags.txt	1.000	META1_0283	100%
493	437	OB3b_locus_tags.txt	1.000	CQW49_RS03005	100%
494	437	AM1_locus_tags.txt	1.000	META1_2713	100%
494	437	OB3b_locus_tags.txt	1.000	CQW49_RS17580	100%
495	437	AM1_locus_tags.txt	1.000	META1_1405	100%
495	437	OB3b_locus_tags.txt	1.000	CQW49_RS23720	100%
496	436	AM1_locus_tags.txt	1.000	META1_4148	100%
496	436	OB3b_locus_tags.txt	1.000	CQW49_RS05575	100%
497	435	AM1_locus_tags.txt	1.000	META1_1140	100%
497	435	OB3b_locus_tags.txt	1.000	CQW49_RS16725	100%
498	435	AM1_locus_tags.txt	1.000	META2_0464	100%
498	435	OB3b_locus_tags.txt	1.000	CQW49_RS19505	100%
499	434	AM1_locus_tags.txt	1.000	META1_2068	100%
499	434	OB3b_locus_tags.txt	1.000	CQW49_RS00455	100%
500	434	AM1_locus_tags.txt	1.000	META1_0590	99%
500	434	OB3b_locus_tags.txt	1.000	CQW49_RS08595	100%
501	434	AM1_locus_tags.txt	1.000	META1_0862	100%
501	434	OB3b_locus_tags.txt	1.000	CQW49_RS10605	100%
502	434	AM1_locus_tags.txt	1.000	META1_2521	100%
502	434	OB3b_locus_tags.txt	1.000	CQW49_RS07650	100%
503	431	AM1_locus_tags.txt	1.000	META1_3122	100%
503	431	OB3b_locus_tags.txt	1.000	CQW49_RS01320	100%
504	431	AM1_locus_tags.txt	1.000	META1_2220	99%
504	431	OB3b_locus_tags.txt	1.000	CQW49_RS09130	100%
505	431	AM1_locus_tags.txt	1.000	META1_3212	100%
505	431	OB3b_locus_tags.txt	1.000	CQW49_RS20545	100%
506	430	AM1_locus_tags.txt	1.000	META1_1937	100%
506	430	OB3b_locus_tags.txt	1.000	CQW49_RS21005	100%
507	430	AM1_locus_tags.txt	1.000	META1_4653	99%
507	430	OB3b_locus_tags.txt	1.000	CQW49_RS17935	100%
508	429	AM1_locus_tags.txt	1.000	META1_3485	100%
508	429	OB3b_locus_tags.txt	1.000	CQW49_RS16635	100%
509	428	AM1_locus_tags.txt	1.000	META1_0720	100%
509	428	OB3b_locus_tags.txt	1.000	CQW49_RS08900	100%
510	428	AM1_locus_tags.txt	1.000	META1_2375	100%
510	428	OB3b_locus_tags.txt	1.000	CQW49_RS04165	100%
511	428	AM1_locus_tags.txt	1.000	META1_3020	100%
511	428	OB3b_locus_tags.txt	1.000	CQW49_RS01670	100%
512	427	AM1_locus_tags.txt	1.000	META1_2512	100%
512	427	OB3b_locus_tags.txt	1.000	CQW49_RS00280	100%
513	427	AM1_locus_tags.txt	1.000	META1_5116	100%
513	427	OB3b_locus_tags.txt	1.000	CQW49_RS20345	100%
514	426	AM1_locus_tags.txt	1.000	META1_0712	100%
514	426	OB3b_locus_tags.txt	1.000	CQW49_RS19450	100%
515	426	AM1_locus_tags.txt	1.000	META2_0114	100%
515	426	OB3b_locus_tags.txt	1.000	CQW49_RS14880	100%
516	425	AM1_locus_tags.txt	1.000	META1_0403	100%
516	425	OB3b_locus_tags.txt	1.000	CQW49_RS18530	100%
516	425	OB3b_locus_tags.txt	0.276	CQW49_RS09460
517	425	AM1_locus_tags.txt	1.000	META1_1436	100%
517	425	OB3b_locus_tags.txt	1.000	CQW49_RS20310	100%
518	424	AM1_locus_tags.txt	1.000	META1_1320	100%
518	424	OB3b_locus_tags.txt	1.000	CQW49_RS04075	100%
519	424	AM1_locus_tags.txt	1.000	META1_1517	100%
519	424	OB3b_locus_tags.txt	1.000	CQW49_RS16285	100%
520	421	AM1_locus_tags.txt	1.000	META1_1296	100%
520	421	OB3b_locus_tags.txt	1.000	CQW49_RS03970	100%
521	420	AM1_locus_tags.txt	1.000	META1_2275	100%
521	420	OB3b_locus_tags.txt	1.000	CQW49_RS13485	100%
522	420	AM1_locus_tags.txt	1.000	META1_3150	100%
522	420	OB3b_locus_tags.txt	1.000	CQW49_RS11270	100%
523	420	AM1_locus_tags.txt	1.000	META1_3932	99%
523	420	OB3b_locus_tags.txt	1.000	CQW49_RS09140	99%
524	420	AM1_locus_tags.txt	1.000	META1_2714	100%
524	420	OB3b_locus_tags.txt	1.000	CQW49_RS17575	100%
525	420	AM1_locus_tags.txt	1.000	META1_5123	100%
525	420	OB3b_locus_tags.txt	1.000	CQW49_RS20235	100%
526	418	AM1_locus_tags.txt	1.000	META1_2387	100%
526	418	OB3b_locus_tags.txt	1.000	CQW49_RS16585	100%
527	418	AM1_locus_tags.txt	1.000	META1_2445	100%
527	418	OB3b_locus_tags.txt	1.000	CQW49_RS17405	100%
528	416	AM1_locus_tags.txt	1.000	META1_0371	100%
528	416	OB3b_locus_tags.txt	1.000	CQW49_RS01760	100%
529	416	AM1_locus_tags.txt	1.000	META1_0003	100%
529	416	OB3b_locus_tags.txt	1.000	CQW49_RS04605	100%
530	416	AM1_locus_tags.txt	1.000	META1_1485	100%
530	416	OB3b_locus_tags.txt	1.000	CQW49_RS08855	100%
531	416	AM1_locus_tags.txt	1.000	META1_2870	100%
531	416	OB3b_locus_tags.txt	1.000	CQW49_RS03155	100%
532	416	AM1_locus_tags.txt	1.000	META1_5107	99%
532	416	OB3b_locus_tags.txt	1.000	CQW49_RS06625	100%
533	415	AM1_locus_tags.txt	1.000	META1_1697	100%
533	415	OB3b_locus_tags.txt	1.000	CQW49_RS09165	100%
534	413	AM1_locus_tags.txt	1.000	META1_0541	100%
534	413	OB3b_locus_tags.txt	1.000	CQW49_RS09040	100%
535	413	AM1_locus_tags.txt	1.000	META1_1940	100%
535	413	OB3b_locus_tags.txt	1.000	CQW49_RS20835	100%
536	412	AM1_locus_tags.txt	1.000	META1_5204	100%
536	412	OB3b_locus_tags.txt	1.000	CQW49_RS04460	100%
537	411	AM1_locus_tags.txt	1.000	META1_3469	100%
537	411	OB3b_locus_tags.txt	1.000	CQW49_RS10045	100%
538	410	AM1_locus_tags.txt	1.000	META1_3429	100%
538	410	OB3b_locus_tags.txt	1.000	CQW49_RS00075	100%
539	410	AM1_locus_tags.txt	1.000	META1_1053	100%
539	410	OB3b_locus_tags.txt	1.000	CQW49_RS11465	100%
540	410	AM1_locus_tags.txt	1.000	META1_3626	100%
540	410	OB3b_locus_tags.txt	1.000	CQW49_RS06210	100%
541	410	AM1_locus_tags.txt	1.000	META1_5145	100%
541	410	OB3b_locus_tags.txt	1.000	CQW49_RS10385	100%
542	409	AM1_locus_tags.txt	1.000	META1_5257	100%
542	409	OB3b_locus_tags.txt	1.000	CQW49_RS01725	100%
543	409	AM1_locus_tags.txt	1.000	META1_5094	100%
543	409	OB3b_locus_tags.txt	1.000	CQW49_RS18475	100%
544	408	AM1_locus_tags.txt	1.000	META1_2035	100%
544	408	OB3b_locus_tags.txt	1.000	CQW49_RS03735	100%
545	408	AM1_locus_tags.txt	1.000	META1_1161	100%
545	408	OB3b_locus_tags.txt	1.000	CQW49_RS11660	100%
546	408	AM1_locus_tags.txt	1.000	META1_1465	100%
546	408	OB3b_locus_tags.txt	1.000	CQW49_RS16605	100%
547	407	AM1_locus_tags.txt	1.000	META1_3894	100%
547	407	OB3b_locus_tags.txt	1.000	CQW49_RS11340	100%
548	407	AM1_locus_tags.txt	1.000	META1_5226	100%
548	407	OB3b_locus_tags.txt	1.000	CQW49_RS06565	100%
549	406	AM1_locus_tags.txt	1.000	META1_0167	100%
549	406	OB3b_locus_tags.txt	1.000	CQW49_RS12000	100%
550	406	AM1_locus_tags.txt	1.000	META1_1023	100%
550	406	OB3b_locus_tags.txt	1.000	CQW49_RS12370	100%
551	406	AM1_locus_tags.txt	1.000	META1_0405	100%
551	406	OB3b_locus_tags.txt	1.000	CQW49_RS18540	100%
552	406	AM1_locus_tags.txt	1.000	META1_2756	99%
552	406	OB3b_locus_tags.txt	1.000	CQW49_RS15555	100%
553	406	AM1_locus_tags.txt	1.000	META1_5134	100%
553	406	OB3b_locus_tags.txt	1.000	CQW49_RS11075	100%
554	404	AM1_locus_tags.txt	1.000	META1_2197	100%
554	404	OB3b_locus_tags.txt	1.000	CQW49_RS05390	100%
555	404	AM1_locus_tags.txt	1.000	META1_1823	99%
555	404	OB3b_locus_tags.txt	1.000	CQW49_RS07665	100%
556	404	AM1_locus_tags.txt	1.000	META1_4715	100%
556	404	OB3b_locus_tags.txt	1.000	CQW49_RS00030	99%
557	404	AM1_locus_tags.txt	1.000	META1_2835	100%
557	404	OB3b_locus_tags.txt	1.000	CQW49_RS10345	100%
558	404	AM1_locus_tags.txt	1.000	META1_2846	100%
558	404	OB3b_locus_tags.txt	1.000	CQW49_RS20450	100%
559	404	AM1_locus_tags.txt	1.000	META2_0869	100%
559	404	OB3b_locus_tags.txt	1.000	CQW49_RS05640	100%
560	403	AM1_locus_tags.txt	1.000	META1_0647	100%
560	403	OB3b_locus_tags.txt	1.000	CQW49_RS15570	100%
561	403	AM1_locus_tags.txt	1.000	META1_4871	99%
561	403	OB3b_locus_tags.txt	1.000	CQW49_RS04455	100%
562	403	AM1_locus_tags.txt	1.000	META1_4251	100%
562	403	OB3b_locus_tags.txt	1.000	CQW49_RS18890	100%
563	402	AM1_locus_tags.txt	1.000	META1_4689	100%
563	402	OB3b_locus_tags.txt	1.000	CQW49_RS16880	100%
564	401	AM1_locus_tags.txt	1.000	META1_2067	100%
564	401	OB3b_locus_tags.txt	1.000	CQW49_RS00460	100%
565	401	AM1_locus_tags.txt	1.000	META1_2452	99%
565	401	OB3b_locus_tags.txt	1.000	CQW49_RS09370	100%
566	401	AM1_locus_tags.txt	1.000	META1_1493	100%
566	401	OB3b_locus_tags.txt	1.000	CQW49_RS19120	100%
567	400	AM1_locus_tags.txt	1.000	META1_2363	100%
567	400	OB3b_locus_tags.txt	1.000	CQW49_RS04130	100%
568	400	AM1_locus_tags.txt	1.000	META1_0758	100%
568	400	OB3b_locus_tags.txt	1.000	CQW49_RS18465	100%
569	399	AM1_locus_tags.txt	1.000	META1_1748	100%
569	399	OB3b_locus_tags.txt	1.000	CQW49_RS03365	100%
570	399	AM1_locus_tags.txt	1.000	META1_2536	100%
570	399	OB3b_locus_tags.txt	1.000	CQW49_RS01755	100%
571	399	AM1_locus_tags.txt	1.000	META1_2159	100%
571	399	OB3b_locus_tags.txt	1.000	CQW49_RS10490	100%
572	399	AM1_locus_tags.txt	1.000	META1_3376	100%
572	399	OB3b_locus_tags.txt	1.000	CQW49_RS08265	100%
573	399	AM1_locus_tags.txt	1.000	META1_3863	100%
573	399	OB3b_locus_tags.txt	1.000	CQW49_RS10855	82%
574	399	AM1_locus_tags.txt	1.000	META1_4889	100%
574	399	OB3b_locus_tags.txt	1.000	CQW49_RS15460	100%
575	398	AM1_locus_tags.txt	1.000	META1_1330	100%
575	398	OB3b_locus_tags.txt	1.000	CQW49_RS17900	100%
576	398	AM1_locus_tags.txt	1.000	META1_1779	98%
576	398	OB3b_locus_tags.txt	1.000	CQW49_RS19330	100%
577	397	AM1_locus_tags.txt	1.000	META1_2345	100%
577	397	OB3b_locus_tags.txt	1.000	CQW49_RS08625	100%
578	397	AM1_locus_tags.txt	1.000	META1_3174	100%
578	397	OB3b_locus_tags.txt	1.000	CQW49_RS17660	100%
579	396	AM1_locus_tags.txt	1.000	META1_3530	100%
579	396	OB3b_locus_tags.txt	1.000	CQW49_RS01075	100%
580	396	AM1_locus_tags.txt	1.000	META2_0527	100%
580	396	OB3b_locus_tags.txt	1.000	CQW49_RS23115	60%
581	395	AM1_locus_tags.txt	1.000	META1_1526	100%
581	395	OB3b_locus_tags.txt	1.000	CQW49_RS16100	100%
582	395	AM1_locus_tags.txt	1.000	META1_1724	100%
582	395	OB3b_locus_tags.txt	1.000	CQW49_RS16085	100%
583	395	AM1_locus_tags.txt	1.000	META1_5127	100%
583	395	OB3b_locus_tags.txt	1.000	CQW49_RS00485	100%
584	394	AM1_locus_tags.txt	1.000	META1_0469	100%
584	394	OB3b_locus_tags.txt	1.000	CQW49_RS18780	100%
585	393	AM1_locus_tags.txt	1.000	META1_1441	100%
585	393	OB3b_locus_tags.txt	1.000	CQW49_RS13015	99%
586	393	AM1_locus_tags.txt	1.000	META1_2661	100%
586	393	OB3b_locus_tags.txt	1.000	CQW49_RS19925	100%
587	391	AM1_locus_tags.txt	1.000	META1_0286	100%
587	391	AM1_locus_tags.txt	0.091	META2_0327
587	391	OB3b_locus_tags.txt	1.000	CQW49_RS20375	100%
588	391	AM1_locus_tags.txt	1.000	META1_0562	100%
588	391	OB3b_locus_tags.txt	1.000	CQW49_RS12865	100%
589	391	AM1_locus_tags.txt	1.000	META1_0376	100%
589	391	OB3b_locus_tags.txt	1.000	CQW49_RS17725	100%
590	391	AM1_locus_tags.txt	1.000	META1_1435	100%
590	391	OB3b_locus_tags.txt	1.000	CQW49_RS20305	100%
591	390	AM1_locus_tags.txt	1.000	META1_0232	100%
591	390	OB3b_locus_tags.txt	1.000	CQW49_RS04595	100%
592	390	AM1_locus_tags.txt	1.000	META1_0809	100%
592	390	OB3b_locus_tags.txt	1.000	CQW49_RS15845	99%
593	390	AM1_locus_tags.txt	1.000	META1_1363	100%
593	390	OB3b_locus_tags.txt	1.000	CQW49_RS13565	100%
594	390	AM1_locus_tags.txt	1.000	META2_0254	100%
594	390	OB3b_locus_tags.txt	1.000	CQW49_RS14575	100%
595	389	AM1_locus_tags.txt	1.000	META1_2095	100%
595	389	OB3b_locus_tags.txt	1.000	CQW49_RS09305	100%
596	389	AM1_locus_tags.txt	1.000	META1_3497	100%
596	389	OB3b_locus_tags.txt	1.000	CQW49_RS13185	100%
597	388	AM1_locus_tags.txt	1.000	META1_0077	99%
597	388	AM1_locus_tags.txt	0.133	META1_2712
597	388	OB3b_locus_tags.txt	1.000	CQW49_RS09405	100%
598	388	AM1_locus_tags.txt	1.000	META1_3018	100%
598	388	OB3b_locus_tags.txt	1.000	CQW49_RS01680	100%
599	386	AM1_locus_tags.txt	1.000	META1_3392	100%
599	386	OB3b_locus_tags.txt	1.000	CQW49_RS04810	100%
600	384	AM1_locus_tags.txt	1.000	META1_5164	100%
600	384	OB3b_locus_tags.txt	1.000	CQW49_RS15965	100%
600	384	OB3b_locus_tags.txt	0.341	CQW49_RS06775
601	384	AM1_locus_tags.txt	1.000	META1_2200	100%
601	384	OB3b_locus_tags.txt	1.000	CQW49_RS16350	100%
602	384	AM1_locus_tags.txt	1.000	META1_3517	100%
602	384	OB3b_locus_tags.txt	1.000	CQW49_RS18595	100%
603	384	AM1_locus_tags.txt	1.000	META1_5071	100%
603	384	OB3b_locus_tags.txt	1.000	CQW49_RS14250	100%
604	383	AM1_locus_tags.txt	1.000	META1_0587	100%
604	383	OB3b_locus_tags.txt	1.000	CQW49_RS04235	100%
605	382	AM1_locus_tags.txt	1.000	META1_1791	100%
605	382	OB3b_locus_tags.txt	1.000	CQW49_RS04685	100%
606	382	AM1_locus_tags.txt	1.000	META1_1476	100%
606	382	OB3b_locus_tags.txt	1.000	CQW49_RS12790	100%
607	381	AM1_locus_tags.txt	1.000	META1_2065	100%
607	381	OB3b_locus_tags.txt	1.000	CQW49_RS00470	100%
608	381	AM1_locus_tags.txt	1.000	META1_5014	100%
608	381	OB3b_locus_tags.txt	1.000	CQW49_RS01915	100%
609	381	AM1_locus_tags.txt	1.000	META1_1529	100%
609	381	OB3b_locus_tags.txt	1.000	CQW49_RS19195	100%
610	380	AM1_locus_tags.txt	1.000	META1_2339	100%
610	380	OB3b_locus_tags.txt	1.000	CQW49_RS13150	100%
611	380	AM1_locus_tags.txt	1.000	META1_5318	100%
611	380	OB3b_locus_tags.txt	1.000	CQW49_RS12760	100%
612	379	AM1_locus_tags.txt	1.000	META1_1397	100%
612	379	OB3b_locus_tags.txt	1.000	CQW49_RS00880	100%
613	379	AM1_locus_tags.txt	1.000	META1_2153	100%
613	379	OB3b_locus_tags.txt	1.000	CQW49_RS10520	100%
614	379	AM1_locus_tags.txt	1.000	META1_5182	100%
614	379	OB3b_locus_tags.txt	1.000	CQW49_RS03385	100%
615	379	AM1_locus_tags.txt	1.000	META1_3211	100%
615	379	OB3b_locus_tags.txt	1.000	CQW49_RS15500	100%
616	378	AM1_locus_tags.txt	1.000	META1_2456	99%
616	378	OB3b_locus_tags.txt	1.000	CQW49_RS06900	100%
617	378	AM1_locus_tags.txt	1.000	META1_2518	100%
617	378	OB3b_locus_tags.txt	1.000	CQW49_RS07625	100%
618	378	AM1_locus_tags.txt	1.000	META1_2519	100%
618	378	OB3b_locus_tags.txt	1.000	CQW49_RS07640	100%
619	378	AM1_locus_tags.txt	1.000	META1_2331	100%
619	378	OB3b_locus_tags.txt	1.000	CQW49_RS09065	100%
620	378	AM1_locus_tags.txt	1.000	META1_2981	100%
620	378	OB3b_locus_tags.txt	1.000	CQW49_RS11760	100%
621	378	AM1_locus_tags.txt	1.000	META1_3027	100%
621	378	OB3b_locus_tags.txt	1.000	CQW49_RS20795	98%
622	378	AM1_locus_tags.txt	1.000	META1_4623	100%
622	378	OB3b_locus_tags.txt	1.000	CQW49_RS18000	100%
623	377	AM1_locus_tags.txt	1.000	META1_3147	100%
623	377	OB3b_locus_tags.txt	1.000	CQW49_RS11260	100%
624	377	AM1_locus_tags.txt	1.000	META2_1139	100%
624	377	OB3b_locus_tags.txt	1.000	CQW49_RS11785	100%
625	377	AM1_locus_tags.txt	1.000	META1_5120	100%
625	377	OB3b_locus_tags.txt	1.000	CQW49_RS20250	100%
626	376	AM1_locus_tags.txt	1.000	META1_4531	100%
626	376	OB3b_locus_tags.txt	1.000	CQW49_RS14500	100%
627	375	AM1_locus_tags.txt	1.000	META1_1728	100%
627	375	OB3b_locus_tags.txt	1.000	CQW49_RS12245	100%
628	375	AM1_locus_tags.txt	1.000	META1_4598	100%
628	375	OB3b_locus_tags.txt	1.000	CQW49_RS06115	99%
629	374	AM1_locus_tags.txt	1.000	META1_1725	100%
629	374	OB3b_locus_tags.txt	1.000	CQW49_RS16080	100%
630	374	AM1_locus_tags.txt	1.000	META1_2465	100%
630	374	OB3b_locus_tags.txt	1.000	CQW49_RS13320	100%
631	373	AM1_locus_tags.txt	1.000	META1_1360	100%
631	373	OB3b_locus_tags.txt	1.000	CQW49_RS00300	100%
632	373	AM1_locus_tags.txt	1.000	META1_1471	100%
632	373	OB3b_locus_tags.txt	1.000	CQW49_RS12805	100%
633	373	AM1_locus_tags.txt	1.000	META1_1520	99%
633	373	OB3b_locus_tags.txt	1.000	CQW49_RS19870	100%
634	373	AM1_locus_tags.txt	1.000	META1_5167	100%
634	373	OB3b_locus_tags.txt	1.000	CQW49_RS15980	100%
635	372	AM1_locus_tags.txt	1.000	META1_2748	49%
635	372	OB3b_locus_tags.txt	1.000	CQW49_RS12280	100%
636	370	AM1_locus_tags.txt	1.000	META1_0660	100%
636	370	OB3b_locus_tags.txt	1.000	CQW49_RS03145	100%
637	369	AM1_locus_tags.txt	1.000	META1_2599	93%
637	369	AM1_locus_tags.txt	0.754	META2_0201
637	369	OB3b_locus_tags.txt	1.000	CQW49_RS05010	99%
638	369	AM1_locus_tags.txt	1.000	META1_1389	100%
638	369	OB3b_locus_tags.txt	1.000	CQW49_RS02690	100%
639	369	AM1_locus_tags.txt	1.000	META1_3472	100%
639	369	OB3b_locus_tags.txt	1.000	CQW49_RS10060	100%
640	369	AM1_locus_tags.txt	1.000	META1_5104	100%
640	369	OB3b_locus_tags.txt	1.000	CQW49_RS03440	100%
641	368	AM1_locus_tags.txt	1.000	META1_0321	100%
641	368	OB3b_locus_tags.txt	1.000	CQW49_RS06945	100%
642	368	AM1_locus_tags.txt	1.000	META1_2289	100%
642	368	OB3b_locus_tags.txt	1.000	CQW49_RS19630	100%
643	368	AM1_locus_tags.txt	1.000	META1_4228	100%
643	368	OB3b_locus_tags.txt	1.000	CQW49_RS11390	99%
644	368	AM1_locus_tags.txt	1.000	META1_4890	100%
644	368	OB3b_locus_tags.txt	1.000	CQW49_RS15455	100%
645	367	AM1_locus_tags.txt	1.000	META1_0525	100%
645	367	OB3b_locus_tags.txt	1.000	CQW49_RS06130	100%
646	367	AM1_locus_tags.txt	1.000	META1_0377	100%
646	367	OB3b_locus_tags.txt	1.000	CQW49_RS17735	100%
647	367	AM1_locus_tags.txt	1.000	META1_0218	100%
647	367	OB3b_locus_tags.txt	1.000	CQW49_RS20085	100%
648	366	AM1_locus_tags.txt	1.000	META1_0404	100%
648	366	OB3b_locus_tags.txt	1.000	CQW49_RS18535	100%
649	366	AM1_locus_tags.txt	1.000	META1_0406	100%
649	366	OB3b_locus_tags.txt	1.000	CQW49_RS18545	100%
650	366	AM1_locus_tags.txt	1.000	META1_4640	100%
650	366	OB3b_locus_tags.txt	1.000	CQW49_RS04135	100%
651	364	AM1_locus_tags.txt	1.000	META1_2397	100%
651	364	AM1_locus_tags.txt	0.823	META1_4039
651	364	OB3b_locus_tags.txt	1.000	CQW49_RS06240	100%
652	364	AM1_locus_tags.txt	1.000	META1_2851	100%
652	364	OB3b_locus_tags.txt	1.000	CQW49_RS02720	100%
653	364	AM1_locus_tags.txt	1.000	META1_4920	100%
653	364	OB3b_locus_tags.txt	1.000	CQW49_RS20100	100%
654	363	AM1_locus_tags.txt	1.000	META1_0317	100%
654	363	OB3b_locus_tags.txt	1.000	CQW49_RS18835	100%
655	363	AM1_locus_tags.txt	1.000	META1_1434	100%
655	363	OB3b_locus_tags.txt	1.000	CQW49_RS20300	100%
656	362	AM1_locus_tags.txt	1.000	META1_0168	100%
656	362	OB3b_locus_tags.txt	1.000	CQW49_RS05365	100%
657	362	AM1_locus_tags.txt	1.000	META1_4363	100%
657	362	OB3b_locus_tags.txt	1.000	CQW49_RS01410	100%
658	362	AM1_locus_tags.txt	1.000	META1_0509	99%
658	362	OB3b_locus_tags.txt	1.000	CQW49_RS19740	100%
659	362	AM1_locus_tags.txt	1.000	META1_4850	100%
659	362	OB3b_locus_tags.txt	1.000	CQW49_RS16680	100%
660	361	AM1_locus_tags.txt	1.000	META1_3193	100%
660	361	OB3b_locus_tags.txt	1.000	CQW49_RS01440	100%
661	361	AM1_locus_tags.txt	1.000	META1_3403	100%
661	361	OB3b_locus_tags.txt	1.000	CQW49_RS13435	100%
662	361	AM1_locus_tags.txt	1.000	META1_3457	100%
662	361	OB3b_locus_tags.txt	1.000	CQW49_RS15520	100%
663	360	AM1_locus_tags.txt	1.000	META1_1833	100%
663	360	AM1_locus_tags.txt	0.156	META1_3826
663	360	AM1_locus_tags.txt	0.103	META1_3741
663	360	OB3b_locus_tags.txt	1.000	CQW49_RS17795	98%
664	360	AM1_locus_tags.txt	1.000	META1_1298	100%
664	360	OB3b_locus_tags.txt	1.000	CQW49_RS03975	100%
665	360	AM1_locus_tags.txt	1.000	META1_1763	100%
665	360	OB3b_locus_tags.txt	1.000	CQW49_RS13530	100%
666	360	AM1_locus_tags.txt	1.000	META1_4386	100%
666	360	OB3b_locus_tags.txt	1.000	CQW49_RS11370	100%
667	358	AM1_locus_tags.txt	1.000	META1_0556	100%
667	358	OB3b_locus_tags.txt	1.000	CQW49_RS11635	100%
668	358	AM1_locus_tags.txt	1.000	META1_1175	100%
668	358	OB3b_locus_tags.txt	1.000	CQW49_RS09425	100%
669	358	AM1_locus_tags.txt	1.000	META1_4359	100%
669	358	OB3b_locus_tags.txt	1.000	CQW49_RS01425	100%
670	358	AM1_locus_tags.txt	1.000	META1_1987	100%
670	358	OB3b_locus_tags.txt	1.000	CQW49_RS13085	100%
671	358	AM1_locus_tags.txt	1.000	META1_0484	100%
671	358	OB3b_locus_tags.txt	1.000	CQW49_RS20320	100%
672	358	AM1_locus_tags.txt	1.000	META1_2058	100%
672	358	OB3b_locus_tags.txt	1.000	CQW49_RS15695	100%
673	356	AM1_locus_tags.txt	1.000	META1_1988	100%
673	356	OB3b_locus_tags.txt	1.000	CQW49_RS16335	100%
673	356	OB3b_locus_tags.txt	0.454	CQW49_RS16340
674	356	AM1_locus_tags.txt	1.000	META1_0659	100%
674	356	OB3b_locus_tags.txt	1.000	CQW49_RS03150	100%
675	356	AM1_locus_tags.txt	1.000	META1_2949	100%
675	356	OB3b_locus_tags.txt	1.000	CQW49_RS12485	100%
676	356	AM1_locus_tags.txt	1.000	META1_3662	100%
676	356	OB3b_locus_tags.txt	1.000	CQW49_RS09450	100%
677	356	AM1_locus_tags.txt	1.000	META1_3381	100%
677	356	OB3b_locus_tags.txt	1.000	CQW49_RS19575	100%
678	355	AM1_locus_tags.txt	1.000	META1_0706	100%
678	355	OB3b_locus_tags.txt	1.000	CQW49_RS00855	100%
679	355	AM1_locus_tags.txt	1.000	META1_0622	100%
679	355	OB3b_locus_tags.txt	1.000	CQW49_RS13400	100%
680	355	AM1_locus_tags.txt	1.000	META1_1783	100%
680	355	OB3b_locus_tags.txt	1.000	CQW49_RS19320	100%
681	355	AM1_locus_tags.txt	1.000	META1_5090	100%
681	355	OB3b_locus_tags.txt	1.000	CQW49_RS11220	100%
682	354	AM1_locus_tags.txt	1.000	META1_2989	100%
682	354	OB3b_locus_tags.txt	1.000	CQW49_RS01945	100%
683	354	AM1_locus_tags.txt	1.000	META1_4925	100%
683	354	OB3b_locus_tags.txt	1.000	CQW49_RS11585	100%
684	354	AM1_locus_tags.txt	1.000	META1_4280	100%
684	354	OB3b_locus_tags.txt	1.000	CQW49_RS18275	100%
685	353	AM1_locus_tags.txt	1.000	META1_0223	100%
685	353	OB3b_locus_tags.txt	1.000	CQW49_RS19490	100%
686	353	AM1_locus_tags.txt	1.000	META1_4809	100%
686	353	OB3b_locus_tags.txt	1.000	CQW49_RS15635	100%
687	351	AM1_locus_tags.txt	1.000	META1_0925	100%
687	351	OB3b_locus_tags.txt	1.000	CQW49_RS07230	100%
688	351	AM1_locus_tags.txt	1.000	META1_1010	100%
688	351	OB3b_locus_tags.txt	1.000	CQW49_RS10155	100%
689	351	AM1_locus_tags.txt	1.000	META1_0783	100%
689	351	OB3b_locus_tags.txt	1.000	CQW49_RS15575	100%
690	351	AM1_locus_tags.txt	1.000	META1_3844	100%
690	351	OB3b_locus_tags.txt	1.000	CQW49_RS05920	100%
691	351	AM1_locus_tags.txt	1.000	META1_4495	100%
691	351	OB3b_locus_tags.txt	1.000	CQW49_RS05885	100%
692	350	AM1_locus_tags.txt	1.000	META1_1814	100%
692	350	OB3b_locus_tags.txt	1.000	CQW49_RS00140	100%
693	350	AM1_locus_tags.txt	1.000	META1_0760	100%
693	350	OB3b_locus_tags.txt	1.000	CQW49_RS18270	100%
694	350	AM1_locus_tags.txt	1.000	META1_1492	100%
694	350	OB3b_locus_tags.txt	1.000	CQW49_RS19125	100%
695	349	AM1_locus_tags.txt	1.000	p1METAp0007	100%
695	349	OB3b_locus_tags.txt	1.000	CQW49_RS22805	100%
695	349	OB3b_locus_tags.txt	0.440	CQW49_RS14005
695	349	OB3b_locus_tags.txt	0.425	CQW49_RS15255
695	349	OB3b_locus_tags.txt	0.286	CQW49_RS14555
696	349	AM1_locus_tags.txt	1.000	META1_0342	100%
696	349	OB3b_locus_tags.txt	1.000	CQW49_RS09340	100%
697	349	AM1_locus_tags.txt	1.000	META1_5243	100%
697	349	OB3b_locus_tags.txt	1.000	CQW49_RS20290	100%
698	348	AM1_locus_tags.txt	1.000	META1_3320	100%
698	348	OB3b_locus_tags.txt	1.000	CQW49_RS19185	100%
699	348	AM1_locus_tags.txt	1.000	META1_4529	100%
699	348	OB3b_locus_tags.txt	1.000	CQW49_RS14510	100%
700	347	AM1_locus_tags.txt	1.000	META1_0426	100%
700	347	OB3b_locus_tags.txt	1.000	CQW49_RS01160	100%
701	347	AM1_locus_tags.txt	1.000	META1_2100	99%
701	347	OB3b_locus_tags.txt	1.000	CQW49_RS00250	87%
702	347	AM1_locus_tags.txt	1.000	META1_3090	100%
702	347	OB3b_locus_tags.txt	1.000	CQW49_RS12210	100%
703	346	AM1_locus_tags.txt	1.000	META1_1756	100%
703	346	OB3b_locus_tags.txt	1.000	CQW49_RS03845	100%
704	346	AM1_locus_tags.txt	1.000	META1_3345	99%
704	346	OB3b_locus_tags.txt	1.000	CQW49_RS01540	100%
705	346	AM1_locus_tags.txt	1.000	META2_0576	100%
705	346	OB3b_locus_tags.txt	1.000	CQW49_RS07600	100%
706	346	AM1_locus_tags.txt	1.000	META1_4537	100%
706	346	OB3b_locus_tags.txt	1.000	CQW49_RS14465	100%
707	344	AM1_locus_tags.txt	1.000	META1_0766	100%
707	344	OB3b_locus_tags.txt	1.000	CQW49_RS00490	100%
708	344	AM1_locus_tags.txt	1.000	META1_2478	100%
708	344	OB3b_locus_tags.txt	1.000	CQW49_RS16410	100%
709	344	AM1_locus_tags.txt	1.000	META1_4709	100%
709	344	OB3b_locus_tags.txt	1.000	CQW49_RS10090	100%
710	344	AM1_locus_tags.txt	1.000	META1_5190	100%
710	344	OB3b_locus_tags.txt	1.000	CQW49_RS16985	100%
711	343	AM1_locus_tags.txt	1.000	META1_0424	100%
711	343	OB3b_locus_tags.txt	1.000	CQW49_RS11430	100%
712	343	AM1_locus_tags.txt	1.000	META1_0447	99%
712	343	OB3b_locus_tags.txt	1.000	CQW49_RS18820	100%
713	343	AM1_locus_tags.txt	1.000	META1_2888	100%
713	343	OB3b_locus_tags.txt	1.000	CQW49_RS11200	100%
714	342	AM1_locus_tags.txt	1.000	META1_2925	100%
714	342	OB3b_locus_tags.txt	1.000	CQW49_RS13370	100%
715	342	AM1_locus_tags.txt	1.000	META1_4585	99%
715	342	OB3b_locus_tags.txt	1.000	CQW49_RS20585	100%
716	341	AM1_locus_tags.txt	1.000	META1_3895	100%
716	341	OB3b_locus_tags.txt	1.000	CQW49_RS11345	100%
717	341	AM1_locus_tags.txt	1.000	META1_4255	100%
717	341	OB3b_locus_tags.txt	1.000	CQW49_RS18600	100%
718	341	AM1_locus_tags.txt	1.000	META1_4636	100%
718	341	OB3b_locus_tags.txt	1.000	CQW49_RS17480	100%
719	340	AM1_locus_tags.txt	1.000	META1_1356	100%
719	340	OB3b_locus_tags.txt	1.000	CQW49_RS20945	100%
720	340	AM1_locus_tags.txt	1.000	META1_2882	100%
720	340	OB3b_locus_tags.txt	1.000	CQW49_RS15960	100%
721	340	AM1_locus_tags.txt	1.000	META1_4319	100%
721	340	OB3b_locus_tags.txt	1.000	CQW49_RS10820	100%
722	339	AM1_locus_tags.txt	1.000	META1_0383	81%
722	339	OB3b_locus_tags.txt	1.000	CQW49_RS15800	100%
723	338	AM1_locus_tags.txt	1.000	META1_3872	100%
723	338	OB3b_locus_tags.txt	1.000	CQW49_RS04970	100%
724	338	AM1_locus_tags.txt	1.000	META1_4620	100%
724	338	OB3b_locus_tags.txt	1.000	CQW49_RS03025	100%
725	337	AM1_locus_tags.txt	1.000	META1_0854	100%
725	337	OB3b_locus_tags.txt	1.000	CQW49_RS05350	100%
726	337	AM1_locus_tags.txt	1.000	META1_3906	100%
726	337	OB3b_locus_tags.txt	1.000	CQW49_RS05045	100%
727	336	AM1_locus_tags.txt	1.000	META1_2486	99%
727	336	OB3b_locus_tags.txt	1.000	CQW49_RS22190	46%
727	336	OB3b_locus_tags.txt	0.123	CQW49_RS13685
728	336	AM1_locus_tags.txt	1.000	META1_4626	100%
728	336	OB3b_locus_tags.txt	1.000	CQW49_RS02195	100%
729	336	AM1_locus_tags.txt	1.000	META1_2325	100%
729	336	OB3b_locus_tags.txt	1.000	CQW49_RS15395	100%
730	335	AM1_locus_tags.txt	1.000	META1_0320	100%
730	335	OB3b_locus_tags.txt	1.000	CQW49_RS06950	100%
731	335	AM1_locus_tags.txt	1.000	META1_4859	100%
731	335	OB3b_locus_tags.txt	1.000	CQW49_RS04465	100%
732	335	AM1_locus_tags.txt	1.000	META1_5169	100%
732	335	OB3b_locus_tags.txt	1.000	CQW49_RS15990	100%
733	334	AM1_locus_tags.txt	1.000	META1_1789	100%
733	334	OB3b_locus_tags.txt	1.000	CQW49_RS04695	100%
734	334	AM1_locus_tags.txt	1.000	META1_3701	100%
734	334	OB3b_locus_tags.txt	1.000	CQW49_RS17800	100%
735	333	AM1_locus_tags.txt	1.000	META1_2502	100%
735	333	AM1_locus_tags.txt	0.865	META1_3692
735	333	OB3b_locus_tags.txt	1.000	CQW49_RS19470	100%
735	333	OB3b_locus_tags.txt	0.800	CQW49_RS00130
736	332	AM1_locus_tags.txt	1.000	META1_0804	100%
736	332	OB3b_locus_tags.txt	1.000	CQW49_RS09640	100%
737	332	AM1_locus_tags.txt	1.000	META1_2450	100%
737	332	OB3b_locus_tags.txt	1.000	CQW49_RS17430	100%
738	332	AM1_locus_tags.txt	1.000	META1_2417	100%
738	332	OB3b_locus_tags.txt	1.000	CQW49_RS20900	100%
739	331	AM1_locus_tags.txt	1.000	META1_0369	100%
739	331	OB3b_locus_tags.txt	1.000	CQW49_RS09075	100%
740	331	AM1_locus_tags.txt	1.000	META1_2530	99%
740	331	OB3b_locus_tags.txt	1.000	CQW49_RS06445	99%
741	331	AM1_locus_tags.txt	1.000	META1_3249	97%
741	331	OB3b_locus_tags.txt	1.000	CQW49_RS06880	97%
742	331	AM1_locus_tags.txt	1.000	META1_2948	100%
742	331	OB3b_locus_tags.txt	1.000	CQW49_RS10250	100%
743	331	AM1_locus_tags.txt	1.000	META1_2845	100%
743	331	OB3b_locus_tags.txt	1.000	CQW49_RS16910	98%
744	331	AM1_locus_tags.txt	1.000	META1_2537	100%
744	331	OB3b_locus_tags.txt	1.000	CQW49_RS20755	100%
745	330	AM1_locus_tags.txt	1.000	META1_2070	100%
745	330	OB3b_locus_tags.txt	1.000	CQW49_RS00445	100%
746	330	AM1_locus_tags.txt	1.000	META1_3106	100%
746	330	OB3b_locus_tags.txt	1.000	CQW49_RS02095	100%
747	329	AM1_locus_tags.txt	1.000	META1_5048	100%
747	329	OB3b_locus_tags.txt	1.000	CQW49_RS03075	100%
748	329	AM1_locus_tags.txt	1.000	META1_2496	100%
748	329	OB3b_locus_tags.txt	1.000	CQW49_RS16555	100%
749	329	AM1_locus_tags.txt	1.000	META1_3646	100%
749	329	OB3b_locus_tags.txt	1.000	CQW49_RS12660	100%
750	329	AM1_locus_tags.txt	1.000	META1_5165	100%
750	329	OB3b_locus_tags.txt	1.000	CQW49_RS15970	100%
751	329	AM1_locus_tags.txt	1.000	META1_5121	100%
751	329	OB3b_locus_tags.txt	1.000	CQW49_RS20245	100%
752	327	AM1_locus_tags.txt	1.000	META1_0053	100%
752	327	OB3b_locus_tags.txt	1.000	CQW49_RS04195	100%
753	327	AM1_locus_tags.txt	1.000	META1_0954	100%
753	327	OB3b_locus_tags.txt	1.000	CQW49_RS22065	100%
754	327	AM1_locus_tags.txt	1.000	META1_5132	100%
754	327	OB3b_locus_tags.txt	1.000	CQW49_RS09100	100%
755	326	AM1_locus_tags.txt	1.000	META1_3199	81%
755	326	OB3b_locus_tags.txt	1.000	CQW49_RS06320	100%
755	326	OB3b_locus_tags.txt	0.182	CQW49_RS19535
756	325	AM1_locus_tags.txt	1.000	META1_1491	100%
756	325	OB3b_locus_tags.txt	1.000	CQW49_RS03380	92%
757	325	AM1_locus_tags.txt	1.000	META1_4558	83%
757	325	OB3b_locus_tags.txt	1.000	CQW49_RS21305	100%
758	324	AM1_locus_tags.txt	1.000	META1_0199	100%
758	324	OB3b_locus_tags.txt	1.000	CQW49_RS02900	100%
759	324	AM1_locus_tags.txt	1.000	META1_1003	100%
759	324	OB3b_locus_tags.txt	1.000	CQW49_RS13645	100%
760	324	AM1_locus_tags.txt	1.000	META1_3080	100%
760	324	OB3b_locus_tags.txt	1.000	CQW49_RS12300	100%
761	323	AM1_locus_tags.txt	1.000	META1_2047	100%
761	323	OB3b_locus_tags.txt	1.000	CQW49_RS02870	100%
762	323	AM1_locus_tags.txt	1.000	META1_1385	100%
762	323	OB3b_locus_tags.txt	1.000	CQW49_RS12820	100%
763	323	AM1_locus_tags.txt	1.000	META1_3373	100%
763	323	OB3b_locus_tags.txt	1.000	CQW49_RS19555	100%
764	323	AM1_locus_tags.txt	1.000	META1_4584	100%
764	323	OB3b_locus_tags.txt	1.000	CQW49_RS20580	100%
765	322	AM1_locus_tags.txt	1.000	META1_4959	100%
765	322	OB3b_locus_tags.txt	1.000	CQW49_RS00150	94%
766	321	AM1_locus_tags.txt	1.000	META1_0557	57%
766	321	AM1_locus_tags.txt	0.142	META1_4198
766	321	OB3b_locus_tags.txt	1.000	CQW49_RS06305	100%
767	321	AM1_locus_tags.txt	1.000	META1_3487	100%
767	321	OB3b_locus_tags.txt	1.000	CQW49_RS00950	100%
768	321	AM1_locus_tags.txt	1.000	META1_4674	100%
768	321	OB3b_locus_tags.txt	1.000	CQW49_RS01060	100%
769	320	AM1_locus_tags.txt	1.000	META1_2732	100%
769	320	OB3b_locus_tags.txt	1.000	CQW49_RS19640	100%
770	319	AM1_locus_tags.txt	1.000	META2_0173	100%
770	319	AM1_locus_tags.txt	0.472	META1_2654
770	319	AM1_locus_tags.txt	0.066	p1METAp0021
770	319	OB3b_locus_tags.txt	1.000	CQW49_RS19935	100%
771	319	AM1_locus_tags.txt	1.000	META1_2198	100%
771	319	OB3b_locus_tags.txt	1.000	CQW49_RS05385	100%
772	319	AM1_locus_tags.txt	1.000	META1_2208	100%
772	319	OB3b_locus_tags.txt	1.000	CQW49_RS05880	100%
773	319	AM1_locus_tags.txt	1.000	META1_2837	100%
773	319	OB3b_locus_tags.txt	1.000	CQW49_RS10330	100%
774	319	AM1_locus_tags.txt	1.000	META1_4948	86%
774	319	OB3b_locus_tags.txt	1.000	CQW49_RS13010	100%
775	318	AM1_locus_tags.txt	1.000	META1_2511	100%
775	318	OB3b_locus_tags.txt	1.000	CQW49_RS00060	100%
776	315	AM1_locus_tags.txt	1.000	META1_4684	100%
776	315	OB3b_locus_tags.txt	1.000	CQW49_RS06540	100%
777	315	AM1_locus_tags.txt	1.000	META1_4313	100%
777	315	OB3b_locus_tags.txt	1.000	CQW49_RS16175	100%
778	315	AM1_locus_tags.txt	1.000	META1_3661	100%
778	315	OB3b_locus_tags.txt	1.000	CQW49_RS20175	100%
779	314	AM1_locus_tags.txt	1.000	META1_2175	100%
779	314	OB3b_locus_tags.txt	1.000	CQW49_RS10435	100%
780	314	AM1_locus_tags.txt	1.000	META1_5244	100%
780	314	OB3b_locus_tags.txt	1.000	CQW49_RS04360	100%
781	314	AM1_locus_tags.txt	1.000	META1_4277	99%
781	314	OB3b_locus_tags.txt	1.000	CQW49_RS20515	100%
782	313	AM1_locus_tags.txt	1.000	META1_1820	99%
782	313	OB3b_locus_tags.txt	1.000	CQW49_RS11845	100%
783	313	AM1_locus_tags.txt	1.000	META1_4360	100%
783	313	OB3b_locus_tags.txt	1.000	CQW49_RS01420	98%
784	313	AM1_locus_tags.txt	1.000	META1_3484	96%
784	313	OB3b_locus_tags.txt	1.000	CQW49_RS16650	100%
785	312	AM1_locus_tags.txt	1.000	META1_3629	100%
785	312	OB3b_locus_tags.txt	1.000	CQW49_RS02205	100%
786	312	AM1_locus_tags.txt	1.000	META1_0666	100%
786	312	OB3b_locus_tags.txt	1.000	CQW49_RS17635	100%
787	312	AM1_locus_tags.txt	1.000	META1_0452	99%
787	312	OB3b_locus_tags.txt	1.000	CQW49_RS19820	100%
788	312	AM1_locus_tags.txt	1.000	META1_1930	100%
788	312	OB3b_locus_tags.txt	1.000	CQW49_RS20600	100%
789	312	AM1_locus_tags.txt	1.000	META1_3156	100%
789	312	OB3b_locus_tags.txt	1.000	CQW49_RS17850	100%
790	311	AM1_locus_tags.txt	1.000	META1_0619	99%
790	311	OB3b_locus_tags.txt	1.000	CQW49_RS01850	99%
791	311	AM1_locus_tags.txt	1.000	META1_5219	100%
791	311	OB3b_locus_tags.txt	1.000	CQW49_RS00720	100%
792	309	AM1_locus_tags.txt	1.000	META1_1477	100%
792	309	OB3b_locus_tags.txt	1.000	CQW49_RS12785	100%
793	309	AM1_locus_tags.txt	1.000	META1_0463	99%
793	309	OB3b_locus_tags.txt	1.000	CQW49_RS18800	100%
794	309	AM1_locus_tags.txt	1.000	META1_4576	100%
794	309	OB3b_locus_tags.txt	1.000	CQW49_RS01610	100%
795	309	AM1_locus_tags.txt	1.000	META1_2273	100%
795	309	OB3b_locus_tags.txt	1.000	CQW49_RS13475	100%
796	309	AM1_locus_tags.txt	1.000	META1_2419	100%
796	309	OB3b_locus_tags.txt	1.000	CQW49_RS20885	100%
797	309	AM1_locus_tags.txt	1.000	META1_3221	99%
797	309	OB3b_locus_tags.txt	1.000	CQW49_RS21380	100%
798	308	AM1_locus_tags.txt	1.000	META1_3132	100%
798	308	OB3b_locus_tags.txt	1.000	CQW49_RS17895	99%
799	307	AM1_locus_tags.txt	1.000	META1_0078	100%
799	307	AM1_locus_tags.txt	1.000	META1_1241	100%
799	307	OB3b_locus_tags.txt	1.000	CQW49_RS04735	100%
800	307	AM1_locus_tags.txt	1.000	META1_0814	100%
800	307	OB3b_locus_tags.txt	1.000	CQW49_RS12295	100%
801	307	AM1_locus_tags.txt	1.000	META1_3067	100%
801	307	OB3b_locus_tags.txt	1.000	CQW49_RS01970	100%
802	307	AM1_locus_tags.txt	1.000	META1_5008	99%
802	307	OB3b_locus_tags.txt	1.000	CQW49_RS00955	100%
803	307	AM1_locus_tags.txt	1.000	META1_4311	100%
803	307	OB3b_locus_tags.txt	1.000	CQW49_RS18490	100%
804	306	AM1_locus_tags.txt	1.000	META1_1497	100%
804	306	OB3b_locus_tags.txt	1.000	CQW49_RS04675	100%
805	306	AM1_locus_tags.txt	1.000	META1_3019	100%
805	306	OB3b_locus_tags.txt	1.000	CQW49_RS01675	100%
806	305	AM1_locus_tags.txt	1.000	META2_1007	100%
806	305	AM1_locus_tags.txt	0.903	META1_1207
806	305	AM1_locus_tags.txt	0.716	META1_2584
806	305	AM1_locus_tags.txt	0.378	META1_4209
806	305	OB3b_locus_tags.txt	1.000	CQW49_RS10765	100%
807	305	AM1_locus_tags.txt	1.000	META1_3430	98%
807	305	OB3b_locus_tags.txt	1.000	CQW49_RS00070	100%
808	305	AM1_locus_tags.txt	1.000	META1_4821	100%
808	305	OB3b_locus_tags.txt	1.000	CQW49_RS22235	100%
809	304	AM1_locus_tags.txt	1.000	META1_1815	100%
809	304	OB3b_locus_tags.txt	1.000	CQW49_RS11775	100%
810	304	AM1_locus_tags.txt	1.000	META1_4420	100%
810	304	OB3b_locus_tags.txt	1.000	CQW49_RS01300	100%
811	304	AM1_locus_tags.txt	1.000	META1_3234	100%
811	304	OB3b_locus_tags.txt	1.000	CQW49_RS09710	100%
812	304	AM1_locus_tags.txt	1.000	META1_4722	100%
812	304	OB3b_locus_tags.txt	1.000	CQW49_RS17255	100%
813	303	AM1_locus_tags.txt	1.000	META1_5166	100%
813	303	OB3b_locus_tags.txt	1.000	CQW49_RS15975	100%
814	302	AM1_locus_tags.txt	1.000	META1_4072	3%
814	302	AM1_locus_tags.txt	0.204	META1_4185
814	302	AM1_locus_tags.txt	0.056	META1_0278
814	302	OB3b_locus_tags.txt	1.000	CQW49_RS19920	100%
815	302	AM1_locus_tags.txt	1.000	META1_0981	95%
815	302	OB3b_locus_tags.txt	1.000	CQW49_RS04325	81%
816	302	AM1_locus_tags.txt	1.000	META1_1938	100%
816	302	OB3b_locus_tags.txt	1.000	CQW49_RS00205	100%
817	302	AM1_locus_tags.txt	1.000	META1_1307	100%
817	302	OB3b_locus_tags.txt	1.000	CQW49_RS04015	100%
818	302	AM1_locus_tags.txt	1.000	META1_1712	100%
818	302	OB3b_locus_tags.txt	1.000	CQW49_RS17450	100%
819	301	AM1_locus_tags.txt	1.000	META1_2581	100%
819	301	AM1_locus_tags.txt	0.606	META2_1015
819	301	AM1_locus_tags.txt	0.567	META1_1199
819	301	OB3b_locus_tags.txt	1.000	CQW49_RS22350	99%
820	301	AM1_locus_tags.txt	1.000	META1_2489	100%
820	301	OB3b_locus_tags.txt	1.000	CQW49_RS22280	87%
821	301	AM1_locus_tags.txt	1.000	META2_0494	99%
821	301	OB3b_locus_tags.txt	1.000	CQW49_RS22420	100%
822	300	AM1_locus_tags.txt	1.000	META1_1893	100%
822	300	OB3b_locus_tags.txt	1.000	CQW49_RS15805	100%
823	300	AM1_locus_tags.txt	1.000	META1_5125	100%
823	300	OB3b_locus_tags.txt	1.000	CQW49_RS00480	100%
824	300	AM1_locus_tags.txt	1.000	META1_0835	100%
824	300	OB3b_locus_tags.txt	1.000	CQW49_RS20925	99%
825	300	AM1_locus_tags.txt	1.000	META1_3543	99%
825	300	OB3b_locus_tags.txt	1.000	CQW49_RS21990	100%
826	299	AM1_locus_tags.txt	1.000	META1_0414	96%
826	299	OB3b_locus_tags.txt	1.000	CQW49_RS03315	100%
827	299	AM1_locus_tags.txt	1.000	META1_4364	100%
827	299	OB3b_locus_tags.txt	1.000	CQW49_RS01405	100%
828	299	AM1_locus_tags.txt	1.000	META1_3091	100%
828	299	OB3b_locus_tags.txt	1.000	CQW49_RS12215	100%
829	298	AM1_locus_tags.txt	1.000	META1_3173	100%
829	298	OB3b_locus_tags.txt	1.000	CQW49_RS17665	100%
830	298	AM1_locus_tags.txt	1.000	META1_2473	100%
830	298	OB3b_locus_tags.txt	1.000	CQW49_RS21295	100%
831	298	AM1_locus_tags.txt	1.000	META1_4436	100%
831	298	OB3b_locus_tags.txt	1.000	CQW49_RS18505	100%
832	297	AM1_locus_tags.txt	1.000	META1_0411	100%
832	297	OB3b_locus_tags.txt	1.000	CQW49_RS09005	100%
833	297	AM1_locus_tags.txt	1.000	META1_0924	95%
833	297	OB3b_locus_tags.txt	1.000	CQW49_RS08825	96%
834	297	AM1_locus_tags.txt	1.000	META1_4140	100%
834	297	OB3b_locus_tags.txt	1.000	CQW49_RS02885	100%
835	297	AM1_locus_tags.txt	1.000	META1_4380	99%
835	297	OB3b_locus_tags.txt	1.000	CQW49_RS02000	100%
836	297	AM1_locus_tags.txt	1.000	META1_2271	100%
836	297	OB3b_locus_tags.txt	1.000	CQW49_RS13465	100%
837	296	AM1_locus_tags.txt	1.000	META1_1778	100%
837	296	OB3b_locus_tags.txt	1.000	CQW49_RS19335	100%
838	296	AM1_locus_tags.txt	1.000	META1_2287	100%
838	296	OB3b_locus_tags.txt	1.000	CQW49_RS19840	100%
839	296	AM1_locus_tags.txt	1.000	META1_2268	100%
839	296	OB3b_locus_tags.txt	1.000	CQW49_RS19940	100%
840	295	AM1_locus_tags.txt	1.000	META1_1749	100%
840	295	OB3b_locus_tags.txt	1.000	CQW49_RS03360	100%
841	295	AM1_locus_tags.txt	1.000	META1_1760	100%
841	295	OB3b_locus_tags.txt	1.000	CQW49_RS10305	100%
842	295	AM1_locus_tags.txt	1.000	META1_2517	100%
842	295	OB3b_locus_tags.txt	1.000	CQW49_RS07620	100%
843	295	AM1_locus_tags.txt	1.000	META1_1004	100%
843	295	OB3b_locus_tags.txt	1.000	CQW49_RS17815	100%
844	295	AM1_locus_tags.txt	1.000	META1_3418	100%
844	295	OB3b_locus_tags.txt	1.000	CQW49_RS09995	100%
845	295	AM1_locus_tags.txt	1.000	META1_1500	100%
845	295	OB3b_locus_tags.txt	1.000	CQW49_RS20115	100%
846	295	AM1_locus_tags.txt	1.000	META1_5006	100%
846	295	OB3b_locus_tags.txt	1.000	CQW49_RS20410	100%
847	294	AM1_locus_tags.txt	1.000	META1_0186	100%
847	294	OB3b_locus_tags.txt	1.000	CQW49_RS13325	100%
848	294	AM1_locus_tags.txt	1.000	META1_3428	100%
848	294	OB3b_locus_tags.txt	1.000	CQW49_RS11210	100%
849	294	AM1_locus_tags.txt	1.000	META1_2388	100%
849	294	OB3b_locus_tags.txt	1.000	CQW49_RS16590	100%
850	294	AM1_locus_tags.txt	1.000	META1_3918	100%
850	294	OB3b_locus_tags.txt	1.000	CQW49_RS11810	100%
851	293	AM1_locus_tags.txt	1.000	META1_2462	100%
851	293	OB3b_locus_tags.txt	1.000	CQW49_RS12025	100%
852	293	AM1_locus_tags.txt	1.000	META1_5047	100%
852	293	OB3b_locus_tags.txt	1.000	CQW49_RS03080	100%
853	292	AM1_locus_tags.txt	1.000	META1_3068	100%
853	292	OB3b_locus_tags.txt	1.000	CQW49_RS01975	100%
854	292	AM1_locus_tags.txt	1.000	META1_1761	100%
854	292	OB3b_locus_tags.txt	1.000	CQW49_RS13885	100%
855	292	AM1_locus_tags.txt	1.000	META1_3388	100%
855	292	OB3b_locus_tags.txt	1.000	CQW49_RS19280	100%
856	292	AM1_locus_tags.txt	1.000	META1_5168	100%
856	292	OB3b_locus_tags.txt	1.000	CQW49_RS15985	100%
857	291	AM1_locus_tags.txt	1.000	META1_1770	99%
857	291	OB3b_locus_tags.txt	1.000	CQW49_RS05600	100%
858	291	AM1_locus_tags.txt	1.000	META1_4577	100%
858	291	OB3b_locus_tags.txt	1.000	CQW49_RS01605	100%
859	290	AM1_locus_tags.txt	1.000	META1_1652	95%
859	290	OB3b_locus_tags.txt	1.000	CQW49_RS05745	100%
860	290	AM1_locus_tags.txt	1.000	META1_3115	99%
860	290	OB3b_locus_tags.txt	1.000	CQW49_RS02655	100%
861	289	AM1_locus_tags.txt	1.000	META1_0847	100%
861	289	OB3b_locus_tags.txt	1.000	CQW49_RS05315	100%
862	289	AM1_locus_tags.txt	1.000	META1_2850	100%
862	289	OB3b_locus_tags.txt	1.000	CQW49_RS02725	100%
863	289	AM1_locus_tags.txt	1.000	META1_3095	100%
863	289	OB3b_locus_tags.txt	1.000	CQW49_RS04555	100%
864	289	AM1_locus_tags.txt	1.000	META1_4690	11%
864	289	OB3b_locus_tags.txt	1.000	CQW49_RS12930	100%
865	289	AM1_locus_tags.txt	1.000	META1_4914	100%
865	289	OB3b_locus_tags.txt	1.000	CQW49_RS16075	100%
866	288	AM1_locus_tags.txt	1.000	META1_2917	100%
866	288	OB3b_locus_tags.txt	1.000	CQW49_RS00230	100%
867	288	AM1_locus_tags.txt	1.000	META1_0601	100%
867	288	OB3b_locus_tags.txt	1.000	CQW49_RS12165	100%
868	288	AM1_locus_tags.txt	1.000	META1_2755	98%
868	288	OB3b_locus_tags.txt	1.000	CQW49_RS15560	100%
869	287	AM1_locus_tags.txt	1.000	META1_1390	100%
869	287	OB3b_locus_tags.txt	1.000	CQW49_RS02685	100%
870	287	AM1_locus_tags.txt	1.000	META1_0790	100%
870	287	OB3b_locus_tags.txt	1.000	CQW49_RS09935	100%
871	287	AM1_locus_tags.txt	1.000	META1_4143	99%
871	287	OB3b_locus_tags.txt	1.000	CQW49_RS11060	90%
872	286	AM1_locus_tags.txt	1.000	META1_1130	82%
872	286	OB3b_locus_tags.txt	1.000	CQW49_RS16595	99%
872	286	OB3b_locus_tags.txt	0.308	CQW49_RS18205
873	286	AM1_locus_tags.txt	1.000	META1_0464	99%
873	286	OB3b_locus_tags.txt	1.000	CQW49_RS18795	100%
874	286	AM1_locus_tags.txt	1.000	META1_1350	100%
874	286	OB3b_locus_tags.txt	1.000	CQW49_RS20960	100%
875	285	AM1_locus_tags.txt	1.000	META1_1816	100%
875	285	OB3b_locus_tags.txt	1.000	CQW49_RS11770	100%
876	285	AM1_locus_tags.txt	1.000	META1_3155	100%
876	285	OB3b_locus_tags.txt	1.000	CQW49_RS11305	100%
877	285	AM1_locus_tags.txt	1.000	META1_4384	100%
877	285	OB3b_locus_tags.txt	1.000	CQW49_RS11360	100%
878	284	AM1_locus_tags.txt	1.000	META1_1532	100%
878	284	OB3b_locus_tags.txt	1.000	CQW49_RS00660	100%
879	284	AM1_locus_tags.txt	1.000	META1_2086	100%
879	284	OB3b_locus_tags.txt	1.000	CQW49_RS04880	100%
880	284	AM1_locus_tags.txt	1.000	META1_2247	100%
880	284	OB3b_locus_tags.txt	1.000	CQW49_RS04865	100%
881	284	AM1_locus_tags.txt	1.000	META1_5192	100%
881	284	OB3b_locus_tags.txt	1.000	CQW49_RS03340	100%
882	283	AM1_locus_tags.txt	1.000	META1_0979	100%
882	283	AM1_locus_tags.txt	0.696	META1_3607
882	283	OB3b_locus_tags.txt	1.000	CQW49_RS21440	100%
882	283	OB3b_locus_tags.txt	0.096	CQW49_RS09285
883	283	AM1_locus_tags.txt	1.000	META1_0851	100%
883	283	OB3b_locus_tags.txt	1.000	CQW49_RS05335	100%
884	282	AM1_locus_tags.txt	1.000	META1_2112	82%
884	282	OB3b_locus_tags.txt	1.000	CQW49_RS18175	91%
884	282	OB3b_locus_tags.txt	0.431	CQW49_RS13695
884	282	OB3b_locus_tags.txt	0.426	CQW49_RS18235
884	282	OB3b_locus_tags.txt	0.399	CQW49_RS21785
884	282	OB3b_locus_tags.txt	0.362	CQW49_RS07180
884	282	OB3b_locus_tags.txt	0.288	CQW49_RS02430
884	282	OB3b_locus_tags.txt	0.245	CQW49_RS02600
884	282	OB3b_locus_tags.txt	0.211	CQW49_RS06265
884	282	OB3b_locus_tags.txt	0.108	CQW49_RS05625
884	282	OB3b_locus_tags.txt	0.100	CQW49_RS03265
884	282	OB3b_locus_tags.txt	0.087	CQW49_RS13595
885	282	AM1_locus_tags.txt	1.000	META1_0288	100%
885	282	OB3b_locus_tags.txt	1.000	CQW49_RS03935	100%
886	282	AM1_locus_tags.txt	1.000	META1_5010	100%
886	282	OB3b_locus_tags.txt	1.000	CQW49_RS06435	100%
887	282	AM1_locus_tags.txt	1.000	META1_3367	100%
887	282	OB3b_locus_tags.txt	1.000	CQW49_RS17930	100%
888	281	AM1_locus_tags.txt	1.000	META1_2310	100%
888	281	OB3b_locus_tags.txt	1.000	CQW49_RS12600	100%
889	281	AM1_locus_tags.txt	1.000	META1_1738	100%
889	281	OB3b_locus_tags.txt	1.000	CQW49_RS15925	100%
890	281	AM1_locus_tags.txt	1.000	META1_4583	100%
890	281	OB3b_locus_tags.txt	1.000	CQW49_RS20575	100%
891	280	AM1_locus_tags.txt	1.000	META1_3508	100%
891	280	OB3b_locus_tags.txt	1.000	CQW49_RS20030	100%
891	280	OB3b_locus_tags.txt	0.179	CQW49_RS09585
892	280	AM1_locus_tags.txt	1.000	META1_0421	100%
892	280	OB3b_locus_tags.txt	1.000	CQW49_RS03045	100%
893	280	AM1_locus_tags.txt	1.000	META1_2180	100%
893	280	OB3b_locus_tags.txt	1.000	CQW49_RS10460	100%
894	280	AM1_locus_tags.txt	1.000	META1_0768	100%
894	280	OB3b_locus_tags.txt	1.000	CQW49_RS18445	100%
895	280	AM1_locus_tags.txt	1.000	META1_4604	100%
895	280	OB3b_locus_tags.txt	1.000	CQW49_RS15540	100%
896	279	AM1_locus_tags.txt	1.000	META1_3010	100%
896	279	OB3b_locus_tags.txt	1.000	CQW49_RS02335	98%
896	279	OB3b_locus_tags.txt	0.555	CQW49_RS24070
896	279	OB3b_locus_tags.txt	0.513	CQW49_RS13815
897	279	AM1_locus_tags.txt	1.000	META1_2154	100%
897	279	OB3b_locus_tags.txt	1.000	CQW49_RS10515	100%
898	279	AM1_locus_tags.txt	1.000	META1_3493	100%
898	279	OB3b_locus_tags.txt	1.000	CQW49_RS13190	100%
899	278	AM1_locus_tags.txt	1.000	META1_3512	100%
899	278	OB3b_locus_tags.txt	1.000	CQW49_RS01285	100%
900	278	AM1_locus_tags.txt	1.000	META1_2881	100%
900	278	OB3b_locus_tags.txt	1.000	CQW49_RS15955	100%
901	278	AM1_locus_tags.txt	1.000	META1_3602	100%
901	278	OB3b_locus_tags.txt	1.000	CQW49_RS22150	100%
902	277	AM1_locus_tags.txt	1.000	META1_0739	100%
902	277	OB3b_locus_tags.txt	1.000	CQW49_RS04280	100%
903	277	AM1_locus_tags.txt	1.000	META1_2123	85%
903	277	OB3b_locus_tags.txt	1.000	CQW49_RS06545	100%
904	277	AM1_locus_tags.txt	1.000	META1_3082	100%
904	277	OB3b_locus_tags.txt	1.000	CQW49_RS03705	100%
905	277	AM1_locus_tags.txt	1.000	META1_1819	85%
905	277	OB3b_locus_tags.txt	1.000	CQW49_RS11840	99%
906	276	AM1_locus_tags.txt	1.000	META1_3089	100%
906	276	OB3b_locus_tags.txt	1.000	CQW49_RS12205	100%
907	275	AM1_locus_tags.txt	1.000	META1_4189	100%
907	275	AM1_locus_tags.txt	0.116	META1_1079
907	275	AM1_locus_tags.txt	0.093	META1_1376
907	275	OB3b_locus_tags.txt	1.000	CQW49_RS06230	100%
908	275	AM1_locus_tags.txt	1.000	META1_4215	100%
908	275	OB3b_locus_tags.txt	1.000	CQW49_RS22045	62%
908	275	OB3b_locus_tags.txt	0.440	CQW49_RS24115
909	275	AM1_locus_tags.txt	1.000	META1_0733	100%
909	275	OB3b_locus_tags.txt	1.000	CQW49_RS02240	100%
910	275	AM1_locus_tags.txt	1.000	META1_0291	100%
910	275	OB3b_locus_tags.txt	1.000	CQW49_RS12435	100%
911	275	AM1_locus_tags.txt	1.000	META1_2235	100%
911	275	OB3b_locus_tags.txt	1.000	CQW49_RS04625	100%
912	275	AM1_locus_tags.txt	1.000	META1_3188	100%
912	275	OB3b_locus_tags.txt	1.000	CQW49_RS02925	100%
913	275	AM1_locus_tags.txt	1.000	META1_1745	100%
913	275	OB3b_locus_tags.txt	1.000	CQW49_RS10295	100%
914	275	AM1_locus_tags.txt	1.000	META1_1411	100%
914	275	OB3b_locus_tags.txt	1.000	CQW49_RS20620	100%
915	274	AM1_locus_tags.txt	1.000	META1_2059	100%
915	274	OB3b_locus_tags.txt	1.000	CQW49_RS03825	100%
916	274	AM1_locus_tags.txt	1.000	META1_1339	100%
916	274	OB3b_locus_tags.txt	1.000	CQW49_RS09300	100%
917	274	AM1_locus_tags.txt	1.000	META1_3141	99%
917	274	OB3b_locus_tags.txt	1.000	CQW49_RS01175	100%
918	274	AM1_locus_tags.txt	1.000	META1_2195	99%
918	274	OB3b_locus_tags.txt	1.000	CQW49_RS09325	99%
919	274	AM1_locus_tags.txt	1.000	META1_3315	100%
919	274	OB3b_locus_tags.txt	1.000	CQW49_RS11560	100%
920	274	AM1_locus_tags.txt	1.000	META1_2848	100%
920	274	OB3b_locus_tags.txt	1.000	CQW49_RS18640	100%
921	273	AM1_locus_tags.txt	1.000	META1_2234	90%
921	273	OB3b_locus_tags.txt	1.000	CQW49_RS15755	96%
922	273	AM1_locus_tags.txt	1.000	META1_3893	100%
922	273	OB3b_locus_tags.txt	1.000	CQW49_RS16835	56%
923	273	AM1_locus_tags.txt	1.000	META1_4945	99%
923	273	OB3b_locus_tags.txt	1.000	CQW49_RS19370	100%
924	273	AM1_locus_tags.txt	1.000	META1_4822	98%
924	273	OB3b_locus_tags.txt	1.000	CQW49_RS22240	100%
925	272	AM1_locus_tags.txt	1.000	META1_3176	100%
925	272	OB3b_locus_tags.txt	1.000	CQW49_RS00885	100%
926	272	AM1_locus_tags.txt	1.000	META1_1977	100%
926	272	OB3b_locus_tags.txt	1.000	CQW49_RS17755	100%
927	272	AM1_locus_tags.txt	1.000	META1_2264	100%
927	272	OB3b_locus_tags.txt	1.000	CQW49_RS20185	100%
928	272	AM1_locus_tags.txt	1.000	META1_2472	99%
928	272	OB3b_locus_tags.txt	1.000	CQW49_RS21290	100%
929	271	AM1_locus_tags.txt	1.000	META1_1380	100%
929	271	OB3b_locus_tags.txt	1.000	CQW49_RS06465	100%
930	271	AM1_locus_tags.txt	1.000	META1_0508	99%
930	271	OB3b_locus_tags.txt	1.000	CQW49_RS19735	100%
931	270	AM1_locus_tags.txt	1.000	META1_2060	100%
931	270	OB3b_locus_tags.txt	1.000	CQW49_RS04305	100%
932	270	AM1_locus_tags.txt	1.000	META1_0335	100%
932	270	OB3b_locus_tags.txt	1.000	CQW49_RS12645	100%
933	270	AM1_locus_tags.txt	1.000	META1_0980	100%
933	270	OB3b_locus_tags.txt	1.000	CQW49_RS12325	100%
934	270	AM1_locus_tags.txt	1.000	META1_4917	100%
934	270	OB3b_locus_tags.txt	1.000	CQW49_RS10260	100%
935	269	AM1_locus_tags.txt	1.000	META1_0470	100%
935	269	OB3b_locus_tags.txt	1.000	CQW49_RS04410	100%
936	269	AM1_locus_tags.txt	1.000	META1_4291	100%
936	269	OB3b_locus_tags.txt	1.000	CQW49_RS01620	100%
937	269	AM1_locus_tags.txt	1.000	META1_1528	100%
937	269	OB3b_locus_tags.txt	1.000	CQW49_RS19225	100%
938	269	AM1_locus_tags.txt	1.000	META1_1518	100%
938	269	OB3b_locus_tags.txt	1.000	CQW49_RS19310	100%
939	269	AM1_locus_tags.txt	1.000	META1_2449	100%
939	269	OB3b_locus_tags.txt	1.000	CQW49_RS17425	100%
940	269	AM1_locus_tags.txt	1.000	META2_0738	100%
940	269	OB3b_locus_tags.txt	1.000	CQW49_RS15870	100%
941	268	AM1_locus_tags.txt	1.000	META1_0669	100%
941	268	OB3b_locus_tags.txt	1.000	CQW49_RS17625	100%
942	268	AM1_locus_tags.txt	1.000	META1_3890	100%
942	268	OB3b_locus_tags.txt	1.000	CQW49_RS16830	100%
943	267	AM1_locus_tags.txt	1.000	META1_2475	100%
943	267	OB3b_locus_tags.txt	1.000	CQW49_RS21085	100%
944	266	AM1_locus_tags.txt	1.000	META1_1469	100%
944	266	OB3b_locus_tags.txt	1.000	CQW49_RS10555	100%
945	266	AM1_locus_tags.txt	1.000	META1_5176	100%
945	266	OB3b_locus_tags.txt	1.000	CQW49_RS02460	100%
946	266	AM1_locus_tags.txt	1.000	META1_1978	100%
946	266	OB3b_locus_tags.txt	1.000	CQW49_RS17760	100%
947	266	AM1_locus_tags.txt	1.000	META1_2847	100%
947	266	OB3b_locus_tags.txt	1.000	CQW49_RS18635	100%
948	265	AM1_locus_tags.txt	1.000	META1_2344	100%
948	265	OB3b_locus_tags.txt	1.000	CQW49_RS08630	100%
949	265	AM1_locus_tags.txt	1.000	META1_2149	100%
949	265	OB3b_locus_tags.txt	1.000	CQW49_RS10540	100%
950	265	AM1_locus_tags.txt	1.000	META1_4321	100%
950	265	OB3b_locus_tags.txt	1.000	CQW49_RS02020	100%
951	265	AM1_locus_tags.txt	1.000	META1_4581	100%
951	265	OB3b_locus_tags.txt	1.000	CQW49_RS01330	100%
952	265	AM1_locus_tags.txt	1.000	META1_5115	100%
952	265	OB3b_locus_tags.txt	1.000	CQW49_RS01360	100%
953	265	AM1_locus_tags.txt	1.000	META1_2250	100%
953	265	OB3b_locus_tags.txt	1.000	CQW49_RS20355	100%
954	264	AM1_locus_tags.txt	1.000	META1_0425	100%
954	264	OB3b_locus_tags.txt	1.000	CQW49_RS00270	100%
955	264	AM1_locus_tags.txt	1.000	META1_1427	100%
955	264	OB3b_locus_tags.txt	1.000	CQW49_RS06425	100%
956	264	AM1_locus_tags.txt	1.000	META1_0628	100%
956	264	OB3b_locus_tags.txt	1.000	CQW49_RS12780	100%
957	264	AM1_locus_tags.txt	1.000	META1_4242	100%
957	264	OB3b_locus_tags.txt	1.000	CQW49_RS00105	100%
958	264	AM1_locus_tags.txt	1.000	META1_2817	100%
958	264	OB3b_locus_tags.txt	1.000	CQW49_RS10805	100%
959	264	AM1_locus_tags.txt	1.000	META1_2207	100%
959	264	OB3b_locus_tags.txt	1.000	CQW49_RS16355	100%
960	264	AM1_locus_tags.txt	1.000	META1_2820	99%
960	264	OB3b_locus_tags.txt	1.000	CQW49_RS16865	99%
961	264	AM1_locus_tags.txt	1.000	META1_5307	100%
961	264	OB3b_locus_tags.txt	1.000	CQW49_RS06525	100%
962	263	AM1_locus_tags.txt	1.000	META1_1768	100%
962	263	OB3b_locus_tags.txt	1.000	CQW49_RS13890	100%
[truncated: 2,186 more rows]
