# Supplementary material for: Genome-Scale Metabolic Model Reconstruction and in Silico Investigations of Methane Metabolism in Methylosinus trichosporium OB3b
Source: Microorganisms. 2020 Mar 20;8(3):437. doi: 10.3390/microorganisms8030437 (PMC7144005; doi:10.3390/microorganisms8030437)
Supplement: Supplementary file 1 [file microorganisms-08-00437-s001.zip › supplementary_materials/gem_reconstruction_supplementary_materials/Inparanoid_outputs/AM1_GEM_locus_tags_vs_OB3b_locus_tags/table.AM1_locus_tags.txt-OB3b_locus_tags.txt]

OrtoID	Score	OrtoA	OrtoB
1	2288	META1_3477 1.000	CQW49_RS02665 1.000
2	2273	META1_4405 1.000	CQW49_RS17320 1.000
3	2226	META1_4406 1.000	CQW49_RS17330 1.000
4	1851	META1_0872 1.000	CQW49_RS05145 1.000
5	1819	META1_1494 1.000	CQW49_RS19115 1.000
6	1802	META1_0858 1.000	CQW49_RS10620 1.000
7	1579	META2_0113 1.000 META2_0217 0.536	CQW49_RS14875 1.000
8	1574	META1_4357 1.000	CQW49_RS11690 1.000
9	1572	META1_4552 1.000	CQW49_RS16705 1.000
10	1517	META1_3644 1.000	CQW49_RS12670 1.000
11	1488	META1_4267 1.000	CQW49_RS20705 1.000
12	1466	META1_4848 1.000	CQW49_RS16665 1.000 CQW49_RS16160 0.363
13	1426	META2_0174 1.000 META1_2655 0.657	CQW49_RS19930 1.000
14	1394	META1_1540 1.000	CQW49_RS16425 1.000
15	1386	META1_2327 1.000	CQW49_RS20490 1.000
16	1368	META1_1393 1.000	CQW49_RS12450 1.000
17	1329	META1_0816 1.000	CQW49_RS01715 1.000
18	1321	META1_2349 1.000	CQW49_RS18940 1.000
19	1320	META1_2828 1.000	CQW49_RS13170 1.000
20	1289	META1_2487 1.000	CQW49_RS08380 1.000
21	1287	META1_5143 1.000	CQW49_RS08640 1.000
22	1276	META1_1371 1.000	CQW49_RS16155 1.000
23	1272	META1_2421 1.000	CQW49_RS16140 1.000
24	1269	META1_5025 1.000	CQW49_RS22535 1.000
25	1263	META1_3097 1.000	CQW49_RS04525 1.000
26	1262	META1_4229 1.000	CQW49_RS11395 1.000
27	1257	META1_5016 1.000	CQW49_RS02060 1.000
28	1252	META1_5259 1.000	CQW49_RS20690 1.000
29	1235	META1_3523 1.000	CQW49_RS02295 1.000
30	1231	META1_2488 1.000	CQW49_RS08385 1.000
31	1225	META1_2014 1.000	CQW49_RS01040 1.000
32	1185	META1_2150 1.000	CQW49_RS10535 1.000
33	1182	META1_2718 1.000	CQW49_RS11135 1.000
34	1180	META1_1305 1.000	CQW49_RS04005 1.000
35	1180	META1_4834 1.000	CQW49_RS21180 1.000
36	1163	META1_4445 1.000	CQW49_RS16815 1.000
37	1158	META1_2546 1.000	CQW49_RS03785 1.000
38	1158	META1_1470 1.000	CQW49_RS10965 1.000
39	1153	META1_2436 1.000	CQW49_RS03165 1.000
40	1129	META1_1732 1.000	CQW49_RS12265 1.000
41	1128	META1_4416 1.000	CQW49_RS21120 1.000
42	1116	META1_2041 1.000	CQW49_RS15650 1.000
43	1096	META1_4300 1.000 META1_0312 0.455	CQW49_RS11710 1.000
44	1088	META2_0008 1.000	CQW49_RS21550 1.000 CQW49_RS21490 0.068 CQW49_RS21485 0.053
45	1082	META1_4538 1.000	CQW49_RS14460 1.000
46	1074	META1_3164 1.000	CQW49_RS20640 1.000
47	1061	META1_0010 1.000	CQW49_RS11955 1.000
48	1054	META1_1524 1.000	CQW49_RS15785 1.000
49	1054	META1_5251 1.000	CQW49_RS12585 1.000
50	1042	META1_0229 1.000	CQW49_RS19455 1.000
51	1040	META1_0214 1.000	CQW49_RS17045 1.000
52	1037	META1_2049 1.000	CQW49_RS02860 1.000
53	1033	META1_2054 1.000	CQW49_RS18690 1.000
54	1020	META1_3919 1.000	CQW49_RS11815 1.000
55	1010	META2_0206 1.000 META1_2605 0.781 META1_1889 0.533 META2_0089 0.437	CQW49_RS14870 1.000
56	1010	META1_3452 1.000	CQW49_RS15535 1.000
57	1007	META1_3408 1.000	CQW49_RS13460 1.000
58	1006	META1_5061 1.000	CQW49_RS03945 1.000
59	1005	META1_0361 1.000	CQW49_RS19515 1.000
60	1003	META1_2890 1.000	CQW49_RS11185 1.000
61	997	META1_1025 1.000	CQW49_RS04230 1.000
62	988	META1_2868 1.000	CQW49_RS03915 1.000
63	987	META1_0211 1.000	CQW49_RS13000 1.000
64	986	META1_1050 1.000	CQW49_RS13050 1.000
65	985	META1_1821 1.000	CQW49_RS23875 1.000
66	980	META1_3861 1.000	CQW49_RS10840 1.000
67	977	META1_3608 1.000	CQW49_RS21455 1.000
68	971	META1_0578 1.000	CQW49_RS21200 1.000
69	968	META1_4680 1.000	CQW49_RS03200 1.000
70	967	META1_0822 1.000	CQW49_RS09520 1.000
71	966	META1_0731 1.000	CQW49_RS01035 1.000
72	962	META1_2531 1.000	CQW49_RS13870 1.000
73	962	META1_2963 1.000	CQW49_RS21015 1.000
74	962	META1_4393 1.000	CQW49_RS19850 1.000
75	959	META1_4678 1.000	CQW49_RS16775 1.000
76	958	META1_3331 1.000	CQW49_RS09485 1.000
77	956	META1_3299 1.000	CQW49_RS19550 1.000
78	953	META1_3203 1.000	CQW49_RS20880 1.000
79	946	META1_1503 1.000	CQW49_RS04945 1.000
80	945	META1_2323 1.000	CQW49_RS16010 1.000
81	940	META1_5299 1.000	CQW49_RS18575 1.000 CQW49_RS18565 0.756
82	940	META1_0435 1.000	CQW49_RS04780 1.000
83	936	META1_2090 1.000	CQW49_RS04520 1.000
84	929	META1_3542 1.000 META1_2762 0.308	CQW49_RS21995 1.000
85	929	META1_0515 1.000	CQW49_RS19770 1.000
86	925	META1_1740 1.000 META1_2757 0.567	CQW49_RS14430 1.000
87	925	META1_0844 1.000	CQW49_RS05300 1.000
88	925	META1_1809 1.000	CQW49_RS06480 1.000
89	923	META1_5321 1.000	CQW49_RS06830 1.000
90	922	META1_3916 1.000	CQW49_RS13135 1.000
91	921	p2METAp0038 1.000	CQW49_RS08930 1.000
92	914	META1_0849 1.000	CQW49_RS05325 1.000
93	912	META1_0130 1.000	CQW49_RS10655 1.000
94	910	META1_0055 1.000	CQW49_RS16360 1.000
95	908	META1_1996 1.000	CQW49_RS19130 1.000
96	907	META1_3224 1.000	CQW49_RS21400 1.000
97	892	META1_1813 1.000 META1_4706 0.908	CQW49_RS09240 1.000
98	882	META1_1178 1.000	CQW49_RS05135 1.000
99	877	META1_2066 1.000	CQW49_RS00465 1.000
100	876	META1_0180 1.000	CQW49_RS20220 1.000
101	873	META1_0083 1.000	CQW49_RS13415 1.000
102	871	META1_2722 1.000	CQW49_RS01470 1.000
103	867	META1_2951 1.000	CQW49_RS06035 1.000
104	865	META1_1818 1.000	CQW49_RS17155 1.000
105	863	META1_4550 1.000	CQW49_RS01535 1.000
106	859	META1_2883 1.000	CQW49_RS04965 1.000
107	857	META1_0172 1.000	CQW49_RS16120 1.000
108	856	META1_3083 1.000	CQW49_RS03700 1.000
109	852	META1_1361 1.000	CQW49_RS00295 1.000
110	851	META1_3933 1.000	CQW49_RS09135 1.000
111	851	META1_5110 1.000	CQW49_RS19000 1.000
112	848	META1_4361 1.000	CQW49_RS01415 1.000
113	844	META1_2211 1.000	CQW49_RS17010 1.000
114	842	META1_2382 1.000	CQW49_RS02305 1.000
115	842	META1_3689 1.000	CQW49_RS01770 1.000
116	842	META1_1328 1.000	CQW49_RS17905 1.000
117	842	META1_1349 1.000	CQW49_RS20965 1.000
118	828	META1_4736 1.000	CQW49_RS04935 1.000
119	828	META1_3135 1.000	CQW49_RS20850 1.000
120	824	META1_1474 1.000	CQW49_RS12800 1.000
121	823	META1_3456 1.000	CQW49_RS15525 1.000
122	817	META1_4825 1.000	CQW49_RS06840 1.000
123	816	META1_4425 1.000	CQW49_RS00090 1.000
124	814	META1_0219 1.000	CQW49_RS12765 1.000
125	813	META1_3652 1.000	CQW49_RS11455 1.000
126	812	META1_3440 1.000	CQW49_RS10235 1.000
127	809	META1_5233 1.000	CQW49_RS19585 1.000
128	808	META1_4546 1.000	CQW49_RS06615 1.000
129	804	META1_2892 1.000	CQW49_RS11175 1.000
130	804	META1_4733 1.000	CQW49_RS05700 1.000
131	803	META1_4513 1.000	CQW49_RS16630 1.000
132	800	META1_5239 1.000 META1_3552 0.241	CQW49_RS19065 1.000
133	800	META2_0992 1.000	CQW49_RS01055 1.000
134	798	META1_3277 1.000	CQW49_RS01110 1.000
135	797	META1_1293 1.000	CQW49_RS11320 1.000
136	792	META1_3473 1.000	CQW49_RS10065 1.000
137	790	META1_1359 1.000	CQW49_RS00305 1.000
138	790	META1_3624 1.000	CQW49_RS06220 1.000
139	784	META1_0347 1.000	CQW49_RS03830 1.000
140	781	META1_2379 1.000	CQW49_RS20740 1.000
141	780	META1_3307 1.000	CQW49_RS10595 1.000
142	774	META1_5196 1.000	CQW49_RS16495 1.000
143	773	META1_3433 1.000	CQW49_RS19355 1.000
144	772	META1_0699 1.000	CQW49_RS04095 1.000
145	769	META1_1797 1.000	CQW49_RS04450 1.000
146	769	META1_2223 1.000	CQW49_RS16385 1.000
147	767	META1_4642 1.000	CQW49_RS05985 1.000
148	767	META1_3645 1.000	CQW49_RS12665 1.000
149	767	META1_4876 1.000	CQW49_RS14325 1.000
150	765	META1_4883 1.000	CQW49_RS09375 1.000
151	764	META1_3397 1.000	CQW49_RS02910 1.000
152	764	META1_2566 1.000	CQW49_RS21670 1.000
153	754	META2_1021 1.000	CQW49_RS09855 1.000
154	753	META1_4875 1.000	CQW49_RS14340 1.000
155	752	META1_0328 1.000	CQW49_RS00020 1.000
156	750	META1_0866 1.000	CQW49_RS05020 1.000
157	750	META1_2535 1.000	CQW49_RS01750 1.000
158	748	META1_0132 1.000	CQW49_RS10150 1.000
159	748	META1_2024 1.000	CQW49_RS06010 1.000
160	745	META1_2448 1.000	CQW49_RS17420 1.000
161	739	META1_0329 1.000	CQW49_RS12230 1.000
162	733	META1_4320 1.000	CQW49_RS02025 1.000
163	733	META1_2420 1.000	CQW49_RS16145 1.000
164	732	META1_0178 1.000	CQW49_RS03800 1.000
165	731	META1_0843 1.000	CQW49_RS05295 1.000
166	731	META1_4800 1.000	CQW49_RS16020 1.000
167	730	META1_3538 1.000	CQW49_RS01100 1.000
168	727	META1_0850 1.000	CQW49_RS05330 1.000
169	727	META1_3145 1.000	CQW49_RS01170 1.000
170	725	META1_4314 1.000	CQW49_RS03770 1.000
171	723	META1_4662 1.000	CQW49_RS00850 1.000
172	722	META1_4832 1.000 META1_2151 0.985	CQW49_RS10530 1.000 CQW49_RS02140 1.000
173	722	META1_1984 1.000 META1_4415 0.275	CQW49_RS14935 1.000
174	719	META1_0773 1.000	CQW49_RS16840 1.000
175	718	META1_1807 1.000	CQW49_RS06075 1.000
176	715	META1_3021 1.000	CQW49_RS01665 1.000
177	714	META1_5129 1.000	CQW49_RS04760 1.000
178	713	META1_2269 1.000	CQW49_RS02005 1.000
179	713	META1_2043 1.000	CQW49_RS15640 1.000
180	707	META1_2867 1.000	CQW49_RS13165 1.000
181	703	META1_4969 1.000	CQW49_RS14895 1.000
182	702	META1_1268 1.000	CQW49_RS11030 1.000
183	702	META1_1454 1.000	CQW49_RS12810 1.000
184	702	META1_5088 1.000	CQW49_RS11230 1.000
185	701	META1_3302 1.000	CQW49_RS10985 1.000
186	699	META2_0910 1.000	CQW49_RS18980 1.000
187	696	META1_5286 1.000	CQW49_RS16600 1.000
188	695	META1_2958 1.000	CQW49_RS13105 1.000
189	693	META1_0128 1.000	CQW49_RS10650 1.000
190	693	META1_3384 1.000	CQW49_RS06375 1.000
191	691	META1_3354 1.000	CQW49_RS01455 1.000
192	691	META1_4882 1.000	CQW49_RS09355 1.000
193	690	META1_1489 1.000	CQW49_RS11790 1.000
194	689	META1_3547 1.000	CQW49_RS03815 1.000
195	687	META1_2294 1.000	CQW49_RS15660 1.000
196	687	META1_3304 1.000	CQW49_RS10975 1.000
197	685	META1_0005 1.000	CQW49_RS21260 1.000
198	682	META1_1519 1.000	CQW49_RS19865 1.000
199	681	META1_4926 1.000	CQW49_RS05005 1.000
200	680	META1_0236 1.000	CQW49_RS06110 1.000
201	678	META1_2359 1.000	CQW49_RS01065 1.000
202	678	META1_2199 1.000	CQW49_RS16345 1.000
203	677	META1_5130 1.000	CQW49_RS04755 1.000
204	675	META1_0840 1.000	CQW49_RS05280 1.000
205	673	META1_0477 1.000	CQW49_RS20425 1.000
206	672	META1_0049 1.000	CQW49_RS17185 1.000
207	671	META1_2950 1.000	CQW49_RS06030 1.000
208	671	META1_4700 1.000	CQW49_RS20570 1.000
209	665	META1_2354 1.000	CQW49_RS08615 1.000
210	664	META1_0776 1.000	CQW49_RS06980 1.000
211	664	META1_3024 1.000	CQW49_RS01645 1.000
212	664	META1_2987 1.000	CQW49_RS01950 1.000
213	664	META1_0165 1.000	CQW49_RS18905 1.000
214	663	META1_0852 1.000	CQW49_RS05340 1.000
215	663	META1_2222 1.000	CQW49_RS10240 1.000
216	662	META1_3905 1.000	CQW49_RS05040 1.000
217	662	META1_4287 1.000	CQW49_RS15745 1.000
218	661	META1_1974 1.000	CQW49_RS09110 1.000
219	661	META1_5117 1.000	CQW49_RS20340 1.000
220	660	META1_3148 1.000	CQW49_RS11265 1.000
221	660	META1_4494 1.000	CQW49_RS11885 1.000
222	657	META1_3503 1.000	CQW49_RS11985 1.000
223	655	META1_1446 1.000	CQW49_RS13080 1.000
224	655	META1_4847 1.000	CQW49_RS16670 1.000
225	654	META1_0340 1.000	CQW49_RS09335 1.000
226	653	META1_2172 1.000	CQW49_RS10420 1.000
227	650	META1_2990 1.000	CQW49_RS06870 1.000
228	649	META1_5297 1.000	CQW49_RS20465 1.000
229	648	META1_0486 1.000	CQW49_RS10875 1.000
230	648	META1_2984 1.000	CQW49_RS08635 1.000
231	648	META1_4857 1.000	CQW49_RS15830 1.000
232	645	META1_2088 1.000	CQW49_RS04890 1.000
233	643	META1_0471 1.000	CQW49_RS04415 1.000
234	641	META1_2959 1.000	CQW49_RS01310 1.000
235	638	META1_1822 1.000 META1_3235 0.821	CQW49_RS11755 1.000
236	638	META1_0594 1.000	CQW49_RS10940 1.000
237	637	META1_3455 1.000	CQW49_RS15530 1.000
238	636	META1_1421 1.000	CQW49_RS08575 1.000
239	635	META1_1490 1.000	CQW49_RS12340 1.000
240	634	META1_2901 1.000	CQW49_RS02830 1.000
241	634	META1_3478 1.000	CQW49_RS02785 1.000
242	633	META1_0436 1.000	CQW49_RS04775 1.000
243	633	META1_1160 1.000	CQW49_RS11665 1.000
244	632	META1_3158 1.000	CQW49_RS17855 1.000
245	628	META1_3154 1.000	CQW49_RS11300 1.000
246	628	META1_4455 1.000	CQW49_RS12360 1.000
247	626	META1_1730 1.000	CQW49_RS12255 1.000
248	626	META1_4660 1.000	CQW49_RS18250 1.000
249	624	META2_1331 1.000	CQW49_RS18155 1.000
250	619	META1_1794 1.000	CQW49_RS00670 1.000
251	619	META1_2053 1.000	CQW49_RS01265 1.000
252	619	META1_3910 1.000	CQW49_RS01840 1.000
253	617	META1_4318 1.000	CQW49_RS03755 1.000
254	616	META1_1538 1.000	CQW49_RS19010 1.000
255	614	META1_1022 1.000	CQW49_RS12375 1.000
256	613	META1_0379 1.000	CQW49_RS17745 1.000
257	608	META1_1535 1.000	CQW49_RS06785 1.000
258	605	META1_3023 1.000	CQW49_RS01650 1.000
259	604	META1_4621 1.000	CQW49_RS03020 1.000
260	601	META1_5083 1.000	CQW49_RS12090 1.000 CQW49_RS14840 0.937
261	600	META1_1542 1.000	CQW49_RS12150 1.000
262	598	META1_0732 1.000	CQW49_RS02245 1.000
263	598	META1_3192 1.000	CQW49_RS02260 1.000
264	597	META1_2941 1.000	CQW49_RS01150 1.000
265	597	META1_4570 1.000	CQW49_RS07080 1.000
266	597	META1_2288 1.000	CQW49_RS19635 1.000
267	593	META1_2849 1.000	CQW49_RS02730 1.000
268	589	META1_4433 1.000	CQW49_RS06595 1.000
269	588	META1_2378 1.000	CQW49_RS20750 1.000
270	587	META1_3700 1.000	CQW49_RS17805 1.000
271	586	META1_0239 1.000	CQW49_RS06285 1.000
272	586	META1_2962 1.000	CQW49_RS21010 1.000
273	583	META1_2438 1.000	CQW49_RS09395 1.000
274	583	META1_4365 1.000	CQW49_RS01400 1.000
275	583	META1_2857 1.000	CQW49_RS13280 1.000
276	582	META1_5076 1.000	CQW49_RS23550 1.000 CQW49_RS23560 0.424 CQW49_RS23570 0.235
277	582	META1_4913 1.000	CQW49_RS12625 1.000
278	580	META1_0362 1.000	CQW49_RS20480 1.000
279	579	META1_4211 1.000	CQW49_RS10785 1.000
280	579	META1_3197 1.000	CQW49_RS19520 1.000
281	579	META1_3322 1.000	CQW49_RS19005 1.000
282	578	META1_0175 1.000	CQW49_RS06810 1.000
283	578	META1_4370 1.000	CQW49_RS20670 1.000
284	576	META1_2027 1.000	CQW49_RS06705 1.000
285	576	META1_0671 1.000	CQW49_RS17600 1.000
286	576	META1_2721 1.000	CQW49_RS11140 1.000
287	575	META1_3521 1.000	CQW49_RS04855 1.000
288	575	META1_2167 1.000	CQW49_RS12570 1.000
289	575	META1_3690 1.000	CQW49_RS17165 1.000
290	575	META1_5245 1.000	CQW49_RS10920 1.000
291	574	META1_3072 1.000	CQW49_RS15710 1.000
292	573	META1_4295 1.000	CQW49_RS16250 1.000
293	572	META1_4334 1.000 META1_2091 0.323	CQW49_RS06330 1.000
294	572	META1_4627 1.000	CQW49_RS02200 1.000
295	571	META1_3465 1.000	CQW49_RS10025 1.000
296	571	META1_5200 1.000	CQW49_RS16455 1.000
297	570	META1_1961 1.000	CQW49_RS00600 1.000
298	570	META1_5249 1.000	CQW49_RS10960 1.000
299	569	META1_2118 1.000	CQW49_RS09945 1.000
300	569	META1_1726 1.000	CQW49_RS12235 1.000
301	565	META1_1534 1.000	CQW49_RS02905 1.000
302	564	META1_4677 1.000	CQW49_RS04920 1.000
303	561	META1_0001 1.000	CQW49_RS00005 1.000
304	561	META1_2510 1.000	CQW49_RS00055 1.000
305	560	META1_1689 1.000	CQW49_RS17060 1.000
306	560	META1_5208 1.000	CQW49_RS09030 1.000
307	559	META1_3441 1.000	CQW49_RS09055 1.000
308	559	META1_5174 1.000	CQW49_RS02450 1.000
309	557	META1_2050 1.000	CQW49_RS02855 1.000
310	557	META1_2466 1.000	CQW49_RS13315 1.000
311	554	META1_1785 1.000	CQW49_RS02145 1.000
312	554	META1_4672 1.000	CQW49_RS02965 1.000
313	554	META1_3012 1.000	CQW49_RS15935 1.000
314	554	META1_2896 1.000	CQW49_RS17825 1.000
315	553	META1_1718 1.000	CQW49_RS10745 1.000
316	552	META2_0097 1.000	CQW49_RS10895 1.000
317	552	META1_5225 1.000	CQW49_RS20060 1.000
318	552	META2_1131 1.000	CQW49_RS17190 1.000
319	551	META1_3285 1.000	CQW49_RS01510 1.000
320	551	META1_3165 1.000	CQW49_RS20630 1.000
321	549	META1_2370 1.000	CQW49_RS18455 1.000
322	547	META1_0842 1.000	CQW49_RS05290 1.000
323	547	META1_2481 1.000	CQW49_RS06100 1.000
324	545	META1_1788 1.000	CQW49_RS04700 1.000
325	544	META1_3364 1.000	CQW49_RS04355 1.000
326	544	META1_4933 1.000	CQW49_RS20170 1.000
327	543	META1_0237 1.000	CQW49_RS06105 1.000
328	543	META1_5084 1.000	CQW49_RS11250 1.000
329	540	META1_0440 1.000	CQW49_RS11990 1.000
330	540	META1_3415 1.000	CQW49_RS09980 1.000
331	539	META1_3402 1.000	CQW49_RS13430 1.000
332	536	META1_0955 1.000	CQW49_RS22070 1.000
333	535	META1_0507 1.000	CQW49_RS18770 1.000
334	535	META1_3908 1.000	CQW49_RS05065 1.000
335	535	META1_4464 1.000	CQW49_RS13095 1.000
336	534	META1_0454 1.000	CQW49_RS18700 1.000
337	534	META1_2367 1.000	CQW49_RS11920 1.000
338	534	META1_1774 1.000	CQW49_RS15615 1.000
339	534	META1_1968 1.000	CQW49_RS19240 1.000
340	533	META1_3419 1.000	CQW49_RS04845 1.000
341	533	META1_1429 1.000	CQW49_RS19200 1.000
342	533	META1_4874 1.000	CQW49_RS14345 1.000
343	532	META1_1318 1.000	CQW49_RS04060 1.000
344	532	META1_3026 1.000	CQW49_RS01630 1.000
345	532	META1_1523 1.000	CQW49_RS15795 1.000
346	531	META1_1941 1.000	CQW49_RS20830 1.000
347	530	META1_3129 1.000	CQW49_RS02135 1.000
348	530	META1_2042 1.000	CQW49_RS15645 1.000
349	529	META1_0336 1.000	CQW49_RS06760 1.000
350	529	META1_0788 1.000	CQW49_RS09915 1.000
351	529	META1_2491 1.000	CQW49_RS18985 1.000
352	528	META1_1861 1.000 META1_4949 0.541	CQW49_RS18460 1.000
353	528	META1_3528 1.000	CQW49_RS02150 1.000
354	528	META1_1541 1.000	CQW49_RS16430 1.000
355	527	META1_1623 1.000	CQW49_RS05735 1.000
356	527	META1_3511 1.000	CQW49_RS10310 1.000
357	526	META1_1817 1.000	CQW49_RS11765 1.000
358	526	META1_1733 1.000	CQW49_RS12270 1.000
359	526	META1_4247 1.000	CQW49_RS00610 1.000
360	526	META1_3311 1.000	CQW49_RS21020 1.000
361	525	META1_0683 1.000	CQW49_RS16565 1.000
362	525	META1_4647 1.000	CQW49_RS00185 1.000
363	525	META1_0793 1.000	CQW49_RS18920 1.000
364	522	META1_2956 1.000	CQW49_RS13115 1.000
365	522	META1_3288 1.000	CQW49_RS20530 1.000
366	520	META1_5131 1.000	CQW49_RS04730 1.000
367	519	META1_2418 1.000	CQW49_RS20890 1.000
368	519	META1_3198 1.000	CQW49_RS18150 1.000
369	519	META1_4129 1.000	CQW49_RS23515 1.000
370	518	META1_2390 1.000	CQW49_RS17505 1.000
371	517	META1_1262 1.000	CQW49_RS17495 1.000
372	517	META1_2057 1.000	CQW49_RS15700 1.000
373	516	META1_2704 1.000	CQW49_RS02805 1.000
374	516	META1_3393 1.000	CQW49_RS09150 1.000
375	516	META1_5250 1.000	CQW49_RS21175 1.000
376	515	META1_0848 1.000	CQW49_RS05320 1.000
377	515	META1_3658 1.000	CQW49_RS20200 1.000
378	514	META1_1321 1.000	CQW49_RS04080 1.000
379	514	META1_0204 1.000	CQW49_RS12750 1.000
380	514	META1_1731 1.000	CQW49_RS12260 1.000
381	514	META1_4310 1.000	CQW49_RS18485 1.000
382	513	META1_2369 1.000	CQW49_RS11910 1.000
383	513	META1_4239 1.000	CQW49_RS11525 1.000
384	510	META1_0002 1.000	CQW49_RS19600 1.000
385	509	META1_4544 1.000	CQW49_RS09145 1.000
386	507	META1_1757 1.000	CQW49_RS03840 1.000
387	507	META1_0485 1.000	CQW49_RS10870 1.000
388	507	META1_3190 1.000	CQW49_RS02170 1.000
389	506	META1_1539 1.000	CQW49_RS16420 1.000
390	505	META1_2330 1.000	CQW49_RS09070 1.000
391	505	META1_1488 1.000	CQW49_RS21955 1.000
392	502	META1_0184 1.000	CQW49_RS04345 1.000
393	502	META1_5085 1.000	CQW49_RS11245 1.000
394	501	META1_2215 1.000	CQW49_RS16445 1.000
395	500	META1_2045 1.000	CQW49_RS01380 1.000
396	496	META1_0694 1.000	CQW49_RS04365 1.000
397	496	META1_4852 1.000	CQW49_RS12745 1.000
398	495	META1_0419 1.000 META1_4597 0.069	CQW49_RS16715 1.000
399	495	META1_4418 1.000	CQW49_RS12220 1.000
400	494	META1_2244 1.000	CQW49_RS02420 1.000
401	494	META1_3818 1.000	CQW49_RS20810 1.000
402	493	META1_2843 1.000	CQW49_RS12195 1.000
403	493	META1_3153 1.000	CQW49_RS11295 1.000
404	493	META1_1537 1.000	CQW49_RS19015 1.000
405	493	META1_3187 1.000	CQW49_RS12110 1.000
406	491	META1_0319 1.000	CQW49_RS18860 1.000
407	491	META1_0222 1.000	CQW49_RS19485 1.000
408	489	META1_4244 1.000	CQW49_RS04985 1.000
409	488	META1_3527 1.000	CQW49_RS10355 1.000
410	485	META1_0042 1.000	CQW49_RS00390 1.000
411	485	META1_3180 1.000	CQW49_RS06070 1.000
412	485	META1_4307 1.000	CQW49_RS21310 1.000
413	482	META1_3000 1.000	CQW49_RS01710 1.000
414	482	META1_5216 1.000	CQW49_RS00705 1.000
415	482	META1_3330 1.000	CQW49_RS23510 1.000
416	481	META1_0488 1.000	CQW49_RS05590 1.000
417	478	META1_2326 1.000	CQW49_RS20265 1.000
418	477	META1_1682 1.000	CQW49_RS02410 1.000
419	477	META1_2302 1.000	CQW49_RS14285 1.000
420	477	META1_2447 1.000	CQW49_RS17415 1.000
421	476	META1_3856 1.000	CQW49_RS10890 1.000
422	476	META1_4888 1.000	CQW49_RS15465 1.000
423	475	META1_2156 1.000	CQW49_RS10505 1.000
424	475	META1_5087 1.000	CQW49_RS11235 1.000
425	475	META1_5024 1.000	CQW49_RS22530 1.000
426	474	META1_0729 1.000	CQW49_RS00990 1.000
427	474	META1_1709 1.000	CQW49_RS12320 1.000
428	474	META1_4153 1.000	CQW49_RS03920 1.000
429	474	META1_3146 1.000	CQW49_RS11255 1.000
430	473	META1_0412 1.000	CQW49_RS19235 1.000
431	473	META1_1404 1.000	CQW49_RS23725 1.000
432	472	META1_2986 1.000	CQW49_RS01955 1.000
433	472	META1_3120 1.000	CQW49_RS02845 1.000
434	471	META1_3071 1.000	CQW49_RS02225 1.000
435	470	META1_3705 1.000	CQW49_RS10085 1.000
436	469	META1_1714 1.000	CQW49_RS06355 1.000
437	468	META1_0499 1.000	CQW49_RS06970 1.000
438	467	META1_2707 1.000	CQW49_RS02790 1.000
439	467	META1_4486 1.000	CQW49_RS06920 1.000
440	466	META1_3621 1.000	CQW49_RS09435 1.000
441	466	META2_0850 1.000	CQW49_RS06715 1.000
442	465	META1_0685 1.000	CQW49_RS22125 1.000
443	464	META1_0030 1.000	CQW49_RS00415 1.000
444	464	META1_2228 1.000	CQW49_RS00355 1.000
445	463	META1_2028 1.000	CQW49_RS06710 1.000
446	463	META1_4249 1.000	CQW49_RS06935 1.000
447	463	META1_5183 1.000	CQW49_RS04285 1.000
448	462	META1_2036 1.000	CQW49_RS03740 1.000
449	462	META1_2540 1.000	CQW49_RS04715 1.000
450	462	META1_3682 1.000	CQW49_RS05085 1.000
451	462	META1_1351 1.000	CQW49_RS20955 1.000
452	462	META1_4534 1.000	CQW49_RS14485 1.000
453	460	META1_0805 1.000	CQW49_RS09645 1.000
454	459	META1_5290 1.000	CQW49_RS15505 1.000
455	458	META1_5189 1.000	CQW49_RS09230 1.000
456	458	META1_3319 1.000	CQW49_RS18880 1.000
457	456	META1_5141 1.000 META1_4199 0.776	CQW49_RS19495 1.000
458	456	META1_4633 1.000	CQW49_RS01135 1.000
459	455	META1_1527 1.000	CQW49_RS09500 1.000
460	453	META1_3151 1.000	CQW49_RS11285 1.000
461	453	META1_4713 1.000	CQW49_RS16625 1.000
462	452	META1_2582 1.000 META1_1198 0.593 META2_1016 0.571	CQW49_RS22345 1.000
463	452	META1_2920 1.000	CQW49_RS21225 1.000
464	451	META1_3416 1.000	CQW49_RS09985 1.000
465	451	META1_4234 1.000	CQW49_RS09385 1.000
466	450	META1_4521 1.000	CQW49_RS06910 1.000
467	450	META1_5086 1.000	CQW49_RS11240 1.000
468	450	META1_3139 1.000	CQW49_RS20845 1.000
469	449	META1_1486 1.000	CQW49_RS08860 1.000
470	449	META1_4394 1.000	CQW49_RS05070 1.000
471	447	META1_2229 1.000	CQW49_RS00350 1.000
472	447	META1_0314 1.000	CQW49_RS17125 1.000
473	446	META1_1278 1.000	CQW49_RS00920 1.000
474	446	META1_1727 1.000	CQW49_RS12240 1.000
475	444	META1_2918 1.000	CQW49_RS00235 1.000
476	443	META1_2395 1.000 META1_4041 0.922	CQW49_RS06255 1.000
477	443	META1_0558 1.000	CQW49_RS11625 1.000
478	443	META1_3283 1.000	CQW49_RS01500 1.000
479	442	META1_0808 1.000	CQW49_RS16740 1.000
480	442	META1_3915 1.000	CQW49_RS14445 1.000
481	441	META1_1002 1.000	CQW49_RS13640 1.000
482	441	META1_0380 1.000	CQW49_RS17750 1.000
483	441	META1_3486 1.000	CQW49_RS16640 1.000
484	441	META1_3558 1.000	CQW49_RS22220 1.000
485	440	META1_0751 1.000	CQW49_RS10365 1.000
486	440	META1_0778 1.000	CQW49_RS15595 1.000
487	440	META1_0448 1.000	CQW49_RS18830 1.000
488	440	META1_0836 1.000	CQW49_RS20930 1.000
489	440	META1_4465 1.000	CQW49_RS13090 1.000
490	440	META1_3434 1.000	CQW49_RS21270 1.000
491	439	META1_2836 1.000	CQW49_RS10335 1.000
492	438	META1_1236 1.000 META2_1135 0.410 META1_3501 0.086	CQW49_RS01445 1.000
493	437	META1_0283 1.000	CQW49_RS03005 1.000
494	437	META1_2713 1.000	CQW49_RS17580 1.000
495	437	META1_1405 1.000	CQW49_RS23720 1.000
496	436	META1_4148 1.000	CQW49_RS05575 1.000
497	435	META1_1140 1.000	CQW49_RS16725 1.000
498	435	META2_0464 1.000	CQW49_RS19505 1.000
499	434	META1_2068 1.000	CQW49_RS00455 1.000
500	434	META1_0590 1.000	CQW49_RS08595 1.000
501	434	META1_0862 1.000	CQW49_RS10605 1.000
502	434	META1_2521 1.000	CQW49_RS07650 1.000
503	431	META1_3122 1.000	CQW49_RS01320 1.000
504	431	META1_2220 1.000	CQW49_RS09130 1.000
505	431	META1_3212 1.000	CQW49_RS20545 1.000
506	430	META1_1937 1.000	CQW49_RS21005 1.000
507	430	META1_4653 1.000	CQW49_RS17935 1.000
508	429	META1_3485 1.000	CQW49_RS16635 1.000
509	428	META1_0720 1.000	CQW49_RS08900 1.000
510	428	META1_2375 1.000	CQW49_RS04165 1.000
511	428	META1_3020 1.000	CQW49_RS01670 1.000
512	427	META1_2512 1.000	CQW49_RS00280 1.000
513	427	META1_5116 1.000	CQW49_RS20345 1.000
514	426	META1_0712 1.000	CQW49_RS19450 1.000
515	426	META2_0114 1.000	CQW49_RS14880 1.000
516	425	META1_0403 1.000	CQW49_RS18530 1.000 CQW49_RS09460 0.276
517	425	META1_1436 1.000	CQW49_RS20310 1.000
518	424	META1_1320 1.000	CQW49_RS04075 1.000
519	424	META1_1517 1.000	CQW49_RS16285 1.000
520	421	META1_1296 1.000	CQW49_RS03970 1.000
521	420	META1_2275 1.000	CQW49_RS13485 1.000
522	420	META1_3150 1.000	CQW49_RS11270 1.000
523	420	META1_3932 1.000	CQW49_RS09140 1.000
524	420	META1_2714 1.000	CQW49_RS17575 1.000
525	420	META1_5123 1.000	CQW49_RS20235 1.000
526	418	META1_2387 1.000	CQW49_RS16585 1.000
527	418	META1_2445 1.000	CQW49_RS17405 1.000
528	416	META1_0371 1.000	CQW49_RS01760 1.000
529	416	META1_0003 1.000	CQW49_RS04605 1.000
530	416	META1_1485 1.000	CQW49_RS08855 1.000
531	416	META1_2870 1.000	CQW49_RS03155 1.000
532	416	META1_5107 1.000	CQW49_RS06625 1.000
533	415	META1_1697 1.000	CQW49_RS09165 1.000
534	413	META1_0541 1.000	CQW49_RS09040 1.000
535	413	META1_1940 1.000	CQW49_RS20835 1.000
536	412	META1_5204 1.000	CQW49_RS04460 1.000
537	411	META1_3469 1.000	CQW49_RS10045 1.000
538	410	META1_3429 1.000	CQW49_RS00075 1.000
539	410	META1_1053 1.000	CQW49_RS11465 1.000
540	410	META1_3626 1.000	CQW49_RS06210 1.000
541	410	META1_5145 1.000	CQW49_RS10385 1.000
542	409	META1_5257 1.000	CQW49_RS01725 1.000
543	409	META1_5094 1.000	CQW49_RS18475 1.000
544	408	META1_2035 1.000	CQW49_RS03735 1.000
545	408	META1_1161 1.000	CQW49_RS11660 1.000
546	408	META1_1465 1.000	CQW49_RS16605 1.000
547	407	META1_3894 1.000	CQW49_RS11340 1.000
548	407	META1_5226 1.000	CQW49_RS06565 1.000
549	406	META1_0167 1.000	CQW49_RS12000 1.000
550	406	META1_1023 1.000	CQW49_RS12370 1.000
551	406	META1_0405 1.000	CQW49_RS18540 1.000
552	406	META1_2756 1.000	CQW49_RS15555 1.000
553	406	META1_5134 1.000	CQW49_RS11075 1.000
554	404	META1_2197 1.000	CQW49_RS05390 1.000
555	404	META1_1823 1.000	CQW49_RS07665 1.000
556	404	META1_4715 1.000	CQW49_RS00030 1.000
557	404	META1_2835 1.000	CQW49_RS10345 1.000
558	404	META1_2846 1.000	CQW49_RS20450 1.000
559	404	META2_0869 1.000	CQW49_RS05640 1.000
560	403	META1_0647 1.000	CQW49_RS15570 1.000
561	403	META1_4871 1.000	CQW49_RS04455 1.000
562	403	META1_4251 1.000	CQW49_RS18890 1.000
563	402	META1_4689 1.000	CQW49_RS16880 1.000
564	401	META1_2067 1.000	CQW49_RS00460 1.000
565	401	META1_2452 1.000	CQW49_RS09370 1.000
566	401	META1_1493 1.000	CQW49_RS19120 1.000
567	400	META1_2363 1.000	CQW49_RS04130 1.000
568	400	META1_0758 1.000	CQW49_RS18465 1.000
569	399	META1_1748 1.000	CQW49_RS03365 1.000
570	399	META1_2536 1.000	CQW49_RS01755 1.000
571	399	META1_2159 1.000	CQW49_RS10490 1.000
572	399	META1_3376 1.000	CQW49_RS08265 1.000
573	399	META1_3863 1.000	CQW49_RS10855 1.000
574	399	META1_4889 1.000	CQW49_RS15460 1.000
575	398	META1_1330 1.000	CQW49_RS17900 1.000
576	398	META1_1779 1.000	CQW49_RS19330 1.000
577	397	META1_2345 1.000	CQW49_RS08625 1.000
578	397	META1_3174 1.000	CQW49_RS17660 1.000
579	396	META1_3530 1.000	CQW49_RS01075 1.000
580	396	META2_0527 1.000	CQW49_RS23115 1.000
581	395	META1_1526 1.000	CQW49_RS16100 1.000
582	395	META1_1724 1.000	CQW49_RS16085 1.000
583	395	META1_5127 1.000	CQW49_RS00485 1.000
584	394	META1_0469 1.000	CQW49_RS18780 1.000
585	393	META1_1441 1.000	CQW49_RS13015 1.000
586	393	META1_2661 1.000	CQW49_RS19925 1.000
587	391	META1_0286 1.000 META2_0327 0.091	CQW49_RS20375 1.000
588	391	META1_0562 1.000	CQW49_RS12865 1.000
589	391	META1_0376 1.000	CQW49_RS17725 1.000
590	391	META1_1435 1.000	CQW49_RS20305 1.000
591	390	META1_0232 1.000	CQW49_RS04595 1.000
592	390	META1_0809 1.000	CQW49_RS15845 1.000
593	390	META1_1363 1.000	CQW49_RS13565 1.000
594	390	META2_0254 1.000	CQW49_RS14575 1.000
595	389	META1_2095 1.000	CQW49_RS09305 1.000
596	389	META1_3497 1.000	CQW49_RS13185 1.000
597	388	META1_0077 1.000 META1_2712 0.133	CQW49_RS09405 1.000
598	388	META1_3018 1.000	CQW49_RS01680 1.000
599	386	META1_3392 1.000	CQW49_RS04810 1.000
600	384	META1_5164 1.000	CQW49_RS15965 1.000 CQW49_RS06775 0.341
601	384	META1_2200 1.000	CQW49_RS16350 1.000
602	384	META1_3517 1.000	CQW49_RS18595 1.000
603	384	META1_5071 1.000	CQW49_RS14250 1.000
604	383	META1_0587 1.000	CQW49_RS04235 1.000
605	382	META1_1791 1.000	CQW49_RS04685 1.000
606	382	META1_1476 1.000	CQW49_RS12790 1.000
607	381	META1_2065 1.000	CQW49_RS00470 1.000
608	381	META1_5014 1.000	CQW49_RS01915 1.000
609	381	META1_1529 1.000	CQW49_RS19195 1.000
610	380	META1_2339 1.000	CQW49_RS13150 1.000
611	380	META1_5318 1.000	CQW49_RS12760 1.000
612	379	META1_1397 1.000	CQW49_RS00880 1.000
613	379	META1_2153 1.000	CQW49_RS10520 1.000
614	379	META1_5182 1.000	CQW49_RS03385 1.000
615	379	META1_3211 1.000	CQW49_RS15500 1.000
616	378	META1_2456 1.000	CQW49_RS06900 1.000
617	378	META1_2518 1.000	CQW49_RS07625 1.000
618	378	META1_2519 1.000	CQW49_RS07640 1.000
619	378	META1_2331 1.000	CQW49_RS09065 1.000
620	378	META1_2981 1.000	CQW49_RS11760 1.000
621	378	META1_3027 1.000	CQW49_RS20795 1.000
622	378	META1_4623 1.000	CQW49_RS18000 1.000
623	377	META1_3147 1.000	CQW49_RS11260 1.000
624	377	META2_1139 1.000	CQW49_RS11785 1.000
625	377	META1_5120 1.000	CQW49_RS20250 1.000
626	376	META1_4531 1.000	CQW49_RS14500 1.000
627	375	META1_1728 1.000	CQW49_RS12245 1.000
628	375	META1_4598 1.000	CQW49_RS06115 1.000
629	374	META1_1725 1.000	CQW49_RS16080 1.000
630	374	META1_2465 1.000	CQW49_RS13320 1.000
631	373	META1_1360 1.000	CQW49_RS00300 1.000
632	373	META1_1471 1.000	CQW49_RS12805 1.000
633	373	META1_1520 1.000	CQW49_RS19870 1.000
634	373	META1_5167 1.000	CQW49_RS15980 1.000
635	372	META1_2748 1.000	CQW49_RS12280 1.000
636	370	META1_0660 1.000	CQW49_RS03145 1.000
637	369	META1_2599 1.000 META2_0201 0.754	CQW49_RS05010 1.000
638	369	META1_1389 1.000	CQW49_RS02690 1.000
639	369	META1_3472 1.000	CQW49_RS10060 1.000
640	369	META1_5104 1.000	CQW49_RS03440 1.000
641	368	META1_0321 1.000	CQW49_RS06945 1.000
642	368	META1_2289 1.000	CQW49_RS19630 1.000
643	368	META1_4228 1.000	CQW49_RS11390 1.000
644	368	META1_4890 1.000	CQW49_RS15455 1.000
645	367	META1_0525 1.000	CQW49_RS06130 1.000
646	367	META1_0377 1.000	CQW49_RS17735 1.000
647	367	META1_0218 1.000	CQW49_RS20085 1.000
648	366	META1_0404 1.000	CQW49_RS18535 1.000
649	366	META1_0406 1.000	CQW49_RS18545 1.000
650	366	META1_4640 1.000	CQW49_RS04135 1.000
651	364	META1_2397 1.000 META1_4039 0.823	CQW49_RS06240 1.000
652	364	META1_2851 1.000	CQW49_RS02720 1.000
653	364	META1_4920 1.000	CQW49_RS20100 1.000
654	363	META1_0317 1.000	CQW49_RS18835 1.000
655	363	META1_1434 1.000	CQW49_RS20300 1.000
656	362	META1_0168 1.000	CQW49_RS05365 1.000
657	362	META1_4363 1.000	CQW49_RS01410 1.000
658	362	META1_0509 1.000	CQW49_RS19740 1.000
659	362	META1_4850 1.000	CQW49_RS16680 1.000
660	361	META1_3193 1.000	CQW49_RS01440 1.000
661	361	META1_3403 1.000	CQW49_RS13435 1.000
662	361	META1_3457 1.000	CQW49_RS15520 1.000
663	360	META1_1833 1.000 META1_3826 0.156 META1_3741 0.103	CQW49_RS17795 1.000
664	360	META1_1298 1.000	CQW49_RS03975 1.000
665	360	META1_1763 1.000	CQW49_RS13530 1.000
666	360	META1_4386 1.000	CQW49_RS11370 1.000
667	358	META1_0556 1.000	CQW49_RS11635 1.000
668	358	META1_1175 1.000	CQW49_RS09425 1.000
669	358	META1_4359 1.000	CQW49_RS01425 1.000
670	358	META1_1987 1.000	CQW49_RS13085 1.000
671	358	META1_0484 1.000	CQW49_RS20320 1.000
672	358	META1_2058 1.000	CQW49_RS15695 1.000
673	356	META1_1988 1.000	CQW49_RS16335 1.000 CQW49_RS16340 0.454
674	356	META1_0659 1.000	CQW49_RS03150 1.000
675	356	META1_2949 1.000	CQW49_RS12485 1.000
676	356	META1_3662 1.000	CQW49_RS09450 1.000
677	356	META1_3381 1.000	CQW49_RS19575 1.000
678	355	META1_0706 1.000	CQW49_RS00855 1.000
679	355	META1_0622 1.000	CQW49_RS13400 1.000
680	355	META1_1783 1.000	CQW49_RS19320 1.000
681	355	META1_5090 1.000	CQW49_RS11220 1.000
682	354	META1_2989 1.000	CQW49_RS01945 1.000
683	354	META1_4925 1.000	CQW49_RS11585 1.000
684	354	META1_4280 1.000	CQW49_RS18275 1.000
685	353	META1_0223 1.000	CQW49_RS19490 1.000
686	353	META1_4809 1.000	CQW49_RS15635 1.000
687	351	META1_0925 1.000	CQW49_RS07230 1.000
688	351	META1_1010 1.000	CQW49_RS10155 1.000
689	351	META1_0783 1.000	CQW49_RS15575 1.000
690	351	META1_3844 1.000	CQW49_RS05920 1.000
691	351	META1_4495 1.000	CQW49_RS05885 1.000
692	350	META1_1814 1.000	CQW49_RS00140 1.000
693	350	META1_0760 1.000	CQW49_RS18270 1.000
694	350	META1_1492 1.000	CQW49_RS19125 1.000
695	349	p1METAp0007 1.000	CQW49_RS22805 1.000 CQW49_RS14005 0.440 CQW49_RS15255 0.425 CQW49_RS14555 0.286
696	349	META1_0342 1.000	CQW49_RS09340 1.000
697	349	META1_5243 1.000	CQW49_RS20290 1.000
698	348	META1_3320 1.000	CQW49_RS19185 1.000
699	348	META1_4529 1.000	CQW49_RS14510 1.000
700	347	META1_0426 1.000	CQW49_RS01160 1.000
701	347	META1_2100 1.000	CQW49_RS00250 1.000
702	347	META1_3090 1.000	CQW49_RS12210 1.000
703	346	META1_1756 1.000	CQW49_RS03845 1.000
704	346	META1_3345 1.000	CQW49_RS01540 1.000
705	346	META2_0576 1.000	CQW49_RS07600 1.000
706	346	META1_4537 1.000	CQW49_RS14465 1.000
707	344	META1_0766 1.000	CQW49_RS00490 1.000
708	344	META1_2478 1.000	CQW49_RS16410 1.000
709	344	META1_4709 1.000	CQW49_RS10090 1.000
710	344	META1_5190 1.000	CQW49_RS16985 1.000
711	343	META1_0424 1.000	CQW49_RS11430 1.000
712	343	META1_0447 1.000	CQW49_RS18820 1.000
713	343	META1_2888 1.000	CQW49_RS11200 1.000
714	342	META1_2925 1.000	CQW49_RS13370 1.000
715	342	META1_4585 1.000	CQW49_RS20585 1.000
716	341	META1_3895 1.000	CQW49_RS11345 1.000
717	341	META1_4255 1.000	CQW49_RS18600 1.000
718	341	META1_4636 1.000	CQW49_RS17480 1.000
719	340	META1_1356 1.000	CQW49_RS20945 1.000
720	340	META1_2882 1.000	CQW49_RS15960 1.000
721	340	META1_4319 1.000	CQW49_RS10820 1.000
722	339	META1_0383 1.000	CQW49_RS15800 1.000
723	338	META1_3872 1.000	CQW49_RS04970 1.000
724	338	META1_4620 1.000	CQW49_RS03025 1.000
725	337	META1_0854 1.000	CQW49_RS05350 1.000
726	337	META1_3906 1.000	CQW49_RS05045 1.000
727	336	META1_2486 1.000	CQW49_RS22190 1.000 CQW49_RS13685 0.123
728	336	META1_4626 1.000	CQW49_RS02195 1.000
729	336	META1_2325 1.000	CQW49_RS15395 1.000
730	335	META1_0320 1.000	CQW49_RS06950 1.000
731	335	META1_4859 1.000	CQW49_RS04465 1.000
732	335	META1_5169 1.000	CQW49_RS15990 1.000
733	334	META1_1789 1.000	CQW49_RS04695 1.000
734	334	META1_3701 1.000	CQW49_RS17800 1.000
735	333	META1_2502 1.000 META1_3692 0.865	CQW49_RS19470 1.000 CQW49_RS00130 0.800
736	332	META1_0804 1.000	CQW49_RS09640 1.000
737	332	META1_2450 1.000	CQW49_RS17430 1.000
738	332	META1_2417 1.000	CQW49_RS20900 1.000
739	331	META1_0369 1.000	CQW49_RS09075 1.000
740	331	META1_2530 1.000	CQW49_RS06445 1.000
741	331	META1_3249 1.000	CQW49_RS06880 1.000
742	331	META1_2948 1.000	CQW49_RS10250 1.000
743	331	META1_2845 1.000	CQW49_RS16910 1.000
744	331	META1_2537 1.000	CQW49_RS20755 1.000
745	330	META1_2070 1.000	CQW49_RS00445 1.000
746	330	META1_3106 1.000	CQW49_RS02095 1.000
747	329	META1_5048 1.000	CQW49_RS03075 1.000
748	329	META1_2496 1.000	CQW49_RS16555 1.000
749	329	META1_3646 1.000	CQW49_RS12660 1.000
750	329	META1_5165 1.000	CQW49_RS15970 1.000
751	329	META1_5121 1.000	CQW49_RS20245 1.000
752	327	META1_0053 1.000	CQW49_RS04195 1.000
753	327	META1_0954 1.000	CQW49_RS22065 1.000
754	327	META1_5132 1.000	CQW49_RS09100 1.000
755	326	META1_3199 1.000	CQW49_RS06320 1.000 CQW49_RS19535 0.182
756	325	META1_1491 1.000	CQW49_RS03380 1.000
757	325	META1_4558 1.000	CQW49_RS21305 1.000
758	324	META1_0199 1.000	CQW49_RS02900 1.000
759	324	META1_1003 1.000	CQW49_RS13645 1.000
760	324	META1_3080 1.000	CQW49_RS12300 1.000
761	323	META1_2047 1.000	CQW49_RS02870 1.000
762	323	META1_1385 1.000	CQW49_RS12820 1.000
763	323	META1_3373 1.000	CQW49_RS19555 1.000
764	323	META1_4584 1.000	CQW49_RS20580 1.000
765	322	META1_4959 1.000	CQW49_RS00150 1.000
766	321	META1_0557 1.000 META1_4198 0.142	CQW49_RS06305 1.000
767	321	META1_3487 1.000	CQW49_RS00950 1.000
768	321	META1_4674 1.000	CQW49_RS01060 1.000
769	320	META1_2732 1.000	CQW49_RS19640 1.000
770	319	META2_0173 1.000 META1_2654 0.472 p1METAp0021 0.066	CQW49_RS19935 1.000
771	319	META1_2198 1.000	CQW49_RS05385 1.000
772	319	META1_2208 1.000	CQW49_RS05880 1.000
773	319	META1_2837 1.000	CQW49_RS10330 1.000
774	319	META1_4948 1.000	CQW49_RS13010 1.000
775	318	META1_2511 1.000	CQW49_RS00060 1.000
776	315	META1_4684 1.000	CQW49_RS06540 1.000
777	315	META1_4313 1.000	CQW49_RS16175 1.000
778	315	META1_3661 1.000	CQW49_RS20175 1.000
779	314	META1_2175 1.000	CQW49_RS10435 1.000
780	314	META1_5244 1.000	CQW49_RS04360 1.000
781	314	META1_4277 1.000	CQW49_RS20515 1.000
782	313	META1_1820 1.000	CQW49_RS11845 1.000
783	313	META1_4360 1.000	CQW49_RS01420 1.000
784	313	META1_3484 1.000	CQW49_RS16650 1.000
785	312	META1_3629 1.000	CQW49_RS02205 1.000
786	312	META1_0666 1.000	CQW49_RS17635 1.000
787	312	META1_0452 1.000	CQW49_RS19820 1.000
788	312	META1_1930 1.000	CQW49_RS20600 1.000
789	312	META1_3156 1.000	CQW49_RS17850 1.000
790	311	META1_0619 1.000	CQW49_RS01850 1.000
791	311	META1_5219 1.000	CQW49_RS00720 1.000
792	309	META1_1477 1.000	CQW49_RS12785 1.000
793	309	META1_0463 1.000	CQW49_RS18800 1.000
794	309	META1_4576 1.000	CQW49_RS01610 1.000
795	309	META1_2273 1.000	CQW49_RS13475 1.000
796	309	META1_2419 1.000	CQW49_RS20885 1.000
797	309	META1_3221 1.000	CQW49_RS21380 1.000
798	308	META1_3132 1.000	CQW49_RS17895 1.000
799	307	META1_0078 1.000 META1_1241 1.000	CQW49_RS04735 1.000
800	307	META1_0814 1.000	CQW49_RS12295 1.000
801	307	META1_3067 1.000	CQW49_RS01970 1.000
802	307	META1_5008 1.000	CQW49_RS00955 1.000
803	307	META1_4311 1.000	CQW49_RS18490 1.000
804	306	META1_1497 1.000	CQW49_RS04675 1.000
805	306	META1_3019 1.000	CQW49_RS01675 1.000
806	305	META2_1007 1.000 META1_1207 0.903 META1_2584 0.716 META1_4209 0.378	CQW49_RS10765 1.000
807	305	META1_3430 1.000	CQW49_RS00070 1.000
808	305	META1_4821 1.000	CQW49_RS22235 1.000
809	304	META1_1815 1.000	CQW49_RS11775 1.000
810	304	META1_4420 1.000	CQW49_RS01300 1.000
811	304	META1_3234 1.000	CQW49_RS09710 1.000
812	304	META1_4722 1.000	CQW49_RS17255 1.000
813	303	META1_5166 1.000	CQW49_RS15975 1.000
814	302	META1_4072 1.000 META1_4185 0.204 META1_0278 0.056	CQW49_RS19920 1.000
815	302	META1_0981 1.000	CQW49_RS04325 1.000
816	302	META1_1938 1.000	CQW49_RS00205 1.000
817	302	META1_1307 1.000	CQW49_RS04015 1.000
818	302	META1_1712 1.000	CQW49_RS17450 1.000
819	301	META1_2581 1.000 META2_1015 0.606 META1_1199 0.567	CQW49_RS22350 1.000
820	301	META1_2489 1.000	CQW49_RS22280 1.000
821	301	META2_0494 1.000	CQW49_RS22420 1.000
822	300	META1_1893 1.000	CQW49_RS15805 1.000
823	300	META1_5125 1.000	CQW49_RS00480 1.000
824	300	META1_0835 1.000	CQW49_RS20925 1.000
825	300	META1_3543 1.000	CQW49_RS21990 1.000
826	299	META1_0414 1.000	CQW49_RS03315 1.000
827	299	META1_4364 1.000	CQW49_RS01405 1.000
828	299	META1_3091 1.000	CQW49_RS12215 1.000
829	298	META1_3173 1.000	CQW49_RS17665 1.000
830	298	META1_2473 1.000	CQW49_RS21295 1.000
831	298	META1_4436 1.000	CQW49_RS18505 1.000
832	297	META1_0411 1.000	CQW49_RS09005 1.000
833	297	META1_0924 1.000	CQW49_RS08825 1.000
834	297	META1_4140 1.000	CQW49_RS02885 1.000
835	297	META1_4380 1.000	CQW49_RS02000 1.000
836	297	META1_2271 1.000	CQW49_RS13465 1.000
837	296	META1_1778 1.000	CQW49_RS19335 1.000
838	296	META1_2287 1.000	CQW49_RS19840 1.000
839	296	META1_2268 1.000	CQW49_RS19940 1.000
840	295	META1_1749 1.000	CQW49_RS03360 1.000
841	295	META1_1760 1.000	CQW49_RS10305 1.000
842	295	META1_2517 1.000	CQW49_RS07620 1.000
843	295	META1_1004 1.000	CQW49_RS17815 1.000
844	295	META1_3418 1.000	CQW49_RS09995 1.000
845	295	META1_1500 1.000	CQW49_RS20115 1.000
846	295	META1_5006 1.000	CQW49_RS20410 1.000
847	294	META1_0186 1.000	CQW49_RS13325 1.000
848	294	META1_3428 1.000	CQW49_RS11210 1.000
849	294	META1_2388 1.000	CQW49_RS16590 1.000
850	294	META1_3918 1.000	CQW49_RS11810 1.000
851	293	META1_2462 1.000	CQW49_RS12025 1.000
852	293	META1_5047 1.000	CQW49_RS03080 1.000
853	292	META1_3068 1.000	CQW49_RS01975 1.000
854	292	META1_1761 1.000	CQW49_RS13885 1.000
855	292	META1_3388 1.000	CQW49_RS19280 1.000
856	292	META1_5168 1.000	CQW49_RS15985 1.000
857	291	META1_1770 1.000	CQW49_RS05600 1.000
858	291	META1_4577 1.000	CQW49_RS01605 1.000
859	290	META1_1652 1.000	CQW49_RS05745 1.000
860	290	META1_3115 1.000	CQW49_RS02655 1.000
861	289	META1_0847 1.000	CQW49_RS05315 1.000
862	289	META1_2850 1.000	CQW49_RS02725 1.000
863	289	META1_3095 1.000	CQW49_RS04555 1.000
864	289	META1_4690 1.000	CQW49_RS12930 1.000
865	289	META1_4914 1.000	CQW49_RS16075 1.000
866	288	META1_2917 1.000	CQW49_RS00230 1.000
867	288	META1_0601 1.000	CQW49_RS12165 1.000
868	288	META1_2755 1.000	CQW49_RS15560 1.000
869	287	META1_1390 1.000	CQW49_RS02685 1.000
870	287	META1_0790 1.000	CQW49_RS09935 1.000
871	287	META1_4143 1.000	CQW49_RS11060 1.000
872	286	META1_1130 1.000	CQW49_RS16595 1.000 CQW49_RS18205 0.308
873	286	META1_0464 1.000	CQW49_RS18795 1.000
874	286	META1_1350 1.000	CQW49_RS20960 1.000
875	285	META1_1816 1.000	CQW49_RS11770 1.000
876	285	META1_3155 1.000	CQW49_RS11305 1.000
877	285	META1_4384 1.000	CQW49_RS11360 1.000
878	284	META1_1532 1.000	CQW49_RS00660 1.000
879	284	META1_2086 1.000	CQW49_RS04880 1.000
880	284	META1_2247 1.000	CQW49_RS04865 1.000
881	284	META1_5192 1.000	CQW49_RS03340 1.000
882	283	META1_0979 1.000 META1_3607 0.696	CQW49_RS21440 1.000 CQW49_RS09285 0.096
883	283	META1_0851 1.000	CQW49_RS05335 1.000
884	282	META1_2112 1.000	CQW49_RS18175 1.000 CQW49_RS13695 0.431 CQW49_RS18235 0.426 CQW49_RS21785 0.399 CQW49_RS07180 0.362 CQW49_RS02430 0.288 CQW49_RS02600 0.245 CQW49_RS06265 0.211 CQW49_RS05625 0.108 CQW49_RS03265 0.100 CQW49_RS13595 0.087
885	282	META1_0288 1.000	CQW49_RS03935 1.000
886	282	META1_5010 1.000	CQW49_RS06435 1.000
887	282	META1_3367 1.000	CQW49_RS17930 1.000
888	281	META1_2310 1.000	CQW49_RS12600 1.000
889	281	META1_1738 1.000	CQW49_RS15925 1.000
890	281	META1_4583 1.000	CQW49_RS20575 1.000
891	280	META1_3508 1.000	CQW49_RS20030 1.000 CQW49_RS09585 0.179
892	280	META1_0421 1.000	CQW49_RS03045 1.000
893	280	META1_2180 1.000	CQW49_RS10460 1.000
894	280	META1_0768 1.000	CQW49_RS18445 1.000
895	280	META1_4604 1.000	CQW49_RS15540 1.000
896	279	META1_3010 1.000	CQW49_RS02335 1.000 CQW49_RS24070 0.555 CQW49_RS13815 0.513
897	279	META1_2154 1.000	CQW49_RS10515 1.000
898	279	META1_3493 1.000	CQW49_RS13190 1.000
899	278	META1_3512 1.000	CQW49_RS01285 1.000
900	278	META1_2881 1.000	CQW49_RS15955 1.000
901	278	META1_3602 1.000	CQW49_RS22150 1.000
902	277	META1_0739 1.000	CQW49_RS04280 1.000
903	277	META1_2123 1.000	CQW49_RS06545 1.000
904	277	META1_3082 1.000	CQW49_RS03705 1.000
905	277	META1_1819 1.000	CQW49_RS11840 1.000
906	276	META1_3089 1.000	CQW49_RS12205 1.000
907	275	META1_4189 1.000 META1_1079 0.116 META1_1376 0.093	CQW49_RS06230 1.000
908	275	META1_4215 1.000	CQW49_RS22045 1.000 CQW49_RS24115 0.440
909	275	META1_0733 1.000	CQW49_RS02240 1.000
910	275	META1_0291 1.000	CQW49_RS12435 1.000
911	275	META1_2235 1.000	CQW49_RS04625 1.000
912	275	META1_3188 1.000	CQW49_RS02925 1.000
913	275	META1_1745 1.000	CQW49_RS10295 1.000
914	275	META1_1411 1.000	CQW49_RS20620 1.000
915	274	META1_2059 1.000	CQW49_RS03825 1.000
916	274	META1_1339 1.000	CQW49_RS09300 1.000
917	274	META1_3141 1.000	CQW49_RS01175 1.000
918	274	META1_2195 1.000	CQW49_RS09325 1.000
919	274	META1_3315 1.000	CQW49_RS11560 1.000
920	274	META1_2848 1.000	CQW49_RS18640 1.000
921	273	META1_2234 1.000	CQW49_RS15755 1.000
922	273	META1_3893 1.000	CQW49_RS16835 1.000
923	273	META1_4945 1.000	CQW49_RS19370 1.000
924	273	META1_4822 1.000	CQW49_RS22240 1.000
925	272	META1_3176 1.000	CQW49_RS00885 1.000
926	272	META1_1977 1.000	CQW49_RS17755 1.000
927	272	META1_2264 1.000	CQW49_RS20185 1.000
928	272	META1_2472 1.000	CQW49_RS21290 1.000
929	271	META1_1380 1.000	CQW49_RS06465 1.000
930	271	META1_0508 1.000	CQW49_RS19735 1.000
931	270	META1_2060 1.000	CQW49_RS04305 1.000
932	270	META1_0335 1.000	CQW49_RS12645 1.000
933	270	META1_0980 1.000	CQW49_RS12325 1.000
934	270	META1_4917 1.000	CQW49_RS10260 1.000
935	269	META1_0470 1.000	CQW49_RS04410 1.000
936	269	META1_4291 1.000	CQW49_RS01620 1.000
937	269	META1_1528 1.000	CQW49_RS19225 1.000
938	269	META1_1518 1.000	CQW49_RS19310 1.000
939	269	META1_2449 1.000	CQW49_RS17425 1.000
940	269	META2_0738 1.000	CQW49_RS15870 1.000
941	268	META1_0669 1.000	CQW49_RS17625 1.000
942	268	META1_3890 1.000	CQW49_RS16830 1.000
943	267	META1_2475 1.000	CQW49_RS21085 1.000
944	266	META1_1469 1.000	CQW49_RS10555 1.000
945	266	META1_5176 1.000	CQW49_RS02460 1.000
946	266	META1_1978 1.000	CQW49_RS17760 1.000
947	266	META1_2847 1.000	CQW49_RS18635 1.000
948	265	META1_2344 1.000	CQW49_RS08630 1.000
949	265	META1_2149 1.000	CQW49_RS10540 1.000
950	265	META1_4321 1.000	CQW49_RS02020 1.000
951	265	META1_4581 1.000	CQW49_RS01330 1.000
952	265	META1_5115 1.000	CQW49_RS01360 1.000
953	265	META1_2250 1.000	CQW49_RS20355 1.000
954	264	META1_0425 1.000	CQW49_RS00270 1.000
955	264	META1_1427 1.000	CQW49_RS06425 1.000
956	264	META1_0628 1.000	CQW49_RS12780 1.000
957	264	META1_4242 1.000	CQW49_RS00105 1.000
958	264	META1_2817 1.000	CQW49_RS10805 1.000
959	264	META1_2207 1.000	CQW49_RS16355 1.000
960	264	META1_2820 1.000	CQW49_RS16865 1.000
961	264	META1_5307 1.000	CQW49_RS06525 1.000
962	263	META1_1768 1.000	CQW49_RS13890 1.000
963	263	META1_1688 1.000	CQW49_RS17055 1.000
964	263	META1_2299 1.000	CQW49_RS14275 1.000
965	263	META1_4708 1.000	CQW49_RS10095 1.000
966	263	META1_4724 1.000	CQW49_RS17265 1.000
967	262	META1_0625 1.000	CQW49_RS06065 1.000
968	262	META1_0821 1.000	CQW49_RS17030 1.000
969	262	META1_2439 1.000	CQW49_RS14360 1.000
970	261	META1_3609 1.000	CQW49_RS21460 1.000
971	260	META1_3557 1.000 META1_4820 0.277	CQW49_RS22225 1.000
972	260	META1_1715 1.000	CQW49_RS01305 1.000
973	260	META1_0197 1.000	CQW49_RS08960 1.000
974	260	META1_0715 1.000	CQW49_RS12160 1.000
975	260	META1_1370 1.000	CQW49_RS12755 1.000
976	260	META1_3483 1.000	CQW49_RS02770 1.000
977	260	META1_0196 1.000	CQW49_RS19350 1.000
978	260	META1_0456 1.000	CQW49_RS18710 1.000
979	260	META1_1782 1.000	CQW49_RS19325 1.000
980	260	META1_3546 1.000	CQW49_RS13555 1.000
981	260	META1_3380 1.000	CQW49_RS19570 1.000
982	259	META1_2353 1.000	CQW49_RS08620 1.000
983	259	META1_2243 1.000	CQW49_RS19545 1.000
984	259	META1_3085 1.000	CQW49_RS16400 1.000
985	258	META1_0853 1.000	CQW49_RS05345 1.000
986	258	META1_2226 1.000	CQW49_RS03475 1.000
987	258	META1_0318 1.000	CQW49_RS18840 1.000
988	258	META1_5175 1.000	CQW49_RS02455 1.000
989	258	META1_3436 1.000	CQW49_RS16540 1.000
990	257	META1_2919 1.000	CQW49_RS16200 1.000
991	257	META1_4632 1.000	CQW49_RS12970 1.000
992	257	META1_4533 1.000	CQW49_RS14490 1.000
993	256	META1_2071 1.000	CQW49_RS00440 1.000
994	256	META1_0813 1.000	CQW49_RS12290 1.000
995	256	META1_3618 1.000	CQW49_RS01315 1.000
996	256	META1_2825 1.000	CQW49_RS11830 1.000
997	256	META1_3110 1.000	CQW49_RS13295 1.000
998	255	META1_2230 1.000	CQW49_RS00345 1.000
999	255	META1_1722 1.000	CQW49_RS04640 1.000
1000	255	META1_2248 1.000	CQW49_RS04870 1.000
1001	255	META1_2137 1.000	CQW49_RS12875 1.000
1002	255	META1_1516 1.000	CQW49_RS16280 1.000
1003	255	META1_2297 1.000	CQW49_RS14255 1.000
1004	255	META1_3865 1.000	CQW49_RS17465 1.000
1005	254	META1_3606 1.000	CQW49_RS21435 1.000
1006	254	META1_4254 1.000	CQW49_RS18605 1.000
1007	253	META1_4207 1.000 META2_1008 0.083 META1_1206 0.079 META1_2585 0.063	CQW49_RS10790 1.000
1008	253	META1_0339 1.000	CQW49_RS09330 1.000
1009	253	META1_3357 1.000	CQW49_RS00195 1.000
1010	253	META1_0385 1.000	CQW49_RS23910 1.000
1011	252	META1_1051 1.000 META1_3360 0.287 META1_4457 0.282 META1_2522 0.277 META1_3653 0.253 META1_2286 0.231 META1_0082 0.225 META1_1104 0.222 META1_0534 0.220 META1_2055 0.198 META1_3876 0.186 META1_0493 0.184 META1_0585 0.167 META1_0572 0.087 META1_5140 0.061 META1_5118 0.055 META1_1343 0.054	CQW49_RS19445 1.000
1012	252	META1_1643 1.000	CQW49_RS06550 1.000
1013	252	META1_3152 1.000	CQW49_RS11290 1.000
1014	252	META1_5193 1.000	CQW49_RS03335 1.000
1015	252	META1_3706 1.000	CQW49_RS12330 1.000
1016	252	META1_3213 1.000	CQW49_RS20540 1.000
1017	251	META1_2864 1.000	CQW49_RS06795 1.000
1018	251	META1_2274 1.000	CQW49_RS13480 1.000
1019	251	META1_4539 1.000	CQW49_RS14455 1.000
1020	251	META2_0014 1.000	CQW49_RS12400 1.000
1021	250	META1_1766 1.000	CQW49_RS13515 1.000 CQW49_RS13510 0.244
1022	250	META1_1646 1.000	CQW49_RS06555 1.000
1023	250	META1_1409 1.000	CQW49_RS16560 1.000
1024	250	META1_5040 1.000	CQW49_RS03635 1.000
1025	250	META1_4702 1.000	CQW49_RS11935 1.000
1026	250	META1_4915 1.000	CQW49_RS13145 1.000
1027	250	META1_4502 1.000	CQW49_RS16925 1.000
1028	249	META1_0580 1.000	CQW49_RS07670 1.000
1029	248	META1_4922 1.000	CQW49_RS10700 1.000
1030	247	META1_3215 1.000	CQW49_RS02640 1.000
1031	247	META1_1283 1.000	CQW49_RS13275 1.000
1032	247	META1_3522 1.000	CQW49_RS04860 1.000
1033	247	META1_4147 1.000	CQW49_RS05570 1.000
1034	247	META1_2838 1.000	CQW49_RS12185 1.000
1035	246	META1_2044 1.000	CQW49_RS01375 1.000
1036	246	META1_2119 1.000	CQW49_RS09940 1.000
1037	246	META1_1729 1.000	CQW49_RS12250 1.000
1038	246	META1_4624 1.000	CQW49_RS02185 1.000
1039	246	META1_3474 1.000	CQW49_RS10070 1.000
1040	245	META1_0688 1.000	CQW49_RS08555 1.000
1041	245	META1_2097 1.000	CQW49_RS03390 1.000
1042	245	META1_2515 1.000	CQW49_RS07610 1.000
1043	245	META1_1452 1.000	CQW49_RS12855 1.000
1044	245	META1_0735 1.000	CQW49_RS21645 1.000
1045	245	META1_3604 1.000	CQW49_RS21425 1.000
1046	244	META1_3912 1.000 META1_2638 0.110	CQW49_RS05035 1.000
1047	244	META1_4630 1.000	CQW49_RS20330 1.000
1048	243	META1_1998 1.000	CQW49_RS12475 1.000
1049	243	META1_4586 1.000	CQW49_RS04895 1.000
1050	243	META1_4201 1.000	CQW49_RS13850 1.000
1051	243	META1_4938 1.000	CQW49_RS11555 1.000
1052	243	META1_5119 1.000	CQW49_RS20255 1.000
1053	242	META1_1308 1.000	CQW49_RS04020 1.000
1054	242	META1_0418 1.000	CQW49_RS15815 1.000
1055	242	META1_0501 1.000	CQW49_RS19800 1.000
1056	242	META1_4210 1.000	CQW49_RS10760 1.000
1057	242	META1_4568 1.000	CQW49_RS09115 1.000
1058	241	META1_1295 1.000	CQW49_RS11330 1.000
1059	241	META1_2171 1.000	CQW49_RS10415 1.000
1060	241	META1_1764 1.000	CQW49_RS13525 1.000
1061	240	META1_2716 1.000	CQW49_RS17560 1.000
1062	240	META1_2739 1.000	CQW49_RS20090 1.000
1063	240	META2_0024 1.000	CQW49_RS13450 1.000
1064	239	META1_2558 1.000	CQW49_RS09175 1.000
1065	239	META1_2169 1.000	CQW49_RS12575 1.000
1066	239	META1_5171 1.000	CQW49_RS04190 1.000
1067	239	META1_3317 1.000	CQW49_RS18870 1.000
1068	239	META1_3605 1.000	CQW49_RS21430 1.000
1069	238	META1_0846 1.000	CQW49_RS05310 1.000
1070	238	META1_0681 1.000	CQW49_RS08885 1.000
1071	238	META1_0428 1.000	CQW49_RS14295 1.000
1072	237	META1_0861 1.000	CQW49_RS10610 1.000
1073	237	META1_0663 1.000	CQW49_RS17650 1.000
1074	237	META1_1999 1.000	CQW49_RS12470 1.000
1075	237	META1_4687 1.000	CQW49_RS03305 1.000
1076	237	META1_2476 1.000	CQW49_RS21080 1.000
1077	237	META1_4873 1.000	CQW49_RS14350 1.000
1078	236	META1_2996 1.000	CQW49_RS09465 1.000
1079	236	META1_2983 1.000	CQW49_RS16320 1.000
1080	235	META1_0690 1.000	CQW49_RS02760 1.000
1081	235	META1_0170 1.000	CQW49_RS05360 1.000
1082	235	META1_1433 1.000	CQW49_RS06580 1.000
1083	235	META1_0859 1.000	CQW49_RS10615 1.000
1084	235	META1_1425 1.000	CQW49_RS08590 1.000
1085	233	META1_1290 1.000	CQW49_RS01835 1.000
1086	233	META1_1420 1.000	CQW49_RS08570 1.000
1087	233	META1_4429 1.000	CQW49_RS16185 1.000
1088	232	META1_3246 1.000	CQW49_RS01460 1.000
1089	232	META1_4275 1.000	CQW49_RS10675 1.000
1090	231	META1_1645 1.000	CQW49_RS06560 1.000
1091	231	META1_1378 1.000	CQW49_RS12835 1.000
1092	230	META1_2182 1.000	CQW49_RS10470 1.000
1093	230	META1_3410 1.000	CQW49_RS05915 1.000
1094	230	META1_4458 1.000	CQW49_RS04180 1.000
1095	230	META1_3073 1.000	CQW49_RS15725 1.000
1096	230	META1_4703 1.000	CQW49_RS10270 1.000
1097	230	META1_3437 1.000	CQW49_RS16510 1.000
1098	230	META1_4536 1.000	CQW49_RS14470 1.000
1099	230	META1_3603 1.000	CQW49_RS21420 1.000
1100	229	META1_0157 1.000	CQW49_RS02105 1.000
1101	229	META1_1685 1.000	CQW49_RS01985 1.000
1102	229	META1_2177 1.000	CQW49_RS10445 1.000
1103	228	META1_0041 1.000	CQW49_RS00385 1.000
1104	228	META1_0050 1.000	CQW49_RS17175 1.000
1105	228	META1_0755 1.000	CQW49_RS14890 1.000
1106	228	META1_2319 1.000	CQW49_RS12615 1.000
1107	228	META1_1337 1.000	CQW49_RS17910 1.000
1108	228	META1_4216 1.000	CQW49_RS09680 1.000
1109	228	META1_4385 1.000	CQW49_RS11365 1.000
1110	227	META1_1918 1.000 META1_3758 0.590	CQW49_RS07475 1.000
1111	227	META1_4582 1.000	CQW49_RS01325 1.000
1112	227	META1_1692 1.000	CQW49_RS16050 1.000
1113	227	META1_2740 1.000	CQW49_RS20095 1.000
1114	227	META1_4712 1.000	CQW49_RS11900 1.000
1115	226	META1_1936 1.000	CQW49_RS21000 1.000
1116	225	META1_1765 1.000	CQW49_RS13520 1.000
1117	225	META1_5021 1.000	CQW49_RS01495 1.000
1118	225	META1_4447 1.000	CQW49_RS20610 1.000
1119	224	META1_1705 1.000	CQW49_RS14435 1.000
1120	224	META1_1530 1.000	CQW49_RS19190 1.000
1121	224	META1_4403 1.000	CQW49_RS17310 1.000
1122	224	META1_4818 1.000	CQW49_RS17690 1.000
1123	223	META1_3042 1.000	CQW49_RS09760 1.000 CQW49_RS19690 0.073
1124	223	META1_1945 1.000	CQW49_RS04505 1.000
1125	223	META1_3209 1.000	CQW49_RS16275 1.000
1126	223	META1_3611 1.000	CQW49_RS16240 1.000
1127	223	META1_3533 1.000	CQW49_RS21275 1.000
1128	222	META1_0691 1.000	CQW49_RS02755 1.000
1129	222	META1_1929 1.000	CQW49_RS10885 1.000
1130	222	META1_2148 1.000	CQW49_RS10545 1.000
1131	222	META1_4141 1.000	CQW49_RS02890 1.000
1132	222	META1_5019 1.000	CQW49_RS01490 1.000
1133	222	META1_4547 1.000	CQW49_RS04745 1.000
1134	222	META1_2636 1.000	CQW49_RS21300 1.000
1135	222	META1_5291 1.000	CQW49_RS15840 1.000
1136	221	META1_2160 1.000	CQW49_RS10485 1.000
1137	221	META1_2173 1.000	CQW49_RS10425 1.000
1138	221	META1_0867 1.000	CQW49_RS18685 1.000
1139	220	META1_4040 1.000 META1_2396 0.897	CQW49_RS06245 1.000
1140	220	META1_0624 1.000	CQW49_RS01860 1.000
1141	220	META1_0661 1.000	CQW49_RS03140 1.000
1142	220	META1_2170 1.000	CQW49_RS12580 1.000
1143	220	META1_1514 1.000	CQW49_RS17780 1.000
1144	220	META1_4951 1.000	CQW49_RS06000 1.000
1145	219	META1_1832 1.000	CQW49_RS10125 1.000 CQW49_RS19475 0.157
1146	219	META1_2092 1.000 META1_0686 0.127	CQW49_RS21230 1.000
1147	219	META1_5302 1.000	CQW49_RS03225 1.000
1148	218	p1METAp0004 1.000	CQW49_RS14075 1.000 CQW49_RS15095 0.900
1149	218	META1_0817 1.000	CQW49_RS04445 1.000
1150	218	META1_0777 1.000	CQW49_RS06975 1.000
1151	218	META1_0057 1.000	CQW49_RS19180 1.000
1152	218	META1_0510 1.000	CQW49_RS19745 1.000
1153	218	META1_3181 1.000	CQW49_RS17435 1.000
1154	217	META1_3529 1.000	CQW49_RS01070 1.000
1155	217	META1_3411 1.000	CQW49_RS05910 1.000
1156	217	META1_5229 1.000	CQW49_RS04405 1.000
1157	217	META1_4273 1.000	CQW49_RS09490 1.000
1158	217	META1_5323 1.000	CQW49_RS06825 1.000
1159	217	META1_3131 1.000	CQW49_RS17890 1.000
1160	217	META1_4688 1.000	CQW49_RS17000 1.000
1161	217	META1_4723 1.000	CQW49_RS17260 1.000
1162	217	META1_5325 1.000	CQW49_RS19960 1.000
1163	217	META2_0382 1.000	CQW49_RS21695 1.000
1164	216	META1_1391 1.000	CQW49_RS12885 1.000
1165	216	META1_0450 1.000	CQW49_RS19810 1.000
1166	216	META1_4734 1.000	CQW49_RS05695 1.000
1167	215	META1_0839 1.000	CQW49_RS05275 1.000
1168	215	META1_2231 1.000	CQW49_RS10370 1.000
1169	215	META1_1704 1.000	CQW49_RS14440 1.000
1170	214	META1_4692 1.000	CQW49_RS12940 1.000
1171	214	META1_4701 1.000	CQW49_RS20565 1.000
1172	213	META1_2639 1.000 META1_3390 0.267	CQW49_RS00655 1.000
1173	213	META1_0971 1.000 META1_0983 0.108	CQW49_RS17105 1.000
1174	213	META1_3105 1.000	CQW49_RS02110 1.000
1175	213	META1_0728 1.000	CQW49_RS18925 1.000
1176	213	META1_4618 1.000	CQW49_RS03035 1.000
1177	213	META1_2342 1.000	CQW49_RS16580 1.000
1178	213	META1_5232 1.000	CQW49_RS04315 1.000
1179	212	META1_3189 1.000	CQW49_RS02175 1.000
1180	212	META1_2372 1.000	CQW49_RS09120 1.000
1181	212	META1_0506 1.000	CQW49_RS18775 1.000
1182	212	META1_3870 1.000	CQW49_RS11890 1.000
1183	211	META1_4896 1.000	CQW49_RS14530 1.000 CQW49_RS19250 0.139
1184	211	META1_2743 1.000	CQW49_RS00925 1.000
1185	211	META1_1742 1.000	CQW49_RS14420 1.000
1186	211	META1_1737 1.000	CQW49_RS15920 1.000
1187	211	META1_2285 1.000	CQW49_RS19845 1.000
1188	211	META1_4253 1.000	CQW49_RS18620 1.000
1189	211	META1_5198 1.000	CQW49_RS16490 1.000
1190	211	p1METAp0008 1.000	CQW49_RS22725 1.000
1191	210	META1_1211 1.000 META1_4238 1.000 META2_0366 0.568 META2_0145 0.557	CQW49_RS11510 1.000
1192	210	META1_0131 1.000	CQW49_RS10660 1.000
1193	210	META1_2238 1.000	CQW49_RS04615 1.000
1194	210	META1_3613 1.000	CQW49_RS09650 1.000
1195	210	META1_3475 1.000	CQW49_RS16660 1.000
1196	209	META1_3128 1.000	CQW49_RS03870 1.000
1197	209	META1_1450 1.000	CQW49_RS12840 1.000
1198	209	META1_3214 1.000	CQW49_RS11610 1.000
1199	209	META1_4243 1.000	CQW49_RS16035 1.000
1200	208	META1_2523 1.000	CQW49_RS03720 1.000
1201	208	META1_1379 1.000	CQW49_RS12830 1.000
1202	208	META1_4139 1.000	CQW49_RS02880 1.000
1203	208	META1_5300 1.000	CQW49_RS18580 1.000
1204	208	META1_5227 1.000	CQW49_RS19460 1.000
1205	208	META1_5023 1.000	CQW49_RS22525 1.000
1206	207	META1_0841 1.000	CQW49_RS05285 1.000
1207	207	META1_1750 1.000	CQW49_RS03355 1.000
1208	207	META1_1771 1.000	CQW49_RS05605 1.000
1209	207	META1_0555 1.000	CQW49_RS19030 1.000
1210	207	META1_2166 1.000	CQW49_RS12565 1.000
1211	207	META1_4946 1.000	CQW49_RS19375 1.000
1212	207	META2_0433 1.000	CQW49_RS17135 1.000
1213	206	META1_4532 1.000	CQW49_RS14495 1.000
1214	205	META1_1583 1.000 META1_5027 0.564	CQW49_RS12595 1.000
1215	205	META1_2303 1.000 META1_0135 0.217	CQW49_RS15665 1.000
1216	205	META1_0551 1.000	CQW49_RS00645 1.000
1217	205	META1_1960 1.000	CQW49_RS00595 1.000
1218	205	META1_0468 1.000	CQW49_RS18785 1.000
1219	205	META1_5015 1.000	CQW49_RS00915 1.000
1220	205	META1_3442 1.000	CQW49_RS09050 1.000
1221	205	META1_5295 1.000	CQW49_RS00630 1.000
1222	205	META1_2444 1.000	CQW49_RS17400 1.000
1223	205	META1_2266 1.000	CQW49_RS20190 1.000
1224	205	META1_4837 1.000	CQW49_RS20765 1.000
1225	204	META1_0855 1.000	CQW49_RS05355 1.000
1226	203	META1_0741 1.000	CQW49_RS04380 1.000
1227	203	META1_0460 1.000	CQW49_RS18750 1.000
1228	203	META1_1973 1.000	CQW49_RS12115 1.000
1229	203	META1_4381 1.000	CQW49_RS01995 1.000
1230	203	META1_0737 1.000	CQW49_RS20195 1.000
1231	203	META1_3382 1.000	CQW49_RS19580 1.000
1232	203	META2_0046 1.000	CQW49_RS23460 1.000
1233	202	META1_2394 1.000 META1_4042 1.000	CQW49_RS06250 1.000
1234	202	META1_0230 1.000	CQW49_RS19510 1.000
1235	202	META1_4315 1.000	CQW49_RS03765 1.000
1236	202	META1_3028 1.000	CQW49_RS20790 1.000
1237	202	META1_5186 1.000	CQW49_RS10670 1.000
1238	202	META1_5122 1.000	CQW49_RS20240 1.000
1239	201	META1_2705 1.000	CQW49_RS02800 1.000
1240	201	META1_0550 1.000	CQW49_RS14780 1.000
1241	201	META1_2178 1.000	CQW49_RS10450 1.000
1242	200	META1_2776 1.000 META1_2969 0.199	CQW49_RS01205 1.000
1243	200	META1_3488 1.000	CQW49_RS00945 1.000
1244	200	META1_2826 1.000	CQW49_RS11835 1.000
1245	200	META1_4528 1.000	CQW49_RS14515 1.000
1246	200	META1_4404 1.000	CQW49_RS17315 1.000
1247	200	META1_3559 1.000	CQW49_RS22215 1.000
1248	199	META1_5202 1.000	CQW49_RS11645 1.000
1249	198	META1_0133 1.000	CQW49_RS06400 1.000
1250	198	META1_1418 1.000	CQW49_RS12880 1.000
1251	198	META1_0516 1.000	CQW49_RS19775 1.000
1252	198	META1_2893 1.000	CQW49_RS11170 1.000
1253	198	META1_3222 1.000	CQW49_RS21390 1.000
1254	197	META1_0682 1.000	CQW49_RS02445 1.000
1255	196	META1_1394 1.000	CQW49_RS23425 1.000 CQW49_RS21745 0.831
1256	196	META1_0202 1.000	CQW49_RS11150 1.000
1257	196	META1_2026 1.000	CQW49_RS06700 1.000
1258	196	META1_3422 1.000	CQW49_RS19915 1.000
1259	196	META1_3699 1.000	CQW49_RS21065 1.000
1260	195	META1_1755 1.000	CQW49_RS03850 1.000
1261	195	META1_1478 1.000	CQW49_RS06530 1.000
1262	195	META1_2152 1.000	CQW49_RS10525 1.000
1263	195	META1_3166 1.000	CQW49_RS20625 1.000
1264	195	META1_4475 1.000	CQW49_RS21045 1.000
1265	194	META1_2509 1.000	CQW49_RS00050 1.000
1266	194	META1_2158 1.000	CQW49_RS10495 1.000
1267	194	META1_2440 1.000	CQW49_RS14355 1.000
1268	194	META1_1407 1.000	CQW49_RS23710 1.000
1269	194	META1_2921 1.000	CQW49_RS21220 1.000
1270	194	META1_5067 1.000	CQW49_RS19390 1.000
1271	193	META1_0700 1.000	CQW49_RS04090 1.000
1272	193	META1_1399 1.000	CQW49_RS03715 1.000
1273	193	META1_5301 1.000	CQW49_RS18585 1.000
1274	192	META1_1419 1.000	CQW49_RS04635 1.000
1275	192	META1_1426 1.000	CQW49_RS06430 1.000
1276	192	META1_0641 1.000	CQW49_RS12225 1.000
1277	192	META1_3399 1.000	CQW49_RS15410 1.000
1278	191	META2_0563 1.000	CQW49_RS21715 1.000 CQW49_RS22855 0.821
1279	191	META1_1773 1.000	CQW49_RS15610 1.000
1280	191	META1_5005 1.000	CQW49_RS03675 1.000
1281	191	META1_2376 1.000	CQW49_RS20745 1.000
1282	191	META2_0941 1.000	CQW49_RS14400 1.000
1283	190	META1_1767 1.000	CQW49_RS13505 1.000
1284	190	META1_3404 1.000	CQW49_RS13440 1.000
1285	190	META1_4530 1.000	CQW49_RS14505 1.000
1286	190	META1_4986 1.000	CQW49_RS21075 1.000
1287	189	META1_1496 1.000	CQW49_RS04680 1.000
1288	189	META1_1020 1.000	CQW49_RS12385 1.000
1289	188	META1_0337 1.000	CQW49_RS06765 1.000
1290	188	META1_0416 1.000	CQW49_RS10075 1.000
1291	188	META1_1048 1.000	CQW49_RS11460 1.000
1292	188	META1_3178 1.000	CQW49_RS01615 1.000
1293	188	META1_3265 1.000	CQW49_RS06020 1.000
1294	188	META1_1739 1.000	CQW49_RS15930 1.000
1295	188	META1_5018 1.000	CQW49_RS01485 1.000
1296	188	META1_4233 1.000	CQW49_RS09390 1.000
1297	188	META1_3691 1.000	CQW49_RS17160 1.000
1298	187	META1_4130 1.000	CQW49_RS18180 1.000 CQW49_RS13700 0.329 CQW49_RS07185 0.228 CQW49_RS18230 0.225 CQW49_RS03690 0.225 CQW49_RS05115 0.170 CQW49_RS02130 0.168 CQW49_RS21790 0.163 CQW49_RS15760 0.163 CQW49_RS05620 0.137 CQW49_RS02435 0.137
1299	187	META1_1980 1.000	CQW49_RS02895 1.000
1300	187	META1_2087 1.000	CQW49_RS04885 1.000
1301	187	META1_0870 1.000	CQW49_RS18680 1.000
1302	187	META1_5138 1.000	CQW49_RS01870 1.000
1303	187	META1_3675 1.000	CQW49_RS12890 1.000
1304	186	META1_1741 1.000	CQW49_RS14425 1.000
1305	186	META1_2467 1.000	CQW49_RS13310 1.000
1306	185	META1_1736 1.000	CQW49_RS10300 1.000
1307	185	META1_4704 1.000	CQW49_RS10265 1.000
1308	184	META2_0884 1.000 META1_4978 0.211	CQW49_RS22130 1.000
1309	184	META1_3099 1.000	CQW49_RS00085 1.000
1310	184	META1_1451 1.000	CQW49_RS12850 1.000
1311	184	META1_3502 1.000	CQW49_RS11980 1.000
1312	183	META1_2575 1.000 META1_1239 0.693	CQW49_RS15400 1.000
1313	183	META1_1312 1.000	CQW49_RS04040 1.000
1314	183	META1_1790 1.000	CQW49_RS04690 1.000
1315	183	META1_0439 1.000	CQW49_RS11995 1.000
1316	183	META1_2506 1.000	CQW49_RS17530 1.000
1317	182	META1_1522 1.000	CQW49_RS06860 1.000
1318	182	META1_4382 1.000	CQW49_RS01990 1.000
1319	182	META1_4846 1.000	CQW49_RS16675 1.000
1320	181	META1_4906 1.000 META1_5327 0.153 META2_1029 0.093 META2_0154 0.066	CQW49_RS13285 1.000
1321	181	META1_1362 1.000	CQW49_RS00290 1.000
1322	181	META1_0359 1.000	CQW49_RS13130 1.000
1323	181	META1_1294 1.000	CQW49_RS11325 1.000
1324	181	META1_4459 1.000	CQW49_RS04185 1.000
1325	181	META1_3435 1.000	CQW49_RS15820 1.000
1326	180	META1_3934 1.000 META1_4086 0.179	CQW49_RS08940 1.000 CQW49_RS11720 0.324 CQW49_RS08425 0.192
1327	180	META1_0864 1.000	CQW49_RS05030 1.000
1328	180	META1_2048 1.000	CQW49_RS02865 1.000
1329	180	META1_1382 1.000	CQW49_RS12825 1.000
1330	180	META1_2272 1.000	CQW49_RS13470 1.000
1331	179	META1_0311 1.000 META1_4299 0.374	CQW49_RS10200 1.000
1332	179	META1_2479 1.000	CQW49_RS09820 1.000
1333	179	META1_2257 1.000	CQW49_RS20150 1.000
1334	178	META1_1802 1.000 META1_2254 0.367 META1_2253 0.300 META2_0255 0.124	CQW49_RS11110 1.000 CQW49_RS20080 0.139
1335	178	META1_0826 1.000	CQW49_RS22115 1.000
1336	178	META1_4324 1.000	CQW49_RS17205 1.000
1337	177	META1_2064 1.000 META1_5305 0.262	CQW49_RS16915 1.000
1338	176	META1_4717 1.000	CQW49_RS02670 1.000
1339	176	META1_2343 1.000	CQW49_RS16015 1.000
1340	176	META1_3374 1.000	CQW49_RS19560 1.000
1341	176	META1_4967 1.000	CQW49_RS19260 1.000
1342	175	META1_2069 1.000	CQW49_RS00450 1.000
1343	175	META1_1282 1.000	CQW49_RS12915 1.000
1344	175	META1_3289 1.000	CQW49_RS04980 1.000
1345	175	META1_5124 1.000	CQW49_RS00475 1.000
1346	174	META1_0865 1.000	CQW49_RS05025 1.000
1347	174	META2_1037 1.000	CQW49_RS07685 1.000
1348	174	META1_5128 1.000	CQW49_RS22520 1.000
1349	173	META1_2157 1.000	CQW49_RS10500 1.000
1350	173	META1_3494 1.000	CQW49_RS15390 1.000
1351	172	META1_4225 1.000 META1_0547 0.205 META1_5079 0.059	CQW49_RS12455 1.000
1352	172	META1_0348 1.000	CQW49_RS12180 1.000
1353	172	META1_0457 1.000	CQW49_RS18715 1.000
1354	172	META1_4144 1.000	CQW49_RS04545 1.000
1355	172	META1_5170 1.000	CQW49_RS13100 1.000
1356	171	META1_0238 1.000	CQW49_RS00860 1.000
1357	171	META1_3170 1.000	CQW49_RS15675 1.000
1358	170	META1_0607 1.000	CQW49_RS01530 1.000
1359	170	META1_0444 1.000	CQW49_RS18810 1.000
1360	170	META1_4732 1.000	CQW49_RS05705 1.000
1361	169	META1_0539 1.000	CQW49_RS03260 1.000
1362	169	META1_3534 1.000	CQW49_RS01090 1.000
1363	169	META1_1964 1.000	CQW49_RS09380 1.000
1364	169	META1_5000 1.000	CQW49_RS04820 1.000
1365	169	META1_4214 1.000	CQW49_RS09690 1.000
1366	168	META1_1336 1.000	CQW49_RS02465 1.000
1367	168	META1_1319 1.000	CQW49_RS04065 1.000
1368	168	META1_2430 1.000	CQW49_RS10715 1.000
1369	168	META1_4188 1.000	CQW49_RS06225 1.000
1370	167	META1_0537 1.000	CQW49_RS09245 1.000
1371	167	META1_4483 1.000	CQW49_RS04240 1.000
1372	167	META1_5105 1.000	CQW49_RS20595 1.000
1373	166	META1_0581 1.000	CQW49_RS07675 1.000
1374	166	META1_3210 1.000	CQW49_RS02045 1.000
1375	166	META1_2855 1.000	CQW49_RS14380 1.000
1376	166	META1_3409 1.000	CQW49_RS13455 1.000
1377	166	META1_2734 1.000	CQW49_RS19650 1.000
1378	165	META1_2943 1.000	CQW49_RS01145 1.000
1379	165	META1_3017 1.000	CQW49_RS01690 1.000
1380	165	META1_3069 1.000	CQW49_RS01980 1.000
1381	165	META1_1122 1.000	CQW49_RS12675 1.000
1382	165	META1_2468 1.000	CQW49_RS13305 1.000
1383	165	META1_4641 1.000	CQW49_RS13570 1.000
1384	165	META1_4296 1.000	CQW49_RS16245 1.000
1385	164	META1_1958 1.000	CQW49_RS00590 1.000
1386	164	META1_2911 1.000	CQW49_RS01895 1.000
1387	164	META1_2889 1.000	CQW49_RS11195 1.000
1388	164	META1_3490 1.000	CQW49_RS08970 1.000
1389	164	META1_5258 1.000	CQW49_RS20685 1.000
1390	163	META1_5240 1.000 META1_3553 0.393	CQW49_RS19060 1.000
1391	163	META1_1366 1.000	CQW49_RS00500 1.000
1392	163	META2_1291 1.000	CQW49_RS09155 1.000
1393	163	META1_4492 1.000	CQW49_RS22905 1.000
1394	163	META2_1274 1.000	CQW49_RS23095 1.000
1395	162	META1_1395 1.000	CQW49_RS21750 1.000 CQW49_RS23420 1.000
1396	162	META1_0284 1.000	CQW49_RS03000 1.000
1397	162	META1_1758 1.000	CQW49_RS03835 1.000
1398	162	META1_2706 1.000	CQW49_RS02795 1.000
1399	162	META1_2891 1.000	CQW49_RS11180 1.000
1400	161	META1_0479 1.000	CQW49_RS20420 1.000
1401	161	META1_0871 1.000	CQW49_RS18675 1.000
1402	161	META1_3123 1.000	CQW49_RS09105 1.000
1403	161	META1_2957 1.000	CQW49_RS13110 1.000
1404	161	META2_1193 1.000	CQW49_RS15380 1.000
1405	161	META2_0526 1.000	CQW49_RS23985 1.000
1406	160	META1_0006 1.000	CQW49_RS01705 1.000
1407	160	META1_1468 1.000	CQW49_RS10560 1.000
1408	160	META1_3470 1.000	CQW49_RS10050 1.000
1409	160	META2_0882 1.000	CQW49_RS04565 1.000
1410	159	META1_0845 1.000	CQW49_RS05305 1.000
1411	159	META1_1800 1.000	CQW49_RS05725 1.000
1412	159	META1_1387 1.000	CQW49_RS12815 1.000
1413	159	META1_3444 1.000	CQW49_RS11905 1.000
1414	159	META1_2398 1.000	CQW49_RS20035 1.000
1415	159	META1_3375 1.000	CQW49_RS19565 1.000
1416	159	META1_3228 1.000	CQW49_RS21415 1.000
1417	158	META1_1306 1.000	CQW49_RS04010 1.000
1418	158	META1_3087 1.000	CQW49_RS02230 1.000
1419	158	META1_0480 1.000	CQW49_RS20415 1.000
1420	158	META1_3625 1.000	CQW49_RS06215 1.000
1421	158	META1_4854 1.000	CQW49_RS12740 1.000
1422	158	META1_5098 1.000	CQW49_RS11750 1.000
1423	158	META1_4886 1.000	CQW49_RS16825 1.000
1424	157	META1_1423 1.000	CQW49_RS08585 1.000
1425	157	META1_5218 1.000	CQW49_RS00715 1.000
1426	157	META1_4400 1.000	CQW49_RS20470 1.000
1427	156	META1_0708 1.000	CQW49_RS17570 1.000
1428	156	META1_2927 1.000	CQW49_RS08740 1.000
1429	156	META1_4940 1.000	CQW49_RS00335 1.000
1430	156	META1_4841 1.000	CQW49_RS03350 1.000
1431	156	META1_4432 1.000	CQW49_RS06590 1.000
1432	155	META1_0338 1.000	CQW49_RS06770 1.000
1433	155	META1_4487 1.000	CQW49_RS06915 1.000
1434	155	META1_2446 1.000	CQW49_RS17410 1.000
1435	155	META1_2290 1.000	CQW49_RS18285 1.000
1436	154	META1_1303 1.000 META1_4010 0.170	CQW49_RS07340 1.000
1437	154	p2METAp0006 1.000 META1_3616 0.093	CQW49_RS18900 1.000
1438	154	META1_2061 1.000	CQW49_RS04300 1.000
1439	154	META1_3001 1.000	CQW49_RS01695 1.000
1440	154	META1_1701 1.000	CQW49_RS13560 1.000
1441	153	META1_3467 1.000 META1_4730 0.065	CQW49_RS10035 1.000
1442	153	META1_4737 1.000 META1_4738 0.073	CQW49_RS04940 1.000
1443	153	META1_2357 1.000	CQW49_RS00935 1.000
1444	153	META1_1695 1.000	CQW49_RS16895 1.000
1445	153	META1_4911 1.000	CQW49_RS03120 1.000
1446	153	META2_0289 1.000	CQW49_RS00425 1.000
1447	153	META2_0107 1.000	CQW49_RS02320 1.000
1448	153	META1_4250 1.000	CQW49_RS18895 1.000
1449	152	META1_4372 1.000 META1_3088 0.942 META1_0958 0.937 META1_4887 0.627 META2_0672 0.527	CQW49_RS18910 1.000 CQW49_RS01430 0.124 CQW49_RS17730 0.102 CQW49_RS20560 0.094 CQW49_RS15690 0.089
1450	151	META1_3040 1.000	CQW49_RS09780 1.000 CQW49_RS09775 0.687
1451	151	META1_1291 1.000	CQW49_RS01830 1.000
1452	151	META1_3204 1.000	CQW49_RS04620 1.000
1453	151	META1_2181 1.000	CQW49_RS10465 1.000
1454	151	META1_1776 1.000	CQW49_RS15630 1.000
1455	151	META2_0411 1.000	CQW49_RS00215 1.000
1456	151	META1_3133 1.000	CQW49_RS17915 1.000
1457	151	META2_1218 1.000	CQW49_RS15580 1.000
1458	150	META1_3025 1.000	CQW49_RS01635 1.000
1459	150	META1_2364 1.000	CQW49_RS06185 1.000
1460	150	META1_1292 1.000	CQW49_RS11315 1.000
1461	150	META1_3043 1.000	CQW49_RS03605 1.000
1462	150	META1_1475 1.000	CQW49_RS12795 1.000
1463	150	META1_3134 1.000	CQW49_RS20225 1.000
1464	149	META1_3707 1.000	CQW49_RS00875 1.000
1465	149	META1_1784 1.000	CQW49_RS10720 1.000
1466	149	META1_2176 1.000	CQW49_RS10440 1.000
1467	149	META1_2018 1.000	CQW49_RS14820 1.000
1468	148	META2_1126 1.000 META1_0246 0.925 META2_1119 0.287 META1_0250 0.275	CQW49_RS00255 1.000
1469	148	META1_2263 1.000	CQW49_RS20180 1.000
1470	147	META1_2179 1.000	CQW49_RS10455 1.000
1471	147	META1_3413 1.000	CQW49_RS09975 1.000
1472	146	META1_4369 1.000 META1_3274 0.075	CQW49_RS00120 1.000
1473	146	META1_0386 1.000	CQW49_RS23900 1.000 CQW49_RS05970 0.081
1474	146	META1_0969 1.000	CQW49_RS04170 1.000
1475	146	META1_0012 1.000	CQW49_RS11965 1.000
1476	146	META1_4092 1.000	CQW49_RS00575 1.000
1477	146	META1_2865 1.000	CQW49_RS06790 1.000
1478	146	META1_3449 1.000	CQW49_RS04550 1.000
1479	146	META1_2842 1.000	CQW49_RS12190 1.000
1480	146	META1_3385 1.000	CQW49_RS19295 1.000
1481	145	META1_0658 1.000	CQW49_RS16070 1.000
1482	144	META1_4517 1.000	CQW49_RS18035 1.000 CQW49_RS00830 0.468 CQW49_RS17090 0.293
1483	144	META1_3680 1.000	CQW49_RS02030 1.000
1484	144	META2_1060 1.000	CQW49_RS20905 1.000
1485	143	META1_0052 1.000	CQW49_RS04200 1.000
1486	143	META1_2729 1.000	CQW49_RS01465 1.000
1487	143	META1_3216 1.000	CQW49_RS02635 1.000
1488	143	META1_0521 1.000	CQW49_RS15430 1.000
1489	143	META1_2830 1.000	CQW49_RS05660 1.000
1490	143	META1_3668 1.000	CQW49_RS05975 1.000
1491	143	META1_3182 1.000	CQW49_RS10230 1.000
1492	143	META1_4417 1.000	CQW49_RS21125 1.000
1493	142	META1_1205 1.000 META2_1009 0.884 META1_0912 0.740 META1_2586 0.548	CQW49_RS10775 1.000
1494	142	META1_1479 1.000	CQW49_RS10970 1.000
1495	142	META1_5217 1.000	CQW49_RS00710 1.000
1496	142	META1_4855 1.000	CQW49_RS12735 1.000
1497	141	META1_0066 1.000 META2_0791 1.000	CQW49_RS20535 1.000
1498	141	META1_0705 1.000	CQW49_RS02740 1.000
1499	141	META1_2916 1.000	CQW49_RS00225 1.000
1500	141	META1_0807 1.000	CQW49_RS12690 1.000
1501	141	META1_2210 1.000	CQW49_RS06780 1.000
1502	141	META1_2096 1.000	CQW49_RS09310 1.000
1503	141	META1_2155 1.000	CQW49_RS10510 1.000
1504	141	META1_0465 1.000	CQW49_RS18790 1.000
1505	141	META1_1997 1.000	CQW49_RS12480 1.000
1506	141	META1_0930 1.000	CQW49_RS22295 1.000
1507	140	META1_3620 1.000	CQW49_RS09440 1.000
1508	139	META1_1552 1.000	CQW49_RS05400 1.000
1509	139	META1_3537 1.000	CQW49_RS01095 1.000
1510	139	META1_4541 1.000	CQW49_RS06060 1.000
1511	139	META1_5289 1.000	CQW49_RS06150 1.000
1512	139	META1_2852 1.000	CQW49_RS20360 1.000
1513	139	META2_0047 1.000	CQW49_RS23455 1.000
1514	139	META2_1353 1.000	CQW49_RS22470 1.000
1515	138	META1_1531 1.000	CQW49_RS01260 1.000
1516	138	META1_0801 1.000	CQW49_RS16700 1.000
1517	138	META1_5221 1.000	CQW49_RS00725 1.000
1518	138	META1_3468 1.000	CQW49_RS10040 1.000
1519	138	META1_4323 1.000	CQW49_RS17200 1.000
1520	137	META1_1309 1.000	CQW49_RS04025 1.000
1521	137	META1_0189 1.000	CQW49_RS09280 1.000
1522	137	META1_1981 1.000	CQW49_RS01805 1.000
1523	137	META1_1954 1.000	CQW49_RS04385 1.000
1524	137	META1_4414 1.000	CQW49_RS00695 1.000
1525	137	META1_5146 1.000	CQW49_RS10380 1.000
1526	137	META1_4409 1.000	CQW49_RS16105 1.000
1527	137	META1_4491 1.000	CQW49_RS22895 1.000
1528	136	META1_4525 1.000 META1_4897 0.303	CQW49_RS19255 1.000 CQW49_RS14525 0.366
1529	136	META1_1326 1.000	CQW49_RS09610 1.000
1530	136	META1_0621 1.000	CQW49_RS13395 1.000
1531	136	META1_1453 1.000	CQW49_RS12860 1.000
1532	136	META1_4625 1.000	CQW49_RS02190 1.000
1533	136	META1_0588 1.000	CQW49_RS21205 1.000
1534	136	META1_1983 1.000	CQW49_RS18915 1.000
1535	136	META1_3859 1.000	CQW49_RS10830 1.000
1536	136	META1_5078 1.000	CQW49_RS06365 1.000
1537	136	META2_0432 1.000	CQW49_RS17130 1.000
1538	136	META2_1191 1.000	CQW49_RS13970 1.000
1539	136	p2METAp0012 1.000	CQW49_RS21725 1.000
1540	135	META1_0351 1.000	CQW49_RS06120 1.000
1541	135	META2_0662 1.000	CQW49_RS23355 1.000
1542	134	META1_4366 1.000	CQW49_RS01395 1.000
1543	134	META2_0442 1.000	CQW49_RS17455 1.000
1544	133	META1_1746 1.000	CQW49_RS09020 1.000
1545	133	META1_3391 1.000	CQW49_RS04805 1.000
1546	133	META1_3163 1.000	CQW49_RS19315 1.000
1547	133	META1_3386 1.000	CQW49_RS19290 1.000
1548	132	META1_0378 1.000	CQW49_RS17740 1.000
1549	132	META1_1342 1.000	CQW49_RS16730 1.000
1550	132	META1_4535 1.000	CQW49_RS14475 1.000
1551	132	META2_0863 1.000	CQW49_RS14615 1.000
1552	131	META1_1240 1.000 META1_2574 1.000 META1_1702 0.138	CQW49_RS04740 1.000
1553	131	META1_0698 1.000	CQW49_RS04100 1.000
1554	131	META1_2860 1.000	CQW49_RS03050 1.000
1555	131	META1_3491 1.000	CQW49_RS08950 1.000
1556	131	META1_2256 1.000	CQW49_RS20145 1.000
1557	131	META1_4146 1.000	CQW49_RS19655 1.000
1558	131	META1_5191 1.000	CQW49_RS21975 1.000
1559	130	META1_5093 1.000	CQW49_RS02040 1.000 CQW49_RS16170 0.169
1560	130	META1_1962 1.000	CQW49_RS00605 1.000
1561	130	META1_2300 1.000	CQW49_RS14280 1.000
1562	129	META1_1511 1.000	CQW49_RS22100 1.000 CQW49_RS13755 1.000
1563	129	META1_2358 1.000	CQW49_RS00940 1.000
1564	129	META1_4619 1.000	CQW49_RS03030 1.000
1565	129	META1_3708 1.000	CQW49_RS08770 1.000
1566	129	META1_5256 1.000	CQW49_RS01730 1.000
1567	129	META1_3223 1.000	CQW49_RS21395 1.000
1568	128	META1_2122 1.000	CQW49_RS18950 1.000 CQW49_RS23615 0.390
1569	128	META1_0322 1.000	CQW49_RS06940 1.000
1570	128	META2_0121 1.000	CQW49_RS10105 1.000
1571	128	META1_5203 1.000	CQW49_RS11640 1.000
1572	127	META1_0344 1.000	CQW49_RS04250 1.000
1573	127	META1_4351 1.000	CQW49_RS06895 1.000
1574	127	META1_2267 1.000	CQW49_RS17340 1.000
1575	126	META1_5017 1.000 META1_2942 0.226	CQW49_RS11310 1.000 CQW49_RS03330 0.180 CQW49_RS03325 0.156 CQW49_RS12120 0.073
1576	126	META1_2032 1.000	CQW49_RS03725 1.000
1577	126	META1_1743 1.000	CQW49_RS10290 1.000
1578	126	META1_1400 1.000	CQW49_RS12170 1.000
1579	126	META1_3292 1.000	CQW49_RS07655 1.000
1580	126	META1_2464 1.000	CQW49_RS12035 1.000
1581	125	META1_0868 1.000	CQW49_RS13375 1.000
1582	124	META1_3065 1.000	CQW49_RS02290 1.000
1583	124	META1_2520 1.000	CQW49_RS07645 1.000
1584	124	META1_4368 1.000	CQW49_RS01385 1.000
1585	123	META1_2939 1.000	CQW49_RS04260 1.000
1586	123	META1_2443 1.000	CQW49_RS17390 1.000
1587	123	META1_1824 1.000	CQW49_RS21050 1.000
1588	123	META1_4856 1.000	CQW49_RS12730 1.000
1589	122	META1_1793 1.000	CQW49_RS00665 1.000
1590	122	META1_0512 1.000	CQW49_RS19755 1.000
1591	122	META1_5345 1.000	CQW49_RS21330 1.000
1592	121	META1_3081 1.000	CQW49_RS03710 1.000
1593	121	META1_3446 1.000	CQW49_RS02235 1.000
1594	121	META1_0513 1.000	CQW49_RS19760 1.000
1595	121	META1_0818 1.000	CQW49_RS21030 1.000
1596	121	META1_0828 1.000	CQW49_RS22120 1.000
1597	121	META1_3417 1.000	CQW49_RS09990 1.000
1598	121	META1_2631 1.000	CQW49_RS15215 1.000
1599	120	META2_0731 1.000	CQW49_RS23405 1.000 CQW49_RS21765 0.928
1600	120	META2_0732 1.000	CQW49_RS23400 1.000 CQW49_RS21770 0.932
1601	120	META1_2564 1.000	CQW49_RS21675 1.000
1602	120	META1_3290 1.000	CQW49_RS18965 1.000
1603	119	META1_4427 1.000 META1_3492 0.166	CQW49_RS11870 1.000
1604	119	META1_0446 1.000	CQW49_RS18825 1.000
1605	119	META1_2261 1.000	CQW49_RS20155 1.000
1606	119	META2_0425 1.000	CQW49_RS06205 1.000
1607	119	META1_4697 1.000	CQW49_RS12945 1.000
1608	118	p1METAp0012 1.000 META1_1087 0.143 META1_0162 0.128 p3METAp0030 0.117 p2METAp0022 0.087	CQW49_RS23975 1.000 CQW49_RS21360 0.994 CQW49_RS23100 0.953
1609	118	META1_4520 1.000 META1_5072 0.225	CQW49_RS03625 1.000
1610	118	META1_1521 1.000	CQW49_RS06855 1.000
1611	118	META1_2076 1.000	CQW49_RS13175 1.000
1612	118	META1_2328 1.000	CQW49_RS13140 1.000
1613	118	META1_4622 1.000	CQW49_RS03015 1.000
1614	117	META1_0410 1.000	CQW49_RS09000 1.000
1615	117	META1_2389 1.000	CQW49_RS04295 1.000
1616	117	META1_3696 1.000	CQW49_RS10730 1.000
1617	117	META1_3551 1.000	CQW49_RS12145 1.000
1618	117	META1_2563 1.000	CQW49_RS21680 1.000
1619	116	META1_2371 1.000	CQW49_RS09125 1.000
1620	115	META1_0798 1.000 META1_0993 0.295 META1_2127 0.276 META1_1925 0.253 META1_0992 0.248	CQW49_RS16785 1.000
1621	115	META1_0423 1.000	CQW49_RS11435 1.000
1622	115	META1_1021 1.000	CQW49_RS12380 1.000
1623	115	META1_0443 1.000	CQW49_RS18805 1.000
1624	115	META1_2017 1.000	CQW49_RS14815 1.000
1625	115	META1_3733 1.000	CQW49_RS16500 1.000
1626	114	META1_2037 1.000	CQW49_RS03745 1.000
1627	114	META1_2529 1.000	CQW49_RS06450 1.000
1628	114	META1_0810 1.000	CQW49_RS15655 1.000
1629	113	META1_3498 1.000	CQW49_RS03175 1.000 CQW49_RS06890 0.189
1630	113	META1_1874 1.000	CQW49_RS15045 1.000 CQW49_RS14115 0.944
1631	113	META1_1357 1.000	CQW49_RS00310 1.000
1632	113	META1_2116 1.000	CQW49_RS03880 1.000
1633	113	META1_2162 1.000	CQW49_RS10475 1.000
1634	113	META1_2298 1.000	CQW49_RS14260 1.000
1635	113	META1_5173 1.000	CQW49_RS09625 1.000
1636	113	META2_0120 1.000	CQW49_RS10100 1.000
1637	113	META2_0771 1.000	CQW49_RS07795 1.000
1638	113	META2_1235 1.000	CQW49_RS11000 1.000
1639	112	META1_3347 1.000	CQW49_RS02625 1.000
1640	112	META1_3505 1.000	CQW49_RS02270 1.000
1641	112	META1_2196 1.000	CQW49_RS09320 1.000
1642	112	META1_3279 1.000	CQW49_RS11380 1.000
1643	112	META2_1357 1.000	CQW49_RS06200 1.000
1644	111	META1_0962 1.000 META1_4553 0.226	CQW49_RS17710 1.000 CQW49_RS19425 0.267
1645	111	META1_1166 1.000	CQW49_RS09210 1.000
1646	111	META1_0449 1.000	CQW49_RS19805 1.000
1647	111	META1_1703 1.000	CQW49_RS14415 1.000
1648	111	META1_1786 1.000	CQW49_RS19340 1.000
1649	110	META1_0745 1.000 META1_3767 0.641	CQW49_RS15015 1.000
1650	110	META1_0605 1.000	CQW49_RS05370 1.000
1651	110	META1_0514 1.000	CQW49_RS19765 1.000
1652	110	META1_2995 1.000	CQW49_RS13180 1.000
1653	109	META1_2644 1.000	CQW49_RS23595 1.000 CQW49_RS09590 0.199 CQW49_RS17675 0.089
1654	109	META1_4858 1.000	CQW49_RS02255 1.000 CQW49_RS02250 0.178
1655	109	META1_0054 1.000	CQW49_RS07660 1.000
1656	109	META1_1311 1.000	CQW49_RS04035 1.000
1657	109	META1_0183 1.000	CQW49_RS12680 1.000
1658	109	META1_4149 1.000	CQW49_RS00200 1.000
1659	109	META1_2441 1.000	CQW49_RS17375 1.000
1660	109	META1_4281 1.000	CQW49_RS12080 1.000
1661	108	META2_0364 1.000 META1_1213 0.909 META2_0143 0.667 META1_4237 0.652	CQW49_RS11500 1.000
1662	108	META1_0654 1.000 META1_4330 0.143	CQW49_RS04265 1.000
1663	108	META1_0502 1.000	CQW49_RS18695 1.000 CQW49_RS19825 0.776
1664	108	META1_0552 1.000	CQW49_RS00650 1.000
1665	108	META1_1334 1.000	CQW49_RS16905 1.000
1666	108	META1_3518 1.000	CQW49_RS18590 1.000
1667	107	META1_0913 1.000 META1_1204 0.812 META2_1010 0.794 META1_2587 0.718	CQW49_RS10770 1.000
1668	107	META1_0323 1.000	CQW49_RS04720 1.000
1669	107	META1_2463 1.000	CQW49_RS12030 1.000
1670	107	META1_5324 1.000	CQW49_RS04400 1.000
1671	107	META1_5089 1.000	CQW49_RS11225 1.000
1672	107	META1_3803 1.000	CQW49_RS21150 1.000
1673	107	p2METAp0023 1.000	CQW49_RS15225 1.000
1674	106	META1_3510 1.000	CQW49_RS00570 1.000
1675	106	META1_3412 1.000	CQW49_RS05905 1.000
1676	106	META1_1075 1.000	CQW49_RS21410 1.000
1677	105	META2_0015 1.000	CQW49_RS23580 1.000 CQW49_RS16945 0.249
1678	105	META1_0233 1.000	CQW49_RS04785 1.000
1679	105	META1_2461 1.000	CQW49_RS03205 1.000
1680	105	META1_1019 1.000	CQW49_RS12390 1.000
1681	105	META1_1461 1.000	CQW49_RS10400 1.000
1682	104	META1_0662 1.000	CQW49_RS03125 1.000
1683	104	META1_2352 1.000	CQW49_RS04710 1.000
1684	104	META1_1466 1.000	CQW49_RS10570 1.000
1685	104	META1_0451 1.000	CQW49_RS19815 1.000
1686	104	META1_2555 1.000	CQW49_RS11480 1.000
1687	104	META1_3439 1.000	CQW49_RS11545 1.000
1688	104	META1_5144 1.000	CQW49_RS10390 1.000
1689	103	META1_0695 1.000	CQW49_RS21280 1.000
1690	103	META1_3795 1.000	CQW49_RS08315 1.000
1691	103	META1_4493 1.000	CQW49_RS21980 1.000
1692	102	META1_4574 1.000 META1_3531 0.254	CQW49_RS00495 1.000
1693	102	META1_3857 1.000 META1_4795 1.000	CQW49_RS23215 1.000
1694	102	META1_2249 1.000	CQW49_RS04875 1.000
1695	102	META1_1324 1.000	CQW49_RS09620 1.000
1696	102	META1_3064 1.000	CQW49_RS02285 1.000
1697	102	META1_1849 1.000	CQW49_RS16000 1.000
1698	102	META1_5242 1.000	CQW49_RS03670 1.000
1699	102	META1_5109 1.000	CQW49_RS06635 1.000
1700	102	META1_4557 1.000	CQW49_RS16230 1.000
1701	101	META1_2002 1.000 META2_0870 0.315	CQW49_RS19530 1.000
1702	101	META1_0523 1.000	CQW49_RS06140 1.000
1703	101	META1_1284 1.000	CQW49_RS05080 1.000
1704	101	META1_3595 1.000	CQW49_RS15440 1.000
1705	100	META1_3092 1.000	CQW49_RS15185 1.000
1706	100	META1_2570 1.000	CQW49_RS21665 1.000
1707	100	META1_4808 1.000	CQW49_RS13335 1.000
1708	100	META2_0906 1.000	CQW49_RS12920 1.000
1709	99	META1_3820 1.000 META1_3739 0.635 META1_1157 0.103	CQW49_RS11800 1.000
1710	99	META1_0520 1.000	CQW49_RS19795 1.000
1711	99	META1_4507 1.000	CQW49_RS01925 1.000
1712	99	META1_1775 1.000	CQW49_RS15625 1.000
1713	99	META1_0384 1.000	CQW49_RS23915 1.000
1714	99	META1_3904 1.000	CQW49_RS09505 1.000
1715	97	META1_0559 1.000	CQW49_RS06520 1.000
1716	97	META1_2765 1.000	CQW49_RS01625 1.000
1717	97	META1_4705 1.000	CQW49_RS11385 1.000
1718	97	p2METAp0041 1.000	CQW49_RS08925 1.000
1719	96	META1_4131 1.000	CQW49_RS05890 1.000 CQW49_RS13705 1.000 CQW49_RS18185 0.338 CQW49_RS07190 0.329 CQW49_RS02440 0.265 CQW49_RS05615 0.256 CQW49_RS18225 0.214 CQW49_RS02125 0.209 CQW49_RS15765 0.201 CQW49_RS21795 0.192 CQW49_RS03685 0.158 CQW49_RS02610 0.132 CQW49_RS05110 0.115 CQW49_RS23525 0.060
1720	96	META1_1156 1.000 META1_3801 0.361 META1_3830 0.107	CQW49_RS10995 1.000
1721	96	META1_2947 1.000 META2_0516 0.890	CQW49_RS17470 1.000 CQW49_RS07510 0.076
1722	96	META1_1735 1.000	CQW49_RS13790 1.000
1723	96	META1_3443 1.000	CQW49_RS09045 1.000
1724	96	META1_2662 1.000	CQW49_RS12935 1.000
1725	95	META1_1989 1.000 META1_3642 0.221	CQW49_RS01815 1.000
1726	95	META1_0121 1.000 META1_1231 0.159	CQW49_RS16890 1.000
1727	95	META1_3914 1.000	CQW49_RS19420 1.000 CQW49_RS24135 0.564
1728	95	META1_2034 1.000	CQW49_RS03730 1.000
1729	95	META1_0886 1.000	CQW49_RS13270 1.000
1730	95	META1_3149 1.000	CQW49_RS04110 1.000
1731	95	META1_0518 1.000	CQW49_RS19785 1.000
1732	95	META1_4154 1.000	CQW49_RS03930 1.000
1733	95	META1_3489 1.000	CQW49_RS08955 1.000
1734	94	META1_0806 1.000	CQW49_RS04850 1.000
1735	94	META1_1331 1.000	CQW49_RS04310 1.000
1736	94	META1_1422 1.000	CQW49_RS08580 1.000
1737	94	META1_2255 1.000	CQW49_RS05375 1.000
1738	94	META2_0393 1.000	CQW49_RS00510 1.000
1739	94	META1_5207 1.000	CQW49_RS03130 1.000
1740	94	META1_3112 1.000	CQW49_RS20760 1.000
1741	93	META1_3394 1.000 META2_0789 0.304	CQW49_RS04245 1.000
1742	93	META1_4526 1.000	CQW49_RS14520 1.000
1743	93	META1_5111 1.000	CQW49_RS18995 1.000
1744	92	META1_0697 1.000	CQW49_RS04105 1.000
1745	92	META1_2809 1.000	CQW49_RS13965 1.000
1746	92	META1_3860 1.000	CQW49_RS22985 1.000
1747	92	META1_4631 1.000	CQW49_RS20335 1.000
1748	92	META2_0737 1.000	CQW49_RS23335 1.000
1749	91	META1_0396 1.000 META1_4817 0.068	CQW49_RS03190 1.000
1750	91	META1_1313 1.000	CQW49_RS04045 1.000
1751	91	META1_1315 1.000	CQW49_RS04055 1.000
1752	91	META1_1700 1.000	CQW49_RS04585 1.000
1753	91	META1_1265 1.000	CQW49_RS12550 1.000
1754	91	META1_0767 1.000	CQW49_RS20550 1.000
1755	90	META1_0734 1.000	CQW49_RS12040 1.000 CQW49_RS16720 0.064
1756	90	META1_0203 1.000	CQW49_RS00275 1.000
1757	90	META1_0627 1.000	CQW49_RS09275 1.000
1758	90	META1_0823 1.000	CQW49_RS10800 1.000
1759	90	META1_0430 1.000	CQW49_RS14305 1.000
1760	90	META1_1554 1.000	CQW49_RS15835 1.000
1761	90	META1_5101 1.000	CQW49_RS12725 1.000
1762	90	META2_0032 1.000	CQW49_RS14220 1.000
1763	89	META2_0742 1.000 META2_0458 0.150	CQW49_RS22800 1.000 CQW49_RS14010 0.773 CQW49_RS15250 0.770
1764	89	META1_5037 1.000	CQW49_RS20010 1.000 CQW49_RS00785 0.113
1765	89	META1_2120 1.000	CQW49_RS03925 1.000
1766	89	META1_3066 1.000	CQW49_RS01965 1.000
1767	89	META1_2161 1.000	CQW49_RS10480 1.000
1768	89	META1_4248 1.000	CQW49_RS17655 1.000
1769	88	META1_2985 1.000	CQW49_RS02165 1.000
1770	88	META1_1515 1.000	CQW49_RS16435 1.000
1771	88	META1_3903 1.000	CQW49_RS11005 1.000
1772	88	META1_4575 1.000	CQW49_RS10710 1.000
1773	87	META1_3295 1.000 META1_3884 0.239	CQW49_RS08200 1.000
1774	87	META1_0176 1.000	CQW49_RS11565 1.000
1775	87	META1_0445 1.000	CQW49_RS18815 1.000
1776	87	META1_4676 1.000	CQW49_RS20605 1.000
1777	86	META1_0334 1.000 META1_0722 0.158 META2_0023 0.103	CQW49_RS19685 1.000
1778	86	META1_5319 1.000 META1_3874 0.234	CQW49_RS06055 1.000
1779	86	META1_1095 1.000	CQW49_RS09250 1.000
1780	86	META1_4551 1.000	CQW49_RS16710 1.000
1781	86	META2_1275 1.000	CQW49_RS23090 1.000
1782	85	META1_0011 1.000	CQW49_RS11960 1.000
1783	85	META1_2690 1.000	CQW49_RS14595 1.000
1784	84	META1_0531 1.000 META1_5177 0.226	CQW49_RS18630 1.000
1785	84	META2_0733 1.000 META2_1356 0.116	CQW49_RS23395 1.000
1786	84	META1_0482 1.000	CQW49_RS07065 1.000
1787	84	META1_2903 1.000	CQW49_RS13845 1.000
1788	84	META1_2954 1.000	CQW49_RS21625 1.000
1789	84	META2_1215 1.000	CQW49_RS15685 1.000
1790	83	META1_2023 1.000 META1_2022 0.471	CQW49_RS20075 1.000
1791	83	META1_0324 1.000	CQW49_RS13490 1.000
1792	83	META1_0676 1.000	CQW49_RS12085 1.000
1793	83	META1_1934 1.000	CQW49_RS07075 1.000
1794	83	META1_0511 1.000	CQW49_RS19750 1.000
1795	83	META1_3172 1.000	CQW49_RS17670 1.000
1796	82	META1_2516 1.000	CQW49_RS07615 1.000
1797	82	META1_0091 1.000	CQW49_RS20020 1.000
1798	82	META1_3663 1.000	CQW49_RS11780 1.000
1799	82	META1_4958 1.000	CQW49_RS06405 1.000
1800	82	META2_0965 1.000	CQW49_RS05380 1.000
1801	82	META1_4468 1.000	CQW49_RS16030 1.000
1802	81	META1_3206 1.000	CQW49_RS04630 1.000 CQW49_RS22165 0.183
1803	81	META1_3628 1.000	CQW49_RS02210 1.000
1804	81	META1_2365 1.000	CQW49_RS11930 1.000
1805	81	META1_1721 1.000	CQW49_RS18255 1.000
1806	81	META1_4208 1.000	CQW49_RS10755 1.000
1807	81	META2_0001 1.000	CQW49_RS13930 1.000
1808	80	META1_0746 1.000 META1_3768 0.749	CQW49_RS12490 1.000
1809	80	META1_4119 1.000 META1_1838 0.139	CQW49_RS15025 1.000
1810	80	META1_0678 1.000	CQW49_RS18655 1.000
1811	79	META1_1142 1.000	CQW49_RS05675 1.000
1812	79	META1_1392 1.000	CQW49_RS12445 1.000
1813	79	META1_2356 1.000	CQW49_RS08605 1.000
1814	78	META1_CDS3243855D 1.000	CQW49_RS03500 1.000 CQW49_RS05965 0.337 CQW49_RS13300 0.315
1815	78	META2_1113 1.000 META1_0256 0.863	CQW49_RS00750 1.000
1816	78	META1_1706 1.000	CQW49_RS03805 1.000
1817	78	META1_3387 1.000	CQW49_RS19285 1.000
1818	77	META1_3395 1.000	CQW49_RS01745 1.000
1819	77	META1_4912 1.000	CQW49_RS12630 1.000
1820	76	META1_4052 1.000 META1_2797 0.713	CQW49_RS14690 1.000 CQW49_RS14185 0.961 CQW49_RS22765 0.913 CQW49_RS14950 0.843
1821	76	META1_4217 1.000 META1_3524 0.362	CQW49_RS11680 1.000
1822	76	META1_0240 1.000	CQW49_RS00760 1.000
1823	76	META1_0427 1.000	CQW49_RS14290 1.000
1824	76	META1_2829 1.000	CQW49_RS14265 1.000
1825	75	META1_2938 1.000	CQW49_RS06325 1.000
1826	75	p3METAp0024 1.000	CQW49_RS08445 1.000
1827	74	META1_3711 1.000 META1_3051 0.310	CQW49_RS10705 1.000
1828	74	META1_0613 1.000	CQW49_RS16765 1.000
1829	74	META1_1009 1.000	CQW49_RS17820 1.000
1830	74	META1_1627 1.000	CQW49_RS16980 1.000
1831	74	META1_4731 1.000	CQW49_RS05710 1.000
1832	74	META1_4443 1.000	CQW49_RS18265 1.000
1833	73	META1_0031 1.000	CQW49_RS00420 1.000
1834	72	META1_1971 1.000	CQW49_RS18145 1.000
1835	72	META1_2866 1.000	CQW49_RS17765 1.000
1836	72	META2_0909 1.000	CQW49_RS11400 1.000
1837	71	META1_0455 1.000	CQW49_RS18705 1.000
1838	70	META1_4235 1.000 META1_3108 0.659	CQW49_RS03490 1.000
1839	70	META1_0524 1.000	CQW49_RS06135 1.000
1840	70	META1_4617 1.000	CQW49_RS06045 1.000
1841	70	META1_2926 1.000	CQW49_RS22265 1.000
1842	69	META1_0021 1.000 META1_1271 0.285 META1_1001 0.099 META1_4593 0.086 META1_5099 0.070	CQW49_RS14775 1.000
1843	69	META1_3561 1.000 META1_3920 0.138 META1_3637 0.128 META1_0947 0.054	CQW49_RS16795 1.000 CQW49_RS18135 0.518
1844	69	META1_4564 1.000	CQW49_RS01555 1.000 CQW49_RS10315 0.237
1845	69	META1_1054 1.000	CQW49_RS11470 1.000
1846	69	META1_0290 1.000	CQW49_RS20125 1.000
1847	69	META1_0089 1.000	CQW49_RS22255 1.000
1848	69	META1_3988 1.000	CQW49_RS08470 1.000
1849	69	META1_4383 1.000	CQW49_RS11355 1.000
1850	69	META1_4698 1.000	CQW49_RS12950 1.000
1851	69	META1_3812 1.000	CQW49_RS19230 1.000
1852	68	META1_0368 1.000	CQW49_RS04210 1.000
1853	68	META1_1314 1.000	CQW49_RS04050 1.000
1854	68	META1_4602 1.000	CQW49_RS11085 1.000
1855	67	META1_3978 1.000	CQW49_RS14015 1.000 CQW49_RS15245 0.875 CQW49_RS14550 0.556
1856	67	META1_2861 1.000	CQW49_RS12710 1.000
1857	67	META1_1995 1.000	CQW49_RS19135 1.000
1858	67	META1_2859 1.000	CQW49_RS16545 1.000
1859	66	p1METAp0026 1.000 META1_2616 0.074	CQW49_RS04975 1.000
1860	66	META1_2335 1.000	CQW49_RS01855 1.000
1861	66	META1_1676 1.000	CQW49_RS14395 1.000
1862	66	META1_0519 1.000	CQW49_RS19790 1.000
1863	66	META1_3365 1.000	CQW49_RS17020 1.000
1864	66	META1_3788 1.000	CQW49_RS16220 1.000
1865	66	META1_4635 1.000	CQW49_RS17475 1.000
1866	66	META2_0475 1.000	CQW49_RS15340 1.000
1867	64	META1_2897 1.000	CQW49_RS11415 1.000
1868	63	META1_0837 1.000	CQW49_RS16685 1.000
1869	63	META1_2498 1.000	CQW49_RS13585 1.000
1870	63	META1_3673 1.000	CQW49_RS15295 1.000
1871	62	META1_0051 1.000	CQW49_RS04205 1.000
1872	62	META1_0740 1.000	CQW49_RS04375 1.000
1873	62	META1_0838 1.000	CQW49_RS05270 1.000
1874	62	META1_2174 1.000	CQW49_RS10430 1.000
1875	62	META1_1693 1.000	CQW49_RS16045 1.000
1876	62	META1_2858 1.000	CQW49_RS14385 1.000
1877	62	META2_0440 1.000	CQW49_RS03620 1.000
1878	62	META2_1323 1.000	CQW49_RS03965 1.000
1879	61	META1_3515 1.000 META1_4392 0.071	CQW49_RS18105 1.000
1880	61	META1_3747 1.000	CQW49_RS02750 1.000
1881	61	META1_3377 1.000	CQW49_RS08235 1.000
1882	61	META1_1074 1.000	CQW49_RS21405 1.000
1883	61	p2METAp0026 1.000	CQW49_RS04490 1.000
1884	60	META1_1777 1.000	CQW49_RS15565 1.000
1885	60	META1_4686 1.000	CQW49_RS04790 1.000
1886	60	META1_3104 1.000	CQW49_RS16810 1.000
1887	59	META1_2618 1.000 p1METAp0033 0.314	CQW49_RS01335 1.000
1888	59	META1_1933 1.000	CQW49_RS07085 1.000
1889	59	META1_3389 1.000	CQW49_RS19275 1.000
1890	59	META2_0129 1.000	CQW49_RS14905 1.000
1891	59	META2_0253 1.000	CQW49_RS14580 1.000
1892	59	META2_0042 1.000	CQW49_RS22410 1.000
1893	58	META1_0704 1.000	CQW49_RS17365 1.000
1894	58	META1_2513 1.000	CQW49_RS18875 1.000
1895	58	META1_5201 1.000	CQW49_RS11650 1.000
1896	58	META2_1278 1.000	CQW49_RS11145 1.000
1897	57	META1_0754 1.000	CQW49_RS05245 1.000 CQW49_RS02570 0.102
1898	57	META2_0729 1.000	CQW49_RS23435 1.000 CQW49_RS21735 0.713
1899	57	META1_1355 1.000	CQW49_RS20950 1.000
1900	57	META1_1415 1.000	CQW49_RS21315 1.000
1901	56	META1_3157 1.000	CQW49_RS03905 1.000
1902	56	META1_0667 1.000	CQW49_RS17630 1.000
1903	55	META2_1011 1.000 META1_1203 0.856 META1_2571 0.608	CQW49_RS21660 1.000
1904	55	META1_0989 1.000	CQW49_RS02815 1.000 CQW49_RS21090 0.121
1905	55	META1_5213 1.000	CQW49_RS11940 1.000
1906	54	META1_5272 1.000 META1_2929 0.057	CQW49_RS08725 1.000 CQW49_RS08735 0.178
1907	54	META1_0753 1.000	CQW49_RS06755 1.000
1908	54	META1_4849 1.000	CQW49_RS16655 1.000
1909	53	META1_2796 1.000 META1_0069 1.000 META1_4053 0.957	CQW49_RS14925 1.000 CQW49_RS14190 1.000 CQW49_RS14695 1.000 CQW49_RS22760 1.000 CQW49_RS14050 0.073 CQW49_RS15120 0.051
1910	53	META1_1299 1.000	CQW49_RS03980 1.000
1911	52	META1_3746 1.000	CQW49_RS02745 1.000
1912	51	META1_2477 1.000	CQW49_RS16405 1.000
1913	51	META2_0461 1.000	CQW49_RS20615 1.000
1914	50	META2_0370 1.000	CQW49_RS22205 1.000 CQW49_RS15030 0.781
1915	50	META1_1162 1.000	CQW49_RS11655 1.000
1916	50	META2_0495 1.000	CQW49_RS07780 1.000
1917	49	META2_1225 1.000	CQW49_RS03135 1.000 CQW49_RS14750 0.075 CQW49_RS14735 0.063
1918	49	META1_1796 1.000	CQW49_RS15180 1.000
1919	49	META1_4639 1.000	CQW49_RS03900 1.000
1920	48	META1_4629 1.000 META1_4628 0.933 META1_1751 0.800	CQW49_RS03860 1.000
1921	48	META1_0674 1.000	CQW49_RS11975 1.000
1922	48	META1_3714 1.000	CQW49_RS10190 1.000
1923	47	META1_2815 1.000 META1_0161 0.221	CQW49_RS14835 1.000 CQW49_RS05460 0.173 CQW49_RS05165 0.146 CQW49_RS15300 0.131 CQW49_RS13225 0.130 CQW49_RS13915 0.098
1924	47	META1_3286 1.000 META1_1720 0.167 META1_0959 0.127 META1_4073 0.127	CQW49_RS11405 1.000 CQW49_RS04930 0.137
1925	47	META1_2442 1.000	CQW49_RS17380 1.000 CQW49_RS17385 1.000
1926	47	META1_0033 1.000	CQW49_RS00375 1.000
1927	46	META1_0696 1.000 META1_2165 0.315	CQW49_RS22890 1.000 CQW49_RS22920 0.787
1928	46	p1METAp0010 1.000	CQW49_RS17150 1.000
1929	45	META1_5188 1.000	CQW49_RS11820 1.000 CQW49_RS14310 0.416
1930	45	META1_2899 1.000	CQW49_RS06925 1.000
1931	44	META1_3665 1.000 META1_3219 0.205 META1_3670 0.191 META1_2923 0.177	CQW49_RS08245 1.000
1932	44	META1_1310 1.000	CQW49_RS04030 1.000
1933	43	META1_3471 1.000	CQW49_RS10055 1.000
1934	43	META1_3293 1.000	CQW49_RS23235 1.000
1935	42	META1_2029 1.000	CQW49_RS01155 1.000
1936	41	META1_0429 1.000	CQW49_RS14300 1.000
1937	41	META1_2741 1.000	CQW49_RS05840 1.000
