# Supplementary material for: Genome-Scale Metabolic Model Reconstruction and in Silico Investigations of Methane Metabolism in Methylosinus trichosporium OB3b
Source: Microorganisms. 2020 Mar 20;8(3):437. doi: 10.3390/microorganisms8030437 (PMC7144005; doi:10.3390/microorganisms8030437)
Supplement: Supplementary file 1 [file microorganisms-08-00437-s001.zip › supplementary_materials/gem_reconstruction_supplementary_materials/Inparanoid_outputs/OB3b_refseq_genome_ids_vs_OB3b_genbank_genome_ids/sqltable.OB3b_Refseq_for_inparanoid.fasta-OB3b_Genbank_for_inparanoid.fasta]

1	8639	OB3b_Refseq_for_inparanoid.fasta	1.000	CQW49_RS17720	100%
1	8639	OB3b_Genbank_for_inparanoid.fasta	1.000	CQW49_17665	100%
2	7885	OB3b_Refseq_for_inparanoid.fasta	1.000	CQW49_RS02345	100%
2	7885	OB3b_Genbank_for_inparanoid.fasta	1.000	CQW49_02340	100%
3	7159	OB3b_Refseq_for_inparanoid.fasta	1.000	CQW49_RS13625	100%
3	7159	OB3b_Genbank_for_inparanoid.fasta	1.000	CQW49_13590	100%
4	6064	OB3b_Refseq_for_inparanoid.fasta	1.000	CQW49_RS00015	100%
4	6064	OB3b_Genbank_for_inparanoid.fasta	1.000	CQW49_00015	100%
5	5974	OB3b_Refseq_for_inparanoid.fasta	1.000	CQW49_RS09840	100%
5	5974	OB3b_Genbank_for_inparanoid.fasta	1.000	CQW49_09820	100%
6	4739	OB3b_Refseq_for_inparanoid.fasta	1.000	CQW49_RS12625	100%
6	4739	OB3b_Genbank_for_inparanoid.fasta	1.000	CQW49_12590	100%
7	3877	OB3b_Refseq_for_inparanoid.fasta	1.000	CQW49_RS09700	100%
7	3877	OB3b_Genbank_for_inparanoid.fasta	1.000	CQW49_09680	100%
8	3874	OB3b_Refseq_for_inparanoid.fasta	1.000	CQW49_RS12915	100%
8	3874	OB3b_Genbank_for_inparanoid.fasta	1.000	CQW49_12880	100%
9	3627	OB3b_Refseq_for_inparanoid.fasta	1.000	CQW49_RS00895	100%
9	3627	OB3b_Genbank_for_inparanoid.fasta	1.000	CQW49_00895	100%
10	3287	OB3b_Refseq_for_inparanoid.fasta	1.000	CQW49_RS12910	100%
10	3287	OB3b_Genbank_for_inparanoid.fasta	1.000	CQW49_12875	100%
11	3080	OB3b_Refseq_for_inparanoid.fasta	1.000	CQW49_RS02665	100%
11	3080	OB3b_Genbank_for_inparanoid.fasta	1.000	CQW49_02655	100%
12	2810	OB3b_Refseq_for_inparanoid.fasta	1.000	CQW49_RS15250	100%
12	2810	OB3b_Genbank_for_inparanoid.fasta	1.000	CQW49_15215	100%
13	2809	OB3b_Refseq_for_inparanoid.fasta	1.000	CQW49_RS14010	100%
13	2809	OB3b_Genbank_for_inparanoid.fasta	1.000	CQW49_13975	100%
14	2808	OB3b_Refseq_for_inparanoid.fasta	1.000	CQW49_RS17930	100%
14	2808	OB3b_Genbank_for_inparanoid.fasta	1.000	CQW49_17875	100%
15	2740	OB3b_Refseq_for_inparanoid.fasta	1.000	rpoC	100%
15	2740	OB3b_Genbank_for_inparanoid.fasta	1.000	CQW49_17280	100%
16	2726	OB3b_Refseq_for_inparanoid.fasta	1.000	rpoB	100%
16	2726	OB3b_Genbank_for_inparanoid.fasta	1.000	CQW49_17275	100%
17	2719	OB3b_Refseq_for_inparanoid.fasta	1.000	CQW49_RS08505	100%
17	2719	OB3b_Genbank_for_inparanoid.fasta	1.000	CQW49_08495	100%
18	2716	OB3b_Refseq_for_inparanoid.fasta	1.000	CQW49_RS19210	100%
18	2716	OB3b_Genbank_for_inparanoid.fasta	1.000	CQW49_19155	100%
19	2707	OB3b_Refseq_for_inparanoid.fasta	1.000	CQW49_RS21015	100%
19	2707	OB3b_Genbank_for_inparanoid.fasta	1.000	CQW49_20940	100%
20	2683	OB3b_Refseq_for_inparanoid.fasta	1.000	CQW49_RS11690	100%
20	2683	OB3b_Genbank_for_inparanoid.fasta	1.000	CQW49_11655	100%
21	2666	OB3b_Refseq_for_inparanoid.fasta	1.000	CQW49_RS06985	100%
21	2666	OB3b_Genbank_for_inparanoid.fasta	1.000	CQW49_06975	100%
22	2647	OB3b_Refseq_for_inparanoid.fasta	1.000	CQW49_RS01580	100%
22	2647	OB3b_Genbank_for_inparanoid.fasta	1.000	CQW49_01575	100%
23	2609	OB3b_Refseq_for_inparanoid.fasta	1.000	CQW49_RS15520	100%
23	2609	OB3b_Genbank_for_inparanoid.fasta	1.000	CQW49_15485	100%
24	2557	OB3b_Refseq_for_inparanoid.fasta	1.000	CQW49_RS04005	100%
24	2557	OB3b_Genbank_for_inparanoid.fasta	1.000	CQW49_03995	100%
25	2513	OB3b_Refseq_for_inparanoid.fasta	1.000	CQW49_RS05215	100%
25	2513	OB3b_Genbank_for_inparanoid.fasta	1.000	CQW49_05210	100%
26	2458	OB3b_Refseq_for_inparanoid.fasta	1.000	CQW49_RS17905	100%
26	2458	OB3b_Genbank_for_inparanoid.fasta	1.000	CQW49_17850	100%
27	2440	OB3b_Refseq_for_inparanoid.fasta	1.000	CQW49_RS19115	100%
27	2440	OB3b_Genbank_for_inparanoid.fasta	1.000	CQW49_19055	100%
28	2428	OB3b_Refseq_for_inparanoid.fasta	1.000	CQW49_RS05145	100%
28	2428	OB3b_Genbank_for_inparanoid.fasta	1.000	CQW49_05140	100%
29	2323	OB3b_Refseq_for_inparanoid.fasta	1.000	CQW49_RS01825	100%
29	2323	OB3b_Genbank_for_inparanoid.fasta	1.000	CQW49_01820	100%
30	2300	OB3b_Refseq_for_inparanoid.fasta	1.000	CQW49_RS07940	100%
30	2300	OB3b_Genbank_for_inparanoid.fasta	1.000	CQW49_07930	100%
31	2297	OB3b_Refseq_for_inparanoid.fasta	1.000	CQW49_RS05405	100%
31	2297	OB3b_Genbank_for_inparanoid.fasta	1.000	CQW49_05400	100%
32	2297	OB3b_Refseq_for_inparanoid.fasta	1.000	mfd	100%
32	2297	OB3b_Genbank_for_inparanoid.fasta	1.000	CQW49_16665	100%
33	2287	OB3b_Refseq_for_inparanoid.fasta	1.000	CQW49_RS02170	100%
33	2287	OB3b_Genbank_for_inparanoid.fasta	1.000	CQW49_02165	100%
34	2280	OB3b_Refseq_for_inparanoid.fasta	1.000	CQW49_RS08085	100%
34	2280	OB3b_Genbank_for_inparanoid.fasta	1.000	CQW49_08075	100%
35	2269	OB3b_Refseq_for_inparanoid.fasta	1.000	CQW49_RS12670	100%
35	2269	OB3b_Genbank_for_inparanoid.fasta	1.000	CQW49_12635	100%
36	2265	OB3b_Refseq_for_inparanoid.fasta	1.000	CQW49_RS10620	100%
36	2265	OB3b_Genbank_for_inparanoid.fasta	1.000	CQW49_10590	100%
37	2254	OB3b_Refseq_for_inparanoid.fasta	1.000	CQW49_RS20810	100%
37	2254	OB3b_Genbank_for_inparanoid.fasta	1.000	CQW49_20735	100%
38	2251	OB3b_Refseq_for_inparanoid.fasta	1.000	CQW49_RS07105	100%
38	2251	OB3b_Genbank_for_inparanoid.fasta	1.000	CQW49_07095	100%
39	2250	OB3b_Refseq_for_inparanoid.fasta	1.000	CQW49_RS15155	100%
39	2250	OB3b_Genbank_for_inparanoid.fasta	1.000	CQW49_15120	100%
40	2231	OB3b_Refseq_for_inparanoid.fasta	1.000	CQW49_RS01715	100%
40	2231	OB3b_Genbank_for_inparanoid.fasta	1.000	CQW49_01710	100%
41	2223	OB3b_Refseq_for_inparanoid.fasta	1.000	CQW49_RS12450	100%
41	2223	OB3b_Genbank_for_inparanoid.fasta	1.000	CQW49_12415	100%
42	2215	OB3b_Refseq_for_inparanoid.fasta	1.000	addA	100%
42	2215	OB3b_Genbank_for_inparanoid.fasta	1.000	CQW49_09355	100%
43	2211	OB3b_Refseq_for_inparanoid.fasta	1.000	CQW49_RS13830	100%
43	2211	OB3b_Genbank_for_inparanoid.fasta	1.000	CQW49_13795	100%
44	2189	OB3b_Refseq_for_inparanoid.fasta	1.000	CQW49_RS05945	100%
44	2189	OB3b_Genbank_for_inparanoid.fasta	1.000	CQW49_05935	100%
45	2179	OB3b_Refseq_for_inparanoid.fasta	1.000	CQW49_RS05735	100%
45	2179	OB3b_Genbank_for_inparanoid.fasta	1.000	CQW49_05725	100%
46	2173	OB3b_Refseq_for_inparanoid.fasta	1.000	CQW49_RS18415	100%
46	2173	OB3b_Genbank_for_inparanoid.fasta	1.000	CQW49_18355	100%
47	2164	OB3b_Refseq_for_inparanoid.fasta	1.000	smc	100%
47	2164	OB3b_Genbank_for_inparanoid.fasta	1.000	CQW49_18095	100%
48	2159	OB3b_Refseq_for_inparanoid.fasta	1.000	CQW49_RS09805	100%
48	2159	OB3b_Genbank_for_inparanoid.fasta	1.000	CQW49_09785	100%
49	2148	OB3b_Refseq_for_inparanoid.fasta	1.000	cas9	100%
49	2148	OB3b_Genbank_for_inparanoid.fasta	1.000	CQW49_07985	100%
50	2121	OB3b_Refseq_for_inparanoid.fasta	1.000	CQW49_RS08095	100%
50	2121	OB3b_Genbank_for_inparanoid.fasta	1.000	CQW49_08085	100%
51	2112	OB3b_Refseq_for_inparanoid.fasta	1.000	CQW49_RS21180	100%
51	2112	OB3b_Genbank_for_inparanoid.fasta	1.000	CQW49_21105	100%
52	2110	OB3b_Refseq_for_inparanoid.fasta	1.000	CQW49_RS05430	100%
52	2110	OB3b_Genbank_for_inparanoid.fasta	1.000	CQW49_05425	100%
53	2110	OB3b_Refseq_for_inparanoid.fasta	1.000	CQW49_RS20490	100%
53	2110	OB3b_Genbank_for_inparanoid.fasta	1.000	CQW49_20420	100%
54	2104	OB3b_Refseq_for_inparanoid.fasta	1.000	CQW49_RS02085	100%
54	2104	OB3b_Genbank_for_inparanoid.fasta	1.000	CQW49_02080	100%
55	2096	OB3b_Refseq_for_inparanoid.fasta	1.000	CQW49_RS09845	100%
55	2096	OB3b_Genbank_for_inparanoid.fasta	1.000	CQW49_09825	100%
56	2090	OB3b_Refseq_for_inparanoid.fasta	1.000	CQW49_RS13970	100%
56	2090	OB3b_Genbank_for_inparanoid.fasta	1.000	CQW49_13935	100%
57	2059	OB3b_Refseq_for_inparanoid.fasta	1.000	CQW49_RS13675	100%
57	2059	OB3b_Genbank_for_inparanoid.fasta	1.000	CQW49_13640	100%
58	2052	OB3b_Refseq_for_inparanoid.fasta	1.000	CQW49_RS19930	100%
58	2052	OB3b_Genbank_for_inparanoid.fasta	1.000	CQW49_19865	100%
59	2049	OB3b_Refseq_for_inparanoid.fasta	1.000	CQW49_RS08385	100%
59	2049	OB3b_Genbank_for_inparanoid.fasta	1.000	CQW49_08375	100%
60	2042	OB3b_Refseq_for_inparanoid.fasta	1.000	CQW49_RS11395	100%
60	2042	OB3b_Genbank_for_inparanoid.fasta	1.000	CQW49_11365	100%
61	2038	OB3b_Refseq_for_inparanoid.fasta	1.000	sucA	100%
61	2038	OB3b_Genbank_for_inparanoid.fasta	1.000	CQW49_16390	100%
62	2015	OB3b_Refseq_for_inparanoid.fasta	1.000	CQW49_RS14875	100%
62	2015	OB3b_Genbank_for_inparanoid.fasta	1.000	CQW49_14840	100%
63	2013	OB3b_Refseq_for_inparanoid.fasta	1.000	CQW49_RS16570	100%
63	2013	OB3b_Genbank_for_inparanoid.fasta	1.000	CQW49_16530	100%
64	1997	OB3b_Refseq_for_inparanoid.fasta	1.000	addB	100%
64	1997	OB3b_Genbank_for_inparanoid.fasta	1.000	CQW49_09335	100%
65	1994	OB3b_Refseq_for_inparanoid.fasta	1.000	CQW49_RS16935	100%
65	1994	OB3b_Genbank_for_inparanoid.fasta	1.000	CQW49_16890	100%
66	1992	OB3b_Refseq_for_inparanoid.fasta	1.000	CQW49_RS04935	100%
66	1992	OB3b_Genbank_for_inparanoid.fasta	1.000	CQW49_04930	100%
67	1989	OB3b_Refseq_for_inparanoid.fasta	1.000	CQW49_RS13955	100%
67	1989	OB3b_Genbank_for_inparanoid.fasta	1.000	CQW49_13920	100%
68	1985	OB3b_Refseq_for_inparanoid.fasta	1.000	CQW49_RS20705	100%
68	1985	OB3b_Genbank_for_inparanoid.fasta	1.000	CQW49_20630	100%
69	1983	OB3b_Refseq_for_inparanoid.fasta	1.000	CQW49_RS01790	100%
69	1983	OB3b_Genbank_for_inparanoid.fasta	1.000	CQW49_01785	100%
70	1974	OB3b_Refseq_for_inparanoid.fasta	1.000	CQW49_RS13965	100%
70	1974	OB3b_Genbank_for_inparanoid.fasta	1.000	CQW49_13930	100%
71	1971	OB3b_Refseq_for_inparanoid.fasta	1.000	CQW49_RS16160	100%
71	1971	OB3b_Genbank_for_inparanoid.fasta	1.000	CQW49_16125	100%
72	1968	OB3b_Refseq_for_inparanoid.fasta	1.000	CQW49_RS16665	100%
72	1968	OB3b_Genbank_for_inparanoid.fasta	1.000	CQW49_16625	100%
73	1960	OB3b_Refseq_for_inparanoid.fasta	1.000	CQW49_RS14895	100%
73	1960	OB3b_Genbank_for_inparanoid.fasta	1.000	CQW49_14860	100%
74	1957	OB3b_Refseq_for_inparanoid.fasta	1.000	CQW49_RS11710	100%
74	1957	OB3b_Genbank_for_inparanoid.fasta	1.000	CQW49_11675	100%
75	1956	OB3b_Refseq_for_inparanoid.fasta	1.000	CQW49_RS17010	100%
75	1956	OB3b_Genbank_for_inparanoid.fasta	1.000	CQW49_16965	100%
76	1953	OB3b_Refseq_for_inparanoid.fasta	1.000	CQW49_RS08380	100%
76	1953	OB3b_Genbank_for_inparanoid.fasta	1.000	CQW49_08370	100%
77	1953	OB3b_Refseq_for_inparanoid.fasta	1.000	CQW49_RS13680	100%
77	1953	OB3b_Genbank_for_inparanoid.fasta	1.000	CQW49_13645	100%
78	1946	OB3b_Refseq_for_inparanoid.fasta	1.000	CQW49_RS03165	100%
78	1946	OB3b_Genbank_for_inparanoid.fasta	1.000	CQW49_03155	100%
79	1935	OB3b_Refseq_for_inparanoid.fasta	1.000	CQW49_RS01795	100%
79	1935	OB3b_Genbank_for_inparanoid.fasta	1.000	CQW49_01790	100%
80	1930	OB3b_Refseq_for_inparanoid.fasta	1.000	CQW49_RS13000	100%
80	1930	OB3b_Genbank_for_inparanoid.fasta	1.000	CQW49_12965	100%
81	1925	OB3b_Refseq_for_inparanoid.fasta	1.000	CQW49_RS13135	100%
81	1925	OB3b_Genbank_for_inparanoid.fasta	1.000	CQW49_13100	100%
82	1925	OB3b_Refseq_for_inparanoid.fasta	1.000	CQW49_RS17215	100%
82	1925	OB3b_Genbank_for_inparanoid.fasta	1.000	CQW49_17170	100%
83	1913	OB3b_Refseq_for_inparanoid.fasta	1.000	topA	100%
83	1913	OB3b_Genbank_for_inparanoid.fasta	1.000	CQW49_02290	100%
84	1911	OB3b_Refseq_for_inparanoid.fasta	1.000	traA	100%
84	1911	OB3b_Genbank_for_inparanoid.fasta	1.000	CQW49_08920	100%
85	1900	OB3b_Refseq_for_inparanoid.fasta	1.000	CQW49_RS13720	100%
85	1900	OB3b_Genbank_for_inparanoid.fasta	1.000	CQW49_13685	100%
86	1893	OB3b_Refseq_for_inparanoid.fasta	1.000	CQW49_RS08345	100%
86	1893	OB3b_Genbank_for_inparanoid.fasta	1.000	CQW49_08335	100%
87	1885	OB3b_Refseq_for_inparanoid.fasta	1.000	CQW49_RS12765	100%
87	1885	OB3b_Genbank_for_inparanoid.fasta	1.000	CQW49_12730	100%
88	1878	OB3b_Refseq_for_inparanoid.fasta	1.000	CQW49_RS07365	100%
88	1878	OB3b_Genbank_for_inparanoid.fasta	1.000	CQW49_07355	100%
89	1878	OB3b_Refseq_for_inparanoid.fasta	1.000	CQW49_RS15900	100%
89	1878	OB3b_Genbank_for_inparanoid.fasta	1.000	CQW49_15865	100%
90	1872	OB3b_Refseq_for_inparanoid.fasta	1.000	CQW49_RS02135	100%
90	1872	OB3b_Genbank_for_inparanoid.fasta	1.000	CQW49_02130	100%
91	1871	OB3b_Refseq_for_inparanoid.fasta	1.000	CQW49_RS01040	100%
91	1871	OB3b_Genbank_for_inparanoid.fasta	1.000	CQW49_01040	100%
92	1871	OB3b_Refseq_for_inparanoid.fasta	1.000	cas3u	100%
92	1871	OB3b_Genbank_for_inparanoid.fasta	1.000	CQW49_05800	100%
93	1849	OB3b_Refseq_for_inparanoid.fasta	1.000	CQW49_RS08020	100%
93	1849	OB3b_Genbank_for_inparanoid.fasta	1.000	CQW49_08010	100%
94	1848	OB3b_Refseq_for_inparanoid.fasta	1.000	CQW49_RS19455	100%
94	1848	OB3b_Genbank_for_inparanoid.fasta	1.000	CQW49_19400	100%
95	1841	OB3b_Refseq_for_inparanoid.fasta	1.000	CQW49_RS16155	100%
95	1841	OB3b_Genbank_for_inparanoid.fasta	1.000	CQW49_16120	100%
96	1833	OB3b_Refseq_for_inparanoid.fasta	1.000	CQW49_RS11735	100%
96	1833	OB3b_Genbank_for_inparanoid.fasta	1.000	CQW49_11700	100%
97	1824	OB3b_Refseq_for_inparanoid.fasta	1.000	CQW49_RS08640	100%
97	1824	OB3b_Genbank_for_inparanoid.fasta	1.000	CQW49_08630	100%
98	1824	OB3b_Refseq_for_inparanoid.fasta	1.000	CQW49_RS12400	100%
98	1824	OB3b_Genbank_for_inparanoid.fasta	1.000	CQW49_12365	100%
99	1822	OB3b_Refseq_for_inparanoid.fasta	1.000	CQW49_RS20965	100%
99	1822	OB3b_Genbank_for_inparanoid.fasta	1.000	CQW49_20890	100%
100	1815	OB3b_Refseq_for_inparanoid.fasta	1.000	acnA	100%
100	1815	OB3b_Genbank_for_inparanoid.fasta	1.000	CQW49_13135	100%
101	1806	OB3b_Refseq_for_inparanoid.fasta	1.000	CQW49_RS07355	100%
101	1806	OB3b_Genbank_for_inparanoid.fasta	1.000	CQW49_07345	100%
102	1806	OB3b_Refseq_for_inparanoid.fasta	1.000	CQW49_RS15755	100%
102	1806	OB3b_Genbank_for_inparanoid.fasta	1.000	CQW49_15720	100%
103	1800	OB3b_Refseq_for_inparanoid.fasta	1.000	CQW49_RS10690	100%
103	1800	OB3b_Genbank_for_inparanoid.fasta	1.000	CQW49_10660	100%
104	1792	OB3b_Refseq_for_inparanoid.fasta	1.000	CQW49_RS10130	100%
104	1792	OB3b_Genbank_for_inparanoid.fasta	1.000	CQW49_10105	100%
105	1789	OB3b_Refseq_for_inparanoid.fasta	1.000	CQW49_RS05100	100%
105	1789	OB3b_Genbank_for_inparanoid.fasta	1.000	CQW49_05095	100%
106	1788	OB3b_Refseq_for_inparanoid.fasta	1.000	CQW49_RS17290	100%
106	1788	OB3b_Genbank_for_inparanoid.fasta	1.000	CQW49_17245	100%
107	1788	OB3b_Refseq_for_inparanoid.fasta	1.000	CQW49_RS19355	100%
107	1788	OB3b_Genbank_for_inparanoid.fasta	1.000	CQW49_19300	100%
108	1780	OB3b_Refseq_for_inparanoid.fasta	1.000	CQW49_RS10965	100%
108	1780	OB3b_Genbank_for_inparanoid.fasta	1.000	CQW49_10935	100%
109	1772	OB3b_Refseq_for_inparanoid.fasta	1.000	CQW49_RS12265	100%
109	1772	OB3b_Genbank_for_inparanoid.fasta	1.000	CQW49_12230	100%
110	1766	OB3b_Refseq_for_inparanoid.fasta	1.000	CQW49_RS04965	100%
110	1766	OB3b_Genbank_for_inparanoid.fasta	1.000	CQW49_04960	100%
111	1762	OB3b_Refseq_for_inparanoid.fasta	1.000	CQW49_RS17305	100%
111	1762	OB3b_Genbank_for_inparanoid.fasta	1.000	CQW49_17260	100%
112	1757	OB3b_Refseq_for_inparanoid.fasta	1.000	CQW49_RS02060	100%
112	1757	OB3b_Genbank_for_inparanoid.fasta	1.000	CQW49_02055	100%
113	1757	OB3b_Refseq_for_inparanoid.fasta	1.000	CQW49_RS11135	100%
113	1757	OB3b_Genbank_for_inparanoid.fasta	1.000	CQW49_11105	100%
114	1741	OB3b_Refseq_for_inparanoid.fasta	1.000	CQW49_RS15855	100%
114	1741	OB3b_Genbank_for_inparanoid.fasta	1.000	CQW49_15820	100%
115	1737	OB3b_Refseq_for_inparanoid.fasta	1.000	CQW49_RS04525	100%
115	1737	OB3b_Genbank_for_inparanoid.fasta	1.000	CQW49_04520	100%
116	1735	OB3b_Refseq_for_inparanoid.fasta	1.000	CQW49_RS06445	100%
116	1735	OB3b_Genbank_for_inparanoid.fasta	1.000	CQW49_06435	100%
117	1734	OB3b_Refseq_for_inparanoid.fasta	1.000	CQW49_RS11185	100%
117	1734	OB3b_Genbank_for_inparanoid.fasta	1.000	CQW49_11155	100%
118	1732	OB3b_Refseq_for_inparanoid.fasta	1.000	CQW49_RS19515	100%
118	1732	OB3b_Genbank_for_inparanoid.fasta	1.000	CQW49_19460	100%
119	1728	OB3b_Refseq_for_inparanoid.fasta	1.000	CQW49_RS02080	100%
119	1728	OB3b_Genbank_for_inparanoid.fasta	1.000	CQW49_02075	100%
120	1722	OB3b_Refseq_for_inparanoid.fasta	1.000	CQW49_RS05040	100%
120	1722	OB3b_Genbank_for_inparanoid.fasta	1.000	CQW49_05035	100%
121	1719	OB3b_Refseq_for_inparanoid.fasta	1.000	CQW49_RS02600	100%
121	1719	OB3b_Genbank_for_inparanoid.fasta	1.000	CQW49_02590	100%
122	1716	OB3b_Refseq_for_inparanoid.fasta	1.000	CQW49_RS10150	100%
122	1716	OB3b_Genbank_for_inparanoid.fasta	1.000	CQW49_10125	100%
123	1704	OB3b_Refseq_for_inparanoid.fasta	1.000	CQW49_RS19070	100%
123	1704	OB3b_Genbank_for_inparanoid.fasta	1.000	CQW49_19010	100%
124	1703	OB3b_Refseq_for_inparanoid.fasta	1.000	CQW49_RS01770	100%
124	1703	OB3b_Genbank_for_inparanoid.fasta	1.000	CQW49_01765	100%
125	1701	OB3b_Refseq_for_inparanoid.fasta	1.000	CQW49_RS02995	100%
125	1701	OB3b_Genbank_for_inparanoid.fasta	1.000	CQW49_02985	100%
126	1694	OB3b_Refseq_for_inparanoid.fasta	1.000	CQW49_RS13940	100%
126	1694	OB3b_Genbank_for_inparanoid.fasta	1.000	CQW49_13905	100%
127	1693	OB3b_Refseq_for_inparanoid.fasta	1.000	CQW49_RS02430	100%
127	1693	OB3b_Genbank_for_inparanoid.fasta	1.000	CQW49_02420	100%
128	1689	OB3b_Refseq_for_inparanoid.fasta	1.000	CQW49_RS18175	100%
128	1689	OB3b_Genbank_for_inparanoid.fasta	1.000	CQW49_18115	100%
129	1675	OB3b_Refseq_for_inparanoid.fasta	1.000	CQW49_RS13925	100%
129	1675	OB3b_Genbank_for_inparanoid.fasta	1.000	CQW49_13890	100%
130	1673	OB3b_Refseq_for_inparanoid.fasta	1.000	CQW49_RS16775	100%
130	1673	OB3b_Genbank_for_inparanoid.fasta	1.000	CQW49_16735	100%
131	1671	OB3b_Refseq_for_inparanoid.fasta	1.000	CQW49_RS16815	100%
131	1671	OB3b_Genbank_for_inparanoid.fasta	1.000	CQW49_16775	100%
132	1670	OB3b_Refseq_for_inparanoid.fasta	1.000	CQW49_RS03310	100%
132	1670	OB3b_Genbank_for_inparanoid.fasta	1.000	CQW49_03300	100%
133	1669	OB3b_Refseq_for_inparanoid.fasta	1.000	mgtA	100%
133	1669	OB3b_Genbank_for_inparanoid.fasta	1.000	CQW49_17395	100%
134	1667	OB3b_Refseq_for_inparanoid.fasta	1.000	clpB	100%
134	1667	OB3b_Genbank_for_inparanoid.fasta	1.000	CQW49_18880	100%
135	1663	OB3b_Refseq_for_inparanoid.fasta	1.000	CQW49_RS15505	100%
135	1663	OB3b_Genbank_for_inparanoid.fasta	1.000	CQW49_15470	100%
136	1662	OB3b_Refseq_for_inparanoid.fasta	1.000	CQW49_RS17585	100%
136	1662	OB3b_Genbank_for_inparanoid.fasta	1.000	CQW49_17530	100%
137	1661	OB3b_Refseq_for_inparanoid.fasta	1.000	CQW49_RS10140	100%
137	1661	OB3b_Genbank_for_inparanoid.fasta	1.000	CQW49_10115	100%
138	1661	OB3b_Refseq_for_inparanoid.fasta	1.000	CQW49_RS13695	100%
138	1661	OB3b_Genbank_for_inparanoid.fasta	1.000	CQW49_13660	100%
139	1656	OB3b_Refseq_for_inparanoid.fasta	1.000	bamA	100%
139	1656	OB3b_Genbank_for_inparanoid.fasta	1.000	CQW49_00465	100%
140	1656	OB3b_Refseq_for_inparanoid.fasta	1.000	CQW49_RS03435	100%
140	1656	OB3b_Genbank_for_inparanoid.fasta	1.000	CQW49_03420	100%
141	1656	OB3b_Refseq_for_inparanoid.fasta	1.000	CQW49_RS04460	100%
141	1656	OB3b_Genbank_for_inparanoid.fasta	1.000	CQW49_04455	100%
142	1656	OB3b_Refseq_for_inparanoid.fasta	1.000	CQW49_RS13750	100%
142	1656	OB3b_Genbank_for_inparanoid.fasta	1.000	CQW49_13715	100%
143	1654	OB3b_Refseq_for_inparanoid.fasta	1.000	ctaD	100%
143	1654	OB3b_Refseq_for_inparanoid.fasta	1.000	ctaD	100%
143	1654	OB3b_Refseq_for_inparanoid.fasta	1.000	ctaD	100%
143	1654	OB3b_Refseq_for_inparanoid.fasta	1.000	ctaD	100%
143	1654	OB3b_Genbank_for_inparanoid.fasta	1.000	CQW49_13005	100%
144	1654	OB3b_Refseq_for_inparanoid.fasta	1.000	CQW49_RS12665	100%
144	1654	OB3b_Genbank_for_inparanoid.fasta	1.000	CQW49_12630	100%
145	1654	OB3b_Refseq_for_inparanoid.fasta	1.000	CQW49_RS18235	100%
145	1654	OB3b_Genbank_for_inparanoid.fasta	1.000	CQW49_18175	100%
146	1653	OB3b_Refseq_for_inparanoid.fasta	1.000	CQW49_RS14340	100%
146	1653	OB3b_Genbank_for_inparanoid.fasta	1.000	CQW49_14305	100%
147	1636	OB3b_Refseq_for_inparanoid.fasta	1.000	CQW49_RS03090	100%
147	1636	OB3b_Genbank_for_inparanoid.fasta	1.000	CQW49_03080	100%
148	1635	OB3b_Refseq_for_inparanoid.fasta	1.000	CQW49_RS07180	100%
148	1635	OB3b_Genbank_for_inparanoid.fasta	1.000	CQW49_07170	100%
149	1633	OB3b_Refseq_for_inparanoid.fasta	1.000	CQW49_RS04520	100%
149	1633	OB3b_Genbank_for_inparanoid.fasta	1.000	CQW49_04515	100%
150	1627	OB3b_Refseq_for_inparanoid.fasta	1.000	CQW49_RS10240	100%
150	1627	OB3b_Genbank_for_inparanoid.fasta	1.000	CQW49_10215	100%
151	1625	OB3b_Refseq_for_inparanoid.fasta	1.000	CQW49_RS19365	100%
151	1625	OB3b_Genbank_for_inparanoid.fasta	1.000	CQW49_19310	100%
152	1622	OB3b_Refseq_for_inparanoid.fasta	1.000	CQW49_RS01470	100%
152	1622	OB3b_Genbank_for_inparanoid.fasta	1.000	CQW49_01465	100%
153	1621	OB3b_Refseq_for_inparanoid.fasta	1.000	CQW49_RS08575	100%
153	1621	OB3b_Genbank_for_inparanoid.fasta	1.000	CQW49_08565	100%
154	1619	OB3b_Refseq_for_inparanoid.fasta	1.000	CQW49_RS14140	100%
154	1619	OB3b_Genbank_for_inparanoid.fasta	1.000	CQW49_14105	100%
155	1615	OB3b_Refseq_for_inparanoid.fasta	1.000	CQW49_RS18320	100%
155	1615	OB3b_Genbank_for_inparanoid.fasta	1.000	CQW49_18260	100%
156	1613	OB3b_Refseq_for_inparanoid.fasta	1.000	CQW49_RS14995	100%
156	1613	OB3b_Genbank_for_inparanoid.fasta	1.000	CQW49_14960	100%
157	1611	OB3b_Refseq_for_inparanoid.fasta	1.000	CQW49_RS11815	100%
157	1611	OB3b_Genbank_for_inparanoid.fasta	1.000	CQW49_11780	100%
158	1609	OB3b_Refseq_for_inparanoid.fasta	1.000	CQW49_RS12015	100%
158	1609	OB3b_Genbank_for_inparanoid.fasta	1.000	CQW49_11980	100%
159	1607	OB3b_Refseq_for_inparanoid.fasta	1.000	clpA	100%
159	1607	OB3b_Genbank_for_inparanoid.fasta	1.000	CQW49_20615	100%
160	1595	OB3b_Refseq_for_inparanoid.fasta	1.000	CQW49_RS01940	100%
160	1595	OB3b_Genbank_for_inparanoid.fasta	1.000	CQW49_01935	100%
161	1591	OB3b_Refseq_for_inparanoid.fasta	1.000	gyrB	100%
161	1591	OB3b_Genbank_for_inparanoid.fasta	1.000	CQW49_03775	100%
162	1589	OB3b_Refseq_for_inparanoid.fasta	1.000	CQW49_RS02005	100%
162	1589	OB3b_Genbank_for_inparanoid.fasta	1.000	CQW49_02000	100%
163	1589	OB3b_Refseq_for_inparanoid.fasta	1.000	CQW49_RS02145	100%
163	1589	OB3b_Genbank_for_inparanoid.fasta	1.000	CQW49_02140	100%
164	1587	OB3b_Refseq_for_inparanoid.fasta	1.000	CQW49_RS12610	100%
164	1587	OB3b_Genbank_for_inparanoid.fasta	1.000	CQW49_12575	100%
165	1586	OB3b_Refseq_for_inparanoid.fasta	1.000	CQW49_RS07220	100%
165	1586	OB3b_Genbank_for_inparanoid.fasta	1.000	CQW49_07210	100%
166	1585	OB3b_Refseq_for_inparanoid.fasta	1.000	hrpB	100%
166	1585	OB3b_Genbank_for_inparanoid.fasta	1.000	CQW49_03190	100%
167	1582	OB3b_Refseq_for_inparanoid.fasta	1.000	CQW49_RS06195	100%
167	1582	OB3b_Genbank_for_inparanoid.fasta	1.000	CQW49_06185	100%
168	1582	OB3b_Refseq_for_inparanoid.fasta	1.000	CQW49_RS15785	100%
168	1582	OB3b_Genbank_for_inparanoid.fasta	1.000	CQW49_15750	100%
169	1570	OB3b_Refseq_for_inparanoid.fasta	1.000	CQW49_RS05120	100%
169	1570	OB3b_Genbank_for_inparanoid.fasta	1.000	CQW49_05115	100%
170	1570	OB3b_Refseq_for_inparanoid.fasta	1.000	CQW49_RS19200	100%
170	1570	OB3b_Genbank_for_inparanoid.fasta	1.000	CQW49_19140	100%
171	1564	OB3b_Refseq_for_inparanoid.fasta	1.000	CQW49_RS04470	100%
171	1564	OB3b_Genbank_for_inparanoid.fasta	1.000	CQW49_04465	100%
172	1561	OB3b_Refseq_for_inparanoid.fasta	1.000	CQW49_RS09720	100%
172	1561	OB3b_Genbank_for_inparanoid.fasta	1.000	CQW49_09700	100%
173	1557	OB3b_Refseq_for_inparanoid.fasta	1.000	CQW49_RS02425	100%
173	1557	OB3b_Genbank_for_inparanoid.fasta	1.000	CQW49_02415	100%
174	1557	OB3b_Refseq_for_inparanoid.fasta	1.000	CQW49_RS16140	100%
174	1557	OB3b_Genbank_for_inparanoid.fasta	1.000	CQW49_16105	100%
175	1554	OB3b_Refseq_for_inparanoid.fasta	1.000	CQW49_RS13805	100%
175	1554	OB3b_Genbank_for_inparanoid.fasta	1.000	CQW49_13770	100%
176	1548	OB3b_Refseq_for_inparanoid.fasta	1.000	CQW49_RS05765	100%
176	1548	OB3b_Genbank_for_inparanoid.fasta	1.000	CQW49_05755	100%
177	1547	OB3b_Refseq_for_inparanoid.fasta	1.000	CQW49_RS08515	100%
177	1547	OB3b_Genbank_for_inparanoid.fasta	1.000	CQW49_08505	100%
178	1545	OB3b_Refseq_for_inparanoid.fasta	1.000	CQW49_RS10975	100%
178	1545	OB3b_Genbank_for_inparanoid.fasta	1.000	CQW49_10945	100%
179	1543	OB3b_Refseq_for_inparanoid.fasta	1.000	CQW49_RS13595	100%
179	1543	OB3b_Genbank_for_inparanoid.fasta	1.000	CQW49_13560	100%
180	1542	OB3b_Refseq_for_inparanoid.fasta	1.000	CQW49_RS17045	100%
180	1542	OB3b_Genbank_for_inparanoid.fasta	1.000	CQW49_17000	100%
181	1532	OB3b_Refseq_for_inparanoid.fasta	1.000	hypF	100%
181	1532	OB3b_Genbank_for_inparanoid.fasta	1.000	CQW49_03570	100%
182	1531	OB3b_Refseq_for_inparanoid.fasta	1.000	CQW49_RS14725	100%
182	1531	OB3b_Genbank_for_inparanoid.fasta	1.000	CQW49_14690	100%
183	1526	OB3b_Refseq_for_inparanoid.fasta	1.000	CQW49_RS07385	100%
183	1526	OB3b_Genbank_for_inparanoid.fasta	1.000	CQW49_07375	100%
184	1521	OB3b_Refseq_for_inparanoid.fasta	1.000	katG	100%
184	1521	OB3b_Genbank_for_inparanoid.fasta	1.000	CQW49_09835	100%
185	1519	OB3b_Refseq_for_inparanoid.fasta	1.000	CQW49_RS03265	100%
185	1519	OB3b_Genbank_for_inparanoid.fasta	1.000	CQW49_03255	100%
186	1518	OB3b_Refseq_for_inparanoid.fasta	1.000	CQW49_RS10895	100%
186	1518	OB3b_Genbank_for_inparanoid.fasta	1.000	CQW49_10865	100%
187	1515	OB3b_Refseq_for_inparanoid.fasta	1.000	CQW49_RS05625	100%
187	1515	OB3b_Genbank_for_inparanoid.fasta	1.000	CQW49_05615	100%
188	1513	OB3b_Refseq_for_inparanoid.fasta	1.000	CQW49_RS19865	100%
188	1513	OB3b_Genbank_for_inparanoid.fasta	1.000	CQW49_19810	100%
189	1510	OB3b_Refseq_for_inparanoid.fasta	1.000	CQW49_RS13920	100%
189	1510	OB3b_Genbank_for_inparanoid.fasta	1.000	CQW49_13885	100%
190	1505	OB3b_Refseq_for_inparanoid.fasta	1.000	CQW49_RS10595	100%
190	1505	OB3b_Genbank_for_inparanoid.fasta	1.000	CQW49_10565	100%
191	1505	OB3b_Refseq_for_inparanoid.fasta	1.000	CQW49_RS20910	100%
191	1505	OB3b_Genbank_for_inparanoid.fasta	1.000	CQW49_20835	100%
192	1502	OB3b_Refseq_for_inparanoid.fasta	1.000	CQW49_RS14620	100%
192	1502	OB3b_Genbank_for_inparanoid.fasta	1.000	CQW49_14585	100%
193	1502	OB3b_Refseq_for_inparanoid.fasta	1.000	CQW49_RS17695	100%
193	1502	OB3b_Genbank_for_inparanoid.fasta	1.000	CQW49_17640	100%
194	1499	OB3b_Refseq_for_inparanoid.fasta	1.000	CQW49_RS06265	100%
194	1499	OB3b_Genbank_for_inparanoid.fasta	1.000	CQW49_06255	100%
195	1498	OB3b_Refseq_for_inparanoid.fasta	1.000	gspD	100%
195	1498	OB3b_Genbank_for_inparanoid.fasta	1.000	CQW49_00415	100%
196	1498	OB3b_Refseq_for_inparanoid.fasta	1.000	CQW49_RS04325	100%
196	1498	OB3b_Genbank_for_inparanoid.fasta	1.000	CQW49_04315	100%
197	1497	OB3b_Refseq_for_inparanoid.fasta	1.000	CQW49_RS00830	100%
197	1497	OB3b_Genbank_for_inparanoid.fasta	1.000	CQW49_00830	100%
198	1496	OB3b_Refseq_for_inparanoid.fasta	1.000	CQW49_RS11030	100%
198	1496	OB3b_Genbank_for_inparanoid.fasta	1.000	CQW49_11000	100%
199	1492	OB3b_Refseq_for_inparanoid.fasta	1.000	CQW49_RS07060	100%
199	1492	OB3b_Genbank_for_inparanoid.fasta	1.000	CQW49_07050	100%
200	1492	OB3b_Refseq_for_inparanoid.fasta	1.000	CQW49_RS07875	100%
200	1492	OB3b_Genbank_for_inparanoid.fasta	1.000	CQW49_07865	100%
201	1489	OB3b_Refseq_for_inparanoid.fasta	1.000	CQW49_RS09285	100%
201	1489	OB3b_Genbank_for_inparanoid.fasta	1.000	CQW49_09265	100%
202	1486	OB3b_Refseq_for_inparanoid.fasta	1.000	rnr	100%
202	1486	OB3b_Genbank_for_inparanoid.fasta	1.000	CQW49_02300	100%
203	1485	OB3b_Refseq_for_inparanoid.fasta	1.000	CQW49_RS07665	100%
203	1485	OB3b_Genbank_for_inparanoid.fasta	1.000	CQW49_07655	100%
204	1485	OB3b_Refseq_for_inparanoid.fasta	1.000	CQW49_RS18035	100%
204	1485	OB3b_Genbank_for_inparanoid.fasta	1.000	CQW49_17975	100%
205	1483	OB3b_Refseq_for_inparanoid.fasta	1.000	CQW49_RS15510	100%
205	1483	OB3b_Genbank_for_inparanoid.fasta	1.000	CQW49_15475	100%
206	1482	OB3b_Refseq_for_inparanoid.fasta	1.000	CQW49_RS09135	100%
206	1482	OB3b_Genbank_for_inparanoid.fasta	1.000	CQW49_09115	100%
207	1480	OB3b_Refseq_for_inparanoid.fasta	1.000	CQW49_RS17090	100%
207	1480	OB3b_Genbank_for_inparanoid.fasta	1.000	CQW49_17045	100%
208	1480	OB3b_Refseq_for_inparanoid.fasta	1.000	CQW49_RS21200	100%
208	1480	OB3b_Genbank_for_inparanoid.fasta	1.000	CQW49_21125	100%
209	1478	OB3b_Refseq_for_inparanoid.fasta	1.000	CQW49_RS13275	100%
209	1478	OB3b_Genbank_for_inparanoid.fasta	1.000	CQW49_13240	100%
210	1477	OB3b_Refseq_for_inparanoid.fasta	1.000	CQW49_RS18975	100%
210	1477	OB3b_Genbank_for_inparanoid.fasta	1.000	CQW49_18915	100%
211	1475	OB3b_Refseq_for_inparanoid.fasta	1.000	CQW49_RS14935	100%
211	1475	OB3b_Genbank_for_inparanoid.fasta	1.000	CQW49_14900	100%
212	1474	OB3b_Refseq_for_inparanoid.fasta	1.000	CQW49_RS02860	100%
212	1474	OB3b_Genbank_for_inparanoid.fasta	1.000	CQW49_02850	100%
213	1474	OB3b_Refseq_for_inparanoid.fasta	1.000	CQW49_RS16300	100%
213	1474	OB3b_Genbank_for_inparanoid.fasta	1.000	CQW49_16265	100%
214	1472	OB3b_Refseq_for_inparanoid.fasta	1.000	CQW49_RS05135	100%
214	1472	OB3b_Genbank_for_inparanoid.fasta	1.000	CQW49_05130	100%
215	1471	OB3b_Refseq_for_inparanoid.fasta	1.000	CQW49_RS16335	100%
215	1471	OB3b_Genbank_for_inparanoid.fasta	1.000	CQW49_16300	100%
216	1470	OB3b_Refseq_for_inparanoid.fasta	1.000	CQW49_RS10940	100%
216	1470	OB3b_Genbank_for_inparanoid.fasta	1.000	CQW49_10910	100%
217	1468	OB3b_Refseq_for_inparanoid.fasta	1.000	CQW49_RS05900	100%
217	1468	OB3b_Genbank_for_inparanoid.fasta	1.000	CQW49_05890	100%
218	1468	OB3b_Refseq_for_inparanoid.fasta	1.000	parC	100%
218	1468	OB3b_Genbank_for_inparanoid.fasta	1.000	CQW49_09500	100%
219	1468	OB3b_Refseq_for_inparanoid.fasta	1.000	CQW49_RS16340	100%
219	1468	OB3b_Genbank_for_inparanoid.fasta	1.000	CQW49_16305	100%
220	1464	OB3b_Refseq_for_inparanoid.fasta	1.000	CQW49_RS19585	100%
220	1464	OB3b_Genbank_for_inparanoid.fasta	1.000	CQW49_19530	100%
221	1463	OB3b_Refseq_for_inparanoid.fasta	1.000	CQW49_RS03345	100%
221	1463	OB3b_Genbank_for_inparanoid.fasta	1.000	CQW49_03335	100%
222	1463	OB3b_Refseq_for_inparanoid.fasta	1.000	CQW49_RS18215	100%
222	1463	OB3b_Genbank_for_inparanoid.fasta	1.000	CQW49_18155	100%
223	1461	OB3b_Refseq_for_inparanoid.fasta	1.000	CQW49_RS02335	100%
223	1461	OB3b_Genbank_for_inparanoid.fasta	1.000	CQW49_02330	100%
224	1458	OB3b_Refseq_for_inparanoid.fasta	1.000	CQW49_RS05680	100%
224	1458	OB3b_Genbank_for_inparanoid.fasta	1.000	CQW49_05670	100%
225	1458	OB3b_Refseq_for_inparanoid.fasta	1.000	CQW49_RS09385	100%
225	1458	OB3b_Genbank_for_inparanoid.fasta	1.000	CQW49_09365	100%
226	1458	OB3b_Refseq_for_inparanoid.fasta	1.000	CQW49_RS13460	100%
226	1458	OB3b_Genbank_for_inparanoid.fasta	1.000	CQW49_13425	100%
227	1457	OB3b_Refseq_for_inparanoid.fasta	1.000	ptsP	100%
227	1457	OB3b_Genbank_for_inparanoid.fasta	1.000	CQW49_01035	100%
228	1456	OB3b_Refseq_for_inparanoid.fasta	1.000	CQW49_RS06330	100%
228	1456	OB3b_Genbank_for_inparanoid.fasta	1.000	CQW49_06320	100%
229	1454	OB3b_Refseq_for_inparanoid.fasta	1.000	CQW49_RS11955	100%
229	1454	OB3b_Genbank_for_inparanoid.fasta	1.000	CQW49_11920	100%
230	1451	OB3b_Refseq_for_inparanoid.fasta	1.000	CQW49_RS18210	100%
230	1451	OB3b_Genbank_for_inparanoid.fasta	1.000	CQW49_18150	100%
231	1450	OB3b_Refseq_for_inparanoid.fasta	1.000	CQW49_RS04795	100%
231	1450	OB3b_Genbank_for_inparanoid.fasta	1.000	CQW49_04785	100%
232	1448	OB3b_Refseq_for_inparanoid.fasta	1.000	CQW49_RS07560	100%
232	1448	OB3b_Genbank_for_inparanoid.fasta	1.000	CQW49_07550	100%
233	1445	OB3b_Refseq_for_inparanoid.fasta	1.000	CQW49_RS04000	100%
233	1445	OB3b_Genbank_for_inparanoid.fasta	1.000	CQW49_03990	100%
234	1445	OB3b_Refseq_for_inparanoid.fasta	1.000	CQW49_RS04095	100%
234	1445	OB3b_Genbank_for_inparanoid.fasta	1.000	CQW49_04085	100%
235	1445	OB3b_Refseq_for_inparanoid.fasta	1.000	CQW49_RS17935	100%
235	1445	OB3b_Genbank_for_inparanoid.fasta	1.000	CQW49_17880	100%
236	1443	OB3b_Refseq_for_inparanoid.fasta	1.000	CQW49_RS04730	100%
236	1443	OB3b_Genbank_for_inparanoid.fasta	1.000	CQW49_04720	100%
237	1443	OB3b_Refseq_for_inparanoid.fasta	1.000	cas5u6u	100%
237	1443	OB3b_Genbank_for_inparanoid.fasta	1.000	CQW49_05815	100%
238	1442	OB3b_Refseq_for_inparanoid.fasta	1.000	CQW49_RS20480	100%
238	1442	OB3b_Genbank_for_inparanoid.fasta	1.000	CQW49_20410	100%
239	1441	OB3b_Refseq_for_inparanoid.fasta	1.000	CQW49_RS03830	100%
239	1441	OB3b_Genbank_for_inparanoid.fasta	1.000	CQW49_03820	100%
240	1439	OB3b_Refseq_for_inparanoid.fasta	1.000	CQW49_RS15535	100%
240	1439	OB3b_Genbank_for_inparanoid.fasta	1.000	CQW49_15500	100%
241	1437	OB3b_Refseq_for_inparanoid.fasta	1.000	CQW49_RS17270	100%
241	1437	OB3b_Genbank_for_inparanoid.fasta	1.000	CQW49_17225	100%
242	1434	OB3b_Refseq_for_inparanoid.fasta	1.000	CQW49_RS19700	100%
242	1434	OB3b_Genbank_for_inparanoid.fasta	1.000	CQW49_19645	100%
243	1432	OB3b_Refseq_for_inparanoid.fasta	1.000	CQW49_RS06720	100%
243	1432	OB3b_Genbank_for_inparanoid.fasta	1.000	CQW49_06710	100%
244	1432	OB3b_Refseq_for_inparanoid.fasta	1.000	CQW49_RS21160	100%
244	1432	OB3b_Genbank_for_inparanoid.fasta	1.000	CQW49_21085	100%
245	1426	OB3b_Refseq_for_inparanoid.fasta	1.000	CQW49_RS01650	100%
245	1426	OB3b_Genbank_for_inparanoid.fasta	1.000	CQW49_01645	100%
246	1426	OB3b_Refseq_for_inparanoid.fasta	1.000	CQW49_RS09220	100%
246	1426	OB3b_Genbank_for_inparanoid.fasta	1.000	CQW49_09200	100%
247	1424	OB3b_Refseq_for_inparanoid.fasta	1.000	CQW49_RS03695	100%
247	1424	OB3b_Genbank_for_inparanoid.fasta	1.000	CQW49_03685	100%
248	1421	OB3b_Refseq_for_inparanoid.fasta	1.000	CQW49_RS14870	100%
248	1421	OB3b_Genbank_for_inparanoid.fasta	1.000	CQW49_14835	100%
249	1414	OB3b_Refseq_for_inparanoid.fasta	1.000	CQW49_RS13430	100%
249	1414	OB3b_Genbank_for_inparanoid.fasta	1.000	CQW49_13395	100%
250	1411	OB3b_Refseq_for_inparanoid.fasta	1.000	CQW49_RS04685	100%
250	1411	OB3b_Genbank_for_inparanoid.fasta	1.000	CQW49_04675	100%
251	1411	OB3b_Refseq_for_inparanoid.fasta	1.000	CQW49_RS07815	100%
251	1411	OB3b_Genbank_for_inparanoid.fasta	1.000	CQW49_07805	100%
252	1407	OB3b_Refseq_for_inparanoid.fasta	1.000	CQW49_RS12585	100%
252	1407	OB3b_Genbank_for_inparanoid.fasta	1.000	CQW49_12550	100%
253	1406	OB3b_Refseq_for_inparanoid.fasta	1.000	CQW49_RS13815	100%
253	1406	OB3b_Genbank_for_inparanoid.fasta	1.000	CQW49_13780	100%
254	1403	OB3b_Refseq_for_inparanoid.fasta	1.000	CQW49_RS07885	100%
254	1403	OB3b_Genbank_for_inparanoid.fasta	1.000	CQW49_07875	100%
255	1400	OB3b_Refseq_for_inparanoid.fasta	1.000	hppA	100%
255	1400	OB3b_Genbank_for_inparanoid.fasta	1.000	CQW49_19495	100%
256	1397	OB3b_Refseq_for_inparanoid.fasta	1.000	CQW49_RS01055	100%
256	1397	OB3b_Genbank_for_inparanoid.fasta	1.000	CQW49_01055	100%
257	1397	OB3b_Refseq_for_inparanoid.fasta	1.000	CQW49_RS12700	100%
257	1397	OB3b_Genbank_for_inparanoid.fasta	1.000	CQW49_12665	100%
258	1391	OB3b_Refseq_for_inparanoid.fasta	1.000	CQW49_RS14555	100%
258	1391	OB3b_Genbank_for_inparanoid.fasta	1.000	CQW49_14520	100%
259	1391	OB3b_Refseq_for_inparanoid.fasta	1.000	CQW49_RS21230	100%
259	1391	OB3b_Genbank_for_inparanoid.fasta	1.000	CQW49_21155	100%
260	1391	OB3b_Refseq_for_inparanoid.fasta	1.000	CQW49_RS21265	100%
260	1391	OB3b_Genbank_for_inparanoid.fasta	1.000	CQW49_21190	100%
261	1390	OB3b_Refseq_for_inparanoid.fasta	1.000	CQW49_RS15870	100%
261	1390	OB3b_Genbank_for_inparanoid.fasta	1.000	CQW49_15835	100%
262	1386	OB3b_Refseq_for_inparanoid.fasta	1.000	CQW49_RS07350	100%
262	1386	OB3b_Genbank_for_inparanoid.fasta	1.000	CQW49_07340	100%
263	1384	OB3b_Refseq_for_inparanoid.fasta	1.000	CQW49_RS03945	100%
263	1384	OB3b_Genbank_for_inparanoid.fasta	1.000	CQW49_03935	100%
264	1383	OB3b_Refseq_for_inparanoid.fasta	1.000	CQW49_RS04985	100%
264	1383	OB3b_Genbank_for_inparanoid.fasta	1.000	CQW49_04980	100%
265	1383	OB3b_Refseq_for_inparanoid.fasta	1.000	CQW49_RS15255	100%
265	1383	OB3b_Genbank_for_inparanoid.fasta	1.000	CQW49_15220	100%
266	1380	OB3b_Refseq_for_inparanoid.fasta	1.000	CQW49_RS05300	100%
266	1380	OB3b_Genbank_for_inparanoid.fasta	1.000	CQW49_05295	100%
267	1380	OB3b_Refseq_for_inparanoid.fasta	1.000	pnp	100%
267	1380	OB3b_Genbank_for_inparanoid.fasta	1.000	CQW49_21045	100%
268	1378	OB3b_Refseq_for_inparanoid.fasta	1.000	CQW49_RS05700	100%
268	1378	OB3b_Genbank_for_inparanoid.fasta	1.000	CQW49_05690	100%
269	1375	OB3b_Refseq_for_inparanoid.fasta	1.000	fusA	100%
269	1375	OB3b_Genbank_for_inparanoid.fasta	1.000	CQW49_10510	100%
270	1373	OB3b_Refseq_for_inparanoid.fasta	1.000	CQW49_RS14005	100%
270	1373	OB3b_Genbank_for_inparanoid.fasta	1.000	CQW49_13970	100%
271	1372	OB3b_Refseq_for_inparanoid.fasta	1.000	CQW49_RS04920	100%
271	1372	OB3b_Genbank_for_inparanoid.fasta	1.000	CQW49_04915	100%
272	1369	OB3b_Refseq_for_inparanoid.fasta	1.000	CQW49_RS05325	100%
272	1369	OB3b_Genbank_for_inparanoid.fasta	1.000	CQW49_05320	100%
273	1368	OB3b_Refseq_for_inparanoid.fasta	1.000	CQW49_RS03195	100%
273	1368	OB3b_Genbank_for_inparanoid.fasta	1.000	CQW49_03185	100%
274	1367	OB3b_Refseq_for_inparanoid.fasta	1.000	CQW49_RS03635	100%
274	1367	OB3b_Genbank_for_inparanoid.fasta	1.000	CQW49_03625	100%
275	1366	OB3b_Refseq_for_inparanoid.fasta	1.000	CQW49_RS00010	100%
275	1366	OB3b_Genbank_for_inparanoid.fasta	1.000	CQW49_00010	100%
276	1363	OB3b_Refseq_for_inparanoid.fasta	1.000	CQW49_RS20170	100%
276	1363	OB3b_Genbank_for_inparanoid.fasta	1.000	CQW49_20105	100%
277	1360	OB3b_Refseq_for_inparanoid.fasta	1.000	CQW49_RS16865	100%
277	1360	OB3b_Genbank_for_inparanoid.fasta	1.000	CQW49_16820	100%
278	1357	OB3b_Refseq_for_inparanoid.fasta	1.000	CQW49_RS09775	100%
278	1357	OB3b_Genbank_for_inparanoid.fasta	1.000	CQW49_09755	100%
279	1355	OB3b_Refseq_for_inparanoid.fasta	1.000	CQW49_RS04175	100%
279	1355	OB3b_Genbank_for_inparanoid.fasta	1.000	CQW49_04165	100%
280	1352	OB3b_Refseq_for_inparanoid.fasta	1.000	CQW49_RS01535	100%
280	1352	OB3b_Genbank_for_inparanoid.fasta	1.000	CQW49_01530	100%
281	1350	OB3b_Refseq_for_inparanoid.fasta	1.000	CQW49_RS03950	100%
281	1350	OB3b_Genbank_for_inparanoid.fasta	1.000	CQW49_03940	100%
282	1349	OB3b_Refseq_for_inparanoid.fasta	1.000	CQW49_RS00090	100%
282	1349	OB3b_Genbank_for_inparanoid.fasta	1.000	CQW49_00090	100%
283	1349	OB3b_Refseq_for_inparanoid.fasta	1.000	CQW49_RS19130	100%
283	1349	OB3b_Genbank_for_inparanoid.fasta	1.000	CQW49_19070	100%
284	1346	OB3b_Refseq_for_inparanoid.fasta	1.000	CQW49_RS00020	100%
284	1346	OB3b_Genbank_for_inparanoid.fasta	1.000	CQW49_00020	100%
285	1345	OB3b_Refseq_for_inparanoid.fasta	1.000	shc	100%
285	1345	OB3b_Genbank_for_inparanoid.fasta	1.000	CQW49_17110	100%
286	1342	OB3b_Refseq_for_inparanoid.fasta	1.000	CQW49_RS17790	100%
286	1342	OB3b_Genbank_for_inparanoid.fasta	1.000	CQW49_17735	100%
287	1338	OB3b_Refseq_for_inparanoid.fasta	1.000	CQW49_RS14115	100%
287	1338	OB3b_Genbank_for_inparanoid.fasta	1.000	CQW49_14080	100%
288	1338	OB3b_Refseq_for_inparanoid.fasta	1.000	CQW49_RS18420	100%
288	1338	OB3b_Genbank_for_inparanoid.fasta	1.000	CQW49_18360	100%
289	1336	OB3b_Refseq_for_inparanoid.fasta	1.000	CQW49_RS10010	100%
289	1336	OB3b_Genbank_for_inparanoid.fasta	1.000	CQW49_09985	100%
290	1336	OB3b_Refseq_for_inparanoid.fasta	1.000	CQW49_RS21185	100%
290	1336	OB3b_Genbank_for_inparanoid.fasta	1.000	CQW49_21110	100%
291	1335	OB3b_Refseq_for_inparanoid.fasta	1.000	CQW49_RS15045	100%
291	1335	OB3b_Genbank_for_inparanoid.fasta	1.000	CQW49_15010	100%
292	1334	OB3b_Refseq_for_inparanoid.fasta	1.000	parE	100%
292	1334	OB3b_Genbank_for_inparanoid.fasta	1.000	CQW49_09465	100%
293	1333	OB3b_Refseq_for_inparanoid.fasta	1.000	CQW49_RS10795	100%
293	1333	OB3b_Genbank_for_inparanoid.fasta	1.000	CQW49_10765	100%
294	1332	OB3b_Refseq_for_inparanoid.fasta	1.000	CQW49_RS17795	100%
294	1332	OB3b_Genbank_for_inparanoid.fasta	1.000	CQW49_17740	100%
295	1327	OB3b_Refseq_for_inparanoid.fasta	1.000	CQW49_RS20870	100%
295	1327	OB3b_Genbank_for_inparanoid.fasta	1.000	CQW49_20795	100%
296	1324	OB3b_Refseq_for_inparanoid.fasta	1.000	kdpB	100%
296	1324	OB3b_Genbank_for_inparanoid.fasta	1.000	CQW49_10625	100%
297	1323	OB3b_Refseq_for_inparanoid.fasta	1.000	CQW49_RS19770	100%
297	1323	OB3b_Genbank_for_inparanoid.fasta	1.000	CQW49_19715	100%
298	1321	OB3b_Refseq_for_inparanoid.fasta	1.000	CQW49_RS17990	100%
298	1321	OB3b_Genbank_for_inparanoid.fasta	1.000	CQW49_17935	100%
299	1321	OB3b_Refseq_for_inparanoid.fasta	1.000	CQW49_RS20880	100%
299	1321	OB3b_Genbank_for_inparanoid.fasta	1.000	CQW49_20805	100%
300	1320	OB3b_Refseq_for_inparanoid.fasta	1.000	tkt	100%
300	1320	OB3b_Genbank_for_inparanoid.fasta	1.000	CQW49_18400	100%
301	1319	OB3b_Refseq_for_inparanoid.fasta	1.000	CQW49_RS17335	100%
301	1319	OB3b_Genbank_for_inparanoid.fasta	1.000	CQW49_17285	100%
302	1318	OB3b_Refseq_for_inparanoid.fasta	1.000	CQW49_RS03700	100%
302	1318	OB3b_Genbank_for_inparanoid.fasta	1.000	CQW49_03690	100%
303	1318	OB3b_Refseq_for_inparanoid.fasta	1.000	CQW49_RS17285	100%
303	1318	OB3b_Genbank_for_inparanoid.fasta	1.000	CQW49_17240	100%
304	1317	OB3b_Refseq_for_inparanoid.fasta	1.000	CQW49_RS09915	100%
304	1317	OB3b_Genbank_for_inparanoid.fasta	1.000	CQW49_09895	100%
305	1308	OB3b_Refseq_for_inparanoid.fasta	1.000	CQW49_RS10215	100%
305	1308	OB3b_Genbank_for_inparanoid.fasta	1.000	CQW49_10190	100%
306	1307	OB3b_Refseq_for_inparanoid.fasta	1.000	CQW49_RS14460	100%
306	1307	OB3b_Genbank_for_inparanoid.fasta	1.000	CQW49_14425	100%
307	1305	OB3b_Refseq_for_inparanoid.fasta	1.000	CQW49_RS03315	100%
307	1305	OB3b_Genbank_for_inparanoid.fasta	1.000	CQW49_03305	100%
308	1304	OB3b_Refseq_for_inparanoid.fasta	1.000	CQW49_RS16010	100%
308	1304	OB3b_Genbank_for_inparanoid.fasta	1.000	CQW49_15975	100%
309	1297	OB3b_Refseq_for_inparanoid.fasta	1.000	CQW49_RS19390	100%
309	1297	OB3b_Genbank_for_inparanoid.fasta	1.000	CQW49_19335	100%
310	1296	OB3b_Refseq_for_inparanoid.fasta	1.000	CQW49_RS00685	100%
310	1296	OB3b_Genbank_for_inparanoid.fasta	1.000	CQW49_00685	100%
311	1293	OB3b_Refseq_for_inparanoid.fasta	1.000	CQW49_RS04780	100%
311	1293	OB3b_Genbank_for_inparanoid.fasta	1.000	CQW49_04770	100%
312	1292	OB3b_Refseq_for_inparanoid.fasta	1.000	CQW49_RS20220	100%
312	1292	OB3b_Genbank_for_inparanoid.fasta	1.000	CQW49_20150	100%
313	1291	OB3b_Refseq_for_inparanoid.fasta	1.000	CQW49_RS15650	100%
313	1291	OB3b_Genbank_for_inparanoid.fasta	1.000	CQW49_15615	100%
314	1290	OB3b_Refseq_for_inparanoid.fasta	1.000	CQW49_RS09780	100%
314	1290	OB3b_Genbank_for_inparanoid.fasta	1.000	CQW49_09760	100%
315	1287	OB3b_Refseq_for_inparanoid.fasta	1.000	CQW49_RS11320	100%
315	1287	OB3b_Genbank_for_inparanoid.fasta	1.000	CQW49_11290	100%
316	1287	OB3b_Refseq_for_inparanoid.fasta	1.000	CQW49_RS12980	100%
316	1287	OB3b_Genbank_for_inparanoid.fasta	1.000	CQW49_12945	100%
317	1285	OB3b_Refseq_for_inparanoid.fasta	1.000	CQW49_RS18690	100%
317	1285	OB3b_Genbank_for_inparanoid.fasta	1.000	CQW49_18630	100%
318	1284	OB3b_Refseq_for_inparanoid.fasta	1.000	CQW49_RS01245	100%
318	1284	OB3b_Genbank_for_inparanoid.fasta	1.000	CQW49_01240	100%
319	1282	OB3b_Refseq_for_inparanoid.fasta	1.000	CQW49_RS09705	100%
319	1282	OB3b_Genbank_for_inparanoid.fasta	1.000	CQW49_09685	100%
320	1280	OB3b_Refseq_for_inparanoid.fasta	1.000	CQW49_RS21010	100%
320	1280	OB3b_Genbank_for_inparanoid.fasta	1.000	CQW49_20935	100%
321	1279	OB3b_Refseq_for_inparanoid.fasta	1.000	CQW49_RS17395	100%
321	1279	OB3b_Genbank_for_inparanoid.fasta	1.000	CQW49_17345	100%
322	1279	OB3b_Refseq_for_inparanoid.fasta	1.000	CQW49_RS19150	100%
322	1279	OB3b_Genbank_for_inparanoid.fasta	1.000	CQW49_19090	100%
323	1278	OB3b_Refseq_for_inparanoid.fasta	1.000	CQW49_RS09190	100%
323	1278	OB3b_Genbank_for_inparanoid.fasta	1.000	CQW49_09170	100%
324	1275	OB3b_Refseq_for_inparanoid.fasta	1.000	CQW49_RS18310	100%
324	1275	OB3b_Genbank_for_inparanoid.fasta	1.000	CQW49_18250	100%
325	1274	OB3b_Refseq_for_inparanoid.fasta	1.000	CQW49_RS18920	100%
325	1274	OB3b_Genbank_for_inparanoid.fasta	1.000	CQW49_18860	100%
326	1272	OB3b_Refseq_for_inparanoid.fasta	1.000	CQW49_RS12530	100%
326	1272	OB3b_Genbank_for_inparanoid.fasta	1.000	CQW49_12495	100%
327	1272	OB3b_Refseq_for_inparanoid.fasta	1.000	CQW49_RS15875	100%
327	1272	OB3b_Genbank_for_inparanoid.fasta	1.000	CQW49_15840	100%
328	1271	OB3b_Refseq_for_inparanoid.fasta	1.000	CQW49_RS14430	100%
328	1271	OB3b_Genbank_for_inparanoid.fasta	1.000	CQW49_14395	100%
329	1268	OB3b_Refseq_for_inparanoid.fasta	1.000	CQW49_RS04775	100%
329	1268	OB3b_Genbank_for_inparanoid.fasta	1.000	CQW49_04765	100%
330	1266	OB3b_Refseq_for_inparanoid.fasta	1.000	CQW49_RS09240	100%
330	1266	OB3b_Genbank_for_inparanoid.fasta	1.000	CQW49_09220	100%
331	1262	OB3b_Refseq_for_inparanoid.fasta	1.000	CQW49_RS06110	100%
331	1262	OB3b_Genbank_for_inparanoid.fasta	1.000	CQW49_06100	100%
332	1262	OB3b_Refseq_for_inparanoid.fasta	1.000	trkD	100%
332	1262	OB3b_Genbank_for_inparanoid.fasta	1.000	CQW49_11755	100%
333	1260	OB3b_Refseq_for_inparanoid.fasta	1.000	CQW49_RS02340	100%
333	1260	OB3b_Genbank_for_inparanoid.fasta	1.000	CQW49_02335	100%
334	1260	OB3b_Refseq_for_inparanoid.fasta	1.000	acs	100%
334	1260	OB3b_Genbank_for_inparanoid.fasta	1.000	CQW49_13835	100%
335	1260	OB3b_Refseq_for_inparanoid.fasta	1.000	CQW49_RS16895	100%
335	1260	OB3b_Genbank_for_inparanoid.fasta	1.000	CQW49_16850	100%
336	1260	OB3b_Refseq_for_inparanoid.fasta	1.000	CQW49_RS18575	100%
336	1260	OB3b_Genbank_for_inparanoid.fasta	1.000	CQW49_18515	100%
337	1259	OB3b_Refseq_for_inparanoid.fasta	1.000	CQW49_RS18565	100%
337	1259	OB3b_Genbank_for_inparanoid.fasta	1.000	CQW49_18505	100%
338	1257	OB3b_Refseq_for_inparanoid.fasta	1.000	CQW49_RS09790	100%
338	1257	OB3b_Genbank_for_inparanoid.fasta	1.000	CQW49_09770	100%
339	1255	OB3b_Refseq_for_inparanoid.fasta	1.000	cobT	100%
339	1255	OB3b_Refseq_for_inparanoid.fasta	1.000	cobT	100%
339	1255	OB3b_Genbank_for_inparanoid.fasta	1.000	CQW49_10210	100%
340	1255	OB3b_Refseq_for_inparanoid.fasta	1.000	cysC	100%
340	1255	OB3b_Genbank_for_inparanoid.fasta	1.000	CQW49_18065	100%
341	1251	OB3b_Refseq_for_inparanoid.fasta	1.000	CQW49_RS00765	100%
341	1251	OB3b_Genbank_for_inparanoid.fasta	1.000	CQW49_00765	100%
342	1250	OB3b_Refseq_for_inparanoid.fasta	1.000	CQW49_RS02365	100%
342	1250	OB3b_Genbank_for_inparanoid.fasta	1.000	CQW49_02360	100%
343	1250	OB3b_Refseq_for_inparanoid.fasta	1.000	CQW49_RS09590	100%
343	1250	OB3b_Genbank_for_inparanoid.fasta	1.000	CQW49_09570	100%
344	1246	OB3b_Refseq_for_inparanoid.fasta	1.000	CQW49_RS13985	100%
344	1246	OB3b_Genbank_for_inparanoid.fasta	1.000	CQW49_13950	100%
345	1242	OB3b_Refseq_for_inparanoid.fasta	1.000	CQW49_RS10840	100%
345	1242	OB3b_Genbank_for_inparanoid.fasta	1.000	CQW49_10810	100%
346	1239	OB3b_Refseq_for_inparanoid.fasta	1.000	CQW49_RS04945	100%
346	1239	OB3b_Genbank_for_inparanoid.fasta	1.000	CQW49_04940	100%
347	1235	OB3b_Refseq_for_inparanoid.fasta	1.000	CQW49_RS03520	100%
347	1235	OB3b_Genbank_for_inparanoid.fasta	1.000	CQW49_03510	100%
348	1235	OB3b_Refseq_for_inparanoid.fasta	1.000	CQW49_RS07785	100%
348	1235	OB3b_Genbank_for_inparanoid.fasta	1.000	CQW49_07775	100%
349	1233	OB3b_Refseq_for_inparanoid.fasta	1.000	CQW49_RS06035	100%
349	1233	OB3b_Genbank_for_inparanoid.fasta	1.000	CQW49_06025	100%
350	1233	OB3b_Refseq_for_inparanoid.fasta	1.000	CQW49_RS12465	100%
350	1233	OB3b_Genbank_for_inparanoid.fasta	1.000	CQW49_12430	100%
351	1232	OB3b_Refseq_for_inparanoid.fasta	1.000	CQW49_RS20505	100%
351	1232	OB3b_Genbank_for_inparanoid.fasta	1.000	CQW49_20435	100%
352	1231	OB3b_Refseq_for_inparanoid.fasta	1.000	CQW49_RS08615	100%
352	1231	OB3b_Genbank_for_inparanoid.fasta	1.000	CQW49_08605	100%
353	1231	OB3b_Refseq_for_inparanoid.fasta	1.000	CQW49_RS18980	100%
353	1231	OB3b_Genbank_for_inparanoid.fasta	1.000	CQW49_18920	100%
354	1229	OB3b_Refseq_for_inparanoid.fasta	1.000	CQW49_RS13010	100%
354	1229	OB3b_Genbank_for_inparanoid.fasta	1.000	CQW49_12975	100%
355	1228	OB3b_Refseq_for_inparanoid.fasta	1.000	CQW49_RS07235	100%
355	1228	OB3b_Genbank_for_inparanoid.fasta	1.000	CQW49_07225	100%
356	1227	OB3b_Refseq_for_inparanoid.fasta	1.000	CQW49_RS05580	100%
356	1227	OB3b_Genbank_for_inparanoid.fasta	1.000	CQW49_05570	100%
357	1227	OB3b_Refseq_for_inparanoid.fasta	1.000	CQW49_RS09585	100%
357	1227	OB3b_Genbank_for_inparanoid.fasta	1.000	CQW49_09565	100%
358	1225	OB3b_Refseq_for_inparanoid.fasta	1.000	CQW49_RS07925	100%
358	1225	OB3b_Genbank_for_inparanoid.fasta	1.000	CQW49_07915	100%
359	1225	OB3b_Refseq_for_inparanoid.fasta	1.000	CQW49_RS12590	100%
359	1225	OB3b_Genbank_for_inparanoid.fasta	1.000	CQW49_12555	100%
360	1223	OB3b_Refseq_for_inparanoid.fasta	1.000	CQW49_RS03645	100%
360	1223	OB3b_Genbank_for_inparanoid.fasta	1.000	CQW49_03635	100%
361	1223	OB3b_Refseq_for_inparanoid.fasta	1.000	CQW49_RS20640	100%
361	1223	OB3b_Genbank_for_inparanoid.fasta	1.000	CQW49_20565	100%
362	1218	OB3b_Refseq_for_inparanoid.fasta	1.000	CQW49_RS16495	100%
362	1218	OB3b_Genbank_for_inparanoid.fasta	1.000	CQW49_16460	100%
363	1217	OB3b_Refseq_for_inparanoid.fasta	1.000	CQW49_RS02385	100%
363	1217	OB3b_Genbank_for_inparanoid.fasta	1.000	CQW49_02375	100%
364	1215	OB3b_Refseq_for_inparanoid.fasta	1.000	CQW49_RS16235	100%
364	1215	OB3b_Genbank_for_inparanoid.fasta	1.000	CQW49_16200	100%
365	1215	OB3b_Refseq_for_inparanoid.fasta	1.000	asnB	100%
365	1215	OB3b_Genbank_for_inparanoid.fasta	1.000	CQW49_19895	100%
366	1215	OB3b_Refseq_for_inparanoid.fasta	1.000	CQW49_RS20345	100%
366	1215	OB3b_Genbank_for_inparanoid.fasta	1.000	CQW49_20275	100%
367	1210	OB3b_Refseq_for_inparanoid.fasta	1.000	CQW49_RS12800	100%
367	1210	OB3b_Genbank_for_inparanoid.fasta	1.000	CQW49_12765	100%
368	1208	OB3b_Refseq_for_inparanoid.fasta	1.000	CQW49_RS03915	100%
368	1208	OB3b_Genbank_for_inparanoid.fasta	1.000	CQW49_03905	100%
369	1208	OB3b_Refseq_for_inparanoid.fasta	1.000	CQW49_RS17505	100%
369	1208	OB3b_Genbank_for_inparanoid.fasta	1.000	CQW49_17450	100%
370	1207	OB3b_Refseq_for_inparanoid.fasta	1.000	CQW49_RS07455	100%
370	1207	OB3b_Genbank_for_inparanoid.fasta	1.000	CQW49_07445	100%
371	1207	OB3b_Refseq_for_inparanoid.fasta	1.000	CQW49_RS17750	100%
371	1207	OB3b_Genbank_for_inparanoid.fasta	1.000	CQW49_17695	100%
372	1205	OB3b_Refseq_for_inparanoid.fasta	1.000	CQW49_RS15680	100%
372	1205	OB3b_Genbank_for_inparanoid.fasta	1.000	CQW49_15645	100%
373	1203	OB3b_Refseq_for_inparanoid.fasta	1.000	CQW49_RS06830	100%
373	1203	OB3b_Genbank_for_inparanoid.fasta	1.000	CQW49_06820	100%
374	1200	OB3b_Refseq_for_inparanoid.fasta	1.000	CQW49_RS05005	100%
374	1200	OB3b_Genbank_for_inparanoid.fasta	1.000	CQW49_05000	100%
375	1200	OB3b_Refseq_for_inparanoid.fasta	1.000	CQW49_RS19850	100%
375	1200	OB3b_Genbank_for_inparanoid.fasta	1.000	CQW49_19795	100%
376	1199	OB3b_Refseq_for_inparanoid.fasta	1.000	CQW49_RS09405	100%
376	1199	OB3b_Genbank_for_inparanoid.fasta	1.000	CQW49_09385	100%
377	1198	OB3b_Refseq_for_inparanoid.fasta	1.000	CQW49_RS04925	100%
377	1198	OB3b_Genbank_for_inparanoid.fasta	1.000	CQW49_04920	100%
378	1197	OB3b_Refseq_for_inparanoid.fasta	1.000	CQW49_RS17550	100%
378	1197	OB3b_Genbank_for_inparanoid.fasta	1.000	CQW49_17495	100%
379	1195	OB3b_Refseq_for_inparanoid.fasta	1.000	CQW49_RS00850	100%
379	1195	OB3b_Genbank_for_inparanoid.fasta	1.000	CQW49_00850	100%
380	1195	OB3b_Refseq_for_inparanoid.fasta	1.000	CQW49_RS02695	100%
380	1195	OB3b_Genbank_for_inparanoid.fasta	1.000	CQW49_02685	100%
381	1195	OB3b_Refseq_for_inparanoid.fasta	1.000	CQW49_RS09825	100%
381	1195	OB3b_Genbank_for_inparanoid.fasta	1.000	CQW49_09805	100%
382	1192	OB3b_Refseq_for_inparanoid.fasta	1.000	CQW49_RS15775	100%
382	1192	OB3b_Genbank_for_inparanoid.fasta	1.000	CQW49_15740	100%
383	1191	OB3b_Refseq_for_inparanoid.fasta	1.000	CQW49_RS20985	100%
383	1191	OB3b_Genbank_for_inparanoid.fasta	1.000	CQW49_20910	100%
384	1190	OB3b_Refseq_for_inparanoid.fasta	1.000	CQW49_RS08140	100%
384	1190	OB3b_Genbank_for_inparanoid.fasta	1.000	CQW49_08130	100%
385	1189	OB3b_Refseq_for_inparanoid.fasta	1.000	CQW49_RS18855	100%
385	1189	OB3b_Genbank_for_inparanoid.fasta	1.000	CQW49_18795	100%
386	1188	OB3b_Refseq_for_inparanoid.fasta	1.000	CQW49_RS11600	100%
386	1188	OB3b_Genbank_for_inparanoid.fasta	1.000	CQW49_11565	100%
387	1186	OB3b_Refseq_for_inparanoid.fasta	1.000	typA	100%
387	1186	OB3b_Genbank_for_inparanoid.fasta	1.000	CQW49_13015	100%
388	1185	OB3b_Refseq_for_inparanoid.fasta	1.000	CQW49_RS06660	100%
388	1185	OB3b_Genbank_for_inparanoid.fasta	1.000	CQW49_06650	100%
389	1185	OB3b_Refseq_for_inparanoid.fasta	1.000	CQW49_RS15525	100%
389	1185	OB3b_Genbank_for_inparanoid.fasta	1.000	CQW49_15490	100%
390	1185	OB3b_Refseq_for_inparanoid.fasta	1.000	CQW49_RS19005	100%
390	1185	OB3b_Genbank_for_inparanoid.fasta	1.000	CQW49_18945	100%
391	1183	OB3b_Refseq_for_inparanoid.fasta	1.000	CQW49_RS04230	100%
391	1183	OB3b_Genbank_for_inparanoid.fasta	1.000	CQW49_04220	100%
392	1183	OB3b_Refseq_for_inparanoid.fasta	1.000	CQW49_RS07100	100%
392	1183	OB3b_Genbank_for_inparanoid.fasta	1.000	CQW49_07090	100%
393	1183	OB3b_Refseq_for_inparanoid.fasta	1.000	CQW49_RS18520	100%
393	1183	OB3b_Genbank_for_inparanoid.fasta	1.000	CQW49_18460	100%
394	1180	OB3b_Refseq_for_inparanoid.fasta	1.000	CQW49_RS02390	100%
394	1180	OB3b_Genbank_for_inparanoid.fasta	1.000	CQW49_02380	100%
395	1180	OB3b_Refseq_for_inparanoid.fasta	1.000	CQW49_RS20045	100%
395	1180	OB3b_Genbank_for_inparanoid.fasta	1.000	CQW49_19980	100%
396	1178	OB3b_Refseq_for_inparanoid.fasta	1.000	recQ	100%
396	1178	OB3b_Genbank_for_inparanoid.fasta	1.000	CQW49_21185	100%
397	1177	OB3b_Refseq_for_inparanoid.fasta	1.000	CQW49_RS14840	100%
397	1177	OB3b_Genbank_for_inparanoid.fasta	1.000	CQW49_14805	100%
398	1176	OB3b_Refseq_for_inparanoid.fasta	1.000	CQW49_RS12090	100%
398	1176	OB3b_Genbank_for_inparanoid.fasta	1.000	CQW49_12055	100%
399	1176	OB3b_Refseq_for_inparanoid.fasta	1.000	CQW49_RS18250	100%
399	1176	OB3b_Genbank_for_inparanoid.fasta	1.000	CQW49_18190	100%
400	1175	OB3b_Refseq_for_inparanoid.fasta	1.000	CQW49_RS15050	100%
400	1175	OB3b_Genbank_for_inparanoid.fasta	1.000	CQW49_15015	100%
401	1174	OB3b_Refseq_for_inparanoid.fasta	1.000	recJ	100%
401	1174	OB3b_Genbank_for_inparanoid.fasta	1.000	CQW49_01305	100%
402	1174	OB3b_Refseq_for_inparanoid.fasta	1.000	glmS	100%
402	1174	OB3b_Genbank_for_inparanoid.fasta	1.000	CQW49_06600	100%
403	1174	OB3b_Refseq_for_inparanoid.fasta	1.000	CQW49_RS12375	100%
403	1174	OB3b_Genbank_for_inparanoid.fasta	1.000	CQW49_12340	100%
404	1174	OB3b_Refseq_for_inparanoid.fasta	1.000	CQW49_RS20030	100%
404	1174	OB3b_Genbank_for_inparanoid.fasta	1.000	CQW49_19965	100%
405	1173	OB3b_Refseq_for_inparanoid.fasta	1.000	CQW49_RS02910	100%
405	1173	OB3b_Genbank_for_inparanoid.fasta	1.000	CQW49_02900	100%
406	1173	OB3b_Refseq_for_inparanoid.fasta	1.000	CQW49_RS14110	100%
406	1173	OB3b_Genbank_for_inparanoid.fasta	1.000	CQW49_14075	100%
407	1171	OB3b_Refseq_for_inparanoid.fasta	1.000	CQW49_RS11095	100%
407	1171	OB3b_Genbank_for_inparanoid.fasta	1.000	CQW49_11065	100%
408	1170	OB3b_Refseq_for_inparanoid.fasta	1.000	CQW49_RS00670	100%
408	1170	OB3b_Genbank_for_inparanoid.fasta	1.000	CQW49_00670	100%
409	1170	OB3b_Refseq_for_inparanoid.fasta	1.000	CQW49_RS06220	100%
409	1170	OB3b_Genbank_for_inparanoid.fasta	1.000	CQW49_06210	100%
410	1166	OB3b_Refseq_for_inparanoid.fasta	1.000	CQW49_RS12365	100%
410	1166	OB3b_Genbank_for_inparanoid.fasta	1.000	CQW49_12330	100%
411	1164	OB3b_Refseq_for_inparanoid.fasta	1.000	CQW49_RS19420	100%
411	1164	OB3b_Genbank_for_inparanoid.fasta	1.000	CQW49_19365	100%
412	1163	OB3b_Refseq_for_inparanoid.fasta	1.000	CQW49_RS21070	100%
412	1163	OB3b_Genbank_for_inparanoid.fasta	1.000	CQW49_20995	100%
413	1159	OB3b_Refseq_for_inparanoid.fasta	1.000	CQW49_RS08185	100%
413	1159	OB3b_Genbank_for_inparanoid.fasta	1.000	CQW49_08175	100%
414	1159	OB3b_Refseq_for_inparanoid.fasta	1.000	CQW49_RS16785	100%
414	1159	OB3b_Genbank_for_inparanoid.fasta	1.000	CQW49_16745	100%
415	1157	OB3b_Refseq_for_inparanoid.fasta	1.000	CQW49_RS11230	100%
415	1157	OB3b_Genbank_for_inparanoid.fasta	1.000	CQW49_11200	100%
416	1156	OB3b_Refseq_for_inparanoid.fasta	1.000	CQW49_RS11885	100%
416	1156	OB3b_Genbank_for_inparanoid.fasta	1.000	CQW49_11850	100%
417	1155	OB3b_Refseq_for_inparanoid.fasta	1.000	CQW49_RS06785	100%
417	1155	OB3b_Genbank_for_inparanoid.fasta	1.000	CQW49_06775	100%
418	1155	OB3b_Refseq_for_inparanoid.fasta	1.000	nifA	100%
418	1155	OB3b_Genbank_for_inparanoid.fasta	1.000	CQW49_08815	100%
419	1155	OB3b_Refseq_for_inparanoid.fasta	1.000	CQW49_RS18335	100%
419	1155	OB3b_Genbank_for_inparanoid.fasta	1.000	CQW49_18275	100%
420	1150	OB3b_Refseq_for_inparanoid.fasta	1.000	CQW49_RS05425	100%
420	1150	OB3b_Genbank_for_inparanoid.fasta	1.000	CQW49_05420	100%
421	1150	OB3b_Refseq_for_inparanoid.fasta	1.000	CQW49_RS05985	100%
421	1150	OB3b_Genbank_for_inparanoid.fasta	1.000	CQW49_05975	100%
422	1149	OB3b_Refseq_for_inparanoid.fasta	1.000	CQW49_RS05795	100%
422	1149	OB3b_Genbank_for_inparanoid.fasta	1.000	CQW49_05785	100%
423	1148	OB3b_Refseq_for_inparanoid.fasta	1.000	CQW49_RS02300	100%
423	1148	OB3b_Genbank_for_inparanoid.fasta	1.000	CQW49_02295	100%
424	1148	OB3b_Refseq_for_inparanoid.fasta	1.000	CQW49_RS09105	100%
424	1148	OB3b_Genbank_for_inparanoid.fasta	1.000	CQW49_09085	100%
425	1145	OB3b_Refseq_for_inparanoid.fasta	1.000	CQW49_RS00335	100%
425	1145	OB3b_Genbank_for_inparanoid.fasta	1.000	CQW49_00335	100%
426	1145	OB3b_Refseq_for_inparanoid.fasta	1.000	CQW49_RS15935	100%
426	1145	OB3b_Genbank_for_inparanoid.fasta	1.000	CQW49_15900	100%
427	1143	OB3b_Refseq_for_inparanoid.fasta	1.000	CQW49_RS04290	100%
427	1143	OB3b_Genbank_for_inparanoid.fasta	1.000	CQW49_04280	100%
428	1143	OB3b_Refseq_for_inparanoid.fasta	1.000	CQW49_RS09015	100%
428	1143	OB3b_Genbank_for_inparanoid.fasta	1.000	CQW49_09000	100%
429	1143	OB3b_Refseq_for_inparanoid.fasta	1.000	CQW49_RS19620	100%
429	1143	OB3b_Genbank_for_inparanoid.fasta	1.000	CQW49_19565	100%
430	1142	OB3b_Refseq_for_inparanoid.fasta	1.000	CQW49_RS01840	100%
430	1142	OB3b_Genbank_for_inparanoid.fasta	1.000	CQW49_01835	100%
431	1140	OB3b_Refseq_for_inparanoid.fasta	1.000	CQW49_RS06305	100%
431	1140	OB3b_Genbank_for_inparanoid.fasta	1.000	CQW49_06295	100%
432	1138	OB3b_Refseq_for_inparanoid.fasta	1.000	CQW49_RS08180	100%
432	1138	OB3b_Genbank_for_inparanoid.fasta	1.000	CQW49_08170	100%
433	1136	OB3b_Refseq_for_inparanoid.fasta	1.000	CQW49_RS12230	100%
433	1136	OB3b_Genbank_for_inparanoid.fasta	1.000	CQW49_12195	100%
434	1134	OB3b_Refseq_for_inparanoid.fasta	1.000	CQW49_RS01065	100%
434	1134	OB3b_Genbank_for_inparanoid.fasta	1.000	CQW49_01065	100%
435	1133	OB3b_Refseq_for_inparanoid.fasta	1.000	arsA	100%
435	1133	OB3b_Genbank_for_inparanoid.fasta	1.000	CQW49_11490	100%
436	1131	OB3b_Refseq_for_inparanoid.fasta	1.000	CQW49_RS12345	100%
436	1131	OB3b_Genbank_for_inparanoid.fasta	1.000	CQW49_12310	100%
437	1130	OB3b_Refseq_for_inparanoid.fasta	1.000	CQW49_RS00390	100%
437	1130	OB3b_Genbank_for_inparanoid.fasta	1.000	CQW49_00390	100%
438	1129	OB3b_Refseq_for_inparanoid.fasta	1.000	CQW49_RS06165	100%
438	1129	OB3b_Genbank_for_inparanoid.fasta	1.000	CQW49_06155	100%
439	1129	OB3b_Refseq_for_inparanoid.fasta	1.000	CQW49_RS06845	100%
439	1129	OB3b_Genbank_for_inparanoid.fasta	1.000	CQW49_06835	100%
440	1128	OB3b_Refseq_for_inparanoid.fasta	1.000	CQW49_RS16360	100%
440	1128	OB3b_Genbank_for_inparanoid.fasta	1.000	CQW49_16325	100%
441	1127	OB3b_Refseq_for_inparanoid.fasta	1.000	CQW49_RS10785	100%
441	1127	OB3b_Genbank_for_inparanoid.fasta	1.000	CQW49_10755	100%
442	1126	OB3b_Refseq_for_inparanoid.fasta	1.000	CQW49_RS13835	100%
442	1126	OB3b_Genbank_for_inparanoid.fasta	1.000	CQW49_13800	100%
443	1124	OB3b_Refseq_for_inparanoid.fasta	1.000	CQW49_RS16600	100%
443	1124	OB3b_Genbank_for_inparanoid.fasta	1.000	CQW49_16560	100%
444	1122	OB3b_Refseq_for_inparanoid.fasta	1.000	CQW49_RS17465	100%
444	1122	OB3b_Genbank_for_inparanoid.fasta	1.000	CQW49_17410	100%
445	1119	OB3b_Refseq_for_inparanoid.fasta	1.000	CQW49_RS11300	100%
445	1119	OB3b_Genbank_for_inparanoid.fasta	1.000	CQW49_11270	100%
446	1117	OB3b_Refseq_for_inparanoid.fasta	1.000	CQW49_RS07825	100%
446	1117	OB3b_Genbank_for_inparanoid.fasta	1.000	CQW49_07815	100%
447	1117	OB3b_Refseq_for_inparanoid.fasta	1.000	CQW49_RS08725	100%
447	1117	OB3b_Genbank_for_inparanoid.fasta	1.000	CQW49_08715	100%
448	1115	OB3b_Refseq_for_inparanoid.fasta	1.000	CQW49_RS09225	100%
448	1115	OB3b_Genbank_for_inparanoid.fasta	1.000	CQW49_09205	100%
449	1114	OB3b_Refseq_for_inparanoid.fasta	1.000	CQW49_RS03160	100%
449	1114	OB3b_Genbank_for_inparanoid.fasta	1.000	CQW49_03150	100%
450	1114	OB3b_Refseq_for_inparanoid.fasta	1.000	CQW49_RS08090	100%
450	1114	OB3b_Genbank_for_inparanoid.fasta	1.000	CQW49_08080	100%
451	1112	OB3b_Refseq_for_inparanoid.fasta	1.000	CQW49_RS00770	100%
451	1112	OB3b_Genbank_for_inparanoid.fasta	1.000	CQW49_00770	100%
452	1112	OB3b_Refseq_for_inparanoid.fasta	1.000	CQW49_RS01685	100%
452	1112	OB3b_Genbank_for_inparanoid.fasta	1.000	CQW49_01680	100%
453	1112	OB3b_Refseq_for_inparanoid.fasta	1.000	CQW49_RS12515	100%
453	1112	OB3b_Genbank_for_inparanoid.fasta	1.000	CQW49_12480	100%
454	1107	OB3b_Refseq_for_inparanoid.fasta	1.000	CQW49_RS20650	100%
454	1107	OB3b_Genbank_for_inparanoid.fasta	1.000	CQW49_20575	100%
455	1106	OB3b_Refseq_for_inparanoid.fasta	1.000	CQW49_RS01755	100%
455	1106	OB3b_Genbank_for_inparanoid.fasta	1.000	CQW49_01750	100%
456	1106	OB3b_Refseq_for_inparanoid.fasta	1.000	CQW49_RS04845	100%
456	1106	OB3b_Genbank_for_inparanoid.fasta	1.000	CQW49_04835	100%
457	1106	OB3b_Refseq_for_inparanoid.fasta	1.000	CQW49_RS09715	100%
457	1106	OB3b_Genbank_for_inparanoid.fasta	1.000	CQW49_09695	100%
458	1104	OB3b_Refseq_for_inparanoid.fasta	1.000	CQW49_RS05280	100%
458	1104	OB3b_Genbank_for_inparanoid.fasta	1.000	CQW49_05275	100%
459	1104	OB3b_Refseq_for_inparanoid.fasta	1.000	CQW49_RS05400	100%
459	1104	OB3b_Genbank_for_inparanoid.fasta	1.000	CQW49_05395	100%
460	1104	OB3b_Refseq_for_inparanoid.fasta	1.000	CQW49_RS06480	100%
460	1104	OB3b_Genbank_for_inparanoid.fasta	1.000	CQW49_06470	100%
461	1104	OB3b_Refseq_for_inparanoid.fasta	1.000	CQW49_RS19345	100%
461	1104	OB3b_Genbank_for_inparanoid.fasta	1.000	CQW49_19290	100%
462	1101	OB3b_Refseq_for_inparanoid.fasta	1.000	CQW49_RS15020	100%
462	1101	OB3b_Genbank_for_inparanoid.fasta	1.000	CQW49_14985	100%
463	1099	OB3b_Refseq_for_inparanoid.fasta	1.000	CQW49_RS06130	100%
463	1099	OB3b_Genbank_for_inparanoid.fasta	1.000	CQW49_06120	100%
464	1099	OB3b_Refseq_for_inparanoid.fasta	1.000	CQW49_RS19385	100%
464	1099	OB3b_Genbank_for_inparanoid.fasta	1.000	CQW49_19330	100%
465	1098	OB3b_Refseq_for_inparanoid.fasta	1.000	CQW49_RS10650	100%
465	1098	OB3b_Genbank_for_inparanoid.fasta	1.000	CQW49_10620	100%
466	1097	OB3b_Refseq_for_inparanoid.fasta	1.000	CQW49_RS04455	100%
466	1097	OB3b_Genbank_for_inparanoid.fasta	1.000	CQW49_04450	100%
467	1094	OB3b_Refseq_for_inparanoid.fasta	1.000	CQW49_RS19000	100%
467	1094	OB3b_Genbank_for_inparanoid.fasta	1.000	CQW49_18940	100%
468	1092	OB3b_Refseq_for_inparanoid.fasta	1.000	CQW49_RS03840	100%
468	1092	OB3b_Genbank_for_inparanoid.fasta	1.000	CQW49_03830	100%
469	1092	OB3b_Refseq_for_inparanoid.fasta	1.000	CQW49_RS05560	100%
469	1092	OB3b_Genbank_for_inparanoid.fasta	1.000	CQW49_05550	100%
470	1092	OB3b_Refseq_for_inparanoid.fasta	1.000	CQW49_RS07685	100%
470	1092	OB3b_Genbank_for_inparanoid.fasta	1.000	CQW49_07675	100%
471	1092	OB3b_Refseq_for_inparanoid.fasta	1.000	CQW49_RS10195	100%
471	1092	OB3b_Genbank_for_inparanoid.fasta	1.000	CQW49_10170	100%
472	1091	OB3b_Refseq_for_inparanoid.fasta	1.000	ggt	100%
472	1091	OB3b_Genbank_for_inparanoid.fasta	1.000	CQW49_02400	100%
473	1087	OB3b_Refseq_for_inparanoid.fasta	1.000	CQW49_RS03065	100%
473	1087	OB3b_Genbank_for_inparanoid.fasta	1.000	CQW49_03055	100%
474	1086	OB3b_Refseq_for_inparanoid.fasta	1.000	CQW49_RS04480	100%
474	1086	OB3b_Genbank_for_inparanoid.fasta	1.000	CQW49_04475	100%
475	1086	OB3b_Refseq_for_inparanoid.fasta	1.000	CQW49_RS09755	100%
475	1086	OB3b_Genbank_for_inparanoid.fasta	1.000	CQW49_09735	100%
476	1084	OB3b_Refseq_for_inparanoid.fasta	1.000	CQW49_RS16385	100%
476	1084	OB3b_Genbank_for_inparanoid.fasta	1.000	CQW49_16350	100%
477	1082	OB3b_Refseq_for_inparanoid.fasta	1.000	CQW49_RS12520	100%
477	1082	OB3b_Genbank_for_inparanoid.fasta	1.000	CQW49_12485	100%
478	1081	OB3b_Refseq_for_inparanoid.fasta	1.000	CQW49_RS01725	100%
478	1081	OB3b_Genbank_for_inparanoid.fasta	1.000	CQW49_01720	100%
479	1080	OB3b_Refseq_for_inparanoid.fasta	1.000	CQW49_RS09195	100%
479	1080	OB3b_Genbank_for_inparanoid.fasta	1.000	CQW49_09175	100%
480	1079	OB3b_Refseq_for_inparanoid.fasta	1.000	CQW49_RS09965	100%
480	1079	OB3b_Genbank_for_inparanoid.fasta	1.000	CQW49_09940	100%
481	1079	OB3b_Refseq_for_inparanoid.fasta	1.000	CQW49_RS10250	100%
481	1079	OB3b_Genbank_for_inparanoid.fasta	1.000	CQW49_10225	100%
482	1079	OB3b_Refseq_for_inparanoid.fasta	1.000	CQW49_RS12350	100%
482	1079	OB3b_Genbank_for_inparanoid.fasta	1.000	CQW49_12315	100%
483	1077	OB3b_Refseq_for_inparanoid.fasta	1.000	CQW49_RS03190	100%
483	1077	OB3b_Genbank_for_inparanoid.fasta	1.000	CQW49_03180	100%
484	1077	OB3b_Refseq_for_inparanoid.fasta	1.000	CQW49_RS04475	100%
484	1077	OB3b_Genbank_for_inparanoid.fasta	1.000	CQW49_04470	100%
485	1077	OB3b_Refseq_for_inparanoid.fasta	1.000	nifK	100%
485	1077	OB3b_Genbank_for_inparanoid.fasta	1.000	CQW49_08720	100%
486	1076	OB3b_Refseq_for_inparanoid.fasta	1.000	CQW49_RS05520	100%
486	1076	OB3b_Genbank_for_inparanoid.fasta	1.000	CQW49_05510	100%
487	1071	OB3b_Refseq_for_inparanoid.fasta	1.000	CQW49_RS01165	100%
487	1071	OB3b_Genbank_for_inparanoid.fasta	1.000	CQW49_01160	100%
488	1069	OB3b_Refseq_for_inparanoid.fasta	1.000	CQW49_RS08050	100%
488	1069	OB3b_Refseq_for_inparanoid.fasta	1.000	CQW49_RS14635	100%
488	1069	OB3b_Refseq_for_inparanoid.fasta	1.000	CQW49_RS15350	100%
488	1069	OB3b_Refseq_for_inparanoid.fasta	1.000	CQW49_RS05860	100%
488	1069	OB3b_Genbank_for_inparanoid.fasta	1.000	CQW49_08040	100%
488	1069	OB3b_Genbank_for_inparanoid.fasta	1.000	CQW49_14600	100%
488	1069	OB3b_Genbank_for_inparanoid.fasta	1.000	CQW49_15315	100%
488	1069	OB3b_Genbank_for_inparanoid.fasta	1.000	CQW49_23650	100%
488	1069	OB3b_Genbank_for_inparanoid.fasta	1.000	CQW49_05850	100%
489	1069	OB3b_Refseq_for_inparanoid.fasta	1.000	CQW49_RS15410	100%
489	1069	OB3b_Genbank_for_inparanoid.fasta	1.000	CQW49_15375	100%
490	1067	OB3b_Refseq_for_inparanoid.fasta	1.000	CQW49_RS08075	100%
490	1067	OB3b_Genbank_for_inparanoid.fasta	1.000	CQW49_08065	100%
491	1066	OB3b_Refseq_for_inparanoid.fasta	1.000	CQW49_RS10220	100%
491	1066	OB3b_Genbank_for_inparanoid.fasta	1.000	CQW49_10195	100%
492	1065	OB3b_Refseq_for_inparanoid.fasta	1.000	CQW49_RS11175	100%
492	1065	OB3b_Genbank_for_inparanoid.fasta	1.000	CQW49_11145	100%
493	1064	OB3b_Refseq_for_inparanoid.fasta	1.000	CQW49_RS13415	100%
493	1064	OB3b_Genbank_for_inparanoid.fasta	1.000	CQW49_13380	100%
494	1063	OB3b_Refseq_for_inparanoid.fasta	1.000	CQW49_RS01925	100%
494	1063	OB3b_Genbank_for_inparanoid.fasta	1.000	CQW49_01920	100%
495	1063	OB3b_Refseq_for_inparanoid.fasta	1.000	CQW49_RS20850	100%
495	1063	OB3b_Genbank_for_inparanoid.fasta	1.000	CQW49_20775	100%
496	1061	OB3b_Refseq_for_inparanoid.fasta	1.000	CQW49_RS17840	100%
496	1061	OB3b_Genbank_for_inparanoid.fasta	1.000	CQW49_17785	100%
497	1060	OB3b_Refseq_for_inparanoid.fasta	1.000	CQW49_RS00355	100%
497	1060	OB3b_Genbank_for_inparanoid.fasta	1.000	CQW49_00355	100%
498	1060	OB3b_Refseq_for_inparanoid.fasta	1.000	CQW49_RS21195	100%
498	1060	OB3b_Genbank_for_inparanoid.fasta	1.000	CQW49_21120	100%
499	1059	OB3b_Refseq_for_inparanoid.fasta	1.000	CQW49_RS12990	100%
499	1059	OB3b_Genbank_for_inparanoid.fasta	1.000	CQW49_12955	100%
500	1057	OB3b_Refseq_for_inparanoid.fasta	1.000	CQW49_RS06710	100%
500	1057	OB3b_Genbank_for_inparanoid.fasta	1.000	CQW49_06700	100%
501	1057	OB3b_Refseq_for_inparanoid.fasta	1.000	CQW49_RS10920	100%
501	1057	OB3b_Genbank_for_inparanoid.fasta	1.000	CQW49_10890	100%
502	1056	OB3b_Refseq_for_inparanoid.fasta	1.000	CQW49_RS08315	100%
502	1056	OB3b_Genbank_for_inparanoid.fasta	1.000	CQW49_08305	100%
503	1056	OB3b_Refseq_for_inparanoid.fasta	1.000	recN	100%
503	1056	OB3b_Genbank_for_inparanoid.fasta	1.000	CQW49_17800	100%
504	1055	OB3b_Refseq_for_inparanoid.fasta	1.000	nifB	100%
504	1055	OB3b_Genbank_for_inparanoid.fasta	1.000	CQW49_08805	100%
505	1055	OB3b_Refseq_for_inparanoid.fasta	1.000	CQW49_RS11055	100%
505	1055	OB3b_Genbank_for_inparanoid.fasta	1.000	CQW49_11025	100%
506	1054	OB3b_Refseq_for_inparanoid.fasta	1.000	fliF	100%
506	1054	OB3b_Genbank_for_inparanoid.fasta	1.000	CQW49_18640	100%
507	1053	OB3b_Refseq_for_inparanoid.fasta	1.000	CQW49_RS18450	100%
507	1053	OB3b_Genbank_for_inparanoid.fasta	1.000	CQW49_18390	100%
508	1052	OB3b_Refseq_for_inparanoid.fasta	1.000	CQW49_RS03610	100%
508	1052	OB3b_Genbank_for_inparanoid.fasta	1.000	CQW49_03600	100%
509	1052	OB3b_Refseq_for_inparanoid.fasta	1.000	CQW49_RS06840	100%
509	1052	OB3b_Genbank_for_inparanoid.fasta	1.000	CQW49_06830	100%
510	1050	OB3b_Refseq_for_inparanoid.fasta	1.000	CQW49_RS09735	100%
510	1050	OB3b_Genbank_for_inparanoid.fasta	1.000	CQW49_09715	100%
511	1048	OB3b_Refseq_for_inparanoid.fasta	1.000	CQW49_RS06075	100%
511	1048	OB3b_Genbank_for_inparanoid.fasta	1.000	CQW49_06065	100%
512	1048	OB3b_Refseq_for_inparanoid.fasta	1.000	CQW49_RS11065	100%
512	1048	OB3b_Genbank_for_inparanoid.fasta	1.000	CQW49_11035	100%
513	1047	OB3b_Refseq_for_inparanoid.fasta	1.000	CQW49_RS20470	100%
513	1047	OB3b_Genbank_for_inparanoid.fasta	1.000	CQW49_20400	100%
514	1045	OB3b_Refseq_for_inparanoid.fasta	1.000	CQW49_RS05770	100%
514	1045	OB3b_Genbank_for_inparanoid.fasta	1.000	CQW49_05760	100%
515	1045	OB3b_Refseq_for_inparanoid.fasta	1.000	CQW49_RS07025	100%
515	1045	OB3b_Genbank_for_inparanoid.fasta	1.000	CQW49_07015	100%
516	1045	OB3b_Refseq_for_inparanoid.fasta	1.000	CQW49_RS15640	100%
516	1045	OB3b_Genbank_for_inparanoid.fasta	1.000	CQW49_15605	100%
517	1045	OB3b_Refseq_for_inparanoid.fasta	1.000	CQW49_RS16475	100%
517	1045	OB3b_Genbank_for_inparanoid.fasta	1.000	CQW49_16440	100%
518	1045	OB3b_Refseq_for_inparanoid.fasta	1.000	CQW49_RS16670	100%
518	1045	OB3b_Genbank_for_inparanoid.fasta	1.000	CQW49_16630	100%
519	1044	OB3b_Refseq_for_inparanoid.fasta	1.000	CQW49_RS01595	100%
519	1044	OB3b_Genbank_for_inparanoid.fasta	1.000	CQW49_01590	100%
520	1044	OB3b_Refseq_for_inparanoid.fasta	1.000	CQW49_RS15175	100%
520	1044	OB3b_Genbank_for_inparanoid.fasta	1.000	CQW49_15140	100%
521	1042	OB3b_Refseq_for_inparanoid.fasta	1.000	CQW49_RS09815	100%
521	1042	OB3b_Genbank_for_inparanoid.fasta	1.000	CQW49_09795	100%
522	1042	OB3b_Refseq_for_inparanoid.fasta	1.000	CQW49_RS15365	100%
522	1042	OB3b_Genbank_for_inparanoid.fasta	1.000	CQW49_15330	99%
523	1041	OB3b_Refseq_for_inparanoid.fasta	1.000	CQW49_RS02185	100%
523	1041	OB3b_Genbank_for_inparanoid.fasta	1.000	CQW49_02180	100%
524	1040	OB3b_Refseq_for_inparanoid.fasta	1.000	CQW49_RS05955	100%
524	1040	OB3b_Genbank_for_inparanoid.fasta	1.000	CQW49_05945	100%
525	1040	OB3b_Refseq_for_inparanoid.fasta	1.000	CQW49_RS11665	100%
525	1040	OB3b_Genbank_for_inparanoid.fasta	1.000	CQW49_11630	100%
526	1040	OB3b_Refseq_for_inparanoid.fasta	1.000	CQW49_RS12960	100%
526	1040	OB3b_Genbank_for_inparanoid.fasta	1.000	CQW49_12925	100%
527	1040	OB3b_Refseq_for_inparanoid.fasta	1.000	CQW49_RS18560	100%
527	1040	OB3b_Genbank_for_inparanoid.fasta	1.000	CQW49_18500	100%
528	1037	OB3b_Refseq_for_inparanoid.fasta	1.000	CQW49_RS14770	100%
528	1037	OB3b_Genbank_for_inparanoid.fasta	1.000	CQW49_14735	61%
529	1036	OB3b_Refseq_for_inparanoid.fasta	1.000	CQW49_RS12125	100%
529	1036	OB3b_Genbank_for_inparanoid.fasta	1.000	CQW49_12090	100%
530	1036	OB3b_Refseq_for_inparanoid.fasta	1.000	CQW49_RS12485	100%
530	1036	OB3b_Genbank_for_inparanoid.fasta	1.000	CQW49_12450	100%
531	1032	OB3b_Refseq_for_inparanoid.fasta	1.000	CQW49_RS04980	100%
531	1032	OB3b_Genbank_for_inparanoid.fasta	1.000	CQW49_04975	100%
532	1032	OB3b_Refseq_for_inparanoid.fasta	1.000	CQW49_RS16685	100%
532	1032	OB3b_Genbank_for_inparanoid.fasta	1.000	CQW49_16645	100%
533	1032	OB3b_Refseq_for_inparanoid.fasta	1.000	groL	100%
533	1032	OB3b_Genbank_for_inparanoid.fasta	1.000	CQW49_19005	100%
534	1032	OB3b_Refseq_for_inparanoid.fasta	1.000	CQW49_RS21305	100%
534	1032	OB3b_Genbank_for_inparanoid.fasta	1.000	CQW49_21230	100%
535	1031	OB3b_Refseq_for_inparanoid.fasta	1.000	CQW49_RS17005	100%
535	1031	OB3b_Genbank_for_inparanoid.fasta	1.000	CQW49_16960	100%
536	1030	OB3b_Refseq_for_inparanoid.fasta	1.000	CQW49_RS00610	100%
536	1030	OB3b_Genbank_for_inparanoid.fasta	1.000	CQW49_00610	100%
537	1030	OB3b_Refseq_for_inparanoid.fasta	1.000	CQW49_RS13850	100%
537	1030	OB3b_Genbank_for_inparanoid.fasta	1.000	CQW49_13815	100%
538	1030	OB3b_Refseq_for_inparanoid.fasta	1.000	CQW49_RS19410	100%
538	1030	OB3b_Genbank_for_inparanoid.fasta	1.000	CQW49_19355	100%
539	1029	OB3b_Refseq_for_inparanoid.fasta	1.000	CQW49_RS19215	100%
539	1029	OB3b_Genbank_for_inparanoid.fasta	1.000	CQW49_19160	100%
540	1028	OB3b_Refseq_for_inparanoid.fasta	1.000	ligD	100%
540	1028	OB3b_Genbank_for_inparanoid.fasta	1.000	CQW49_03455	100%
541	1028	OB3b_Refseq_for_inparanoid.fasta	1.000	CQW49_RS20070	100%
541	1028	OB3b_Genbank_for_inparanoid.fasta	1.000	CQW49_20005	100%
542	1027	OB3b_Refseq_for_inparanoid.fasta	1.000	purH	100%
542	1027	OB3b_Genbank_for_inparanoid.fasta	1.000	CQW49_01745	100%
543	1027	OB3b_Refseq_for_inparanoid.fasta	1.000	CQW49_RS20010	100%
543	1027	OB3b_Genbank_for_inparanoid.fasta	1.000	CQW49_19945	100%
544	1027	OB3b_Refseq_for_inparanoid.fasta	1.000	CQW49_RS20280	100%
544	1027	OB3b_Genbank_for_inparanoid.fasta	1.000	CQW49_20210	100%
545	1026	OB3b_Refseq_for_inparanoid.fasta	1.000	CQW49_RS07125	100%
545	1026	OB3b_Genbank_for_inparanoid.fasta	1.000	CQW49_07115	100%
546	1026	OB3b_Refseq_for_inparanoid.fasta	1.000	CQW49_RS09140	100%
546	1026	OB3b_Genbank_for_inparanoid.fasta	1.000	CQW49_09120	100%
547	1024	OB3b_Refseq_for_inparanoid.fasta	1.000	CQW49_RS09455	100%
547	1024	OB3b_Genbank_for_inparanoid.fasta	1.000	CQW49_09435	100%
548	1023	OB3b_Refseq_for_inparanoid.fasta	1.000	CQW49_RS12140	100%
548	1023	OB3b_Genbank_for_inparanoid.fasta	1.000	CQW49_12105	100%
549	1022	OB3b_Refseq_for_inparanoid.fasta	1.000	CQW49_RS16120	100%
549	1022	OB3b_Genbank_for_inparanoid.fasta	1.000	CQW49_16085	100%
550	1020	OB3b_Refseq_for_inparanoid.fasta	1.000	CQW49_RS13165	100%
550	1020	OB3b_Genbank_for_inparanoid.fasta	1.000	CQW49_13130	100%
551	1019	OB3b_Refseq_for_inparanoid.fasta	1.000	CQW49_RS05540	100%
551	1019	OB3b_Genbank_for_inparanoid.fasta	1.000	CQW49_05530	100%
552	1019	OB3b_Refseq_for_inparanoid.fasta	1.000	CQW49_RS18060	100%
552	1019	OB3b_Genbank_for_inparanoid.fasta	1.000	CQW49_18000	100%
553	1017	OB3b_Refseq_for_inparanoid.fasta	1.000	rpoN	100%
553	1017	OB3b_Genbank_for_inparanoid.fasta	1.000	CQW49_13280	100%
554	1017	OB3b_Refseq_for_inparanoid.fasta	1.000	CQW49_RS14890	100%
554	1017	OB3b_Genbank_for_inparanoid.fasta	1.000	CQW49_14855	100%
555	1017	OB3b_Refseq_for_inparanoid.fasta	1.000	CQW49_RS20020	100%
555	1017	OB3b_Genbank_for_inparanoid.fasta	1.000	CQW49_19955	100%
556	1015	OB3b_Refseq_for_inparanoid.fasta	1.000	CQW49_RS11455	100%
556	1015	OB3b_Genbank_for_inparanoid.fasta	1.000	CQW49_11425	100%
557	1015	OB3b_Refseq_for_inparanoid.fasta	1.000	CQW49_RS15950	100%
557	1015	OB3b_Genbank_for_inparanoid.fasta	1.000	CQW49_15915	100%
558	1015	OB3b_Refseq_for_inparanoid.fasta	1.000	CQW49_RS20715	100%
558	1015	OB3b_Genbank_for_inparanoid.fasta	1.000	CQW49_20640	100%
559	1014	OB3b_Refseq_for_inparanoid.fasta	1.000	CQW49_RS04165	100%
559	1014	OB3b_Genbank_for_inparanoid.fasta	1.000	CQW49_04155	100%
560	1014	OB3b_Refseq_for_inparanoid.fasta	1.000	CQW49_RS10875	100%
560	1014	OB3b_Genbank_for_inparanoid.fasta	1.000	CQW49_10845	100%
561	1014	OB3b_Refseq_for_inparanoid.fasta	1.000	CQW49_RS10910	100%
561	1014	OB3b_Genbank_for_inparanoid.fasta	1.000	CQW49_10880	100%
562	1014	OB3b_Refseq_for_inparanoid.fasta	1.000	CQW49_RS17920	100%
562	1014	OB3b_Genbank_for_inparanoid.fasta	1.000	CQW49_17865	100%
563	1012	OB3b_Refseq_for_inparanoid.fasta	1.000	secD	100%
563	1012	OB3b_Genbank_for_inparanoid.fasta	1.000	CQW49_03010	100%
564	1012	OB3b_Refseq_for_inparanoid.fasta	1.000	CQW49_RS10135	100%
564	1012	OB3b_Genbank_for_inparanoid.fasta	1.000	CQW49_10110	100%
565	1011	OB3b_Refseq_for_inparanoid.fasta	1.000	CQW49_RS00805	100%
565	1011	OB3b_Genbank_for_inparanoid.fasta	1.000	CQW49_00805	100%
566	1011	OB3b_Refseq_for_inparanoid.fasta	1.000	CQW49_RS08220	100%
566	1011	OB3b_Genbank_for_inparanoid.fasta	1.000	CQW49_08210	100%
567	1010	OB3b_Refseq_for_inparanoid.fasta	1.000	CQW49_RS08280	100%
567	1010	OB3b_Genbank_for_inparanoid.fasta	1.000	CQW49_08270	100%
568	1010	OB3b_Refseq_for_inparanoid.fasta	1.000	nifD	100%
568	1010	OB3b_Genbank_for_inparanoid.fasta	1.000	CQW49_08725	100%
569	1010	OB3b_Refseq_for_inparanoid.fasta	1.000	CQW49_RS10695	100%
569	1010	OB3b_Genbank_for_inparanoid.fasta	1.000	CQW49_10665	100%
570	1010	OB3b_Refseq_for_inparanoid.fasta	1.000	CQW49_RS19905	100%
570	1010	OB3b_Genbank_for_inparanoid.fasta	1.000	CQW49_19840	100%
571	1009	OB3b_Refseq_for_inparanoid.fasta	1.000	CQW49_RS06285	100%
571	1009	OB3b_Genbank_for_inparanoid.fasta	1.000	CQW49_06275	100%
572	1007	OB3b_Refseq_for_inparanoid.fasta	1.000	CQW49_RS05065	100%
572	1007	OB3b_Genbank_for_inparanoid.fasta	1.000	CQW49_05060	100%
573	1007	OB3b_Refseq_for_inparanoid.fasta	1.000	CQW49_RS11590	100%
573	1007	OB3b_Genbank_for_inparanoid.fasta	1.000	CQW49_11555	100%
574	1007	OB3b_Refseq_for_inparanoid.fasta	1.000	ubiB	100%
574	1007	OB3b_Genbank_for_inparanoid.fasta	1.000	CQW49_18425	100%
575	1006	OB3b_Refseq_for_inparanoid.fasta	1.000	CQW49_RS13385	100%
575	1006	OB3b_Genbank_for_inparanoid.fasta	1.000	CQW49_13350	100%
576	1005	OB3b_Refseq_for_inparanoid.fasta	1.000	CQW49_RS17960	100%
576	1005	OB3b_Genbank_for_inparanoid.fasta	1.000	CQW49_17905	100%
577	1004	OB3b_Refseq_for_inparanoid.fasta	1.000	CQW49_RS04700	100%
577	1004	OB3b_Genbank_for_inparanoid.fasta	1.000	CQW49_04690	100%
578	1003	OB3b_Refseq_for_inparanoid.fasta	1.000	CQW49_RS14835	100%
578	1003	OB3b_Genbank_for_inparanoid.fasta	1.000	CQW49_14800	100%
579	1003	OB3b_Refseq_for_inparanoid.fasta	1.000	CQW49_RS16630	100%
579	1003	OB3b_Genbank_for_inparanoid.fasta	1.000	CQW49_16590	100%
580	1001	OB3b_Refseq_for_inparanoid.fasta	1.000	CQW49_RS14345	100%
580	1001	OB3b_Genbank_for_inparanoid.fasta	1.000	CQW49_14310	100%
581	1001	OB3b_Refseq_for_inparanoid.fasta	1.000	CQW49_RS15830	100%
581	1001	OB3b_Genbank_for_inparanoid.fasta	1.000	CQW49_15795	100%
582	1000	OB3b_Refseq_for_inparanoid.fasta	1.000	CQW49_RS01780	100%
582	1000	OB3b_Genbank_for_inparanoid.fasta	1.000	CQW49_01775	100%
583	999	OB3b_Refseq_for_inparanoid.fasta	1.000	CQW49_RS19495	100%
583	999	OB3b_Genbank_for_inparanoid.fasta	1.000	CQW49_19440	100%
584	999	OB3b_Refseq_for_inparanoid.fasta	1.000	trpE	100%
584	999	OB3b_Genbank_for_inparanoid.fasta	1.000	CQW49_20270	100%
585	998	OB3b_Refseq_for_inparanoid.fasta	1.000	CQW49_RS11865	100%
585	998	OB3b_Genbank_for_inparanoid.fasta	1.000	CQW49_11830	100%
586	998	OB3b_Refseq_for_inparanoid.fasta	1.000	CQW49_RS16565	100%
586	998	OB3b_Genbank_for_inparanoid.fasta	1.000	CQW49_16525	100%
587	996	OB3b_Refseq_for_inparanoid.fasta	1.000	CQW49_RS04450	100%
587	996	OB3b_Genbank_for_inparanoid.fasta	1.000	CQW49_04445	100%
588	995	OB3b_Refseq_for_inparanoid.fasta	1.000	CQW49_RS00815	100%
588	995	OB3b_Genbank_for_inparanoid.fasta	1.000	CQW49_00815	100%
589	995	OB3b_Refseq_for_inparanoid.fasta	1.000	CQW49_RS20795	100%
589	995	OB3b_Genbank_for_inparanoid.fasta	1.000	CQW49_20720	100%
590	993	OB3b_Refseq_for_inparanoid.fasta	1.000	CQW49_RS03040	100%
590	993	OB3b_Genbank_for_inparanoid.fasta	1.000	CQW49_03030	100%
591	993	OB3b_Refseq_for_inparanoid.fasta	1.000	CQW49_RS07770	100%
591	993	OB3b_Genbank_for_inparanoid.fasta	1.000	CQW49_07760	100%
592	993	OB3b_Refseq_for_inparanoid.fasta	1.000	CQW49_RS08845	100%
592	993	OB3b_Genbank_for_inparanoid.fasta	1.000	CQW49_08835	100%
593	990	OB3b_Refseq_for_inparanoid.fasta	1.000	CQW49_RS04365	100%
593	990	OB3b_Genbank_for_inparanoid.fasta	1.000	CQW49_04360	100%
594	989	OB3b_Refseq_for_inparanoid.fasta	1.000	ppx	100%
594	989	OB3b_Genbank_for_inparanoid.fasta	1.000	CQW49_02845	100%
595	989	OB3b_Refseq_for_inparanoid.fasta	1.000	CQW49_RS13585	100%
595	989	OB3b_Genbank_for_inparanoid.fasta	1.000	CQW49_13550	100%
596	988	OB3b_Refseq_for_inparanoid.fasta	1.000	CQW49_RS00995	100%
596	988	OB3b_Genbank_for_inparanoid.fasta	1.000	CQW49_00995	100%
597	988	OB3b_Refseq_for_inparanoid.fasta	1.000	CQW49_RS04890	100%
597	988	OB3b_Genbank_for_inparanoid.fasta	1.000	CQW49_04880	100%
598	988	OB3b_Refseq_for_inparanoid.fasta	1.000	CQW49_RS15135	100%
598	988	OB3b_Genbank_for_inparanoid.fasta	1.000	CQW49_15100	100%
599	988	OB3b_Refseq_for_inparanoid.fasta	1.000	CQW49_RS17225	100%
599	988	OB3b_Genbank_for_inparanoid.fasta	1.000	CQW49_17180	100%
600	988	OB3b_Refseq_for_inparanoid.fasta	1.000	CQW49_RS20425	100%
600	988	OB3b_Genbank_for_inparanoid.fasta	1.000	CQW49_20355	100%
601	987	OB3b_Refseq_for_inparanoid.fasta	1.000	CQW49_RS10335	100%
601	987	OB3b_Genbank_for_inparanoid.fasta	1.000	CQW49_10310	100%
602	987	OB3b_Refseq_for_inparanoid.fasta	1.000	CQW49_RS14880	100%
602	987	OB3b_Genbank_for_inparanoid.fasta	1.000	CQW49_14845	100%
603	986	OB3b_Refseq_for_inparanoid.fasta	1.000	CQW49_RS16455	100%
603	986	OB3b_Genbank_for_inparanoid.fasta	1.000	CQW49_16420	100%
604	985	OB3b_Refseq_for_inparanoid.fasta	1.000	CQW49_RS00295	100%
604	985	OB3b_Genbank_for_inparanoid.fasta	1.000	CQW49_00295	100%
605	985	OB3b_Refseq_for_inparanoid.fasta	1.000	gatA	100%
605	985	OB3b_Genbank_for_inparanoid.fasta	1.000	CQW49_01100	100%
606	984	OB3b_Refseq_for_inparanoid.fasta	1.000	CQW49_RS01415	100%
606	984	OB3b_Genbank_for_inparanoid.fasta	1.000	CQW49_01410	100%
607	984	OB3b_Refseq_for_inparanoid.fasta	1.000	CQW49_RS05295	100%
607	984	OB3b_Genbank_for_inparanoid.fasta	1.000	CQW49_05290	100%
608	984	OB3b_Refseq_for_inparanoid.fasta	1.000	CQW49_RS06010	100%
608	984	OB3b_Genbank_for_inparanoid.fasta	1.000	CQW49_06000	100%
609	984	OB3b_Refseq_for_inparanoid.fasta	1.000	CQW49_RS06880	100%
609	984	OB3b_Genbank_for_inparanoid.fasta	1.000	CQW49_06870	100%
610	984	OB3b_Refseq_for_inparanoid.fasta	1.000	CQW49_RS08265	100%
610	984	OB3b_Genbank_for_inparanoid.fasta	1.000	CQW49_08255	100%
611	984	OB3b_Refseq_for_inparanoid.fasta	1.000	CQW49_RS13800	100%
611	984	OB3b_Genbank_for_inparanoid.fasta	1.000	CQW49_13765	100%
612	983	OB3b_Refseq_for_inparanoid.fasta	1.000	CQW49_RS00255	100%
612	983	OB3b_Genbank_for_inparanoid.fasta	1.000	CQW49_00255	100%
613	983	OB3b_Refseq_for_inparanoid.fasta	1.000	CQW49_RS02545	100%
613	983	OB3b_Genbank_for_inparanoid.fasta	1.000	CQW49_02535	100%
614	983	OB3b_Refseq_for_inparanoid.fasta	1.000	CQW49_RS02730	100%
614	983	OB3b_Genbank_for_inparanoid.fasta	1.000	CQW49_02720	100%
615	983	OB3b_Refseq_for_inparanoid.fasta	1.000	CQW49_RS10210	100%
615	983	OB3b_Genbank_for_inparanoid.fasta	1.000	CQW49_10185	100%
616	983	OB3b_Refseq_for_inparanoid.fasta	1.000	glpK	100%
616	983	OB3b_Genbank_for_inparanoid.fasta	1.000	CQW49_12325	100%
617	983	OB3b_Refseq_for_inparanoid.fasta	1.000	CQW49_RS19990	100%
617	983	OB3b_Genbank_for_inparanoid.fasta	1.000	CQW49_19925	100%
618	982	OB3b_Refseq_for_inparanoid.fasta	1.000	CQW49_RS03440	100%
618	982	OB3b_Genbank_for_inparanoid.fasta	1.000	CQW49_03425	100%
619	981	OB3b_Refseq_for_inparanoid.fasta	1.000	CQW49_RS06355	100%
619	981	OB3b_Genbank_for_inparanoid.fasta	1.000	CQW49_06345	100%
620	980	OB3b_Refseq_for_inparanoid.fasta	1.000	CQW49_RS03365	100%
620	980	OB3b_Genbank_for_inparanoid.fasta	1.000	CQW49_03355	100%
621	979	OB3b_Refseq_for_inparanoid.fasta	1.000	CQW49_RS01030	100%
621	979	OB3b_Genbank_for_inparanoid.fasta	1.000	CQW49_01030	100%
622	979	OB3b_Refseq_for_inparanoid.fasta	1.000	CQW49_RS01215	100%
622	979	OB3b_Genbank_for_inparanoid.fasta	1.000	CQW49_01210	100%
623	978	OB3b_Refseq_for_inparanoid.fasta	1.000	CQW49_RS18055	100%
623	978	OB3b_Genbank_for_inparanoid.fasta	1.000	CQW49_17995	100%
624	977	OB3b_Refseq_for_inparanoid.fasta	1.000	CQW49_RS02235	100%
624	977	OB3b_Genbank_for_inparanoid.fasta	1.000	CQW49_02230	100%
625	977	OB3b_Refseq_for_inparanoid.fasta	1.000	CQW49_RS03600	100%
625	977	OB3b_Genbank_for_inparanoid.fasta	1.000	CQW49_03590	100%
626	977	OB3b_Refseq_for_inparanoid.fasta	1.000	CQW49_RS04755	100%
626	977	OB3b_Genbank_for_inparanoid.fasta	1.000	CQW49_04745	100%
627	977	OB3b_Refseq_for_inparanoid.fasta	1.000	CQW49_RS13080	100%
627	977	OB3b_Genbank_for_inparanoid.fasta	1.000	CQW49_13045	100%
628	976	OB3b_Refseq_for_inparanoid.fasta	1.000	CQW49_RS01000	100%
628	976	OB3b_Genbank_for_inparanoid.fasta	1.000	CQW49_01000	100%
629	975	OB3b_Refseq_for_inparanoid.fasta	1.000	CQW49_RS10640	100%
629	975	OB3b_Genbank_for_inparanoid.fasta	1.000	CQW49_10610	100%
630	975	OB3b_Refseq_for_inparanoid.fasta	1.000	CQW49_RS10960	100%
630	975	OB3b_Genbank_for_inparanoid.fasta	1.000	CQW49_10930	100%
631	974	OB3b_Refseq_for_inparanoid.fasta	1.000	CQW49_RS00550	100%
631	974	OB3b_Genbank_for_inparanoid.fasta	1.000	CQW49_00550	100%
632	972	OB3b_Refseq_for_inparanoid.fasta	1.000	CQW49_RS03180	100%
632	972	OB3b_Genbank_for_inparanoid.fasta	1.000	CQW49_03170	100%
633	971	OB3b_Refseq_for_inparanoid.fasta	1.000	mviN	100%
633	971	OB3b_Genbank_for_inparanoid.fasta	1.000	CQW49_10285	100%
634	971	OB3b_Refseq_for_inparanoid.fasta	1.000	CQW49_RS20670	100%
634	971	OB3b_Genbank_for_inparanoid.fasta	1.000	CQW49_20595	100%
635	970	OB3b_Refseq_for_inparanoid.fasta	1.000	gatB	100%
635	970	OB3b_Genbank_for_inparanoid.fasta	1.000	CQW49_01110	100%
636	970	OB3b_Refseq_for_inparanoid.fasta	1.000	CQW49_RS09475	100%
636	970	OB3b_Genbank_for_inparanoid.fasta	1.000	CQW49_09455	100%
637	969	OB3b_Refseq_for_inparanoid.fasta	1.000	CQW49_RS02025	100%
637	969	OB3b_Genbank_for_inparanoid.fasta	1.000	CQW49_02020	100%
638	969	OB3b_Refseq_for_inparanoid.fasta	1.000	CQW49_RS03770	100%
638	969	OB3b_Genbank_for_inparanoid.fasta	1.000	CQW49_03760	100%
639	969	OB3b_Refseq_for_inparanoid.fasta	1.000	CQW49_RS07660	100%
639	969	OB3b_Genbank_for_inparanoid.fasta	1.000	CQW49_07650	100%
640	969	OB3b_Refseq_for_inparanoid.fasta	1.000	CQW49_RS08850	100%
640	969	OB3b_Genbank_for_inparanoid.fasta	1.000	CQW49_08840	100%
641	968	OB3b_Refseq_for_inparanoid.fasta	1.000	CQW49_RS00005	100%
641	968	OB3b_Genbank_for_inparanoid.fasta	1.000	CQW49_00005	100%
642	968	OB3b_Refseq_for_inparanoid.fasta	1.000	CQW49_RS18440	100%
642	968	OB3b_Genbank_for_inparanoid.fasta	1.000	CQW49_18380	100%
643	967	OB3b_Refseq_for_inparanoid.fasta	1.000	CQW49_RS08145	100%
643	967	OB3b_Genbank_for_inparanoid.fasta	1.000	CQW49_08135	100%
644	967	OB3b_Refseq_for_inparanoid.fasta	1.000	CQW49_RS19655	100%
644	967	OB3b_Genbank_for_inparanoid.fasta	1.000	CQW49_19600	100%
645	966	OB3b_Refseq_for_inparanoid.fasta	1.000	CQW49_RS13330	100%
645	966	OB3b_Genbank_for_inparanoid.fasta	1.000	CQW49_13295	100%
646	966	OB3b_Refseq_for_inparanoid.fasta	1.000	CQW49_RS20000	100%
646	966	OB3b_Genbank_for_inparanoid.fasta	1.000	CQW49_19935	100%
647	965	OB3b_Refseq_for_inparanoid.fasta	1.000	gltD	100%
647	965	OB3b_Genbank_for_inparanoid.fasta	1.000	CQW49_02775	100%
648	964	OB3b_Refseq_for_inparanoid.fasta	1.000	CQW49_RS11275	100%
648	964	OB3b_Genbank_for_inparanoid.fasta	1.000	CQW49_11245	100%
649	963	OB3b_Refseq_for_inparanoid.fasta	1.000	CQW49_RS01015	100%
649	963	OB3b_Genbank_for_inparanoid.fasta	1.000	CQW49_01015	100%
650	963	OB3b_Refseq_for_inparanoid.fasta	1.000	CQW49_RS03870	100%
650	963	OB3b_Genbank_for_inparanoid.fasta	1.000	CQW49_03860	100%
651	962	OB3b_Refseq_for_inparanoid.fasta	1.000	ntrC	100%
651	962	OB3b_Genbank_for_inparanoid.fasta	1.000	CQW49_01660	100%
652	961	OB3b_Refseq_for_inparanoid.fasta	1.000	CQW49_RS13240	100%
652	961	OB3b_Genbank_for_inparanoid.fasta	1.000	CQW49_13205	100%
653	961	OB3b_Refseq_for_inparanoid.fasta	1.000	glnA	100%
653	961	OB3b_Genbank_for_inparanoid.fasta	1.000	CQW49_20665	100%
654	960	OB3b_Refseq_for_inparanoid.fasta	1.000	CQW49_RS01020	100%
654	960	OB3b_Genbank_for_inparanoid.fasta	1.000	CQW49_01020	100%
655	960	OB3b_Refseq_for_inparanoid.fasta	1.000	CQW49_RS01170	100%
655	960	OB3b_Genbank_for_inparanoid.fasta	1.000	CQW49_01165	100%
656	958	OB3b_Refseq_for_inparanoid.fasta	1.000	CQW49_RS02645	100%
656	958	OB3b_Genbank_for_inparanoid.fasta	1.000	CQW49_02635	100%
657	957	OB3b_Refseq_for_inparanoid.fasta	1.000	CQW49_RS07080	100%
657	957	OB3b_Genbank_for_inparanoid.fasta	1.000	CQW49_07070	100%
658	957	OB3b_Refseq_for_inparanoid.fasta	1.000	CQW49_RS12220	100%
658	957	OB3b_Genbank_for_inparanoid.fasta	1.000	CQW49_12185	100%
659	957	OB3b_Refseq_for_inparanoid.fasta	1.000	CQW49_RS12620	100%
659	957	OB3b_Genbank_for_inparanoid.fasta	1.000	CQW49_12585	100%
660	957	OB3b_Refseq_for_inparanoid.fasta	1.000	CQW49_RS16345	100%
660	957	OB3b_Genbank_for_inparanoid.fasta	1.000	CQW49_16310	100%
661	956	OB3b_Refseq_for_inparanoid.fasta	1.000	CQW49_RS03510	100%
661	956	OB3b_Genbank_for_inparanoid.fasta	1.000	CQW49_03500	100%
662	955	OB3b_Refseq_for_inparanoid.fasta	1.000	CQW49_RS06030	100%
662	955	OB3b_Genbank_for_inparanoid.fasta	1.000	CQW49_06020	100%
663	954	OB3b_Refseq_for_inparanoid.fasta	1.000	CQW49_RS12065	100%
663	954	OB3b_Genbank_for_inparanoid.fasta	1.000	CQW49_12030	100%
664	953	OB3b_Refseq_for_inparanoid.fasta	1.000	CQW49_RS02740	100%
664	953	OB3b_Genbank_for_inparanoid.fasta	1.000	CQW49_02730	100%
665	953	OB3b_Refseq_for_inparanoid.fasta	1.000	CQW49_RS15735	100%
665	953	OB3b_Genbank_for_inparanoid.fasta	1.000	CQW49_15700	100%
666	949	OB3b_Refseq_for_inparanoid.fasta	1.000	CQW49_RS08360	100%
666	949	OB3b_Genbank_for_inparanoid.fasta	1.000	CQW49_08350	100%
667	948	OB3b_Refseq_for_inparanoid.fasta	1.000	CQW49_RS14235	100%
667	948	OB3b_Genbank_for_inparanoid.fasta	1.000	CQW49_14200	100%
668	947	OB3b_Refseq_for_inparanoid.fasta	1.000	CQW49_RS02450	100%
668	947	OB3b_Genbank_for_inparanoid.fasta	1.000	CQW49_02440	100%
669	947	OB3b_Refseq_for_inparanoid.fasta	1.000	CQW49_RS11250	100%
669	947	OB3b_Genbank_for_inparanoid.fasta	1.000	CQW49_11220	100%
670	947	OB3b_Refseq_for_inparanoid.fasta	1.000	CQW49_RS14325	100%
670	947	OB3b_Genbank_for_inparanoid.fasta	1.000	CQW49_14290	100%
671	947	OB3b_Refseq_for_inparanoid.fasta	1.000	CQW49_RS15740	100%
671	947	OB3b_Genbank_for_inparanoid.fasta	1.000	CQW49_15705	100%
672	945	OB3b_Refseq_for_inparanoid.fasta	1.000	gabD	100%
672	945	OB3b_Genbank_for_inparanoid.fasta	1.000	CQW49_06105	100%
673	945	OB3b_Refseq_for_inparanoid.fasta	1.000	CQW49_RS16195	100%
673	945	OB3b_Genbank_for_inparanoid.fasta	1.000	CQW49_16160	100%
674	943	OB3b_Refseq_for_inparanoid.fasta	1.000	CQW49_RS00515	100%
674	943	OB3b_Genbank_for_inparanoid.fasta	1.000	CQW49_00515	100%
675	943	OB3b_Refseq_for_inparanoid.fasta	1.000	leuC	100%
675	943	OB3b_Genbank_for_inparanoid.fasta	1.000	CQW49_15985	100%
676	942	OB3b_Refseq_for_inparanoid.fasta	1.000	CQW49_RS12165	100%
676	942	OB3b_Genbank_for_inparanoid.fasta	1.000	CQW49_12130	100%
677	942	OB3b_Refseq_for_inparanoid.fasta	1.000	CQW49_RS16595	100%
677	942	OB3b_Genbank_for_inparanoid.fasta	1.000	CQW49_16555	100%
678	941	OB3b_Refseq_for_inparanoid.fasta	1.000	CQW49_RS12870	100%
678	941	OB3b_Genbank_for_inparanoid.fasta	1.000	CQW49_12835	100%
679	941	OB3b_Refseq_for_inparanoid.fasta	1.000	CQW49_RS13490	100%
679	941	OB3b_Genbank_for_inparanoid.fasta	1.000	CQW49_13455	100%
680	940	OB3b_Refseq_for_inparanoid.fasta	1.000	lpdA	100%
680	940	OB3b_Genbank_for_inparanoid.fasta	1.000	CQW49_06860	100%
681	940	OB3b_Refseq_for_inparanoid.fasta	1.000	CQW49_RS13015	100%
681	940	OB3b_Genbank_for_inparanoid.fasta	1.000	CQW49_12980	100%
682	939	OB3b_Refseq_for_inparanoid.fasta	1.000	CQW49_RS19405	100%
682	939	OB3b_Genbank_for_inparanoid.fasta	1.000	CQW49_19350	100%
683	938	OB3b_Refseq_for_inparanoid.fasta	1.000	CQW49_RS02965	100%
683	938	OB3b_Genbank_for_inparanoid.fasta	1.000	CQW49_02955	100%
684	938	OB3b_Refseq_for_inparanoid.fasta	1.000	CQW49_RS03400	100%
684	938	OB3b_Genbank_for_inparanoid.fasta	1.000	CQW49_03385	100%
685	938	OB3b_Refseq_for_inparanoid.fasta	1.000	CQW49_RS08915	100%
685	938	OB3b_Genbank_for_inparanoid.fasta	1.000	CQW49_08905	100%
686	936	OB3b_Refseq_for_inparanoid.fasta	1.000	CQW49_RS08720	100%
686	936	OB3b_Genbank_for_inparanoid.fasta	1.000	CQW49_08710	100%
687	935	OB3b_Refseq_for_inparanoid.fasta	1.000	CQW49_RS07115	100%
687	935	OB3b_Genbank_for_inparanoid.fasta	1.000	CQW49_07105	100%
688	933	OB3b_Refseq_for_inparanoid.fasta	1.000	CQW49_RS19485	100%
688	933	OB3b_Genbank_for_inparanoid.fasta	1.000	CQW49_19430	100%
689	933	OB3b_Refseq_for_inparanoid.fasta	1.000	CQW49_RS19890	100%
689	933	OB3b_Genbank_for_inparanoid.fasta	1.000	CQW49_19830	100%
690	933	OB3b_Refseq_for_inparanoid.fasta	1.000	CQW49_RS21175	100%
690	933	OB3b_Genbank_for_inparanoid.fasta	1.000	CQW49_21100	100%
691	931	OB3b_Refseq_for_inparanoid.fasta	1.000	CQW49_RS03755	100%
691	931	OB3b_Genbank_for_inparanoid.fasta	1.000	CQW49_03745	100%
692	930	OB3b_Refseq_for_inparanoid.fasta	1.000	CQW49_RS13630	100%
692	930	OB3b_Genbank_for_inparanoid.fasta	1.000	CQW49_13595	100%
693	930	OB3b_Refseq_for_inparanoid.fasta	1.000	CQW49_RS19740	100%
693	930	OB3b_Genbank_for_inparanoid.fasta	1.000	CQW49_19685	100%
694	929	OB3b_Refseq_for_inparanoid.fasta	1.000	CQW49_RS11235	100%
694	929	OB3b_Genbank_for_inparanoid.fasta	1.000	CQW49_11205	100%
695	929	OB3b_Refseq_for_inparanoid.fasta	1.000	CQW49_RS17405	100%
695	929	OB3b_Genbank_for_inparanoid.fasta	1.000	CQW49_17355	100%
696	929	OB3b_Refseq_for_inparanoid.fasta	1.000	CQW49_RS17420	100%
696	929	OB3b_Genbank_for_inparanoid.fasta	1.000	CQW49_17370	100%
697	927	OB3b_Refseq_for_inparanoid.fasta	1.000	atpD	100%
697	927	OB3b_Genbank_for_inparanoid.fasta	1.000	CQW49_00305	100%
698	926	OB3b_Refseq_for_inparanoid.fasta	1.000	CQW49_RS04915	100%
698	926	OB3b_Genbank_for_inparanoid.fasta	1.000	CQW49_04910	100%
699	925	OB3b_Refseq_for_inparanoid.fasta	1.000	CQW49_RS02705	100%
699	925	OB3b_Genbank_for_inparanoid.fasta	1.000	CQW49_02695	100%
700	924	OB3b_Refseq_for_inparanoid.fasta	1.000	CQW49_RS06070	100%
700	924	OB3b_Genbank_for_inparanoid.fasta	1.000	CQW49_06060	100%
701	924	OB3b_Refseq_for_inparanoid.fasta	1.000	CQW49_RS09110	100%
701	924	OB3b_Genbank_for_inparanoid.fasta	1.000	CQW49_09090	100%
702	924	OB3b_Refseq_for_inparanoid.fasta	1.000	CQW49_RS18595	100%
702	924	OB3b_Genbank_for_inparanoid.fasta	1.000	CQW49_18535	100%
703	924	OB3b_Refseq_for_inparanoid.fasta	1.000	CQW49_RS18745	100%
703	924	OB3b_Genbank_for_inparanoid.fasta	1.000	CQW49_18685	100%
704	923	OB3b_Refseq_for_inparanoid.fasta	1.000	CQW49_RS12150	100%
704	923	OB3b_Genbank_for_inparanoid.fasta	1.000	CQW49_12115	100%
705	923	OB3b_Refseq_for_inparanoid.fasta	1.000	CQW49_RS19995	100%
705	923	OB3b_Genbank_for_inparanoid.fasta	1.000	CQW49_19930	100%
706	922	OB3b_Refseq_for_inparanoid.fasta	1.000	CQW49_RS01760	100%
706	922	OB3b_Genbank_for_inparanoid.fasta	1.000	CQW49_01755	100%
707	922	OB3b_Refseq_for_inparanoid.fasta	1.000	CQW49_RS11265	100%
707	922	OB3b_Genbank_for_inparanoid.fasta	1.000	CQW49_11235	100%
708	920	OB3b_Refseq_for_inparanoid.fasta	1.000	CQW49_RS06850	100%
708	920	OB3b_Genbank_for_inparanoid.fasta	1.000	CQW49_06840	100%
709	920	OB3b_Refseq_for_inparanoid.fasta	1.000	CQW49_RS09980	100%
709	920	OB3b_Genbank_for_inparanoid.fasta	1.000	CQW49_09955	100%
710	920	OB3b_Refseq_for_inparanoid.fasta	1.000	CQW49_RS15845	100%
710	920	OB3b_Genbank_for_inparanoid.fasta	1.000	CQW49_15810	100%
711	919	OB3b_Refseq_for_inparanoid.fasta	1.000	CQW49_RS06280	100%
711	919	OB3b_Genbank_for_inparanoid.fasta	1.000	CQW49_06270	100%
712	919	OB3b_Refseq_for_inparanoid.fasta	1.000	CQW49_RS09180	100%
712	919	OB3b_Genbank_for_inparanoid.fasta	1.000	CQW49_09160	100%
713	918	OB3b_Refseq_for_inparanoid.fasta	1.000	CQW49_RS04225	100%
713	918	OB3b_Genbank_for_inparanoid.fasta	1.000	CQW49_04215	100%
714	918	OB3b_Refseq_for_inparanoid.fasta	1.000	CQW49_RS11070	100%
714	918	OB3b_Genbank_for_inparanoid.fasta	1.000	CQW49_11040	100%
715	914	OB3b_Refseq_for_inparanoid.fasta	1.000	CQW49_RS15615	100%
715	914	OB3b_Genbank_for_inparanoid.fasta	1.000	CQW49_15580	100%
716	913	OB3b_Refseq_for_inparanoid.fasta	1.000	CQW49_RS08080	100%
716	913	OB3b_Genbank_for_inparanoid.fasta	1.000	CQW49_08070	100%
717	913	OB3b_Refseq_for_inparanoid.fasta	1.000	CQW49_RS20290	100%
717	913	OB3b_Genbank_for_inparanoid.fasta	1.000	CQW49_20220	100%
718	913	OB3b_Refseq_for_inparanoid.fasta	1.000	CQW49_RS20900	100%
718	913	OB3b_Genbank_for_inparanoid.fasta	1.000	CQW49_20825	100%
719	912	OB3b_Refseq_for_inparanoid.fasta	1.000	CQW49_RS05725	100%
719	912	OB3b_Genbank_for_inparanoid.fasta	1.000	CQW49_05715	100%
720	912	OB3b_Refseq_for_inparanoid.fasta	1.000	CQW49_RS18090	100%
720	912	OB3b_Genbank_for_inparanoid.fasta	1.000	CQW49_18030	100%
721	911	OB3b_Refseq_for_inparanoid.fasta	1.000	CQW49_RS11240	100%
721	911	OB3b_Genbank_for_inparanoid.fasta	1.000	CQW49_11210	100%
722	911	OB3b_Refseq_for_inparanoid.fasta	1.000	CQW49_RS16445	100%
722	911	OB3b_Genbank_for_inparanoid.fasta	1.000	CQW49_16410	100%
723	910	OB3b_Refseq_for_inparanoid.fasta	1.000	CQW49_RS00075	100%
723	910	OB3b_Genbank_for_inparanoid.fasta	1.000	CQW49_00075	100%
724	910	OB3b_Refseq_for_inparanoid.fasta	1.000	CQW49_RS06345	100%
724	910	OB3b_Genbank_for_inparanoid.fasta	1.000	CQW49_06335	100%
725	910	OB3b_Refseq_for_inparanoid.fasta	1.000	fumC	100%
725	910	OB3b_Genbank_for_inparanoid.fasta	1.000	CQW49_13245	100%
726	910	OB3b_Refseq_for_inparanoid.fasta	1.000	CQW49_RS14210	100%
726	910	OB3b_Genbank_for_inparanoid.fasta	1.000	CQW49_14175	100%
727	909	OB3b_Refseq_for_inparanoid.fasta	1.000	accC	100%
727	909	OB3b_Genbank_for_inparanoid.fasta	1.000	CQW49_05015	100%
728	909	OB3b_Refseq_for_inparanoid.fasta	1.000	CQW49_RS15570	100%
728	909	OB3b_Genbank_for_inparanoid.fasta	1.000	CQW49_15535	100%
729	909	OB3b_Refseq_for_inparanoid.fasta	1.000	CQW49_RS17600	100%
729	909	OB3b_Genbank_for_inparanoid.fasta	1.000	CQW49_17545	100%
730	909	OB3b_Refseq_for_inparanoid.fasta	1.000	CQW49_RS18070	100%
730	909	OB3b_Genbank_for_inparanoid.fasta	1.000	CQW49_18010	100%
731	908	OB3b_Refseq_for_inparanoid.fasta	1.000	pyk	100%
731	908	OB3b_Genbank_for_inparanoid.fasta	1.000	CQW49_01145	100%
732	908	OB3b_Refseq_for_inparanoid.fasta	1.000	CQW49_RS01910	100%
732	908	OB3b_Genbank_for_inparanoid.fasta	1.000	CQW49_01905	100%
733	908	OB3b_Refseq_for_inparanoid.fasta	1.000	CQW49_RS08995	100%
733	908	OB3b_Genbank_for_inparanoid.fasta	1.000	CQW49_08985	100%
734	908	OB3b_Refseq_for_inparanoid.fasta	1.000	CQW49_RS16820	100%
734	908	OB3b_Genbank_for_inparanoid.fasta	1.000	CQW49_16780	100%
735	907	OB3b_Refseq_for_inparanoid.fasta	1.000	CQW49_RS06595	100%
735	907	OB3b_Genbank_for_inparanoid.fasta	1.000	CQW49_06580	100%
736	907	OB3b_Refseq_for_inparanoid.fasta	1.000	CQW49_RS09370	100%
736	907	OB3b_Genbank_for_inparanoid.fasta	1.000	CQW49_09350	100%
737	907	OB3b_Refseq_for_inparanoid.fasta	1.000	CQW49_RS11100	100%
737	907	OB3b_Genbank_for_inparanoid.fasta	1.000	CQW49_11070	100%
738	906	OB3b_Refseq_for_inparanoid.fasta	1.000	CQW49_RS01885	100%
738	906	OB3b_Refseq_for_inparanoid.fasta	1.000	CQW49_RS08015	100%
738	906	OB3b_Refseq_for_inparanoid.fasta	1.000	CQW49_RS08285	100%
738	906	OB3b_Refseq_for_inparanoid.fasta	1.000	CQW49_RS13865	100%
738	906	OB3b_Refseq_for_inparanoid.fasta	1.000	CQW49_RS14805	100%
738	906	OB3b_Refseq_for_inparanoid.fasta	1.000	CQW49_RS19625	100%
738	906	OB3b_Refseq_for_inparanoid.fasta	1.000	CQW49_RS01640	100%
738	906	OB3b_Genbank_for_inparanoid.fasta	1.000	CQW49_01880	100%
738	906	OB3b_Genbank_for_inparanoid.fasta	1.000	CQW49_08005	100%
738	906	OB3b_Genbank_for_inparanoid.fasta	1.000	CQW49_08275	100%
738	906	OB3b_Genbank_for_inparanoid.fasta	1.000	CQW49_13830	100%
738	906	OB3b_Genbank_for_inparanoid.fasta	1.000	CQW49_14770	100%
738	906	OB3b_Genbank_for_inparanoid.fasta	1.000	CQW49_19570	100%
738	906	OB3b_Genbank_for_inparanoid.fasta	1.000	CQW49_01635	100%
739	906	OB3b_Refseq_for_inparanoid.fasta	1.000	CQW49_RS01950	100%
739	906	OB3b_Genbank_for_inparanoid.fasta	1.000	CQW49_01945	100%
740	906	OB3b_Refseq_for_inparanoid.fasta	1.000	mgtE	100%
740	906	OB3b_Genbank_for_inparanoid.fasta	1.000	CQW49_10650	100%
741	906	OB3b_Refseq_for_inparanoid.fasta	1.000	CQW49_RS18205	100%
741	906	OB3b_Genbank_for_inparanoid.fasta	1.000	CQW49_18145	100%
742	905	OB3b_Refseq_for_inparanoid.fasta	1.000	CQW49_RS09070	100%
742	905	OB3b_Genbank_for_inparanoid.fasta	1.000	CQW49_09055	100%
743	905	OB3b_Refseq_for_inparanoid.fasta	1.000	CQW49_RS10025	100%
743	905	OB3b_Genbank_for_inparanoid.fasta	1.000	CQW49_10000	100%
744	904	OB3b_Refseq_for_inparanoid.fasta	1.000	CQW49_RS01260	100%
744	904	OB3b_Genbank_for_inparanoid.fasta	1.000	CQW49_01255	100%
745	903	OB3b_Refseq_for_inparanoid.fasta	1.000	CQW49_RS05290	100%
745	903	OB3b_Genbank_for_inparanoid.fasta	1.000	CQW49_05285	100%
746	903	OB3b_Refseq_for_inparanoid.fasta	1.000	CQW49_RS09465	100%
746	903	OB3b_Genbank_for_inparanoid.fasta	1.000	CQW49_09445	100%
747	903	OB3b_Refseq_for_inparanoid.fasta	1.000	CQW49_RS20200	100%
747	903	OB3b_Genbank_for_inparanoid.fasta	1.000	CQW49_20135	100%
748	902	OB3b_Refseq_for_inparanoid.fasta	1.000	CQW49_RS08260	100%
748	902	OB3b_Genbank_for_inparanoid.fasta	1.000	CQW49_08250	100%
749	902	OB3b_Refseq_for_inparanoid.fasta	1.000	CQW49_RS10385	100%
749	902	OB3b_Genbank_for_inparanoid.fasta	1.000	CQW49_10360	100%
750	902	OB3b_Refseq_for_inparanoid.fasta	1.000	CQW49_RS12865	100%
750	902	OB3b_Genbank_for_inparanoid.fasta	1.000	CQW49_12830	100%
751	901	OB3b_Refseq_for_inparanoid.fasta	1.000	CQW49_RS15555	100%
751	901	OB3b_Genbank_for_inparanoid.fasta	1.000	CQW49_15520	100%
752	901	OB3b_Refseq_for_inparanoid.fasta	1.000	CQW49_RS15745	100%
752	901	OB3b_Genbank_for_inparanoid.fasta	1.000	CQW49_15710	100%
753	900	OB3b_Refseq_for_inparanoid.fasta	1.000	CQW49_RS01025	100%
753	900	OB3b_Genbank_for_inparanoid.fasta	1.000	CQW49_01025	100%
754	899	OB3b_Refseq_for_inparanoid.fasta	1.000	CQW49_RS02925	100%
754	899	OB3b_Genbank_for_inparanoid.fasta	1.000	CQW49_02915	100%
755	899	OB3b_Refseq_for_inparanoid.fasta	1.000	CQW49_RS19660	100%
755	899	OB3b_Genbank_for_inparanoid.fasta	1.000	CQW49_19605	100%
756	898	OB3b_Refseq_for_inparanoid.fasta	1.000	CQW49_RS15495	100%
756	898	OB3b_Genbank_for_inparanoid.fasta	1.000	CQW49_15460	100%
757	898	OB3b_Refseq_for_inparanoid.fasta	1.000	CQW49_RS20780	100%
757	898	OB3b_Genbank_for_inparanoid.fasta	1.000	CQW49_20705	100%
758	897	OB3b_Refseq_for_inparanoid.fasta	1.000	CQW49_RS10865	100%
758	897	OB3b_Genbank_for_inparanoid.fasta	1.000	CQW49_10835	100%
759	896	OB3b_Refseq_for_inparanoid.fasta	1.000	CQW49_RS05650	100%
759	896	OB3b_Genbank_for_inparanoid.fasta	1.000	CQW49_05640	100%
760	896	OB3b_Refseq_for_inparanoid.fasta	1.000	cobA	100%
760	896	OB3b_Genbank_for_inparanoid.fasta	1.000	CQW49_21195	100%
761	895	OB3b_Refseq_for_inparanoid.fasta	1.000	hflX	100%
761	895	OB3b_Genbank_for_inparanoid.fasta	1.000	CQW49_01625	100%
762	895	OB3b_Refseq_for_inparanoid.fasta	1.000	CQW49_RS18555	100%
762	895	OB3b_Genbank_for_inparanoid.fasta	1.000	CQW49_18495	100%
763	894	OB3b_Refseq_for_inparanoid.fasta	1.000	CQW49_RS05330	100%
763	894	OB3b_Genbank_for_inparanoid.fasta	1.000	CQW49_05325	100%
764	894	OB3b_Refseq_for_inparanoid.fasta	1.000	argH	100%
764	894	OB3b_Genbank_for_inparanoid.fasta	1.000	CQW49_11950	100%
765	894	OB3b_Refseq_for_inparanoid.fasta	1.000	CQW49_RS13105	100%
765	894	OB3b_Genbank_for_inparanoid.fasta	1.000	CQW49_13070	100%
766	894	OB3b_Refseq_for_inparanoid.fasta	1.000	CQW49_RS19925	100%
766	894	OB3b_Genbank_for_inparanoid.fasta	1.000	CQW49_19860	100%
767	893	OB3b_Refseq_for_inparanoid.fasta	1.000	CQW49_RS00740	100%
767	893	OB3b_Genbank_for_inparanoid.fasta	1.000	CQW49_00740	100%
768	893	OB3b_Refseq_for_inparanoid.fasta	1.000	CQW49_RS03280	100%
768	893	OB3b_Genbank_for_inparanoid.fasta	1.000	CQW49_03270	100%
769	893	OB3b_Refseq_for_inparanoid.fasta	1.000	CQW49_RS20570	100%
769	893	OB3b_Genbank_for_inparanoid.fasta	1.000	CQW49_20500	100%
770	892	OB3b_Refseq_for_inparanoid.fasta	1.000	CQW49_RS09030	100%
770	892	OB3b_Genbank_for_inparanoid.fasta	1.000	CQW49_09015	100%
771	892	OB3b_Refseq_for_inparanoid.fasta	1.000	CQW49_RS17965	100%
771	892	OB3b_Genbank_for_inparanoid.fasta	1.000	CQW49_17910	100%
772	891	OB3b_Refseq_for_inparanoid.fasta	1.000	CQW49_RS04335	100%
772	891	OB3b_Genbank_for_inparanoid.fasta	1.000	CQW49_04330	100%
773	890	OB3b_Refseq_for_inparanoid.fasta	1.000	CQW49_RS02805	100%
773	890	OB3b_Genbank_for_inparanoid.fasta	1.000	CQW49_02795	100%
774	889	OB3b_Refseq_for_inparanoid.fasta	1.000	CQW49_RS09130	100%
774	889	OB3b_Genbank_for_inparanoid.fasta	1.000	CQW49_09110	100%
775	889	OB3b_Refseq_for_inparanoid.fasta	1.000	CQW49_RS13365	100%
775	889	OB3b_Genbank_for_inparanoid.fasta	1.000	CQW49_13330	100%
776	889	OB3b_Refseq_for_inparanoid.fasta	1.000	CQW49_RS13610	100%
776	889	OB3b_Genbank_for_inparanoid.fasta	1.000	CQW49_13575	100%
777	889	OB3b_Refseq_for_inparanoid.fasta	1.000	CQW49_RS16755	100%
777	889	OB3b_Genbank_for_inparanoid.fasta	1.000	CQW49_16715	100%
778	889	OB3b_Refseq_for_inparanoid.fasta	1.000	CQW49_RS17275	100%
778	889	OB3b_Genbank_for_inparanoid.fasta	1.000	CQW49_17230	100%
779	887	OB3b_Refseq_for_inparanoid.fasta	1.000	CQW49_RS02540	100%
779	887	OB3b_Genbank_for_inparanoid.fasta	1.000	CQW49_02530	100%
780	887	OB3b_Refseq_for_inparanoid.fasta	1.000	CQW49_RS02770	100%
780	887	OB3b_Genbank_for_inparanoid.fasta	1.000	CQW49_02760	100%
781	887	OB3b_Refseq_for_inparanoid.fasta	1.000	CQW49_RS10085	100%
781	887	OB3b_Genbank_for_inparanoid.fasta	1.000	CQW49_10060	100%
782	887	OB3b_Refseq_for_inparanoid.fasta	1.000	CQW49_RS14530	100%
782	887	OB3b_Genbank_for_inparanoid.fasta	1.000	CQW49_14495	100%
783	886	OB3b_Refseq_for_inparanoid.fasta	1.000	CQW49_RS02405	100%
783	886	OB3b_Genbank_for_inparanoid.fasta	1.000	CQW49_02395	100%
784	886	OB3b_Refseq_for_inparanoid.fasta	1.000	CQW49_RS03970	100%
784	886	OB3b_Genbank_for_inparanoid.fasta	1.000	CQW49_03960	100%
785	886	OB3b_Refseq_for_inparanoid.fasta	1.000	CQW49_RS15140	100%
785	886	OB3b_Genbank_for_inparanoid.fasta	1.000	CQW49_15105	100%
786	886	OB3b_Refseq_for_inparanoid.fasta	1.000	CQW49_RS16845	100%
786	886	OB3b_Genbank_for_inparanoid.fasta	1.000	CQW49_16805	100%
787	886	OB3b_Refseq_for_inparanoid.fasta	1.000	CQW49_RS18115	100%
787	886	OB3b_Genbank_for_inparanoid.fasta	1.000	CQW49_18055	100%
788	886	OB3b_Refseq_for_inparanoid.fasta	1.000	CQW49_RS20890	100%
788	886	OB3b_Genbank_for_inparanoid.fasta	1.000	CQW49_20815	100%
789	885	OB3b_Refseq_for_inparanoid.fasta	1.000	gor	100%
789	885	OB3b_Genbank_for_inparanoid.fasta	1.000	CQW49_14250	100%
790	885	OB3b_Refseq_for_inparanoid.fasta	1.000	CQW49_RS17495	100%
790	885	OB3b_Genbank_for_inparanoid.fasta	1.000	CQW49_17440	100%
791	885	OB3b_Refseq_for_inparanoid.fasta	1.000	fliI	100%
791	885	OB3b_Genbank_for_inparanoid.fasta	1.000	CQW49_18710	100%
792	884	OB3b_Refseq_for_inparanoid.fasta	1.000	hemN	100%
792	884	OB3b_Genbank_for_inparanoid.fasta	1.000	CQW49_06290	100%
793	884	OB3b_Refseq_for_inparanoid.fasta	1.000	CQW49_RS11380	100%
793	884	OB3b_Genbank_for_inparanoid.fasta	1.000	CQW49_11350	100%
794	883	OB3b_Refseq_for_inparanoid.fasta	1.000	CQW49_RS20770	100%
794	883	OB3b_Refseq_for_inparanoid.fasta	1.000	CQW49_RS00210	100%
794	883	OB3b_Genbank_for_inparanoid.fasta	1.000	CQW49_20695	100%
794	883	OB3b_Genbank_for_inparanoid.fasta	1.000	CQW49_21465	100%
794	883	OB3b_Genbank_for_inparanoid.fasta	1.000	CQW49_00210	100%
795	883	OB3b_Refseq_for_inparanoid.fasta	1.000	CQW49_RS06730	100%
795	883	OB3b_Genbank_for_inparanoid.fasta	1.000	CQW49_06720	100%
796	883	OB3b_Refseq_for_inparanoid.fasta	1.000	CQW49_RS08395	100%
796	883	OB3b_Genbank_for_inparanoid.fasta	1.000	CQW49_08385	100%
797	883	OB3b_Refseq_for_inparanoid.fasta	1.000	CQW49_RS12070	100%
797	883	OB3b_Genbank_for_inparanoid.fasta	1.000	CQW49_12035	100%
798	883	OB3b_Refseq_for_inparanoid.fasta	1.000	CQW49_RS13645	100%
798	883	OB3b_Genbank_for_inparanoid.fasta	1.000	CQW49_13610	100%
799	883	OB3b_Refseq_for_inparanoid.fasta	1.000	CQW49_RS15865	100%
799	883	OB3b_Genbank_for_inparanoid.fasta	1.000	CQW49_15830	100%
800	880	OB3b_Refseq_for_inparanoid.fasta	1.000	CQW49_RS14905	100%
800	880	OB3b_Genbank_for_inparanoid.fasta	1.000	CQW49_14870	100%
801	879	OB3b_Refseq_for_inparanoid.fasta	1.000	CQW49_RS19720	100%
801	879	OB3b_Genbank_for_inparanoid.fasta	1.000	CQW49_19665	100%
802	878	OB3b_Refseq_for_inparanoid.fasta	1.000	CQW49_RS03605	100%
802	878	OB3b_Genbank_for_inparanoid.fasta	1.000	CQW49_03595	100%
803	878	OB3b_Refseq_for_inparanoid.fasta	1.000	CQW49_RS06215	100%
803	878	OB3b_Genbank_for_inparanoid.fasta	1.000	CQW49_06205	100%
804	878	OB3b_Refseq_for_inparanoid.fasta	1.000	CQW49_RS10410	100%
804	878	OB3b_Genbank_for_inparanoid.fasta	1.000	CQW49_10385	100%
805	878	OB3b_Refseq_for_inparanoid.fasta	1.000	CQW49_RS16305	100%
805	878	OB3b_Genbank_for_inparanoid.fasta	1.000	CQW49_16270	100%
806	878	OB3b_Refseq_for_inparanoid.fasta	1.000	CQW49_RS18950	100%
806	878	OB3b_Genbank_for_inparanoid.fasta	1.000	CQW49_18890	100%
807	877	OB3b_Refseq_for_inparanoid.fasta	1.000	ccrA	100%
807	877	OB3b_Genbank_for_inparanoid.fasta	1.000	CQW49_03790	100%
808	877	OB3b_Refseq_for_inparanoid.fasta	1.000	CQW49_RS07295	100%
808	877	OB3b_Genbank_for_inparanoid.fasta	1.000	CQW49_07285	100%
809	877	OB3b_Refseq_for_inparanoid.fasta	1.000	CQW49_RS15300	100%
809	877	OB3b_Genbank_for_inparanoid.fasta	1.000	CQW49_15265	100%
810	876	OB3b_Refseq_for_inparanoid.fasta	1.000	CQW49_RS02200	100%
810	876	OB3b_Genbank_for_inparanoid.fasta	1.000	CQW49_02195	100%
811	876	OB3b_Refseq_for_inparanoid.fasta	1.000	CQW49_RS16310	100%
811	876	OB3b_Genbank_for_inparanoid.fasta	1.000	CQW49_16275	100%
812	876	OB3b_Refseq_for_inparanoid.fasta	1.000	CQW49_RS17705	100%
812	876	OB3b_Genbank_for_inparanoid.fasta	1.000	CQW49_17650	100%
813	876	OB3b_Refseq_for_inparanoid.fasta	1.000	CQW49_RS18370	100%
813	876	OB3b_Genbank_for_inparanoid.fasta	1.000	CQW49_18310	100%
814	875	OB3b_Refseq_for_inparanoid.fasta	1.000	CQW49_RS20465	100%
814	875	OB3b_Genbank_for_inparanoid.fasta	1.000	CQW49_20395	100%
815	874	OB3b_Refseq_for_inparanoid.fasta	1.000	CQW49_RS02475	100%
815	874	OB3b_Genbank_for_inparanoid.fasta	1.000	CQW49_02465	100%
816	873	OB3b_Refseq_for_inparanoid.fasta	1.000	CQW49_RS01645	100%
816	873	OB3b_Genbank_for_inparanoid.fasta	1.000	CQW49_01640	100%
817	873	OB3b_Refseq_for_inparanoid.fasta	1.000	glmU	100%
817	873	OB3b_Genbank_for_inparanoid.fasta	1.000	CQW49_09125	100%
818	873	OB3b_Refseq_for_inparanoid.fasta	1.000	CQW49_RS10030	100%
818	873	OB3b_Genbank_for_inparanoid.fasta	1.000	CQW49_10005	100%
819	873	OB3b_Refseq_for_inparanoid.fasta	1.000	CQW49_RS13070	100%
819	873	OB3b_Genbank_for_inparanoid.fasta	1.000	CQW49_13035	100%
820	873	OB3b_Refseq_for_inparanoid.fasta	1.000	CQW49_RS20515	100%
820	873	OB3b_Genbank_for_inparanoid.fasta	1.000	CQW49_20445	100%
821	872	OB3b_Refseq_for_inparanoid.fasta	1.000	tolB	100%
821	872	OB3b_Genbank_for_inparanoid.fasta	1.000	CQW49_00705	100%
822	872	OB3b_Refseq_for_inparanoid.fasta	1.000	aroA	100%
822	872	OB3b_Genbank_for_inparanoid.fasta	1.000	CQW49_09925	100%
823	871	OB3b_Refseq_for_inparanoid.fasta	1.000	CQW49_RS02715	100%
823	871	OB3b_Genbank_for_inparanoid.fasta	1.000	CQW49_02705	100%
824	871	OB3b_Refseq_for_inparanoid.fasta	1.000	CQW49_RS08100	100%
824	871	OB3b_Genbank_for_inparanoid.fasta	1.000	CQW49_08090	100%
825	870	OB3b_Refseq_for_inparanoid.fasta	1.000	CQW49_RS05690	100%
825	870	OB3b_Genbank_for_inparanoid.fasta	1.000	CQW49_05680	100%
826	870	OB3b_Refseq_for_inparanoid.fasta	1.000	CQW49_RS16650	100%
826	870	OB3b_Genbank_for_inparanoid.fasta	1.000	CQW49_16610	100%
827	870	OB3b_Refseq_for_inparanoid.fasta	1.000	CQW49_RS16920	100%
827	870	OB3b_Genbank_for_inparanoid.fasta	1.000	CQW49_16875	100%
828	869	OB3b_Refseq_for_inparanoid.fasta	1.000	CQW49_RS04715	100%
828	869	OB3b_Genbank_for_inparanoid.fasta	1.000	CQW49_04705	100%
829	869	OB3b_Refseq_for_inparanoid.fasta	1.000	gltA	100%
829	869	OB3b_Genbank_for_inparanoid.fasta	1.000	CQW49_04750	100%
830	869	OB3b_Refseq_for_inparanoid.fasta	1.000	CQW49_RS08650	100%
830	869	OB3b_Genbank_for_inparanoid.fasta	1.000	CQW49_08640	100%
831	869	OB3b_Refseq_for_inparanoid.fasta	1.000	CQW49_RS10585	100%
831	869	OB3b_Genbank_for_inparanoid.fasta	1.000	CQW49_10555	100%
832	869	OB3b_Refseq_for_inparanoid.fasta	1.000	CQW49_RS14405	100%
832	869	OB3b_Genbank_for_inparanoid.fasta	1.000	CQW49_14370	100%
833	869	OB3b_Refseq_for_inparanoid.fasta	1.000	CQW49_RS20005	100%
833	869	OB3b_Genbank_for_inparanoid.fasta	1.000	CQW49_19940	100%
834	868	OB3b_Refseq_for_inparanoid.fasta	1.000	CQW49_RS02220	100%
834	868	OB3b_Genbank_for_inparanoid.fasta	1.000	CQW49_02215	100%
835	868	OB3b_Refseq_for_inparanoid.fasta	1.000	CQW49_RS06895	100%
835	868	OB3b_Genbank_for_inparanoid.fasta	1.000	CQW49_06885	100%
836	868	OB3b_Refseq_for_inparanoid.fasta	1.000	CQW49_RS08245	100%
836	868	OB3b_Genbank_for_inparanoid.fasta	1.000	CQW49_08235	100%
837	867	OB3b_Refseq_for_inparanoid.fasta	1.000	CQW49_RS04385	100%
837	867	OB3b_Genbank_for_inparanoid.fasta	1.000	CQW49_04380	100%
838	867	OB3b_Refseq_for_inparanoid.fasta	1.000	CQW49_RS06505	100%
838	867	OB3b_Genbank_for_inparanoid.fasta	1.000	CQW49_06495	100%
839	867	OB3b_Refseq_for_inparanoid.fasta	1.000	CQW49_RS07160	100%
839	867	OB3b_Genbank_for_inparanoid.fasta	1.000	CQW49_07150	100%
840	867	OB3b_Refseq_for_inparanoid.fasta	1.000	CQW49_RS09380	100%
840	867	OB3b_Genbank_for_inparanoid.fasta	1.000	CQW49_09360	100%
841	867	OB3b_Refseq_for_inparanoid.fasta	1.000	CQW49_RS10145	100%
841	867	OB3b_Genbank_for_inparanoid.fasta	1.000	CQW49_10120	100%
842	867	OB3b_Refseq_for_inparanoid.fasta	1.000	CQW49_RS21045	100%
842	867	OB3b_Genbank_for_inparanoid.fasta	1.000	CQW49_20970	100%
843	866	OB3b_Refseq_for_inparanoid.fasta	1.000	CQW49_RS10420	100%
843	866	OB3b_Genbank_for_inparanoid.fasta	1.000	CQW49_10395	100%
844	866	OB3b_Refseq_for_inparanoid.fasta	1.000	CQW49_RS13390	100%
844	866	OB3b_Genbank_for_inparanoid.fasta	1.000	CQW49_13355	100%
845	866	OB3b_Refseq_for_inparanoid.fasta	1.000	CQW49_RS16725	100%
845	866	OB3b_Genbank_for_inparanoid.fasta	1.000	CQW49_16685	100%
846	866	OB3b_Refseq_for_inparanoid.fasta	1.000	CQW49_RS19635	100%
846	866	OB3b_Genbank_for_inparanoid.fasta	1.000	CQW49_19580	100%
847	864	OB3b_Refseq_for_inparanoid.fasta	1.000	CQW49_RS00150	100%
847	864	OB3b_Genbank_for_inparanoid.fasta	1.000	CQW49_00150	100%
848	864	OB3b_Refseq_for_inparanoid.fasta	1.000	CQW49_RS08335	100%
848	864	OB3b_Genbank_for_inparanoid.fasta	1.000	CQW49_08325	100%
849	864	OB3b_Refseq_for_inparanoid.fasta	1.000	CQW49_RS14575	100%
849	864	OB3b_Genbank_for_inparanoid.fasta	1.000	CQW49_14540	100%
850	864	OB3b_Refseq_for_inparanoid.fasta	1.000	CQW49_RS15645	100%
850	864	OB3b_Genbank_for_inparanoid.fasta	1.000	CQW49_15610	100%
851	864	OB3b_Refseq_for_inparanoid.fasta	1.000	CQW49_RS17540	100%
851	864	OB3b_Genbank_for_inparanoid.fasta	1.000	CQW49_17485	100%
852	863	OB3b_Refseq_for_inparanoid.fasta	1.000	CQW49_RS04355	100%
852	863	OB3b_Genbank_for_inparanoid.fasta	1.000	CQW49_04350	100%
853	863	OB3b_Refseq_for_inparanoid.fasta	1.000	CQW49_RS20400	100%
853	863	OB3b_Genbank_for_inparanoid.fasta	1.000	CQW49_20330	100%
854	861	OB3b_Refseq_for_inparanoid.fasta	1.000	CQW49_RS00785	100%
854	861	OB3b_Genbank_for_inparanoid.fasta	1.000	CQW49_00785	100%
855	861	OB3b_Refseq_for_inparanoid.fasta	1.000	CQW49_RS09645	100%
855	861	OB3b_Genbank_for_inparanoid.fasta	1.000	CQW49_09625	100%
856	861	OB3b_Refseq_for_inparanoid.fasta	1.000	CQW49_RS15310	100%
856	861	OB3b_Genbank_for_inparanoid.fasta	1.000	CQW49_15275	100%
857	861	OB3b_Refseq_for_inparanoid.fasta	1.000	CQW49_RS18905	100%
857	861	OB3b_Genbank_for_inparanoid.fasta	1.000	CQW49_18845	100%
858	860	OB3b_Refseq_for_inparanoid.fasta	1.000	CQW49_RS14535	100%
858	860	OB3b_Genbank_for_inparanoid.fasta	1.000	CQW49_14500	100%
859	859	OB3b_Refseq_for_inparanoid.fasta	1.000	CQW49_RS08540	100%
859	859	OB3b_Genbank_for_inparanoid.fasta	1.000	CQW49_08530	100%
860	859	OB3b_Refseq_for_inparanoid.fasta	1.000	CQW49_RS09160	100%
860	859	OB3b_Genbank_for_inparanoid.fasta	1.000	CQW49_09140	100%
861	858	OB3b_Refseq_for_inparanoid.fasta	1.000	CQW49_RS06980	100%
861	858	OB3b_Genbank_for_inparanoid.fasta	1.000	CQW49_06970	100%
862	858	OB3b_Refseq_for_inparanoid.fasta	1.000	CQW49_RS20040	100%
862	858	OB3b_Genbank_for_inparanoid.fasta	1.000	CQW49_19975	100%
863	857	OB3b_Refseq_for_inparanoid.fasta	1.000	CQW49_RS16190	100%
863	857	OB3b_Genbank_for_inparanoid.fasta	1.000	CQW49_16155	100%
864	857	OB3b_Refseq_for_inparanoid.fasta	1.000	hemA	100%
864	857	OB3b_Genbank_for_inparanoid.fasta	1.000	CQW49_19185	100%
865	856	OB3b_Refseq_for_inparanoid.fasta	1.000	CQW49_RS00055	100%
865	856	OB3b_Genbank_for_inparanoid.fasta	1.000	CQW49_00055	100%
866	856	OB3b_Refseq_for_inparanoid.fasta	1.000	CQW49_RS03815	100%
866	856	OB3b_Genbank_for_inparanoid.fasta	1.000	CQW49_03805	100%
867	856	OB3b_Refseq_for_inparanoid.fasta	1.000	CQW49_RS13930	100%
867	856	OB3b_Genbank_for_inparanoid.fasta	1.000	CQW49_13895	100%
868	855	OB3b_Refseq_for_inparanoid.fasta	1.000	CQW49_RS10275	100%
868	855	OB3b_Refseq_for_inparanoid.fasta	1.000	CQW49_RS01230	100%
868	855	OB3b_Genbank_for_inparanoid.fasta	1.000	CQW49_10250	100%
868	855	OB3b_Genbank_for_inparanoid.fasta	1.000	CQW49_01225	100%
869	855	OB3b_Refseq_for_inparanoid.fasta	1.000	CQW49_RS15465	100%
869	855	OB3b_Genbank_for_inparanoid.fasta	1.000	CQW49_15430	100%
870	855	OB3b_Refseq_for_inparanoid.fasta	1.000	CQW49_RS16715	100%
870	855	OB3b_Genbank_for_inparanoid.fasta	1.000	CQW49_16675	100%
871	855	OB3b_Refseq_for_inparanoid.fasta	1.000	CQW49_RS16840	100%
871	855	OB3b_Genbank_for_inparanoid.fasta	1.000	CQW49_16800	100%
872	854	OB3b_Refseq_for_inparanoid.fasta	1.000	CQW49_RS14910	100%
872	854	OB3b_Genbank_for_inparanoid.fasta	1.000	CQW49_14875	100%
873	854	OB3b_Refseq_for_inparanoid.fasta	1.000	CQW49_RS19045	100%
873	854	OB3b_Genbank_for_inparanoid.fasta	1.000	CQW49_18985	100%
874	852	OB3b_Refseq_for_inparanoid.fasta	1.000	trbL	100%
874	852	OB3b_Refseq_for_inparanoid.fasta	1.000	trbL	100%
874	852	OB3b_Refseq_for_inparanoid.fasta	1.000	trbL	100%
874	852	OB3b_Refseq_for_inparanoid.fasta	1.000	trbL	100%
874	852	OB3b_Refseq_for_inparanoid.fasta	1.000	trbL	100%
874	852	OB3b_Refseq_for_inparanoid.fasta	1.000	trbL	100%
874	852	OB3b_Refseq_for_inparanoid.fasta	1.000	trbL	100%
874	852	OB3b_Refseq_for_inparanoid.fasta	1.000	trbL	100%
874	852	OB3b_Refseq_for_inparanoid.fasta	1.000	trbL	100%
874	852	OB3b_Genbank_for_inparanoid.fasta	1.000	CQW49_14945	97%
874	852	OB3b_Genbank_for_inparanoid.fasta	1.000	CQW49_14625	97%
875	852	OB3b_Refseq_for_inparanoid.fasta	1.000	CQW49_RS07830	100%
875	852	OB3b_Genbank_for_inparanoid.fasta	1.000	CQW49_07820	100%
876	852	OB3b_Refseq_for_inparanoid.fasta	1.000	CQW49_RS08375	100%
876	852	OB3b_Genbank_for_inparanoid.fasta	1.000	CQW49_08365	100%
877	852	OB3b_Refseq_for_inparanoid.fasta	1.000	CQW49_RS20845	100%
877	852	OB3b_Genbank_for_inparanoid.fasta	1.000	CQW49_20770	100%
878	851	OB3b_Refseq_for_inparanoid.fasta	1.000	CQW49_RS12760	100%
878	851	OB3b_Genbank_for_inparanoid.fasta	1.000	CQW49_12725	100%
879	850	OB3b_Refseq_for_inparanoid.fasta	1.000	CQW49_RS06260	100%
879	850	OB3b_Genbank_for_inparanoid.fasta	1.000	CQW49_06250	100%
880	849	OB3b_Refseq_for_inparanoid.fasta	1.000	ftsA	100%
880	849	OB3b_Genbank_for_inparanoid.fasta	1.000	CQW49_11265	100%
881	849	OB3b_Refseq_for_inparanoid.fasta	1.000	CQW49_RS11755	100%
881	849	OB3b_Genbank_for_inparanoid.fasta	1.000	CQW49_11720	100%
882	848	OB3b_Refseq_for_inparanoid.fasta	1.000	CQW49_RS06780	100%
882	848	OB3b_Genbank_for_inparanoid.fasta	1.000	CQW49_06770	100%
883	848	OB3b_Refseq_for_inparanoid.fasta	1.000	CQW49_RS11010	100%
883	848	OB3b_Genbank_for_inparanoid.fasta	1.000	CQW49_10980	100%
884	848	OB3b_Refseq_for_inparanoid.fasta	1.000	CQW49_RS19630	100%
884	848	OB3b_Genbank_for_inparanoid.fasta	1.000	CQW49_19575	100%
885	847	OB3b_Refseq_for_inparanoid.fasta	1.000	CQW49_RS03320	100%
885	847	OB3b_Genbank_for_inparanoid.fasta	1.000	CQW49_03310	100%
886	847	OB3b_Refseq_for_inparanoid.fasta	1.000	CQW49_RS20085	100%
886	847	OB3b_Genbank_for_inparanoid.fasta	1.000	CQW49_20020	100%
887	846	OB3b_Refseq_for_inparanoid.fasta	1.000	CQW49_RS05165	100%
887	846	OB3b_Genbank_for_inparanoid.fasta	1.000	CQW49_05160	100%
888	846	OB3b_Refseq_for_inparanoid.fasta	1.000	CQW49_RS11810	100%
888	846	OB3b_Genbank_for_inparanoid.fasta	1.000	CQW49_11775	100%
889	845	OB3b_Refseq_for_inparanoid.fasta	1.000	CQW49_RS04545	100%
889	845	OB3b_Genbank_for_inparanoid.fasta	1.000	CQW49_04540	100%
890	844	OB3b_Refseq_for_inparanoid.fasta	1.000	glyA	100%
890	844	OB3b_Genbank_for_inparanoid.fasta	1.000	CQW49_06365	100%
891	843	OB3b_Refseq_for_inparanoid.fasta	1.000	CQW49_RS11085	100%
891	843	OB3b_Genbank_for_inparanoid.fasta	1.000	CQW49_11055	100%
892	843	OB3b_Refseq_for_inparanoid.fasta	1.000	CQW49_RS11845	100%
892	843	OB3b_Genbank_for_inparanoid.fasta	1.000	CQW49_11810	100%
893	843	OB3b_Refseq_for_inparanoid.fasta	1.000	CQW49_RS15665	100%
893	843	OB3b_Genbank_for_inparanoid.fasta	1.000	CQW49_15630	100%
894	843	OB3b_Refseq_for_inparanoid.fasta	1.000	CQW49_RS19250	100%
894	843	OB3b_Genbank_for_inparanoid.fasta	1.000	CQW49_19195	100%
895	842	OB3b_Refseq_for_inparanoid.fasta	1.000	CQW49_RS09245	100%
895	842	OB3b_Genbank_for_inparanoid.fasta	1.000	CQW49_09225	100%
896	842	OB3b_Refseq_for_inparanoid.fasta	1.000	CQW49_RS13205	100%
896	842	OB3b_Genbank_for_inparanoid.fasta	1.000	CQW49_13170	100%
897	841	OB3b_Refseq_for_inparanoid.fasta	1.000	CQW49_RS11785	100%
897	841	OB3b_Genbank_for_inparanoid.fasta	1.000	CQW49_11750	100%
898	841	OB3b_Refseq_for_inparanoid.fasta	1.000	trpB	100%
898	841	OB3b_Genbank_for_inparanoid.fasta	1.000	CQW49_17140	100%
899	841	OB3b_Refseq_for_inparanoid.fasta	1.000	CQW49_RS18085	100%
899	841	OB3b_Genbank_for_inparanoid.fasta	1.000	CQW49_18025	100%
900	840	OB3b_Refseq_for_inparanoid.fasta	1.000	CQW49_RS00745	100%
900	840	OB3b_Genbank_for_inparanoid.fasta	1.000	CQW49_00745	100%
901	840	OB3b_Refseq_for_inparanoid.fasta	1.000	CQW49_RS01850	100%
901	840	OB3b_Genbank_for_inparanoid.fasta	1.000	CQW49_01845	100%
902	839	OB3b_Refseq_for_inparanoid.fasta	1.000	CQW49_RS14780	100%
902	839	OB3b_Genbank_for_inparanoid.fasta	1.000	CQW49_14745	100%
903	838	OB3b_Refseq_for_inparanoid.fasta	1.000	CQW49_RS06230	100%
903	838	OB3b_Genbank_for_inparanoid.fasta	1.000	CQW49_06220	100%
904	838	OB3b_Refseq_for_inparanoid.fasta	1.000	CQW49_RS13060	100%
904	838	OB3b_Genbank_for_inparanoid.fasta	1.000	CQW49_13025	100%
905	838	OB3b_Refseq_for_inparanoid.fasta	1.000	CQW49_RS20530	100%
905	838	OB3b_Genbank_for_inparanoid.fasta	1.000	CQW49_20460	100%
906	837	OB3b_Refseq_for_inparanoid.fasta	1.000	ispG	100%
906	837	OB3b_Genbank_for_inparanoid.fasta	1.000	CQW49_12305	100%
907	837	OB3b_Refseq_for_inparanoid.fasta	1.000	CQW49_RS13225	100%
907	837	OB3b_Genbank_for_inparanoid.fasta	1.000	CQW49_13190	100%
908	837	OB3b_Refseq_for_inparanoid.fasta	1.000	fabF	100%
908	837	OB3b_Genbank_for_inparanoid.fasta	1.000	CQW49_17690	100%
909	836	OB3b_Refseq_for_inparanoid.fasta	1.000	CQW49_RS04905	100%
909	836	OB3b_Genbank_for_inparanoid.fasta	1.000	CQW49_04895	100%
910	836	OB3b_Refseq_for_inparanoid.fasta	1.000	CQW49_RS07070	100%
910	836	OB3b_Genbank_for_inparanoid.fasta	1.000	CQW49_07060	100%
911	835	OB3b_Refseq_for_inparanoid.fasta	1.000	CQW49_RS02150	100%
911	835	OB3b_Genbank_for_inparanoid.fasta	1.000	CQW49_02145	100%
912	835	OB3b_Refseq_for_inparanoid.fasta	1.000	CQW49_RS02830	100%
912	835	OB3b_Genbank_for_inparanoid.fasta	1.000	CQW49_02820	100%
913	835	OB3b_Refseq_for_inparanoid.fasta	1.000	CQW49_RS11075	100%
913	835	OB3b_Genbank_for_inparanoid.fasta	1.000	CQW49_11045	100%
914	835	OB3b_Refseq_for_inparanoid.fasta	1.000	CQW49_RS12805	100%
914	835	OB3b_Genbank_for_inparanoid.fasta	1.000	CQW49_12770	100%
915	834	OB3b_Refseq_for_inparanoid.fasta	1.000	CQW49_RS05460	100%
915	834	OB3b_Genbank_for_inparanoid.fasta	1.000	CQW49_05450	100%
916	834	OB3b_Refseq_for_inparanoid.fasta	1.000	lysA	100%
916	834	OB3b_Genbank_for_inparanoid.fasta	1.000	CQW49_10715	100%
917	834	OB3b_Refseq_for_inparanoid.fasta	1.000	CQW49_RS15710	100%
917	834	OB3b_Genbank_for_inparanoid.fasta	1.000	CQW49_15675	100%
918	834	OB3b_Refseq_for_inparanoid.fasta	1.000	CQW49_RS17660	100%
918	834	OB3b_Genbank_for_inparanoid.fasta	1.000	CQW49_17605	100%
919	833	OB3b_Refseq_for_inparanoid.fasta	1.000	CQW49_RS01400	100%
919	833	OB3b_Genbank_for_inparanoid.fasta	1.000	CQW49_01395	100%
920	833	OB3b_Refseq_for_inparanoid.fasta	1.000	CQW49_RS04315	100%
920	833	OB3b_Genbank_for_inparanoid.fasta	1.000	CQW49_04305	100%
921	833	OB3b_Refseq_for_inparanoid.fasta	1.000	CQW49_RS04415	100%
921	833	OB3b_Genbank_for_inparanoid.fasta	1.000	CQW49_04410	100%
922	833	OB3b_Refseq_for_inparanoid.fasta	1.000	CQW49_RS09065	100%
922	833	OB3b_Genbank_for_inparanoid.fasta	1.000	CQW49_09050	100%
923	833	OB3b_Refseq_for_inparanoid.fasta	1.000	CQW49_RS17515	100%
923	833	OB3b_Genbank_for_inparanoid.fasta	1.000	CQW49_17460	100%
924	832	OB3b_Refseq_for_inparanoid.fasta	1.000	CQW49_RS10890	100%
924	832	OB3b_Genbank_for_inparanoid.fasta	1.000	CQW49_10860	100%
925	832	OB3b_Refseq_for_inparanoid.fasta	1.000	CQW49_RS17925	100%
925	832	OB3b_Genbank_for_inparanoid.fasta	1.000	CQW49_17870	100%
926	832	OB3b_Refseq_for_inparanoid.fasta	1.000	CQW49_RS19170	100%
926	832	OB3b_Genbank_for_inparanoid.fasta	1.000	CQW49_19110	100%
927	832	OB3b_Refseq_for_inparanoid.fasta	1.000	CQW49_RS20930	100%
927	832	OB3b_Genbank_for_inparanoid.fasta	1.000	CQW49_20855	100%
928	832	OB3b_Refseq_for_inparanoid.fasta	1.000	CQW49_RS21105	100%
928	832	OB3b_Genbank_for_inparanoid.fasta	1.000	CQW49_21030	100%
929	831	OB3b_Refseq_for_inparanoid.fasta	1.000	CQW49_RS07695	100%
929	831	OB3b_Genbank_for_inparanoid.fasta	1.000	CQW49_07685	100%
930	831	OB3b_Refseq_for_inparanoid.fasta	1.000	CQW49_RS11765	100%
930	831	OB3b_Genbank_for_inparanoid.fasta	1.000	CQW49_11730	100%
931	830	OB3b_Refseq_for_inparanoid.fasta	1.000	hisD	100%
931	830	OB3b_Genbank_for_inparanoid.fasta	1.000	CQW49_00600	100%
932	830	OB3b_Refseq_for_inparanoid.fasta	1.000	CQW49_RS14945	100%
932	830	OB3b_Genbank_for_inparanoid.fasta	1.000	CQW49_14910	100%
933	830	OB3b_Refseq_for_inparanoid.fasta	1.000	CQW49_RS16940	100%
933	830	OB3b_Genbank_for_inparanoid.fasta	1.000	CQW49_16895	100%
934	829	OB3b_Refseq_for_inparanoid.fasta	1.000	CQW49_RS00710	100%
934	829	OB3b_Genbank_for_inparanoid.fasta	1.000	CQW49_00710	100%
935	829	OB3b_Refseq_for_inparanoid.fasta	1.000	CQW49_RS02260	100%
935	829	OB3b_Genbank_for_inparanoid.fasta	1.000	CQW49_02255	100%
936	829	OB3b_Refseq_for_inparanoid.fasta	1.000	CQW49_RS09605	100%
936	829	OB3b_Genbank_for_inparanoid.fasta	1.000	CQW49_09585	100%
937	829	OB3b_Refseq_for_inparanoid.fasta	1.000	CQW49_RS17080	100%
937	829	OB3b_Genbank_for_inparanoid.fasta	1.000	CQW49_17035	100%
938	828	OB3b_Refseq_for_inparanoid.fasta	1.000	sufD	100%
938	828	OB3b_Genbank_for_inparanoid.fasta	1.000	CQW49_01400	100%
939	827	OB3b_Refseq_for_inparanoid.fasta	1.000	CQW49_RS07440	100%
939	827	OB3b_Genbank_for_inparanoid.fasta	1.000	CQW49_07430	100%
940	826	OB3b_Refseq_for_inparanoid.fasta	1.000	CQW49_RS00680	100%
940	826	OB3b_Genbank_for_inparanoid.fasta	1.000	CQW49_00680	100%
941	826	OB3b_Refseq_for_inparanoid.fasta	1.000	CQW49_RS00775	100%
941	826	OB3b_Genbank_for_inparanoid.fasta	1.000	CQW49_00775	100%
942	826	OB3b_Refseq_for_inparanoid.fasta	1.000	CQW49_RS09595	100%
942	826	OB3b_Genbank_for_inparanoid.fasta	1.000	CQW49_09575	100%
943	825	OB3b_Refseq_for_inparanoid.fasta	1.000	CQW49_RS01515	100%
943	825	OB3b_Genbank_for_inparanoid.fasta	1.000	CQW49_01510	100%
944	825	OB3b_Refseq_for_inparanoid.fasta	1.000	CQW49_RS08635	100%
944	825	OB3b_Genbank_for_inparanoid.fasta	1.000	CQW49_08625	100%
945	825	OB3b_Refseq_for_inparanoid.fasta	1.000	CQW49_RS15490	100%
945	825	OB3b_Genbank_for_inparanoid.fasta	1.000	CQW49_15455	100%
946	825	OB3b_Refseq_for_inparanoid.fasta	1.000	CQW49_RS20265	100%
946	825	OB3b_Genbank_for_inparanoid.fasta	1.000	CQW49_20195	100%
947	824	OB3b_Refseq_for_inparanoid.fasta	1.000	CQW49_RS05575	100%
947	824	OB3b_Genbank_for_inparanoid.fasta	1.000	CQW49_05565	100%
948	824	OB3b_Refseq_for_inparanoid.fasta	1.000	CQW49_RS12510	100%
948	824	OB3b_Genbank_for_inparanoid.fasta	1.000	CQW49_12475	100%
949	824	OB3b_Refseq_for_inparanoid.fasta	1.000	CQW49_RS16145	100%
949	824	OB3b_Genbank_for_inparanoid.fasta	1.000	CQW49_16110	100%
950	824	OB3b_Refseq_for_inparanoid.fasta	1.000	CQW49_RS19980	100%
950	824	OB3b_Genbank_for_inparanoid.fasta	1.000	CQW49_19915	100%
951	824	OB3b_Refseq_for_inparanoid.fasta	1.000	CQW49_RS20830	100%
951	824	OB3b_Genbank_for_inparanoid.fasta	1.000	CQW49_20755	100%
952	822	OB3b_Refseq_for_inparanoid.fasta	1.000	CQW49_RS04505	100%
952	822	OB3b_Genbank_for_inparanoid.fasta	1.000	CQW49_04500	100%
953	822	OB3b_Refseq_for_inparanoid.fasta	1.000	CQW49_RS12280	100%
953	822	OB3b_Genbank_for_inparanoid.fasta	1.000	CQW49_12245	100%
954	822	OB3b_Refseq_for_inparanoid.fasta	1.000	CQW49_RS19350	100%
954	822	OB3b_Genbank_for_inparanoid.fasta	1.000	CQW49_19295	100%
955	821	OB3b_Refseq_for_inparanoid.fasta	1.000	CQW49_RS06920	100%
955	821	OB3b_Genbank_for_inparanoid.fasta	1.000	CQW49_06910	100%
956	821	OB3b_Refseq_for_inparanoid.fasta	1.000	CQW49_RS15660	100%
956	821	OB3b_Genbank_for_inparanoid.fasta	1.000	CQW49_15625	100%
957	820	OB3b_Refseq_for_inparanoid.fasta	1.000	CQW49_RS07305	100%
957	820	OB3b_Genbank_for_inparanoid.fasta	1.000	CQW49_07295	100%
958	819	OB3b_Refseq_for_inparanoid.fasta	1.000	CQW49_RS01455	100%
958	819	OB3b_Genbank_for_inparanoid.fasta	1.000	CQW49_01450	100%
959	819	OB3b_Refseq_for_inparanoid.fasta	1.000	CQW49_RS01785	100%
959	819	OB3b_Genbank_for_inparanoid.fasta	1.000	CQW49_01780	100%
960	819	OB3b_Refseq_for_inparanoid.fasta	1.000	rho	100%
960	819	OB3b_Genbank_for_inparanoid.fasta	1.000	CQW49_12775	100%
961	819	OB3b_Refseq_for_inparanoid.fasta	1.000	CQW49_RS16150	100%
961	819	OB3b_Genbank_for_inparanoid.fasta	1.000	CQW49_16115	100%
962	818	OB3b_Refseq_for_inparanoid.fasta	1.000	CQW49_RS03895	100%
962	818	OB3b_Genbank_for_inparanoid.fasta	1.000	CQW49_03885	100%
963	817	OB3b_Refseq_for_inparanoid.fasta	1.000	CQW49_RS05340	100%
963	817	OB3b_Genbank_for_inparanoid.fasta	1.000	CQW49_05335	100%
964	817	OB3b_Refseq_for_inparanoid.fasta	1.000	CQW49_RS05630	100%
964	817	OB3b_Genbank_for_inparanoid.fasta	1.000	CQW49_05620	100%
965	817	OB3b_Refseq_for_inparanoid.fasta	1.000	CQW49_RS06645	100%
965	817	OB3b_Genbank_for_inparanoid.fasta	1.000	CQW49_06635	100%
966	817	OB3b_Refseq_for_inparanoid.fasta	1.000	CQW49_RS18410	100%
966	817	OB3b_Genbank_for_inparanoid.fasta	1.000	CQW49_18350	100%
967	816	OB3b_Refseq_for_inparanoid.fasta	1.000	CQW49_RS13550	100%
967	816	OB3b_Genbank_for_inparanoid.fasta	1.000	CQW49_13515	100%
968	815	OB3b_Refseq_for_inparanoid.fasta	1.000	CQW49_RS16430	100%
968	815	OB3b_Genbank_for_inparanoid.fasta	1.000	CQW49_16395	100%
969	814	OB3b_Refseq_for_inparanoid.fasta	1.000	CQW49_RS00130	100%
969	814	OB3b_Genbank_for_inparanoid.fasta	1.000	CQW49_00130	100%
970	814	OB3b_Refseq_for_inparanoid.fasta	1.000	CQW49_RS03495	100%
970	814	OB3b_Genbank_for_inparanoid.fasta	1.000	CQW49_03485	100%
971	814	OB3b_Refseq_for_inparanoid.fasta	1.000	CQW49_RS05595	100%
971	814	OB3b_Genbank_for_inparanoid.fasta	1.000	CQW49_05585	100%
972	814	OB3b_Refseq_for_inparanoid.fasta	1.000	CQW49_RS08190	100%
972	814	OB3b_Genbank_for_inparanoid.fasta	1.000	CQW49_08180	100%
973	814	OB3b_Refseq_for_inparanoid.fasta	1.000	CQW49_RS13875	100%
973	814	OB3b_Genbank_for_inparanoid.fasta	1.000	CQW49_13840	100%
974	813	OB3b_Refseq_for_inparanoid.fasta	1.000	CQW49_RS06875	100%
974	813	OB3b_Genbank_for_inparanoid.fasta	1.000	CQW49_06865	100%
975	813	OB3b_Refseq_for_inparanoid.fasta	1.000	CQW49_RS08425	100%
975	813	OB3b_Genbank_for_inparanoid.fasta	1.000	CQW49_08415	100%
976	813	OB3b_Refseq_for_inparanoid.fasta	1.000	rocD	100%
976	813	OB3b_Genbank_for_inparanoid.fasta	1.000	CQW49_17895	100%
977	812	OB3b_Refseq_for_inparanoid.fasta	1.000	CQW49_RS07285	100%
977	812	OB3b_Genbank_for_inparanoid.fasta	1.000	CQW49_07275	100%
978	812	OB3b_Refseq_for_inparanoid.fasta	1.000	CQW49_RS16625	100%
978	812	OB3b_Genbank_for_inparanoid.fasta	1.000	CQW49_16585	100%
979	811	OB3b_Refseq_for_inparanoid.fasta	1.000	CQW49_RS10090	100%
979	811	OB3b_Genbank_for_inparanoid.fasta	1.000	CQW49_10065	100%
980	811	OB3b_Refseq_for_inparanoid.fasta	1.000	CQW49_RS18045	100%
980	811	OB3b_Genbank_for_inparanoid.fasta	1.000	CQW49_17985	100%
981	810	OB3b_Refseq_for_inparanoid.fasta	1.000	CQW49_RS09255	100%
981	810	OB3b_Genbank_for_inparanoid.fasta	1.000	CQW49_09235	100%
982	810	OB3b_Refseq_for_inparanoid.fasta	1.000	CQW49_RS10985	100%
982	810	OB3b_Genbank_for_inparanoid.fasta	1.000	CQW49_10955	100%
983	810	OB3b_Refseq_for_inparanoid.fasta	1.000	CQW49_RS11990	100%
983	810	OB3b_Genbank_for_inparanoid.fasta	1.000	CQW49_11955	100%
984	810	OB3b_Refseq_for_inparanoid.fasta	1.000	CQW49_RS13685	100%
984	810	OB3b_Genbank_for_inparanoid.fasta	1.000	CQW49_13650	100%
985	809	OB3b_Refseq_for_inparanoid.fasta	1.000	CQW49_RS09335	100%
985	809	OB3b_Genbank_for_inparanoid.fasta	1.000	CQW49_09315	100%
986	809	OB3b_Refseq_for_inparanoid.fasta	1.000	CQW49_RS18755	100%
986	809	OB3b_Genbank_for_inparanoid.fasta	1.000	CQW49_18695	100%
987	808	OB3b_Refseq_for_inparanoid.fasta	1.000	CQW49_RS07040	100%
987	808	OB3b_Genbank_for_inparanoid.fasta	1.000	CQW49_07030	100%
988	808	OB3b_Refseq_for_inparanoid.fasta	1.000	CQW49_RS07870	100%
988	808	OB3b_Genbank_for_inparanoid.fasta	1.000	CQW49_07860	100%
989	808	OB3b_Refseq_for_inparanoid.fasta	1.000	CQW49_RS12750	100%
989	808	OB3b_Genbank_for_inparanoid.fasta	1.000	CQW49_12715	100%
990	808	OB3b_Refseq_for_inparanoid.fasta	1.000	CQW49_RS13340	100%
990	808	OB3b_Genbank_for_inparanoid.fasta	1.000	CQW49_13305	100%
991	807	OB3b_Refseq_for_inparanoid.fasta	1.000	CQW49_RS01670	100%
991	807	OB3b_Genbank_for_inparanoid.fasta	1.000	CQW49_01665	100%
992	807	OB3b_Refseq_for_inparanoid.fasta	1.000	CQW49_RS03640	100%
992	807	OB3b_Genbank_for_inparanoid.fasta	1.000	CQW49_03630	100%
993	807	OB3b_Refseq_for_inparanoid.fasta	1.000	CQW49_RS07450	100%
993	807	OB3b_Genbank_for_inparanoid.fasta	1.000	CQW49_07440	100%
994	807	OB3b_Refseq_for_inparanoid.fasta	1.000	CQW49_RS11390	100%
994	807	OB3b_Genbank_for_inparanoid.fasta	1.000	CQW49_11360	100%
995	807	OB3b_Refseq_for_inparanoid.fasta	1.000	CQW49_RS12000	100%
995	807	OB3b_Genbank_for_inparanoid.fasta	1.000	CQW49_11965	100%
996	806	OB3b_Refseq_for_inparanoid.fasta	1.000	CQW49_RS17450	100%
996	806	OB3b_Genbank_for_inparanoid.fasta	1.000	CQW49_17400	100%
997	805	OB3b_Refseq_for_inparanoid.fasta	1.000	CQW49_RS00455	100%
997	805	OB3b_Genbank_for_inparanoid.fasta	1.000	CQW49_00455	100%
998	805	OB3b_Refseq_for_inparanoid.fasta	1.000	CQW49_RS03460	100%
998	805	OB3b_Genbank_for_inparanoid.fasta	1.000	CQW49_03445	100%
999	805	OB3b_Refseq_for_inparanoid.fasta	1.000	CQW49_RS05535	100%
999	805	OB3b_Genbank_for_inparanoid.fasta	1.000	CQW49_05525	100%
1000	805	OB3b_Refseq_for_inparanoid.fasta	1.000	CQW49_RS07675	100%
1000	805	OB3b_Genbank_for_inparanoid.fasta	1.000	CQW49_07665	100%
1001	805	OB3b_Refseq_for_inparanoid.fasta	1.000	CQW49_RS17415	100%
1001	805	OB3b_Genbank_for_inparanoid.fasta	1.000	CQW49_17365	100%
1002	804	OB3b_Refseq_for_inparanoid.fasta	1.000	CQW49_RS04855	100%
1002	804	OB3b_Genbank_for_inparanoid.fasta	1.000	CQW49_04845	100%
1003	804	OB3b_Refseq_for_inparanoid.fasta	1.000	CQW49_RS07595	100%
1003	804	OB3b_Genbank_for_inparanoid.fasta	1.000	CQW49_07585	100%
1004	804	OB3b_Refseq_for_inparanoid.fasta	1.000	CQW49_RS11580	100%
1004	804	OB3b_Genbank_for_inparanoid.fasta	1.000	CQW49_11545	100%
1005	802	OB3b_Refseq_for_inparanoid.fasta	1.000	CQW49_RS01265	100%
1005	802	OB3b_Genbank_for_inparanoid.fasta	1.000	CQW49_01260	100%
1006	802	OB3b_Refseq_for_inparanoid.fasta	1.000	CQW49_RS09315	100%
1006	802	OB3b_Genbank_for_inparanoid.fasta	1.000	CQW49_09295	100%
1007	802	OB3b_Refseq_for_inparanoid.fasta	1.000	CQW49_RS13380	100%
1007	802	OB3b_Genbank_for_inparanoid.fasta	1.000	CQW49_13345	100%
1008	802	OB3b_Refseq_for_inparanoid.fasta	1.000	CQW49_RS19445	100%
1008	802	OB3b_Genbank_for_inparanoid.fasta	1.000	CQW49_19390	100%
1009	801	OB3b_Refseq_for_inparanoid.fasta	1.000	CQW49_RS07210	100%
1009	801	OB3b_Refseq_for_inparanoid.fasta	1.000	CQW49_RS12130	100%
1009	801	OB3b_Refseq_for_inparanoid.fasta	1.000	CQW49_RS14570	100%
1009	801	OB3b_Refseq_for_inparanoid.fasta	1.000	CQW49_RS21095	100%
1009	801	OB3b_Refseq_for_inparanoid.fasta	1.000	CQW49_RS00615	100%
1009	801	OB3b_Genbank_for_inparanoid.fasta	1.000	CQW49_07200	53%
1009	801	OB3b_Genbank_for_inparanoid.fasta	1.000	CQW49_12095	54%
1009	801	OB3b_Genbank_for_inparanoid.fasta	1.000	CQW49_14535	54%
1009	801	OB3b_Genbank_for_inparanoid.fasta	1.000	CQW49_21020	54%
1009	801	OB3b_Genbank_for_inparanoid.fasta	1.000	CQW49_22350	55%
1009	801	OB3b_Genbank_for_inparanoid.fasta	1.000	CQW49_00615	53%
1010	801	OB3b_Refseq_for_inparanoid.fasta	1.000	CQW49_RS04075	100%
1010	801	OB3b_Genbank_for_inparanoid.fasta	1.000	CQW49_04065	100%
1011	801	OB3b_Refseq_for_inparanoid.fasta	1.000	CQW49_RS16070	100%
1011	801	OB3b_Genbank_for_inparanoid.fasta	1.000	CQW49_16035	100%
1012	800	OB3b_Refseq_for_inparanoid.fasta	1.000	CQW49_RS02310	100%
1012	800	OB3b_Genbank_for_inparanoid.fasta	1.000	CQW49_02305	100%
1013	800	OB3b_Refseq_for_inparanoid.fasta	1.000	CQW49_RS13915	100%
1013	800	OB3b_Genbank_for_inparanoid.fasta	1.000	CQW49_13880	100%
1014	800	OB3b_Refseq_for_inparanoid.fasta	1.000	CQW49_RS14000	100%
1014	800	OB3b_Genbank_for_inparanoid.fasta	1.000	CQW49_13965	100%
1015	800	OB3b_Refseq_for_inparanoid.fasta	1.000	CQW49_RS20710	100%
1015	800	OB3b_Genbank_for_inparanoid.fasta	1.000	CQW49_20635	100%
1016	799	OB3b_Refseq_for_inparanoid.fasta	1.000	CQW49_RS12325	100%
1016	799	OB3b_Genbank_for_inparanoid.fasta	1.000	CQW49_12290	100%
1017	799	OB3b_Refseq_for_inparanoid.fasta	1.000	CQW49_RS14245	100%
1017	799	OB3b_Genbank_for_inparanoid.fasta	1.000	CQW49_14210	100%
1018	798	OB3b_Refseq_for_inparanoid.fasta	1.000	CQW49_RS11850	100%
1018	798	OB3b_Genbank_for_inparanoid.fasta	1.000	CQW49_11815	100%
1019	797	OB3b_Refseq_for_inparanoid.fasta	1.000	CQW49_RS04695	100%
1019	797	OB3b_Genbank_for_inparanoid.fasta	1.000	CQW49_04685	100%
1020	797	OB3b_Refseq_for_inparanoid.fasta	1.000	CQW49_RS06360	100%
1020	797	OB3b_Genbank_for_inparanoid.fasta	1.000	CQW49_06350	100%
1021	797	OB3b_Refseq_for_inparanoid.fasta	1.000	CQW49_RS16695	100%
1021	797	OB3b_Genbank_for_inparanoid.fasta	1.000	CQW49_16655	100%
1022	796	OB3b_Refseq_for_inparanoid.fasta	1.000	CQW49_RS17190	100%
1022	796	OB3b_Genbank_for_inparanoid.fasta	1.000	CQW49_17145	100%
1023	796	OB3b_Refseq_for_inparanoid.fasta	1.000	CQW49_RS20235	100%
1023	796	OB3b_Genbank_for_inparanoid.fasta	1.000	CQW49_20165	100%
1024	795	OB3b_Refseq_for_inparanoid.fasta	1.000	dprA	100%
1024	795	OB3b_Genbank_for_inparanoid.fasta	1.000	CQW49_01075	100%
1025	795	OB3b_Refseq_for_inparanoid.fasta	1.000	CQW49_RS06975	100%
1025	795	OB3b_Genbank_for_inparanoid.fasta	1.000	CQW49_06965	100%
1026	795	OB3b_Refseq_for_inparanoid.fasta	1.000	CQW49_RS21115	100%
1026	795	OB3b_Genbank_for_inparanoid.fasta	1.000	CQW49_21040	100%
1027	794	OB3b_Refseq_for_inparanoid.fasta	1.000	CQW49_RS00265	100%
1027	794	OB3b_Genbank_for_inparanoid.fasta	1.000	CQW49_00265	100%
1028	794	OB3b_Refseq_for_inparanoid.fasta	1.000	CQW49_RS04060	100%
1028	794	OB3b_Genbank_for_inparanoid.fasta	1.000	CQW49_04050	100%
1029	794	OB3b_Refseq_for_inparanoid.fasta	1.000	CQW49_RS09570	100%
1029	794	OB3b_Genbank_for_inparanoid.fasta	1.000	CQW49_09550	100%
1030	794	OB3b_Refseq_for_inparanoid.fasta	1.000	hpnH	100%
1030	794	OB3b_Genbank_for_inparanoid.fasta	1.000	CQW49_17120	100%
1031	793	OB3b_Refseq_for_inparanoid.fasta	1.000	CQW49_RS00400	100%
1031	793	OB3b_Genbank_for_inparanoid.fasta	1.000	CQW49_00400	100%
1032	793	OB3b_Refseq_for_inparanoid.fasta	1.000	CQW49_RS00840	100%
1032	793	OB3b_Genbank_for_inparanoid.fasta	1.000	CQW49_00840	100%
1033	793	OB3b_Refseq_for_inparanoid.fasta	1.000	CQW49_RS06625	100%
1033	793	OB3b_Genbank_for_inparanoid.fasta	1.000	CQW49_06610	100%
1034	793	OB3b_Refseq_for_inparanoid.fasta	1.000	CQW49_RS12235	100%
1034	793	OB3b_Genbank_for_inparanoid.fasta	1.000	CQW49_12200	100%
1035	793	OB3b_Refseq_for_inparanoid.fasta	1.000	CQW49_RS19735	100%
1035	793	OB3b_Genbank_for_inparanoid.fasta	1.000	CQW49_19680	100%
1036	792	OB3b_Refseq_for_inparanoid.fasta	1.000	CQW49_RS17060	100%
1036	792	OB3b_Genbank_for_inparanoid.fasta	1.000	CQW49_17015	100%
1037	790	OB3b_Refseq_for_inparanoid.fasta	1.000	tuf	100%
1037	790	OB3b_Refseq_for_inparanoid.fasta	1.000	tuf	100%
1037	790	OB3b_Refseq_for_inparanoid.fasta	1.000	tuf	100%
1037	790	OB3b_Refseq_for_inparanoid.fasta	1.000	tuf	100%
1037	790	OB3b_Genbank_for_inparanoid.fasta	1.000	CQW49_10505	100%
1037	790	OB3b_Genbank_for_inparanoid.fasta	1.000	CQW49_02135	100%
1038	790	OB3b_Refseq_for_inparanoid.fasta	1.000	CQW49_RS10870	100%
1038	790	OB3b_Genbank_for_inparanoid.fasta	1.000	CQW49_10840	100%
1039	790	OB3b_Refseq_for_inparanoid.fasta	1.000	CQW49_RS13640	100%
1039	790	OB3b_Genbank_for_inparanoid.fasta	1.000	CQW49_13605	100%
1040	789	OB3b_Refseq_for_inparanoid.fasta	1.000	CQW49_RS00575	100%
1040	789	OB3b_Genbank_for_inparanoid.fasta	1.000	CQW49_00575	100%
1041	789	OB3b_Refseq_for_inparanoid.fasta	1.000	pabB	100%
1041	789	OB3b_Genbank_for_inparanoid.fasta	1.000	CQW49_04110	100%
1042	789	OB3b_Refseq_for_inparanoid.fasta	1.000	CQW49_RS06685	100%
1042	789	OB3b_Genbank_for_inparanoid.fasta	1.000	CQW49_06675	100%
1043	789	OB3b_Refseq_for_inparanoid.fasta	1.000	CQW49_RS14565	100%
1043	789	OB3b_Genbank_for_inparanoid.fasta	1.000	CQW49_14530	100%
1044	789	OB3b_Refseq_for_inparanoid.fasta	1.000	CQW49_RS19860	100%
1044	789	OB3b_Genbank_for_inparanoid.fasta	1.000	CQW49_19805	100%
1045	788	OB3b_Refseq_for_inparanoid.fasta	1.000	CQW49_RS00235	100%
1045	788	OB3b_Genbank_for_inparanoid.fasta	1.000	CQW49_00235	100%
1046	787	OB3b_Refseq_for_inparanoid.fasta	1.000	CQW49_RS02245	100%
1046	787	OB3b_Genbank_for_inparanoid.fasta	1.000	CQW49_02240	100%
1047	787	OB3b_Refseq_for_inparanoid.fasta	1.000	CQW49_RS06750	100%
1047	787	OB3b_Genbank_for_inparanoid.fasta	1.000	CQW49_06740	100%
1048	787	OB3b_Refseq_for_inparanoid.fasta	1.000	CQW49_RS08495	100%
1048	787	OB3b_Genbank_for_inparanoid.fasta	1.000	CQW49_08485	100%
1049	787	OB3b_Refseq_for_inparanoid.fasta	1.000	CQW49_RS11130	100%
1049	787	OB3b_Genbank_for_inparanoid.fasta	1.000	CQW49_11100	100%
1050	787	OB3b_Refseq_for_inparanoid.fasta	1.000	CQW49_RS13095	100%
1050	787	OB3b_Genbank_for_inparanoid.fasta	1.000	CQW49_13060	100%
1051	787	OB3b_Refseq_for_inparanoid.fasta	1.000	CQW49_RS14075	100%
1051	787	OB3b_Genbank_for_inparanoid.fasta	1.000	CQW49_14040	100%
1052	787	OB3b_Refseq_for_inparanoid.fasta	1.000	CQW49_RS18630	100%
1052	787	OB3b_Genbank_for_inparanoid.fasta	1.000	CQW49_18570	100%
1053	786	OB3b_Refseq_for_inparanoid.fasta	1.000	CQW49_RS06100	100%
1053	786	OB3b_Genbank_for_inparanoid.fasta	1.000	CQW49_06090	100%
1054	786	OB3b_Refseq_for_inparanoid.fasta	1.000	CQW49_RS06950	100%
1054	786	OB3b_Genbank_for_inparanoid.fasta	1.000	CQW49_06940	100%
1055	786	OB3b_Refseq_for_inparanoid.fasta	1.000	CQW49_RS15530	100%
1055	786	OB3b_Genbank_for_inparanoid.fasta	1.000	CQW49_15495	100%
1056	785	OB3b_Refseq_for_inparanoid.fasta	1.000	CQW49_RS09150	100%
1056	785	OB3b_Genbank_for_inparanoid.fasta	1.000	CQW49_09130	100%
1057	785	OB3b_Refseq_for_inparanoid.fasta	1.000	CQW49_RS18570	100%
1057	785	OB3b_Genbank_for_inparanoid.fasta	1.000	CQW49_18510	100%
1058	785	OB3b_Refseq_for_inparanoid.fasta	1.000	CQW49_RS20945	100%
1058	785	OB3b_Genbank_for_inparanoid.fasta	1.000	CQW49_20870	100%
1059	784	OB3b_Refseq_for_inparanoid.fasta	1.000	CQW49_RS05085	100%
1059	784	OB3b_Genbank_for_inparanoid.fasta	1.000	CQW49_05080	100%
1060	784	OB3b_Refseq_for_inparanoid.fasta	1.000	CQW49_RS09230	100%
1060	784	OB3b_Genbank_for_inparanoid.fasta	1.000	CQW49_09210	100%
1061	784	OB3b_Refseq_for_inparanoid.fasta	1.000	CQW49_RS11720	100%
1061	784	OB3b_Genbank_for_inparanoid.fasta	1.000	CQW49_11685	100%
1062	784	OB3b_Refseq_for_inparanoid.fasta	1.000	CQW49_RS13615	100%
1062	784	OB3b_Genbank_for_inparanoid.fasta	1.000	CQW49_13580	100%
1063	784	OB3b_Refseq_for_inparanoid.fasta	1.000	CQW49_RS16580	100%
1063	784	OB3b_Genbank_for_inparanoid.fasta	1.000	CQW49_16540	100%
1064	783	OB3b_Refseq_for_inparanoid.fasta	1.000	CQW49_RS04390	100%
1064	783	OB3b_Refseq_for_inparanoid.fasta	1.000	CQW49_RS04500	100%
1064	783	OB3b_Refseq_for_inparanoid.fasta	1.000	CQW49_RS10245	100%
1064	783	OB3b_Refseq_for_inparanoid.fasta	1.000	CQW49_RS12335	100%
1064	783	OB3b_Refseq_for_inparanoid.fasta	1.000	CQW49_RS18260	100%
1064	783	OB3b_Refseq_for_inparanoid.fasta	1.000	CQW49_RS04140	100%
1064	783	OB3b_Genbank_for_inparanoid.fasta	1.000	CQW49_04385	100%
1064	783	OB3b_Genbank_for_inparanoid.fasta	1.000	CQW49_04495	100%
1064	783	OB3b_Genbank_for_inparanoid.fasta	1.000	CQW49_10220	100%
1064	783	OB3b_Genbank_for_inparanoid.fasta	1.000	CQW49_12300	100%
1064	783	OB3b_Genbank_for_inparanoid.fasta	1.000	CQW49_18200	100%
1064	783	OB3b_Genbank_for_inparanoid.fasta	1.000	CQW49_04130	100%
1065	783	OB3b_Refseq_for_inparanoid.fasta	1.000	CQW49_RS14965	100%
1065	783	OB3b_Refseq_for_inparanoid.fasta	1.000	CQW49_RS14675	100%
1065	783	OB3b_Genbank_for_inparanoid.fasta	1.000	CQW49_14930	100%
1065	783	OB3b_Genbank_for_inparanoid.fasta	1.000	CQW49_14640	100%
1066	783	OB3b_Refseq_for_inparanoid.fasta	1.000	ispDF	100%
1066	783	OB3b_Genbank_for_inparanoid.fasta	1.000	CQW49_01675	100%
1067	783	OB3b_Refseq_for_inparanoid.fasta	1.000	CQW49_RS12595	100%
1067	783	OB3b_Genbank_for_inparanoid.fasta	1.000	CQW49_12560	100%
1068	783	OB3b_Refseq_for_inparanoid.fasta	1.000	CQW49_RS18860	100%
1068	783	OB3b_Genbank_for_inparanoid.fasta	1.000	CQW49_18800	100%
1069	783	OB3b_Refseq_for_inparanoid.fasta	1.000	CQW49_RS20875	100%
1069	783	OB3b_Genbank_for_inparanoid.fasta	1.000	CQW49_20800	100%
1070	782	OB3b_Refseq_for_inparanoid.fasta	1.000	CQW49_RS06335	100%
1070	782	OB3b_Refseq_for_inparanoid.fasta	1.000	CQW49_RS15470	100%
1070	782	OB3b_Refseq_for_inparanoid.fasta	1.000	CQW49_RS16485	100%
1070	782	OB3b_Refseq_for_inparanoid.fasta	1.000	CQW49_RS18550	100%
1070	782	OB3b_Refseq_for_inparanoid.fasta	1.000	CQW49_RS01845	100%
1070	782	OB3b_Genbank_for_inparanoid.fasta	1.000	CQW49_06325	100%
1070	782	OB3b_Genbank_for_inparanoid.fasta	1.000	CQW49_15435	100%
1070	782	OB3b_Genbank_for_inparanoid.fasta	1.000	CQW49_16450	100%
1070	782	OB3b_Genbank_for_inparanoid.fasta	1.000	CQW49_18490	100%
1070	782	OB3b_Genbank_for_inparanoid.fasta	1.000	CQW49_01840	100%
1071	782	OB3b_Refseq_for_inparanoid.fasta	1.000	CQW49_RS09810	100%
1071	782	OB3b_Genbank_for_inparanoid.fasta	1.000	CQW49_09790	100%
1072	781	OB3b_Refseq_for_inparanoid.fasta	1.000	metC	100%
1072	781	OB3b_Genbank_for_inparanoid.fasta	1.000	CQW49_00185	100%
1073	781	OB3b_Refseq_for_inparanoid.fasta	1.000	CQW49_RS06900	100%
1073	781	OB3b_Genbank_for_inparanoid.fasta	1.000	CQW49_06890	100%
1074	781	OB3b_Refseq_for_inparanoid.fasta	1.000	nifS	100%
1074	781	OB3b_Genbank_for_inparanoid.fasta	1.000	CQW49_08670	100%
1075	781	OB3b_Refseq_for_inparanoid.fasta	1.000	CQW49_RS09435	100%
1075	781	OB3b_Genbank_for_inparanoid.fasta	1.000	CQW49_09415	100%
1076	781	OB3b_Refseq_for_inparanoid.fasta	1.000	CQW49_RS15095	100%
1076	781	OB3b_Genbank_for_inparanoid.fasta	1.000	CQW49_15060	100%
1077	781	OB3b_Refseq_for_inparanoid.fasta	1.000	CQW49_RS18425	100%
1077	781	OB3b_Genbank_for_inparanoid.fasta	1.000	CQW49_18365	100%
1078	780	OB3b_Refseq_for_inparanoid.fasta	1.000	CQW49_RS08525	100%
1078	780	OB3b_Genbank_for_inparanoid.fasta	1.000	CQW49_08515	100%
1079	780	OB3b_Refseq_for_inparanoid.fasta	1.000	CQW49_RS12995	100%
1079	780	OB3b_Genbank_for_inparanoid.fasta	1.000	CQW49_12960	100%
1080	780	OB3b_Refseq_for_inparanoid.fasta	1.000	CQW49_RS14170	100%
1080	780	OB3b_Genbank_for_inparanoid.fasta	1.000	CQW49_14135	100%
1081	780	OB3b_Refseq_for_inparanoid.fasta	1.000	CQW49_RS15035	100%
1081	780	OB3b_Genbank_for_inparanoid.fasta	1.000	CQW49_15000	100%
1082	780	OB3b_Refseq_for_inparanoid.fasta	1.000	CQW49_RS20315	100%
1082	780	OB3b_Genbank_for_inparanoid.fasta	1.000	CQW49_20245	100%
1083	779	OB3b_Refseq_for_inparanoid.fasta	1.000	CQW49_RS03615	100%
1083	779	OB3b_Genbank_for_inparanoid.fasta	1.000	CQW49_03605	100%
1084	779	OB3b_Refseq_for_inparanoid.fasta	1.000	pgk	100%
1084	779	OB3b_Genbank_for_inparanoid.fasta	1.000	CQW49_11875	100%
1085	779	OB3b_Refseq_for_inparanoid.fasta	1.000	CQW49_RS16740	100%
1085	779	OB3b_Genbank_for_inparanoid.fasta	1.000	CQW49_16700	100%
1086	779	OB3b_Refseq_for_inparanoid.fasta	1.000	CQW49_RS18725	100%
1086	779	OB3b_Genbank_for_inparanoid.fasta	1.000	CQW49_18665	100%
1087	779	OB3b_Refseq_for_inparanoid.fasta	1.000	CQW49_RS19335	100%
1087	779	OB3b_Genbank_for_inparanoid.fasta	1.000	CQW49_19280	100%
1088	779	OB3b_Refseq_for_inparanoid.fasta	1.000	CQW49_RS20380	100%
1088	779	OB3b_Genbank_for_inparanoid.fasta	1.000	CQW49_20310	100%
1089	778	OB3b_Refseq_for_inparanoid.fasta	1.000	CQW49_RS05170	100%
1089	778	OB3b_Genbank_for_inparanoid.fasta	1.000	CQW49_05165	100%
1090	778	OB3b_Refseq_for_inparanoid.fasta	1.000	CQW49_RS08940	100%
1090	778	OB3b_Genbank_for_inparanoid.fasta	1.000	CQW49_08930	100%
1091	778	OB3b_Refseq_for_inparanoid.fasta	1.000	CQW49_RS09165	100%
1091	778	OB3b_Genbank_for_inparanoid.fasta	1.000	CQW49_09145	100%
1092	778	OB3b_Refseq_for_inparanoid.fasta	1.000	coaBC	100%
1092	778	OB3b_Genbank_for_inparanoid.fasta	1.000	CQW49_21235	100%
1093	777	OB3b_Refseq_for_inparanoid.fasta	1.000	nhaA	100%
1093	777	OB3b_Genbank_for_inparanoid.fasta	1.000	CQW49_01440	100%
1094	777	OB3b_Refseq_for_inparanoid.fasta	1.000	CQW49_RS06650	100%
1094	777	OB3b_Genbank_for_inparanoid.fasta	1.000	CQW49_06640	100%
1095	777	OB3b_Refseq_for_inparanoid.fasta	1.000	CQW49_RS07145	100%
1095	777	OB3b_Genbank_for_inparanoid.fasta	1.000	CQW49_07135	100%
1096	777	OB3b_Refseq_for_inparanoid.fasta	1.000	CQW49_RS19840	100%
1096	777	OB3b_Genbank_for_inparanoid.fasta	1.000	CQW49_19785	100%
1097	776	OB3b_Refseq_for_inparanoid.fasta	1.000	CQW49_RS15485	100%
1097	776	OB3b_Genbank_for_inparanoid.fasta	1.000	CQW49_15450	100%
1098	775	OB3b_Refseq_for_inparanoid.fasta	1.000	CQW49_RS00755	100%
1098	775	OB3b_Genbank_for_inparanoid.fasta	1.000	CQW49_00755	100%
1099	775	OB3b_Refseq_for_inparanoid.fasta	1.000	CQW49_RS10610	100%
1099	775	OB3b_Genbank_for_inparanoid.fasta	1.000	CQW49_10580	100%
1100	775	OB3b_Refseq_for_inparanoid.fasta	1.000	CQW49_RS12685	100%
1100	775	OB3b_Genbank_for_inparanoid.fasta	1.000	CQW49_12650	100%
1101	774	OB3b_Refseq_for_inparanoid.fasta	1.000	CQW49_RS02970	100%
1101	774	OB3b_Genbank_for_inparanoid.fasta	1.000	CQW49_02960	100%
1102	774	OB3b_Refseq_for_inparanoid.fasta	1.000	CQW49_RS06835	100%
1102	774	OB3b_Genbank_for_inparanoid.fasta	1.000	CQW49_06825	100%
1103	773	OB3b_Refseq_for_inparanoid.fasta	1.000	CQW49_RS18165	100%
1103	773	OB3b_Genbank_for_inparanoid.fasta	1.000	CQW49_18105	100%
1104	773	OB3b_Refseq_for_inparanoid.fasta	1.000	CQW49_RS18245	100%
1104	773	OB3b_Genbank_for_inparanoid.fasta	1.000	CQW49_18185	100%
1105	773	OB3b_Refseq_for_inparanoid.fasta	1.000	CQW49_RS19145	100%
1105	773	OB3b_Genbank_for_inparanoid.fasta	1.000	CQW49_19085	100%
1106	772	OB3b_Refseq_for_inparanoid.fasta	1.000	CQW49_RS12965	100%
1106	772	OB3b_Genbank_for_inparanoid.fasta	1.000	CQW49_12930	100%
1107	772	OB3b_Refseq_for_inparanoid.fasta	1.000	queG	100%
1107	772	OB3b_Genbank_for_inparanoid.fasta	1.000	CQW49_16545	100%
1108	772	OB3b_Refseq_for_inparanoid.fasta	1.000	CQW49_RS17685	100%
1108	772	OB3b_Genbank_for_inparanoid.fasta	1.000	CQW49_17630	100%
1109	772	OB3b_Refseq_for_inparanoid.fasta	1.000	CQW49_RS19010	100%
1109	772	OB3b_Genbank_for_inparanoid.fasta	1.000	CQW49_18950	100%
1110	772	OB3b_Refseq_for_inparanoid.fasta	1.000	CQW49_RS19525	100%
1110	772	OB3b_Genbank_for_inparanoid.fasta	1.000	CQW49_19470	100%
1111	771	OB3b_Refseq_for_inparanoid.fasta	1.000	CQW49_RS15800	100%
1111	771	OB3b_Genbank_for_inparanoid.fasta	1.000	CQW49_15765	100%
1112	770	OB3b_Refseq_for_inparanoid.fasta	1.000	rlmN	100%
1112	770	OB3b_Genbank_for_inparanoid.fasta	1.000	CQW49_02895	100%
1113	770	OB3b_Refseq_for_inparanoid.fasta	1.000	CQW49_RS09500	100%
1113	770	OB3b_Genbank_for_inparanoid.fasta	1.000	CQW49_09480	100%
1114	770	OB3b_Refseq_for_inparanoid.fasta	1.000	CQW49_RS17455	100%
1114	770	OB3b_Genbank_for_inparanoid.fasta	1.000	CQW49_17405	100%
1115	769	OB3b_Refseq_for_inparanoid.fasta	1.000	argE	100%
1115	769	OB3b_Genbank_for_inparanoid.fasta	1.000	CQW49_02995	100%
1116	769	OB3b_Refseq_for_inparanoid.fasta	1.000	CQW49_RS16700	100%
1116	769	OB3b_Genbank_for_inparanoid.fasta	1.000	CQW49_16660	100%
1117	768	OB3b_Refseq_for_inparanoid.fasta	1.000	CQW49_RS16285	100%
1117	768	OB3b_Genbank_for_inparanoid.fasta	1.000	CQW49_16250	100%
1118	767	OB3b_Refseq_for_inparanoid.fasta	1.000	CQW49_RS03515	100%
1118	767	OB3b_Genbank_for_inparanoid.fasta	1.000	CQW49_03505	100%
1119	766	OB3b_Refseq_for_inparanoid.fasta	1.000	CQW49_RS00700	100%
1119	766	OB3b_Genbank_for_inparanoid.fasta	1.000	CQW49_00700	100%
1120	766	OB3b_Refseq_for_inparanoid.fasta	1.000	CQW49_RS01510	100%
1120	766	OB3b_Genbank_for_inparanoid.fasta	1.000	CQW49_01505	100%
1121	766	OB3b_Refseq_for_inparanoid.fasta	1.000	CQW49_RS09325	100%
1121	766	OB3b_Genbank_for_inparanoid.fasta	1.000	CQW49_09305	100%
1122	766	OB3b_Refseq_for_inparanoid.fasta	1.000	CQW49_RS12555	100%
1122	766	OB3b_Genbank_for_inparanoid.fasta	1.000	CQW49_12520	100%
1123	765	OB3b_Refseq_for_inparanoid.fasta	1.000	CQW49_RS04080	100%
1123	765	OB3b_Genbank_for_inparanoid.fasta	1.000	CQW49_04070	100%
1124	765	OB3b_Refseq_for_inparanoid.fasta	1.000	CQW49_RS09040	100%
1124	765	OB3b_Genbank_for_inparanoid.fasta	1.000	CQW49_09025	100%
1125	765	OB3b_Refseq_for_inparanoid.fasta	1.000	CQW49_RS11780	100%
1125	765	OB3b_Genbank_for_inparanoid.fasta	1.000	CQW49_11745	100%
1126	765	OB3b_Refseq_for_inparanoid.fasta	1.000	CQW49_RS14445	100%
1126	765	OB3b_Genbank_for_inparanoid.fasta	1.000	CQW49_14410	100%
1127	765	OB3b_Refseq_for_inparanoid.fasta	1.000	CQW49_RS17535	100%
1127	765	OB3b_Genbank_for_inparanoid.fasta	1.000	CQW49_17480	100%
1128	764	OB3b_Refseq_for_inparanoid.fasta	1.000	CQW49_RS06705	100%
1128	764	OB3b_Genbank_for_inparanoid.fasta	1.000	CQW49_06695	100%
1129	764	OB3b_Refseq_for_inparanoid.fasta	1.000	CQW49_RS17675	100%
1129	764	OB3b_Genbank_for_inparanoid.fasta	1.000	CQW49_17620	100%
1130	763	OB3b_Refseq_for_inparanoid.fasta	1.000	CQW49_RS07600	100%
1130	763	OB3b_Genbank_for_inparanoid.fasta	1.000	CQW49_07590	100%
1131	763	OB3b_Refseq_for_inparanoid.fasta	1.000	CQW49_RS07795	100%
1131	763	OB3b_Genbank_for_inparanoid.fasta	1.000	CQW49_07785	100%
1132	763	OB3b_Refseq_for_inparanoid.fasta	1.000	CQW49_RS17295	100%
1132	763	OB3b_Genbank_for_inparanoid.fasta	1.000	CQW49_17250	100%
1133	763	OB3b_Refseq_for_inparanoid.fasta	1.000	CQW49_RS17830	100%
1133	763	OB3b_Genbank_for_inparanoid.fasta	1.000	CQW49_17775	100%
1134	762	OB3b_Refseq_for_inparanoid.fasta	1.000	CQW49_RS00385	100%
1134	762	OB3b_Genbank_for_inparanoid.fasta	1.000	CQW49_00385	100%
1135	762	OB3b_Refseq_for_inparanoid.fasta	1.000	CQW49_RS08770	100%
1135	762	OB3b_Genbank_for_inparanoid.fasta	1.000	CQW49_08760	100%
1136	761	OB3b_Refseq_for_inparanoid.fasta	1.000	CQW49_RS04360	100%
1136	761	OB3b_Genbank_for_inparanoid.fasta	1.000	CQW49_04355	100%
1137	760	OB3b_Refseq_for_inparanoid.fasta	1.000	CQW49_RS13895	100%
1137	760	OB3b_Genbank_for_inparanoid.fasta	1.000	CQW49_13860	100%
1138	759	OB3b_Refseq_for_inparanoid.fasta	1.000	CQW49_RS03590	100%
1138	759	OB3b_Genbank_for_inparanoid.fasta	1.000	CQW49_03580	100%
1139	758	OB3b_Refseq_for_inparanoid.fasta	1.000	CQW49_RS02950	100%
1139	758	OB3b_Genbank_for_inparanoid.fasta	1.000	CQW49_02940	100%
1140	758	OB3b_Refseq_for_inparanoid.fasta	1.000	CQW49_RS05760	100%
1140	758	OB3b_Genbank_for_inparanoid.fasta	1.000	CQW49_05750	100%
1141	758	OB3b_Refseq_for_inparanoid.fasta	1.000	CQW49_RS12255	100%
1141	758	OB3b_Genbank_for_inparanoid.fasta	1.000	CQW49_12220	100%
1142	758	OB3b_Refseq_for_inparanoid.fasta	1.000	CQW49_RS12600	100%
1142	758	OB3b_Genbank_for_inparanoid.fasta	1.000	CQW49_12565	100%
1143	758	OB3b_Refseq_for_inparanoid.fasta	1.000	dnaJ	100%
1143	758	OB3b_Genbank_for_inparanoid.fasta	1.000	CQW49_20560	100%
1144	757	OB3b_Refseq_for_inparanoid.fasta	1.000	CQW49_RS16620	100%
1144	757	OB3b_Genbank_for_inparanoid.fasta	1.000	CQW49_16580	100%
1145	756	OB3b_Refseq_for_inparanoid.fasta	1.000	CQW49_RS01320	100%
1145	756	OB3b_Genbank_for_inparanoid.fasta	1.000	CQW49_01315	100%
1146	756	OB3b_Refseq_for_inparanoid.fasta	1.000	CQW49_RS18500	100%
1146	756	OB3b_Genbank_for_inparanoid.fasta	1.000	CQW49_18440	100%
1147	755	OB3b_Refseq_for_inparanoid.fasta	1.000	rnd	100%
1147	755	OB3b_Genbank_for_inparanoid.fasta	1.000	CQW49_02835	100%
1148	755	OB3b_Refseq_for_inparanoid.fasta	1.000	alr	100%
1148	755	OB3b_Genbank_for_inparanoid.fasta	1.000	CQW49_10790	100%
1149	755	OB3b_Refseq_for_inparanoid.fasta	1.000	CQW49_RS14560	100%
1149	755	OB3b_Genbank_for_inparanoid.fasta	1.000	CQW49_14525	100%
1150	755	OB3b_Refseq_for_inparanoid.fasta	1.000	CQW49_RS19870	100%
1150	755	OB3b_Genbank_for_inparanoid.fasta	1.000	CQW49_19815	100%
1151	754	OB3b_Refseq_for_inparanoid.fasta	1.000	CQW49_RS01205	100%
1151	754	OB3b_Genbank_for_inparanoid.fasta	1.000	CQW49_01200	100%
1152	754	OB3b_Refseq_for_inparanoid.fasta	1.000	CQW49_RS02675	100%
1152	754	OB3b_Genbank_for_inparanoid.fasta	1.000	CQW49_02665	100%
1153	754	OB3b_Refseq_for_inparanoid.fasta	1.000	CQW49_RS17805	100%
1153	754	OB3b_Genbank_for_inparanoid.fasta	1.000	CQW49_17750	100%
1154	754	OB3b_Refseq_for_inparanoid.fasta	1.000	CQW49_RS19965	100%
1154	754	OB3b_Genbank_for_inparanoid.fasta	1.000	CQW49_19900	100%
1155	753	OB3b_Refseq_for_inparanoid.fasta	1.000	CQW49_RS02525	100%
1155	753	OB3b_Genbank_for_inparanoid.fasta	1.000	CQW49_02515	100%
1156	753	OB3b_Refseq_for_inparanoid.fasta	1.000	CQW49_RS11255	100%
1156	753	OB3b_Genbank_for_inparanoid.fasta	1.000	CQW49_11225	100%
1157	753	OB3b_Refseq_for_inparanoid.fasta	1.000	cydB	100%
1157	753	OB3b_Genbank_for_inparanoid.fasta	1.000	CQW49_11625	100%
1158	752	OB3b_Refseq_for_inparanoid.fasta	1.000	CQW49_RS03075	100%
1158	752	OB3b_Genbank_for_inparanoid.fasta	1.000	CQW49_03065	100%
1159	752	OB3b_Refseq_for_inparanoid.fasta	1.000	nagA	100%
1159	752	OB3b_Genbank_for_inparanoid.fasta	1.000	CQW49_17210	100%
1160	752	OB3b_Refseq_for_inparanoid.fasta	1.000	CQW49_RS18710	100%
1160	752	OB3b_Genbank_for_inparanoid.fasta	1.000	CQW49_18650	100%
1161	751	OB3b_Refseq_for_inparanoid.fasta	1.000	rseP	100%
1161	751	OB3b_Genbank_for_inparanoid.fasta	1.000	CQW49_00460	100%
1162	751	OB3b_Refseq_for_inparanoid.fasta	1.000	CQW49_RS02420	100%
1162	751	OB3b_Genbank_for_inparanoid.fasta	1.000	CQW49_02410	100%
1163	751	OB3b_Refseq_for_inparanoid.fasta	1.000	nifV	100%
1163	751	OB3b_Genbank_for_inparanoid.fasta	1.000	CQW49_08665	100%
1164	751	OB3b_Refseq_for_inparanoid.fasta	1.000	CQW49_RS09210	100%
1164	751	OB3b_Genbank_for_inparanoid.fasta	1.000	CQW49_09190	100%
1165	751	OB3b_Refseq_for_inparanoid.fasta	1.000	CQW49_RS12320	100%
1165	751	OB3b_Genbank_for_inparanoid.fasta	1.000	CQW49_12285	100%
1166	751	OB3b_Refseq_for_inparanoid.fasta	1.000	CQW49_RS15955	100%
1166	751	OB3b_Genbank_for_inparanoid.fasta	1.000	CQW49_15920	100%
1167	751	OB3b_Refseq_for_inparanoid.fasta	1.000	CQW49_RS18105	100%
1167	751	OB3b_Genbank_for_inparanoid.fasta	1.000	CQW49_18045	100%
1168	751	OB3b_Refseq_for_inparanoid.fasta	1.000	CQW49_RS18645	100%
1168	751	OB3b_Genbank_for_inparanoid.fasta	1.000	CQW49_18585	100%
1169	750	OB3b_Refseq_for_inparanoid.fasta	1.000	CQW49_RS05395	100%
1169	750	OB3b_Genbank_for_inparanoid.fasta	1.000	CQW49_05390	100%
1170	750	OB3b_Refseq_for_inparanoid.fasta	1.000	rfbB	100%
1170	750	OB3b_Genbank_for_inparanoid.fasta	1.000	CQW49_06245	100%
1171	750	OB3b_Refseq_for_inparanoid.fasta	1.000	CQW49_RS17220	100%
1171	750	OB3b_Genbank_for_inparanoid.fasta	1.000	CQW49_17175	100%
1172	748	OB3b_Refseq_for_inparanoid.fasta	1.000	hppD	100%
1172	748	OB3b_Genbank_for_inparanoid.fasta	1.000	CQW49_05645	100%
1173	748	OB3b_Refseq_for_inparanoid.fasta	1.000	CQW49_RS09560	100%
1173	748	OB3b_Genbank_for_inparanoid.fasta	1.000	CQW49_09540	100%
1174	748	OB3b_Refseq_for_inparanoid.fasta	1.000	gcvT	100%
1174	748	OB3b_Genbank_for_inparanoid.fasta	1.000	CQW49_13365	100%
1175	748	OB3b_Refseq_for_inparanoid.fasta	1.000	CQW49_RS15475	100%
1175	748	OB3b_Genbank_for_inparanoid.fasta	1.000	CQW49_15440	100%
1176	747	OB3b_Refseq_for_inparanoid.fasta	1.000	CQW49_RS02935	100%
1176	747	OB3b_Genbank_for_inparanoid.fasta	1.000	CQW49_02925	100%
1177	747	OB3b_Refseq_for_inparanoid.fasta	1.000	CQW49_RS12110	100%
1177	747	OB3b_Genbank_for_inparanoid.fasta	1.000	CQW49_12075	100%
1178	747	OB3b_Refseq_for_inparanoid.fasta	1.000	CQW49_RS19370	100%
1178	747	OB3b_Genbank_for_inparanoid.fasta	1.000	CQW49_19315	100%
1179	746	OB3b_Refseq_for_inparanoid.fasta	1.000	CQW49_RS04770	100%
1179	746	OB3b_Genbank_for_inparanoid.fasta	1.000	CQW49_04760	100%
1180	746	OB3b_Refseq_for_inparanoid.fasta	1.000	cbiT	100%
1180	746	OB3b_Genbank_for_inparanoid.fasta	1.000	CQW49_09610	100%
1181	745	OB3b_Refseq_for_inparanoid.fasta	1.000	CQW49_RS01200	100%
1181	745	OB3b_Genbank_for_inparanoid.fasta	1.000	CQW49_01195	100%
1182	745	OB3b_Refseq_for_inparanoid.fasta	1.000	CQW49_RS04555	100%
1182	745	OB3b_Genbank_for_inparanoid.fasta	1.000	CQW49_04550	100%
1183	745	OB3b_Refseq_for_inparanoid.fasta	1.000	CQW49_RS19935	100%
1183	745	OB3b_Genbank_for_inparanoid.fasta	1.000	CQW49_19870	100%
1184	744	OB3b_Refseq_for_inparanoid.fasta	1.000	CQW49_RS03060	100%
1184	744	OB3b_Genbank_for_inparanoid.fasta	1.000	CQW49_03050	100%
1185	744	OB3b_Refseq_for_inparanoid.fasta	1.000	CQW49_RS04680	100%
1185	744	OB3b_Genbank_for_inparanoid.fasta	1.000	CQW49_04670	100%
1186	744	OB3b_Refseq_for_inparanoid.fasta	1.000	CQW49_RS04910	100%
1186	744	OB3b_Genbank_for_inparanoid.fasta	1.000	CQW49_04900	100%
1187	744	OB3b_Refseq_for_inparanoid.fasta	1.000	CQW49_RS15630	100%
1187	744	OB3b_Genbank_for_inparanoid.fasta	1.000	CQW49_15595	100%
1188	743	OB3b_Refseq_for_inparanoid.fasta	1.000	lldD	100%
1188	743	OB3b_Genbank_for_inparanoid.fasta	1.000	CQW49_17075	100%
1189	743	OB3b_Refseq_for_inparanoid.fasta	1.000	CQW49_RS18730	100%
1189	743	OB3b_Genbank_for_inparanoid.fasta	1.000	CQW49_18670	100%
1190	742	OB3b_Refseq_for_inparanoid.fasta	1.000	CQW49_RS08105	100%
1190	742	OB3b_Genbank_for_inparanoid.fasta	1.000	CQW49_08095	100%
1191	741	OB3b_Refseq_for_inparanoid.fasta	1.000	CQW49_RS01355	100%
1191	741	OB3b_Genbank_for_inparanoid.fasta	1.000	CQW49_01350	100%
1192	741	OB3b_Refseq_for_inparanoid.fasta	1.000	CQW49_RS14270	100%
1192	741	OB3b_Genbank_for_inparanoid.fasta	1.000	CQW49_14235	100%
1193	741	OB3b_Refseq_for_inparanoid.fasta	1.000	CQW49_RS20695	100%
1193	741	OB3b_Genbank_for_inparanoid.fasta	1.000	CQW49_20620	100%
1194	740	OB3b_Refseq_for_inparanoid.fasta	1.000	CQW49_RS00780	100%
1194	740	OB3b_Genbank_for_inparanoid.fasta	1.000	CQW49_00780	100%
1195	740	OB3b_Refseq_for_inparanoid.fasta	1.000	hflK	100%
1195	740	OB3b_Genbank_for_inparanoid.fasta	1.000	CQW49_02710	100%
1196	740	OB3b_Refseq_for_inparanoid.fasta	1.000	CQW49_RS02870	100%
1196	740	OB3b_Genbank_for_inparanoid.fasta	1.000	CQW49_02860	100%
1197	739	OB3b_Refseq_for_inparanoid.fasta	1.000	CQW49_RS05970	100%
1197	739	OB3b_Genbank_for_inparanoid.fasta	1.000	CQW49_05960	100%
1198	739	OB3b_Refseq_for_inparanoid.fasta	1.000	CQW49_RS16950	100%
1198	739	OB3b_Genbank_for_inparanoid.fasta	1.000	CQW49_16905	100%
1199	738	OB3b_Refseq_for_inparanoid.fasta	1.000	CQW49_RS04605	100%
1199	738	OB3b_Genbank_for_inparanoid.fasta	1.000	CQW49_04600	100%
1200	737	OB3b_Refseq_for_inparanoid.fasta	1.000	CQW49_RS09350	100%
1200	737	OB3b_Genbank_for_inparanoid.fasta	1.000	CQW49_09330	100%
1201	737	OB3b_Refseq_for_inparanoid.fasta	1.000	CQW49_RS17300	100%
1201	737	OB3b_Genbank_for_inparanoid.fasta	1.000	CQW49_17255	100%
1202	737	OB3b_Refseq_for_inparanoid.fasta	1.000	CQW49_RS19380	100%
1202	737	OB3b_Genbank_for_inparanoid.fasta	1.000	CQW49_19325	100%
1203	736	OB3b_Refseq_for_inparanoid.fasta	1.000	CQW49_RS19470	100%
1203	736	OB3b_Genbank_for_inparanoid.fasta	1.000	CQW49_19415	100%
1204	735	OB3b_Refseq_for_inparanoid.fasta	1.000	CQW49_RS01420	100%
1204	735	OB3b_Genbank_for_inparanoid.fasta	1.000	CQW49_01415	100%
1205	735	OB3b_Refseq_for_inparanoid.fasta	1.000	CQW49_RS13370	100%
1205	735	OB3b_Genbank_for_inparanoid.fasta	1.000	CQW49_13335	100%
1206	735	OB3b_Refseq_for_inparanoid.fasta	1.000	CQW49_RS15500	100%
1206	735	OB3b_Genbank_for_inparanoid.fasta	1.000	CQW49_15465	100%
1207	733	OB3b_Refseq_for_inparanoid.fasta	1.000	CQW49_RS07030	100%
1207	733	OB3b_Genbank_for_inparanoid.fasta	1.000	CQW49_07020	100%
1208	732	OB3b_Refseq_for_inparanoid.fasta	1.000	CQW49_RS06565	100%
1208	732	OB3b_Genbank_for_inparanoid.fasta	1.000	CQW49_06555	100%
1209	732	OB3b_Refseq_for_inparanoid.fasta	1.000	CQW49_RS07015	100%
1209	732	OB3b_Genbank_for_inparanoid.fasta	1.000	CQW49_07005	100%
1210	732	OB3b_Refseq_for_inparanoid.fasta	1.000	CQW49_RS08120	100%
1210	732	OB3b_Genbank_for_inparanoid.fasta	1.000	CQW49_08110	100%
1211	732	OB3b_Refseq_for_inparanoid.fasta	1.000	CQW49_RS14615	100%
1211	732	OB3b_Genbank_for_inparanoid.fasta	1.000	CQW49_14580	100%
1212	732	OB3b_Refseq_for_inparanoid.fasta	1.000	CQW49_RS16770	100%
1212	732	OB3b_Genbank_for_inparanoid.fasta	1.000	CQW49_16730	100%
1213	732	OB3b_Refseq_for_inparanoid.fasta	1.000	CQW49_RS18325	100%
1213	732	OB3b_Genbank_for_inparanoid.fasta	1.000	CQW49_18265	100%
1214	731	OB3b_Refseq_for_inparanoid.fasta	1.000	CQW49_RS00490	100%
1214	731	OB3b_Genbank_for_inparanoid.fasta	1.000	CQW49_00490	100%
1215	731	OB3b_Refseq_for_inparanoid.fasta	1.000	CQW49_RS02685	100%
1215	731	OB3b_Genbank_for_inparanoid.fasta	1.000	CQW49_02675	100%
1216	731	OB3b_Refseq_for_inparanoid.fasta	1.000	CQW49_RS04495	100%
1216	731	OB3b_Genbank_for_inparanoid.fasta	1.000	CQW49_04490	100%
1217	731	OB3b_Refseq_for_inparanoid.fasta	1.000	CQW49_RS05365	100%
1217	731	OB3b_Genbank_for_inparanoid.fasta	1.000	CQW49_05360	100%
1218	728	OB3b_Refseq_for_inparanoid.fasta	1.000	mtnA	100%
1218	728	OB3b_Genbank_for_inparanoid.fasta	1.000	CQW49_05580	100%
1219	728	OB3b_Refseq_for_inparanoid.fasta	1.000	CQW49_RS06725	100%
1219	728	OB3b_Genbank_for_inparanoid.fasta	1.000	CQW49_06715	100%
1220	728	OB3b_Refseq_for_inparanoid.fasta	1.000	CQW49_RS15795	100%
1220	728	OB3b_Genbank_for_inparanoid.fasta	1.000	CQW49_15760	100%
1221	727	OB3b_Refseq_for_inparanoid.fasta	1.000	CQW49_RS08655	100%
1221	727	OB3b_Genbank_for_inparanoid.fasta	1.000	CQW49_08645	100%
1222	727	OB3b_Refseq_for_inparanoid.fasta	1.000	CQW49_RS16540	100%
1222	727	OB3b_Genbank_for_inparanoid.fasta	1.000	CQW49_16500	100%
1223	727	OB3b_Refseq_for_inparanoid.fasta	1.000	CQW49_RS17070	100%
1223	727	OB3b_Genbank_for_inparanoid.fasta	1.000	CQW49_17025	100%
1224	726	OB3b_Refseq_for_inparanoid.fasta	1.000	CQW49_RS06105	100%
1224	726	OB3b_Genbank_for_inparanoid.fasta	1.000	CQW49_06095	100%
1225	726	OB3b_Refseq_for_inparanoid.fasta	1.000	CQW49_RS09820	100%
1225	726	OB3b_Genbank_for_inparanoid.fasta	1.000	CQW49_09800	100%
1226	726	OB3b_Refseq_for_inparanoid.fasta	1.000	CQW49_RS16805	100%
1226	726	OB3b_Genbank_for_inparanoid.fasta	1.000	CQW49_16765	100%
1227	725	OB3b_Refseq_for_inparanoid.fasta	1.000	CQW49_RS08860	100%
1227	725	OB3b_Genbank_for_inparanoid.fasta	1.000	CQW49_08850	100%
1228	725	OB3b_Refseq_for_inparanoid.fasta	1.000	CQW49_RS12115	100%
1228	725	OB3b_Genbank_for_inparanoid.fasta	1.000	CQW49_12080	100%
1229	725	OB3b_Refseq_for_inparanoid.fasta	1.000	CQW49_RS17940	100%
1229	725	OB3b_Genbank_for_inparanoid.fasta	1.000	CQW49_17885	100%
1230	725	OB3b_Refseq_for_inparanoid.fasta	1.000	CQW49_RS20375	100%
1230	725	OB3b_Genbank_for_inparanoid.fasta	1.000	CQW49_20305	100%
1231	724	OB3b_Refseq_for_inparanoid.fasta	1.000	CQW49_RS02225	100%
1231	724	OB3b_Genbank_for_inparanoid.fasta	1.000	CQW49_02220	100%
1232	724	OB3b_Refseq_for_inparanoid.fasta	1.000	CQW49_RS03150	100%
1232	724	OB3b_Genbank_for_inparanoid.fasta	1.000	CQW49_03140	100%
1233	724	OB3b_Refseq_for_inparanoid.fasta	1.000	ald	100%
1233	724	OB3b_Genbank_for_inparanoid.fasta	1.000	CQW49_12010	100%
1234	724	OB3b_Refseq_for_inparanoid.fasta	1.000	CQW49_RS14230	100%
1234	724	OB3b_Genbank_for_inparanoid.fasta	1.000	CQW49_14195	100%
1235	724	OB3b_Refseq_for_inparanoid.fasta	1.000	CQW49_RS20115	100%
1235	724	OB3b_Genbank_for_inparanoid.fasta	1.000	CQW49_20050	100%
1236	723	OB3b_Refseq_for_inparanoid.fasta	1.000	CQW49_RS00790	100%
1236	723	OB3b_Genbank_for_inparanoid.fasta	1.000	CQW49_00790	100%
1237	723	OB3b_Refseq_for_inparanoid.fasta	1.000	CQW49_RS10345	100%
1237	723	OB3b_Genbank_for_inparanoid.fasta	1.000	CQW49_10320	100%
1238	723	OB3b_Refseq_for_inparanoid.fasta	1.000	CQW49_RS17555	100%
1238	723	OB3b_Genbank_for_inparanoid.fasta	1.000	CQW49_17500	100%
1239	722	OB3b_Refseq_for_inparanoid.fasta	1.000	CQW49_RS00750	100%
1239	722	OB3b_Genbank_for_inparanoid.fasta	1.000	CQW49_00750	100%
1240	722	OB3b_Refseq_for_inparanoid.fasta	1.000	CQW49_RS01440	100%
1240	722	OB3b_Genbank_for_inparanoid.fasta	1.000	CQW49_01435	100%
1241	722	OB3b_Refseq_for_inparanoid.fasta	1.000	CQW49_RS03055	100%
1241	722	OB3b_Genbank_for_inparanoid.fasta	1.000	CQW49_03045	100%
1242	721	OB3b_Refseq_for_inparanoid.fasta	1.000	CQW49_RS16085	100%
1242	721	OB3b_Genbank_for_inparanoid.fasta	1.000	CQW49_16050	100%
1243	720	OB3b_Refseq_for_inparanoid.fasta	1.000	CQW49_RS00855	100%
1243	720	OB3b_Genbank_for_inparanoid.fasta	1.000	CQW49_00855	100%
1244	720	OB3b_Refseq_for_inparanoid.fasta	1.000	CQW49_RS09280	100%
1244	720	OB3b_Genbank_for_inparanoid.fasta	1.000	CQW49_09260	100%
1245	720	OB3b_Refseq_for_inparanoid.fasta	1.000	CQW49_RS12855	100%
1245	720	OB3b_Genbank_for_inparanoid.fasta	1.000	CQW49_12820	100%
1246	720	OB3b_Refseq_for_inparanoid.fasta	1.000	CQW49_RS19520	100%
1246	720	OB3b_Genbank_for_inparanoid.fasta	1.000	CQW49_19465	100%
1247	719	OB3b_Refseq_for_inparanoid.fasta	1.000	CQW49_RS02960	100%
1247	719	OB3b_Genbank_for_inparanoid.fasta	1.000	CQW49_02950	100%
1248	719	OB3b_Refseq_for_inparanoid.fasta	1.000	CQW49_RS03835	100%
1248	719	OB3b_Genbank_for_inparanoid.fasta	1.000	CQW49_03825	100%
1249	719	OB3b_Refseq_for_inparanoid.fasta	1.000	CQW49_RS06970	100%
1249	719	OB3b_Genbank_for_inparanoid.fasta	1.000	CQW49_06960	100%
1250	719	OB3b_Refseq_for_inparanoid.fasta	1.000	ribD	100%
1250	719	OB3b_Genbank_for_inparanoid.fasta	1.000	CQW49_19520	100%
1251	718	OB3b_Refseq_for_inparanoid.fasta	1.000	pdhA	100%
1251	718	OB3b_Refseq_for_inparanoid.fasta	1.000	pdhA	100%
1251	718	OB3b_Refseq_for_inparanoid.fasta	1.000	pdhA	100%
1251	718	OB3b_Refseq_for_inparanoid.fasta	1.000	pdhA	100%
1251	718	OB3b_Genbank_for_inparanoid.fasta	1.000	CQW49_06725	100%
1252	718	OB3b_Refseq_for_inparanoid.fasta	1.000	CQW49_RS03750	100%
1252	718	OB3b_Genbank_for_inparanoid.fasta	1.000	CQW49_03740	100%
1253	718	OB3b_Refseq_for_inparanoid.fasta	1.000	CQW49_RS08450	100%
1253	718	OB3b_Genbank_for_inparanoid.fasta	1.000	CQW49_08440	100%
1254	718	OB3b_Refseq_for_inparanoid.fasta	1.000	CQW49_RS14550	100%
1254	718	OB3b_Genbank_for_inparanoid.fasta	1.000	CQW49_14515	100%
1255	717	OB3b_Refseq_for_inparanoid.fasta	1.000	lpxB	100%
1255	717	OB3b_Genbank_for_inparanoid.fasta	1.000	CQW49_00485	100%
1256	717	OB3b_Refseq_for_inparanoid.fasta	1.000	CQW49_RS16915	100%
1256	717	OB3b_Genbank_for_inparanoid.fasta	1.000	CQW49_16870	100%
1257	716	OB3b_Refseq_for_inparanoid.fasta	1.000	CQW49_RS09395	100%
1257	716	OB3b_Genbank_for_inparanoid.fasta	1.000	CQW49_09375	100%
1258	716	OB3b_Refseq_for_inparanoid.fasta	1.000	CQW49_RS16910	100%
1258	716	OB3b_Genbank_for_inparanoid.fasta	1.000	CQW49_16865	100%
1259	716	OB3b_Refseq_for_inparanoid.fasta	1.000	CQW49_RS18715	100%
1259	716	OB3b_Genbank_for_inparanoid.fasta	1.000	CQW49_18655	100%
1260	715	OB3b_Refseq_for_inparanoid.fasta	1.000	CQW49_RS01555	100%
1260	715	OB3b_Genbank_for_inparanoid.fasta	1.000	CQW49_01550	100%
1261	715	OB3b_Refseq_for_inparanoid.fasta	1.000	mutY	100%
1261	715	OB3b_Genbank_for_inparanoid.fasta	1.000	CQW49_04800	100%
1262	715	OB3b_Refseq_for_inparanoid.fasta	1.000	CQW49_RS05010	100%
1262	715	OB3b_Genbank_for_inparanoid.fasta	1.000	CQW49_05005	100%
1263	715	OB3b_Refseq_for_inparanoid.fasta	1.000	CQW49_RS09760	100%
1263	715	OB3b_Genbank_for_inparanoid.fasta	1.000	CQW49_09740	100%
1264	715	OB3b_Refseq_for_inparanoid.fasta	1.000	CQW49_RS13500	100%
1264	715	OB3b_Genbank_for_inparanoid.fasta	1.000	CQW49_13465	100%
1265	715	OB3b_Refseq_for_inparanoid.fasta	1.000	CQW49_RS18455	100%
1265	715	OB3b_Genbank_for_inparanoid.fasta	1.000	CQW49_18395	100%
1266	715	OB3b_Refseq_for_inparanoid.fasta	1.000	CQW49_RS18845	100%
1266	715	OB3b_Genbank_for_inparanoid.fasta	1.000	CQW49_18785	100%
1267	715	OB3b_Refseq_for_inparanoid.fasta	1.000	CQW49_RS19600	100%
1267	715	OB3b_Genbank_for_inparanoid.fasta	1.000	CQW49_19545	100%
1268	714	OB3b_Refseq_for_inparanoid.fasta	1.000	CQW49_RS00980	100%
1268	714	OB3b_Genbank_for_inparanoid.fasta	1.000	CQW49_00980	100%
1269	714	OB3b_Refseq_for_inparanoid.fasta	1.000	CQW49_RS01560	100%
1269	714	OB3b_Genbank_for_inparanoid.fasta	1.000	CQW49_01555	100%
1270	714	OB3b_Refseq_for_inparanoid.fasta	1.000	cas7u	100%
1270	714	OB3b_Genbank_for_inparanoid.fasta	1.000	CQW49_05810	100%
1271	714	OB3b_Refseq_for_inparanoid.fasta	1.000	dnaN	100%
1271	714	OB3b_Genbank_for_inparanoid.fasta	1.000	CQW49_07700	100%
1272	714	OB3b_Refseq_for_inparanoid.fasta	1.000	CQW49_RS16210	100%
1272	714	OB3b_Genbank_for_inparanoid.fasta	1.000	CQW49_16175	100%
1273	714	OB3b_Refseq_for_inparanoid.fasta	1.000	CQW49_RS18315	100%
1273	714	OB3b_Genbank_for_inparanoid.fasta	1.000	CQW49_18255	100%
1274	713	OB3b_Refseq_for_inparanoid.fasta	1.000	CQW49_RS01860	100%
1274	713	OB3b_Genbank_for_inparanoid.fasta	1.000	CQW49_01855	100%
1275	713	OB3b_Refseq_for_inparanoid.fasta	1.000	CQW49_RS15055	100%
1275	713	OB3b_Genbank_for_inparanoid.fasta	1.000	CQW49_15020	100%
1276	713	OB3b_Refseq_for_inparanoid.fasta	1.000	ribB	100%
1276	713	OB3b_Genbank_for_inparanoid.fasta	1.000	CQW49_18090	100%
1277	712	OB3b_Refseq_for_inparanoid.fasta	1.000	CQW49_RS16930	100%
1277	712	OB3b_Genbank_for_inparanoid.fasta	1.000	CQW49_16885	100%
1278	712	OB3b_Refseq_for_inparanoid.fasta	1.000	leuB	100%
1278	712	OB3b_Genbank_for_inparanoid.fasta	1.000	CQW49_18925	100%
1279	712	OB3b_Refseq_for_inparanoid.fasta	1.000	CQW49_RS20750	100%
1279	712	OB3b_Genbank_for_inparanoid.fasta	1.000	CQW49_20675	100%
1280	711	OB3b_Refseq_for_inparanoid.fasta	1.000	CQW49_RS03505	100%
1280	711	OB3b_Genbank_for_inparanoid.fasta	1.000	CQW49_03495	100%
1281	711	OB3b_Refseq_for_inparanoid.fasta	1.000	CQW49_RS06745	100%
1281	711	OB3b_Genbank_for_inparanoid.fasta	1.000	CQW49_06735	100%
1282	710	OB3b_Refseq_for_inparanoid.fasta	1.000	CQW49_RS13115	100%
1282	710	OB3b_Genbank_for_inparanoid.fasta	1.000	CQW49_13080	100%
1283	708	OB3b_Refseq_for_inparanoid.fasta	1.000	trbG	100%
1283	708	OB3b_Refseq_for_inparanoid.fasta	1.000	trbG	100%
1283	708	OB3b_Refseq_for_inparanoid.fasta	1.000	trbG	100%
1283	708	OB3b_Refseq_for_inparanoid.fasta	1.000	trbG	100%
1283	708	OB3b_Refseq_for_inparanoid.fasta	1.000	trbG	100%
1283	708	OB3b_Refseq_for_inparanoid.fasta	1.000	trbG	100%
1283	708	OB3b_Refseq_for_inparanoid.fasta	1.000	trbG	100%
1283	708	OB3b_Refseq_for_inparanoid.fasta	1.000	trbG	100%
1283	708	OB3b_Refseq_for_inparanoid.fasta	1.000	trbG	100%
1283	708	OB3b_Genbank_for_inparanoid.fasta	1.000	CQW49_14935	94%
1283	708	OB3b_Genbank_for_inparanoid.fasta	1.000	CQW49_14635	96%
1284	708	OB3b_Refseq_for_inparanoid.fasta	1.000	CQW49_RS01915	100%
1284	708	OB3b_Genbank_for_inparanoid.fasta	1.000	CQW49_01910	100%
1285	708	OB3b_Refseq_for_inparanoid.fasta	1.000	CQW49_RS08340	100%
1285	708	OB3b_Genbank_for_inparanoid.fasta	1.000	CQW49_08330	100%
1286	708	OB3b_Refseq_for_inparanoid.fasta	1.000	CQW49_RS11245	100%
1286	708	OB3b_Genbank_for_inparanoid.fasta	1.000	CQW49_11215	100%
1287	708	OB3b_Refseq_for_inparanoid.fasta	1.000	CQW49_RS12545	100%
1287	708	OB3b_Genbank_for_inparanoid.fasta	1.000	CQW49_12510	100%
1288	708	OB3b_Refseq_for_inparanoid.fasta	1.000	CQW49_RS17785	100%
1288	708	OB3b_Genbank_for_inparanoid.fasta	1.000	CQW49_17730	100%
1289	708	OB3b_Refseq_for_inparanoid.fasta	1.000	CQW49_RS21150	100%
1289	708	OB3b_Genbank_for_inparanoid.fasta	1.000	CQW49_21075	100%
1290	707	OB3b_Refseq_for_inparanoid.fasta	1.000	CQW49_RS01210	100%
1290	707	OB3b_Genbank_for_inparanoid.fasta	1.000	CQW49_01205	100%
1291	707	OB3b_Refseq_for_inparanoid.fasta	1.000	CQW49_RS02280	100%
1291	707	OB3b_Genbank_for_inparanoid.fasta	1.000	CQW49_02275	100%
1292	707	OB3b_Refseq_for_inparanoid.fasta	1.000	CQW49_RS03920	100%
1292	707	OB3b_Genbank_for_inparanoid.fasta	1.000	CQW49_03910	100%
1293	707	OB3b_Refseq_for_inparanoid.fasta	1.000	CQW49_RS08320	100%
1293	707	OB3b_Genbank_for_inparanoid.fasta	1.000	CQW49_08310	100%
1294	707	OB3b_Refseq_for_inparanoid.fasta	1.000	CQW49_RS09415	100%
1294	707	OB3b_Genbank_for_inparanoid.fasta	1.000	CQW49_09395	100%
1295	707	OB3b_Refseq_for_inparanoid.fasta	1.000	obgE	100%
1295	707	OB3b_Genbank_for_inparanoid.fasta	1.000	CQW49_12710	100%
1296	707	OB3b_Refseq_for_inparanoid.fasta	1.000	CQW49_RS14015	100%
1296	707	OB3b_Genbank_for_inparanoid.fasta	1.000	CQW49_13980	100%
1297	706	OB3b_Refseq_for_inparanoid.fasta	1.000	CQW49_RS04820	100%
1297	706	OB3b_Genbank_for_inparanoid.fasta	1.000	CQW49_04810	100%
1298	706	OB3b_Refseq_for_inparanoid.fasta	1.000	CQW49_RS07955	100%
1298	706	OB3b_Genbank_for_inparanoid.fasta	1.000	CQW49_07945	100%
1299	706	OB3b_Refseq_for_inparanoid.fasta	1.000	CQW49_RS20855	100%
1299	706	OB3b_Genbank_for_inparanoid.fasta	1.000	CQW49_20780	100%
1300	705	OB3b_Refseq_for_inparanoid.fasta	1.000	CQW49_RS03735	100%
1300	705	OB3b_Genbank_for_inparanoid.fasta	1.000	CQW49_03725	100%
1301	705	OB3b_Refseq_for_inparanoid.fasta	1.000	CQW49_RS05755	100%
1301	705	OB3b_Genbank_for_inparanoid.fasta	1.000	CQW49_05745	100%
1302	703	OB3b_Refseq_for_inparanoid.fasta	1.000	CQW49_RS08110	100%
1302	703	OB3b_Genbank_for_inparanoid.fasta	1.000	CQW49_08100	100%
1303	703	OB3b_Refseq_for_inparanoid.fasta	1.000	CQW49_RS09970	100%
1303	703	OB3b_Genbank_for_inparanoid.fasta	1.000	CQW49_09945	100%
1304	703	OB3b_Refseq_for_inparanoid.fasta	1.000	CQW49_RS15245	100%
1304	703	OB3b_Genbank_for_inparanoid.fasta	1.000	CQW49_15210	100%
1305	702	OB3b_Refseq_for_inparanoid.fasta	1.000	CQW49_RS00030	100%
1305	702	OB3b_Genbank_for_inparanoid.fasta	1.000	CQW49_00030	100%
1306	701	OB3b_Refseq_for_inparanoid.fasta	1.000	CQW49_RS01330	100%
1306	701	OB3b_Genbank_for_inparanoid.fasta	1.000	CQW49_01325	100%
1307	701	OB3b_Refseq_for_inparanoid.fasta	1.000	CQW49_RS09490	100%
1307	701	OB3b_Genbank_for_inparanoid.fasta	1.000	CQW49_09470	100%
1308	701	OB3b_Refseq_for_inparanoid.fasta	1.000	CQW49_RS12210	100%
1308	701	OB3b_Genbank_for_inparanoid.fasta	1.000	CQW49_12175	100%
1309	701	OB3b_Refseq_for_inparanoid.fasta	1.000	rpsB	100%
1309	701	OB3b_Genbank_for_inparanoid.fasta	1.000	CQW49_15665	100%
1310	701	OB3b_Refseq_for_inparanoid.fasta	1.000	CQW49_RS20325	100%
1310	701	OB3b_Genbank_for_inparanoid.fasta	1.000	CQW49_20255	100%
1311	701	OB3b_Refseq_for_inparanoid.fasta	1.000	CQW49_RS21005	100%
1311	701	OB3b_Genbank_for_inparanoid.fasta	1.000	CQW49_20930	100%
1312	700	OB3b_Refseq_for_inparanoid.fasta	1.000	CQW49_RS02065	100%
1312	700	OB3b_Genbank_for_inparanoid.fasta	1.000	CQW49_02060	100%
1313	700	OB3b_Refseq_for_inparanoid.fasta	1.000	murG	100%
1313	700	OB3b_Genbank_for_inparanoid.fasta	1.000	CQW49_11230	100%
1314	700	OB3b_Refseq_for_inparanoid.fasta	1.000	CQW49_RS16250	100%
1314	700	OB3b_Genbank_for_inparanoid.fasta	1.000	CQW49_16215	100%
1315	699	OB3b_Refseq_for_inparanoid.fasta	1.000	CQW49_RS15600	100%
1315	699	OB3b_Genbank_for_inparanoid.fasta	1.000	CQW49_15565	100%
1316	699	OB3b_Refseq_for_inparanoid.fasta	1.000	CQW49_RS18015	100%
1316	699	OB3b_Genbank_for_inparanoid.fasta	1.000	CQW49_17960	100%
1317	698	OB3b_Refseq_for_inparanoid.fasta	1.000	ccmI	100%
1317	698	OB3b_Genbank_for_inparanoid.fasta	1.000	CQW49_11300	100%
1318	698	OB3b_Refseq_for_inparanoid.fasta	1.000	CQW49_RS20545	100%
1318	698	OB3b_Genbank_for_inparanoid.fasta	1.000	CQW49_20475	100%
1319	697	OB3b_Refseq_for_inparanoid.fasta	1.000	CQW49_RS04675	100%
1319	697	OB3b_Genbank_for_inparanoid.fasta	1.000	CQW49_04665	100%
1320	697	OB3b_Refseq_for_inparanoid.fasta	1.000	CQW49_RS18830	100%
1320	697	OB3b_Genbank_for_inparanoid.fasta	1.000	CQW49_18770	100%
1321	696	OB3b_Refseq_for_inparanoid.fasta	1.000	CQW49_RS07840	100%
1321	696	OB3b_Genbank_for_inparanoid.fasta	1.000	CQW49_07830	100%
1322	696	OB3b_Refseq_for_inparanoid.fasta	1.000	CQW49_RS09710	100%
1322	696	OB3b_Genbank_for_inparanoid.fasta	1.000	CQW49_09690	100%
1323	696	OB3b_Refseq_for_inparanoid.fasta	1.000	CQW49_RS11640	100%
1323	696	OB3b_Genbank_for_inparanoid.fasta	1.000	CQW49_11605	100%
1324	695	OB3b_Refseq_for_inparanoid.fasta	1.000	pstS	100%
1324	695	OB3b_Refseq_for_inparanoid.fasta	1.000	pstS	100%
1324	695	OB3b_Refseq_for_inparanoid.fasta	1.000	pstS	100%
1324	695	OB3b_Refseq_for_inparanoid.fasta	1.000	pstS	100%
1324	695	OB3b_Genbank_for_inparanoid.fasta	1.000	CQW49_15930	100%
1325	695	OB3b_Refseq_for_inparanoid.fasta	1.000	CQW49_RS05200	100%
1325	695	OB3b_Genbank_for_inparanoid.fasta	1.000	CQW49_05195	100%
1326	695	OB3b_Refseq_for_inparanoid.fasta	1.000	CQW49_RS06715	100%
1326	695	OB3b_Genbank_for_inparanoid.fasta	1.000	CQW49_06705	100%
1327	695	OB3b_Refseq_for_inparanoid.fasta	1.000	modC	100%
1327	695	OB3b_Genbank_for_inparanoid.fasta	1.000	CQW49_16795	100%
1328	695	OB3b_Refseq_for_inparanoid.fasta	1.000	hrcA	100%
1328	695	OB3b_Genbank_for_inparanoid.fasta	1.000	CQW49_17080	100%
1329	694	OB3b_Refseq_for_inparanoid.fasta	1.000	CQW49_RS03955	100%
1329	694	OB3b_Genbank_for_inparanoid.fasta	1.000	CQW49_03945	100%
1330	694	OB3b_Refseq_for_inparanoid.fasta	1.000	CQW49_RS14305	100%
1330	694	OB3b_Genbank_for_inparanoid.fasta	1.000	CQW49_14270	100%
1331	693	OB3b_Refseq_for_inparanoid.fasta	1.000	CQW49_RS18100	100%
1331	693	OB3b_Genbank_for_inparanoid.fasta	1.000	CQW49_18040	100%
1332	693	OB3b_Refseq_for_inparanoid.fasta	1.000	CQW49_RS18530	100%
1332	693	OB3b_Genbank_for_inparanoid.fasta	1.000	CQW49_18470	100%
1333	692	OB3b_Refseq_for_inparanoid.fasta	1.000	CQW49_RS12195	100%
1333	692	OB3b_Genbank_for_inparanoid.fasta	1.000	CQW49_12160	100%
1334	692	OB3b_Refseq_for_inparanoid.fasta	1.000	CQW49_RS12820	100%
1334	692	OB3b_Genbank_for_inparanoid.fasta	1.000	CQW49_12785	100%
1335	692	OB3b_Refseq_for_inparanoid.fasta	1.000	CQW49_RS14390	100%
1335	692	OB3b_Genbank_for_inparanoid.fasta	1.000	CQW49_14355	100%
1336	691	OB3b_Refseq_for_inparanoid.fasta	1.000	CQW49_RS03115	100%
1336	691	OB3b_Genbank_for_inparanoid.fasta	1.000	CQW49_03105	100%
1337	691	OB3b_Refseq_for_inparanoid.fasta	1.000	lptG	100%
1337	691	OB3b_Genbank_for_inparanoid.fasta	1.000	CQW49_05040	100%
1338	691	OB3b_Refseq_for_inparanoid.fasta	1.000	tsaD	100%
1338	691	OB3b_Genbank_for_inparanoid.fasta	1.000	CQW49_11590	100%
1339	691	OB3b_Refseq_for_inparanoid.fasta	1.000	CQW49_RS12455	100%
1339	691	OB3b_Genbank_for_inparanoid.fasta	1.000	CQW49_12420	100%
1340	691	OB3b_Refseq_for_inparanoid.fasta	1.000	CQW49_RS19955	100%
1340	691	OB3b_Genbank_for_inparanoid.fasta	1.000	CQW49_19890	100%
1341	690	OB3b_Refseq_for_inparanoid.fasta	1.000	CQW49_RS00140	100%
1341	690	OB3b_Genbank_for_inparanoid.fasta	1.000	CQW49_00140	100%
1342	690	OB3b_Refseq_for_inparanoid.fasta	1.000	CQW49_RS09305	100%
1342	690	OB3b_Genbank_for_inparanoid.fasta	1.000	CQW49_09285	100%
1343	690	OB3b_Refseq_for_inparanoid.fasta	1.000	CQW49_RS09985	100%
1343	690	OB3b_Genbank_for_inparanoid.fasta	1.000	CQW49_09960	100%
1344	690	OB3b_Refseq_for_inparanoid.fasta	1.000	CQW49_RS11855	100%
1344	690	OB3b_Genbank_for_inparanoid.fasta	1.000	CQW49_11820	100%
1345	689	OB3b_Refseq_for_inparanoid.fasta	1.000	CQW49_RS09450	100%
1345	689	OB3b_Genbank_for_inparanoid.fasta	1.000	CQW49_09430	100%
1346	689	OB3b_Refseq_for_inparanoid.fasta	1.000	CQW49_RS20160	100%
1346	689	OB3b_Genbank_for_inparanoid.fasta	1.000	CQW49_20095	100%
1347	688	OB3b_Refseq_for_inparanoid.fasta	1.000	CQW49_RS00190	100%
1347	688	OB3b_Genbank_for_inparanoid.fasta	1.000	CQW49_00190	100%
1348	688	OB3b_Refseq_for_inparanoid.fasta	1.000	CQW49_RS03875	100%
1348	688	OB3b_Genbank_for_inparanoid.fasta	1.000	CQW49_03865	100%
1349	688	OB3b_Refseq_for_inparanoid.fasta	1.000	CQW49_RS19330	100%
1349	688	OB3b_Genbank_for_inparanoid.fasta	1.000	CQW49_19275	100%
1350	687	OB3b_Refseq_for_inparanoid.fasta	1.000	CQW49_RS03720	100%
1350	687	OB3b_Genbank_for_inparanoid.fasta	1.000	CQW49_03710	100%
1351	687	OB3b_Refseq_for_inparanoid.fasta	1.000	CQW49_RS10325	100%
1351	687	OB3b_Genbank_for_inparanoid.fasta	1.000	CQW49_10300	100%
1352	686	OB3b_Refseq_for_inparanoid.fasta	1.000	CQW49_RS00100	100%
1352	686	OB3b_Genbank_for_inparanoid.fasta	1.000	CQW49_00100	100%
1353	686	OB3b_Refseq_for_inparanoid.fasta	1.000	lpxD	100%
1353	686	OB3b_Genbank_for_inparanoid.fasta	1.000	CQW49_00470	100%
1354	686	OB3b_Refseq_for_inparanoid.fasta	1.000	hypE	100%
1354	686	OB3b_Genbank_for_inparanoid.fasta	1.000	CQW49_03585	100%
1355	686	OB3b_Refseq_for_inparanoid.fasta	1.000	CQW49_RS07715	100%
1355	686	OB3b_Genbank_for_inparanoid.fasta	1.000	CQW49_07705	100%
1356	686	OB3b_Refseq_for_inparanoid.fasta	1.000	CQW49_RS10000	100%
1356	686	OB3b_Genbank_for_inparanoid.fasta	1.000	CQW49_09975	100%
1357	685	OB3b_Refseq_for_inparanoid.fasta	1.000	CQW49_RS04940	100%
1357	685	OB3b_Genbank_for_inparanoid.fasta	1.000	CQW49_04935	100%
1358	685	OB3b_Refseq_for_inparanoid.fasta	1.000	CQW49_RS12490	100%
1358	685	OB3b_Genbank_for_inparanoid.fasta	1.000	CQW49_12455	100%
1359	685	OB3b_Refseq_for_inparanoid.fasta	1.000	CQW49_RS12715	100%
1359	685	OB3b_Genbank_for_inparanoid.fasta	1.000	CQW49_12680	100%
1360	685	OB3b_Refseq_for_inparanoid.fasta	1.000	CQW49_RS12970	100%
1360	685	OB3b_Genbank_for_inparanoid.fasta	1.000	CQW49_12935	100%
1361	685	OB3b_Refseq_for_inparanoid.fasta	1.000	CQW49_RS18545	100%
1361	685	OB3b_Genbank_for_inparanoid.fasta	1.000	CQW49_18485	100%
1362	684	OB3b_Refseq_for_inparanoid.fasta	1.000	CQW49_RS00990	100%
1362	684	OB3b_Genbank_for_inparanoid.fasta	1.000	CQW49_00990	100%
1363	684	OB3b_Refseq_for_inparanoid.fasta	1.000	CQW49_RS07155	100%
1363	684	OB3b_Genbank_for_inparanoid.fasta	1.000	CQW49_07145	100%
1364	684	OB3b_Refseq_for_inparanoid.fasta	1.000	recA	100%
1364	684	OB3b_Genbank_for_inparanoid.fasta	1.000	CQW49_11110	100%
1365	684	OB3b_Refseq_for_inparanoid.fasta	1.000	CQW49_RS15025	100%
1365	684	OB3b_Genbank_for_inparanoid.fasta	1.000	CQW49_14990	100%
1366	683	OB3b_Refseq_for_inparanoid.fasta	1.000	CQW49_RS01380	100%
1366	683	OB3b_Genbank_for_inparanoid.fasta	1.000	CQW49_01375	100%
1367	683	OB3b_Refseq_for_inparanoid.fasta	1.000	CQW49_RS11700	100%
1367	683	OB3b_Genbank_for_inparanoid.fasta	1.000	CQW49_11665	100%
1368	683	OB3b_Refseq_for_inparanoid.fasta	1.000	CQW49_RS17825	100%
1368	683	OB3b_Genbank_for_inparanoid.fasta	1.000	CQW49_17770	100%
1369	682	OB3b_Refseq_for_inparanoid.fasta	1.000	CQW49_RS15960	100%
1369	682	OB3b_Genbank_for_inparanoid.fasta	1.000	CQW49_15925	100%
1370	682	OB3b_Refseq_for_inparanoid.fasta	1.000	flhB	100%
1370	682	OB3b_Genbank_for_inparanoid.fasta	1.000	CQW49_18740	100%
1371	681	OB3b_Refseq_for_inparanoid.fasta	1.000	CQW49_RS01305	100%
1371	681	OB3b_Genbank_for_inparanoid.fasta	1.000	CQW49_01300	100%
1372	681	OB3b_Refseq_for_inparanoid.fasta	1.000	CQW49_RS05640	100%
1372	681	OB3b_Genbank_for_inparanoid.fasta	1.000	CQW49_05630	100%
1373	680	OB3b_Refseq_for_inparanoid.fasta	1.000	CQW49_RS02840	100%
1373	680	OB3b_Genbank_for_inparanoid.fasta	1.000	CQW49_02830	100%
1374	680	OB3b_Refseq_for_inparanoid.fasta	1.000	CQW49_RS09690	100%
1374	680	OB3b_Genbank_for_inparanoid.fasta	1.000	CQW49_09670	100%
1375	680	OB3b_Refseq_for_inparanoid.fasta	1.000	CQW49_RS13820	100%
1375	680	OB3b_Genbank_for_inparanoid.fasta	1.000	CQW49_13785	100%
1376	679	OB3b_Refseq_for_inparanoid.fasta	1.000	CQW49_RS00690	100%
1376	679	OB3b_Genbank_for_inparanoid.fasta	1.000	CQW49_00690	100%
1377	679	OB3b_Refseq_for_inparanoid.fasta	1.000	CQW49_RS01500	100%
1377	679	OB3b_Genbank_for_inparanoid.fasta	1.000	CQW49_01495	100%
1378	679	OB3b_Refseq_for_inparanoid.fasta	1.000	CQW49_RS12170	100%
1378	679	OB3b_Genbank_for_inparanoid.fasta	1.000	CQW49_12135	100%
1379	679	OB3b_Refseq_for_inparanoid.fasta	1.000	CQW49_RS21050	100%
1379	679	OB3b_Genbank_for_inparanoid.fasta	1.000	CQW49_20975	100%
1380	678	OB3b_Refseq_for_inparanoid.fasta	1.000	CQW49_RS03565	100%
1380	678	OB3b_Genbank_for_inparanoid.fasta	1.000	CQW49_03555	100%
1381	677	OB3b_Refseq_for_inparanoid.fasta	1.000	hypB	100%
1381	677	OB3b_Genbank_for_inparanoid.fasta	1.000	CQW49_03565	100%
1382	677	OB3b_Refseq_for_inparanoid.fasta	1.000	trpS	100%
1382	677	OB3b_Genbank_for_inparanoid.fasta	1.000	CQW49_04340	100%
1383	677	OB3b_Refseq_for_inparanoid.fasta	1.000	CQW49_RS06810	100%
1383	677	OB3b_Genbank_for_inparanoid.fasta	1.000	CQW49_06800	100%
1384	677	OB3b_Refseq_for_inparanoid.fasta	1.000	CQW49_RS20060	100%
1384	677	OB3b_Genbank_for_inparanoid.fasta	1.000	CQW49_19995	100%
1385	676	OB3b_Refseq_for_inparanoid.fasta	1.000	CQW49_RS03085	100%
1385	676	OB3b_Genbank_for_inparanoid.fasta	1.000	CQW49_03075	100%
1386	676	OB3b_Refseq_for_inparanoid.fasta	1.000	CQW49_RS06145	100%
1386	676	OB3b_Genbank_for_inparanoid.fasta	1.000	CQW49_06135	100%
1387	676	OB3b_Refseq_for_inparanoid.fasta	1.000	CQW49_RS07260	100%
1387	676	OB3b_Genbank_for_inparanoid.fasta	1.000	CQW49_07250	100%
1388	676	OB3b_Refseq_for_inparanoid.fasta	1.000	CQW49_RS08900	100%
1388	676	OB3b_Genbank_for_inparanoid.fasta	1.000	CQW49_08890	100%
1389	676	OB3b_Refseq_for_inparanoid.fasta	1.000	CQW49_RS11605	100%
1389	676	OB3b_Genbank_for_inparanoid.fasta	1.000	CQW49_11570	100%
1390	676	OB3b_Refseq_for_inparanoid.fasta	1.000	CQW49_RS13150	100%
1390	676	OB3b_Genbank_for_inparanoid.fasta	1.000	CQW49_13115	100%
1391	675	OB3b_Refseq_for_inparanoid.fasta	1.000	CQW49_RS16525	100%
1391	675	OB3b_Genbank_for_inparanoid.fasta	1.000	CQW49_16485	100%
1392	675	OB3b_Refseq_for_inparanoid.fasta	1.000	cobW	100%
1392	675	OB3b_Genbank_for_inparanoid.fasta	1.000	CQW49_17845	100%
1393	675	OB3b_Refseq_for_inparanoid.fasta	1.000	CQW49_RS19505	100%
1393	675	OB3b_Genbank_for_inparanoid.fasta	1.000	CQW49_19450	100%
1394	675	OB3b_Refseq_for_inparanoid.fasta	1.000	CQW49_RS19610	100%
1394	675	OB3b_Genbank_for_inparanoid.fasta	1.000	CQW49_19555	100%
1395	674	OB3b_Refseq_for_inparanoid.fasta	1.000	CQW49_RS06910	100%
1395	674	OB3b_Genbank_for_inparanoid.fasta	1.000	CQW49_06900	100%
1396	673	OB3b_Refseq_for_inparanoid.fasta	1.000	CQW49_RS05320	100%
1396	673	OB3b_Genbank_for_inparanoid.fasta	1.000	CQW49_05315	100%
1397	673	OB3b_Refseq_for_inparanoid.fasta	1.000	CQW49_RS16230	100%
1397	673	OB3b_Genbank_for_inparanoid.fasta	1.000	CQW49_16195	100%
1398	673	OB3b_Refseq_for_inparanoid.fasta	1.000	CQW49_RS19690	100%
1398	673	OB3b_Genbank_for_inparanoid.fasta	1.000	CQW49_19635	100%
1399	672	OB3b_Refseq_for_inparanoid.fasta	1.000	CQW49_RS02275	100%
1399	672	OB3b_Genbank_for_inparanoid.fasta	1.000	CQW49_02270	100%
1400	672	OB3b_Refseq_for_inparanoid.fasta	1.000	CQW49_RS13725	100%
1400	672	OB3b_Genbank_for_inparanoid.fasta	1.000	CQW49_13690	100%
1401	672	OB3b_Refseq_for_inparanoid.fasta	1.000	CQW49_RS15205	100%
1401	672	OB3b_Genbank_for_inparanoid.fasta	1.000	CQW49_15170	100%
1402	671	OB3b_Refseq_for_inparanoid.fasta	1.000	CQW49_RS00920	100%
1402	671	OB3b_Genbank_for_inparanoid.fasta	1.000	CQW49_00920	100%
1403	670	OB3b_Refseq_for_inparanoid.fasta	1.000	cobS	100%
1403	670	OB3b_Refseq_for_inparanoid.fasta	1.000	cobS	100%
1403	670	OB3b_Genbank_for_inparanoid.fasta	1.000	CQW49_09040	100%
1404	670	OB3b_Refseq_for_inparanoid.fasta	1.000	CQW49_RS01135	100%
1404	670	OB3b_Genbank_for_inparanoid.fasta	1.000	CQW49_01135	100%
1405	670	OB3b_Refseq_for_inparanoid.fasta	1.000	CQW49_RS15575	100%
1405	670	OB3b_Genbank_for_inparanoid.fasta	1.000	CQW49_15540	100%
1406	670	OB3b_Refseq_for_inparanoid.fasta	1.000	CQW49_RS19985	100%
1406	670	OB3b_Genbank_for_inparanoid.fasta	1.000	CQW49_19920	100%
1407	669	OB3b_Refseq_for_inparanoid.fasta	1.000	CQW49_RS13125	100%
1407	669	OB3b_Genbank_for_inparanoid.fasta	1.000	CQW49_13090	100%
1408	669	OB3b_Refseq_for_inparanoid.fasta	1.000	CQW49_RS16795	100%
1408	669	OB3b_Genbank_for_inparanoid.fasta	1.000	CQW49_16755	100%
1409	669	OB3b_Refseq_for_inparanoid.fasta	1.000	CQW49_RS17440	100%
1409	669	OB3b_Genbank_for_inparanoid.fasta	1.000	CQW49_17390	100%
1410	669	OB3b_Refseq_for_inparanoid.fasta	1.000	tilS	100%
1410	669	OB3b_Genbank_for_inparanoid.fasta	1.000	CQW49_18520	100%
1411	669	OB3b_Refseq_for_inparanoid.fasta	1.000	ygbF	100%
1411	669	OB3b_Genbank_for_inparanoid.fasta	1.000	CQW49_18525	100%
1412	668	OB3b_Refseq_for_inparanoid.fasta	1.000	CQW49_RS03380	100%
1412	668	OB3b_Genbank_for_inparanoid.fasta	1.000	CQW49_03365	100%
1413	668	OB3b_Refseq_for_inparanoid.fasta	1.000	CQW49_RS06550	100%
1413	668	OB3b_Genbank_for_inparanoid.fasta	1.000	CQW49_06540	100%
1414	668	OB3b_Refseq_for_inparanoid.fasta	1.000	CQW49_RS07485	100%
1414	668	OB3b_Genbank_for_inparanoid.fasta	1.000	CQW49_07475	100%
1415	668	OB3b_Refseq_for_inparanoid.fasta	1.000	arsB	100%
1415	668	OB3b_Genbank_for_inparanoid.fasta	1.000	CQW49_11495	100%
1416	668	OB3b_Refseq_for_inparanoid.fasta	1.000	CQW49_RS18400	100%
1416	668	OB3b_Genbank_for_inparanoid.fasta	1.000	CQW49_18340	100%
1417	668	OB3b_Refseq_for_inparanoid.fasta	1.000	CQW49_RS18880	100%
1417	668	OB3b_Genbank_for_inparanoid.fasta	1.000	CQW49_18820	100%
1418	668	OB3b_Refseq_for_inparanoid.fasta	1.000	CQW49_RS20585	100%
1418	668	OB3b_Genbank_for_inparanoid.fasta	1.000	CQW49_20515	100%
1419	668	OB3b_Refseq_for_inparanoid.fasta	1.000	CQW49_RS21225	100%
1419	668	OB3b_Genbank_for_inparanoid.fasta	1.000	CQW49_21150	100%
1420	667	OB3b_Refseq_for_inparanoid.fasta	1.000	CQW49_RS03650	100%
1420	667	OB3b_Genbank_for_inparanoid.fasta	1.000	CQW49_03640	100%
1421	667	OB3b_Refseq_for_inparanoid.fasta	1.000	nifU	100%
1421	667	OB3b_Genbank_for_inparanoid.fasta	1.000	CQW49_08675	100%
1422	666	OB3b_Refseq_for_inparanoid.fasta	1.000	CQW49_RS05645	100%
1422	666	OB3b_Genbank_for_inparanoid.fasta	1.000	CQW49_05635	100%
1423	666	OB3b_Refseq_for_inparanoid.fasta	1.000	CQW49_RS10675	100%
1423	666	OB3b_Genbank_for_inparanoid.fasta	1.000	CQW49_10645	100%
1424	666	OB3b_Refseq_for_inparanoid.fasta	1.000	CQW49_RS11615	100%
1424	666	OB3b_Genbank_for_inparanoid.fasta	1.000	CQW49_11580	100%
1425	666	OB3b_Refseq_for_inparanoid.fasta	1.000	CQW49_RS12570	100%
1425	666	OB3b_Genbank_for_inparanoid.fasta	1.000	CQW49_12535	100%
1426	666	OB3b_Refseq_for_inparanoid.fasta	1.000	CQW49_RS14730	100%
1426	666	OB3b_Genbank_for_inparanoid.fasta	1.000	CQW49_14695	100%
1427	666	OB3b_Refseq_for_inparanoid.fasta	1.000	CQW49_RS16800	100%
1427	666	OB3b_Genbank_for_inparanoid.fasta	1.000	CQW49_16760	100%
1428	665	OB3b_Refseq_for_inparanoid.fasta	1.000	CQW49_RS02330	100%
1428	665	OB3b_Genbank_for_inparanoid.fasta	1.000	CQW49_02325	100%
1429	665	OB3b_Refseq_for_inparanoid.fasta	1.000	CQW49_RS04995	100%
1429	665	OB3b_Genbank_for_inparanoid.fasta	1.000	CQW49_04990	100%
1430	665	OB3b_Refseq_for_inparanoid.fasta	1.000	CQW49_RS07635	100%
1430	665	OB3b_Genbank_for_inparanoid.fasta	1.000	CQW49_07625	100%
1431	665	OB3b_Refseq_for_inparanoid.fasta	1.000	CQW49_RS14020	100%
1431	665	OB3b_Genbank_for_inparanoid.fasta	1.000	CQW49_13985	100%
1432	665	OB3b_Refseq_for_inparanoid.fasta	1.000	CQW49_RS14485	100%
1432	665	OB3b_Genbank_for_inparanoid.fasta	1.000	CQW49_14450	100%
1433	665	OB3b_Refseq_for_inparanoid.fasta	1.000	CQW49_RS14510	100%
1433	665	OB3b_Genbank_for_inparanoid.fasta	1.000	CQW49_14475	100%
1434	664	OB3b_Refseq_for_inparanoid.fasta	1.000	CQW49_RS00760	100%
1434	664	OB3b_Genbank_for_inparanoid.fasta	1.000	CQW49_00760	100%
1435	662	OB3b_Refseq_for_inparanoid.fasta	1.000	CQW49_RS06425	100%
1435	662	OB3b_Genbank_for_inparanoid.fasta	1.000	CQW49_06415	100%
1436	662	OB3b_Refseq_for_inparanoid.fasta	1.000	CQW49_RS15240	100%
1436	662	OB3b_Genbank_for_inparanoid.fasta	1.000	CQW49_15205	100%
1437	662	OB3b_Refseq_for_inparanoid.fasta	1.000	CQW49_RS17105	100%
1437	662	OB3b_Genbank_for_inparanoid.fasta	1.000	CQW49_17060	100%
1438	661	OB3b_Refseq_for_inparanoid.fasta	1.000	CQW49_RS00120	100%
1438	661	OB3b_Genbank_for_inparanoid.fasta	1.000	CQW49_00120	100%
1439	661	OB3b_Refseq_for_inparanoid.fasta	1.000	CQW49_RS06210	100%
1439	661	OB3b_Genbank_for_inparanoid.fasta	1.000	CQW49_06200	100%
1440	661	OB3b_Refseq_for_inparanoid.fasta	1.000	CQW49_RS17250	100%
1440	661	OB3b_Genbank_for_inparanoid.fasta	1.000	CQW49_17205	100%
1441	660	OB3b_Refseq_for_inparanoid.fasta	1.000	CQW49_RS11090	100%
1441	660	OB3b_Genbank_for_inparanoid.fasta	1.000	CQW49_11060	100%
1442	660	OB3b_Refseq_for_inparanoid.fasta	1.000	CQW49_RS13735	100%
1442	660	OB3b_Genbank_for_inparanoid.fasta	1.000	CQW49_13700	100%
1443	660	OB3b_Refseq_for_inparanoid.fasta	1.000	CQW49_RS15260	100%
1443	660	OB3b_Genbank_for_inparanoid.fasta	1.000	CQW49_15225	100%
1444	659	OB3b_Refseq_for_inparanoid.fasta	1.000	CQW49_RS05685	100%
1444	659	OB3b_Genbank_for_inparanoid.fasta	1.000	CQW49_05675	100%
1445	659	OB3b_Refseq_for_inparanoid.fasta	1.000	gap	100%
1445	659	OB3b_Genbank_for_inparanoid.fasta	1.000	CQW49_11885	100%
1446	657	OB3b_Refseq_for_inparanoid.fasta	1.000	CQW49_RS09460	100%
1446	657	OB3b_Genbank_for_inparanoid.fasta	1.000	CQW49_09440	100%
1447	657	OB3b_Refseq_for_inparanoid.fasta	1.000	CQW49_RS18170	100%
1447	657	OB3b_Genbank_for_inparanoid.fasta	1.000	CQW49_18110	100%
1448	657	OB3b_Refseq_for_inparanoid.fasta	1.000	trpD	100%
1448	657	OB3b_Genbank_for_inparanoid.fasta	1.000	CQW49_20180	100%
1449	656	OB3b_Refseq_for_inparanoid.fasta	1.000	CQW49_RS02460	100%
1449	656	OB3b_Genbank_for_inparanoid.fasta	1.000	CQW49_02450	100%
1450	656	OB3b_Refseq_for_inparanoid.fasta	1.000	CQW49_RS07150	100%
1450	656	OB3b_Genbank_for_inparanoid.fasta	1.000	CQW49_07140	100%
1451	656	OB3b_Refseq_for_inparanoid.fasta	1.000	CQW49_RS11870	100%
1451	656	OB3b_Genbank_for_inparanoid.fasta	1.000	CQW49_11835	100%
1452	656	OB3b_Refseq_for_inparanoid.fasta	1.000	galE	100%
1452	656	OB3b_Genbank_for_inparanoid.fasta	1.000	CQW49_16595	100%
1453	656	OB3b_Refseq_for_inparanoid.fasta	1.000	CQW49_RS18240	100%
1453	656	OB3b_Genbank_for_inparanoid.fasta	1.000	CQW49_18180	100%
1454	656	OB3b_Refseq_for_inparanoid.fasta	1.000	CQW49_RS18295	100%
1454	656	OB3b_Genbank_for_inparanoid.fasta	1.000	CQW49_18235	100%
1455	656	OB3b_Refseq_for_inparanoid.fasta	1.000	CQW49_RS18935	100%
1455	656	OB3b_Genbank_for_inparanoid.fasta	1.000	CQW49_18875	100%
1456	655	OB3b_Refseq_for_inparanoid.fasta	1.000	CQW49_RS11340	100%
1456	655	OB3b_Genbank_for_inparanoid.fasta	1.000	CQW49_11310	100%
1457	655	OB3b_Refseq_for_inparanoid.fasta	1.000	CQW49_RS19915	100%
1457	655	OB3b_Genbank_for_inparanoid.fasta	1.000	CQW49_19850	100%
1458	654	OB3b_Refseq_for_inparanoid.fasta	1.000	CQW49_RS06760	100%
1458	654	OB3b_Genbank_for_inparanoid.fasta	1.000	CQW49_06750	100%
1459	654	OB3b_Refseq_for_inparanoid.fasta	1.000	CQW49_RS13565	100%
1459	654	OB3b_Genbank_for_inparanoid.fasta	1.000	CQW49_13530	100%
1460	654	OB3b_Refseq_for_inparanoid.fasta	1.000	CQW49_RS18785	100%
1460	654	OB3b_Genbank_for_inparanoid.fasta	1.000	CQW49_18725	100%
1461	654	OB3b_Refseq_for_inparanoid.fasta	1.000	CQW49_RS19535	100%
1461	654	OB3b_Genbank_for_inparanoid.fasta	1.000	CQW49_19480	100%
1462	654	OB3b_Refseq_for_inparanoid.fasta	1.000	CQW49_RS19745	100%
1462	654	OB3b_Genbank_for_inparanoid.fasta	1.000	CQW49_19690	100%
1463	653	OB3b_Refseq_for_inparanoid.fasta	1.000	CQW49_RS09930	100%
1463	653	OB3b_Genbank_for_inparanoid.fasta	1.000	CQW49_09910	100%
1464	653	OB3b_Refseq_for_inparanoid.fasta	1.000	CQW49_RS18135	100%
1464	653	OB3b_Genbank_for_inparanoid.fasta	1.000	CQW49_18075	100%
1465	653	OB3b_Refseq_for_inparanoid.fasta	1.000	CQW49_RS18255	100%
1465	653	OB3b_Genbank_for_inparanoid.fasta	1.000	CQW49_18195	100%
1466	652	OB3b_Refseq_for_inparanoid.fasta	1.000	CQW49_RS11220	100%
1466	652	OB3b_Genbank_for_inparanoid.fasta	1.000	CQW49_11190	100%
1467	652	OB3b_Refseq_for_inparanoid.fasta	1.000	CQW49_RS13890	100%
1467	652	OB3b_Genbank_for_inparanoid.fasta	1.000	CQW49_13855	100%
1468	652	OB3b_Refseq_for_inparanoid.fasta	1.000	gmd	100%
1468	652	OB3b_Genbank_for_inparanoid.fasta	1.000	CQW49_16725	100%
1469	652	OB3b_Refseq_for_inparanoid.fasta	1.000	CQW49_RS16875	100%
1469	652	OB3b_Genbank_for_inparanoid.fasta	1.000	CQW49_16830	100%
1470	652	OB3b_Refseq_for_inparanoid.fasta	1.000	CQW49_RS19125	100%
1470	652	OB3b_Genbank_for_inparanoid.fasta	1.000	CQW49_19065	100%
1471	651	OB3b_Refseq_for_inparanoid.fasta	1.000	holA	100%
1471	651	OB3b_Genbank_for_inparanoid.fasta	1.000	CQW49_06520	100%
1472	651	OB3b_Refseq_for_inparanoid.fasta	1.000	trxB	100%
1472	651	OB3b_Genbank_for_inparanoid.fasta	1.000	CQW49_10575	100%
1473	651	OB3b_Refseq_for_inparanoid.fasta	1.000	CQW49_RS16025	100%
1473	651	OB3b_Genbank_for_inparanoid.fasta	1.000	CQW49_15990	100%
1474	651	OB3b_Refseq_for_inparanoid.fasta	1.000	CQW49_RS17260	100%
1474	651	OB3b_Genbank_for_inparanoid.fasta	1.000	CQW49_17215	100%
1475	651	OB3b_Refseq_for_inparanoid.fasta	1.000	CQW49_RS19975	100%
1475	651	OB3b_Genbank_for_inparanoid.fasta	1.000	CQW49_19910	100%
1476	649	OB3b_Refseq_for_inparanoid.fasta	1.000	CQW49_RS14250	100%
1476	649	OB3b_Genbank_for_inparanoid.fasta	1.000	CQW49_14215	100%
1477	648	OB3b_Refseq_for_inparanoid.fasta	1.000	CQW49_RS11425	100%
1477	648	OB3b_Genbank_for_inparanoid.fasta	1.000	CQW49_11395	100%
1478	648	OB3b_Refseq_for_inparanoid.fasta	1.000	CQW49_RS12120	100%
1478	648	OB3b_Genbank_for_inparanoid.fasta	1.000	CQW49_12085	100%
1479	648	OB3b_Refseq_for_inparanoid.fasta	1.000	CQW49_RS12925	100%
1479	648	OB3b_Genbank_for_inparanoid.fasta	1.000	CQW49_12890	100%
1480	648	OB3b_Refseq_for_inparanoid.fasta	1.000	CQW49_RS20355	100%
1480	648	OB3b_Genbank_for_inparanoid.fasta	1.000	CQW49_20285	100%
1481	648	OB3b_Refseq_for_inparanoid.fasta	1.000	glpX	100%
1481	648	OB3b_Genbank_for_inparanoid.fasta	1.000	CQW49_20760	100%
1482	647	OB3b_Refseq_for_inparanoid.fasta	1.000	CQW49_RS10205	100%
1482	647	OB3b_Genbank_for_inparanoid.fasta	1.000	CQW49_10180	100%
1483	647	OB3b_Refseq_for_inparanoid.fasta	1.000	CQW49_RS15265	100%
1483	647	OB3b_Genbank_for_inparanoid.fasta	1.000	CQW49_15230	100%
1484	645	OB3b_Refseq_for_inparanoid.fasta	1.000	CQW49_RS04725	100%
1484	645	OB3b_Genbank_for_inparanoid.fasta	1.000	CQW49_04715	100%
1485	645	OB3b_Refseq_for_inparanoid.fasta	1.000	CQW49_RS07650	100%
1485	645	OB3b_Genbank_for_inparanoid.fasta	1.000	CQW49_07640	100%
1486	645	OB3b_Refseq_for_inparanoid.fasta	1.000	CQW49_RS09425	100%
1486	645	OB3b_Genbank_for_inparanoid.fasta	1.000	CQW49_09405	100%
1487	645	OB3b_Refseq_for_inparanoid.fasta	1.000	thrB	100%
1487	645	OB3b_Genbank_for_inparanoid.fasta	1.000	CQW49_17520	100%
1488	644	OB3b_Refseq_for_inparanoid.fasta	1.000	CQW49_RS02015	100%
1488	644	OB3b_Genbank_for_inparanoid.fasta	1.000	CQW49_02010	100%
1489	644	OB3b_Refseq_for_inparanoid.fasta	1.000	CQW49_RS06540	100%
1489	644	OB3b_Genbank_for_inparanoid.fasta	1.000	CQW49_06530	100%
1490	644	OB3b_Refseq_for_inparanoid.fasta	1.000	CQW49_RS09060	100%
1490	644	OB3b_Genbank_for_inparanoid.fasta	1.000	CQW49_09045	100%
1491	644	OB3b_Refseq_for_inparanoid.fasta	1.000	CQW49_RS18475	100%
1491	644	OB3b_Genbank_for_inparanoid.fasta	1.000	CQW49_18415	100%
1492	644	OB3b_Refseq_for_inparanoid.fasta	1.000	CQW49_RS18890	100%
1492	644	OB3b_Genbank_for_inparanoid.fasta	1.000	CQW49_18830	100%
1493	643	OB3b_Refseq_for_inparanoid.fasta	1.000	CQW49_RS01465	100%
1493	643	OB3b_Genbank_for_inparanoid.fasta	1.000	CQW49_01460	100%
1494	643	OB3b_Refseq_for_inparanoid.fasta	1.000	CQW49_RS10260	100%
1494	643	OB3b_Genbank_for_inparanoid.fasta	1.000	CQW49_10235	100%
1495	643	OB3b_Refseq_for_inparanoid.fasta	1.000	CQW49_RS12645	100%
1495	643	OB3b_Genbank_for_inparanoid.fasta	1.000	CQW49_12610	100%
1496	643	OB3b_Refseq_for_inparanoid.fasta	1.000	CQW49_RS13525	100%
1496	643	OB3b_Genbank_for_inparanoid.fasta	1.000	CQW49_13490	100%
1497	642	OB3b_Refseq_for_inparanoid.fasta	1.000	CQW49_RS13530	100%
1497	642	OB3b_Genbank_for_inparanoid.fasta	1.000	CQW49_13495	100%
1498	642	OB3b_Refseq_for_inparanoid.fasta	1.000	CQW49_RS13745	100%
1498	642	OB3b_Genbank_for_inparanoid.fasta	1.000	CQW49_13710	100%
1499	642	OB3b_Refseq_for_inparanoid.fasta	1.000	CQW49_RS16980	100%
1499	642	OB3b_Genbank_for_inparanoid.fasta	1.000	CQW49_16935	100%
1500	641	OB3b_Refseq_for_inparanoid.fasta	1.000	CQW49_RS03905	100%
1500	641	OB3b_Genbank_for_inparanoid.fasta	1.000	CQW49_03895	100%
1501	641	OB3b_Refseq_for_inparanoid.fasta	1.000	CQW49_RS13975	100%
1501	641	OB3b_Genbank_for_inparanoid.fasta	1.000	CQW49_13940	100%
1502	641	OB3b_Refseq_for_inparanoid.fasta	1.000	CQW49_RS14500	100%
1502	641	OB3b_Genbank_for_inparanoid.fasta	1.000	CQW49_14465	100%
1503	640	OB3b_Refseq_for_inparanoid.fasta	1.000	lipA	100%
1503	640	OB3b_Genbank_for_inparanoid.fasta	1.000	CQW49_01705	100%
1504	640	OB3b_Refseq_for_inparanoid.fasta	1.000	CQW49_RS06740	100%
1504	640	OB3b_Genbank_for_inparanoid.fasta	1.000	CQW49_06730	100%
1505	640	OB3b_Refseq_for_inparanoid.fasta	1.000	CQW49_RS09745	100%
1505	640	OB3b_Genbank_for_inparanoid.fasta	1.000	CQW49_09725	100%
1506	640	OB3b_Refseq_for_inparanoid.fasta	1.000	CQW49_RS13085	100%
1506	640	OB3b_Genbank_for_inparanoid.fasta	1.000	CQW49_13050	100%
1507	640	OB3b_Refseq_for_inparanoid.fasta	1.000	CQW49_RS13185	100%
1507	640	OB3b_Genbank_for_inparanoid.fasta	1.000	CQW49_13150	100%
1508	640	OB3b_Refseq_for_inparanoid.fasta	1.000	CQW49_RS18795	100%
1508	640	OB3b_Genbank_for_inparanoid.fasta	1.000	CQW49_18735	100%
1509	640	OB3b_Refseq_for_inparanoid.fasta	1.000	CQW49_RS20410	100%
1509	640	OB3b_Genbank_for_inparanoid.fasta	1.000	CQW49_20340	100%
1510	639	OB3b_Refseq_for_inparanoid.fasta	1.000	CQW49_RS05980	100%
1510	639	OB3b_Genbank_for_inparanoid.fasta	1.000	CQW49_05970	100%
1511	639	OB3b_Refseq_for_inparanoid.fasta	1.000	CQW49_RS07230	100%
1511	639	OB3b_Genbank_for_inparanoid.fasta	1.000	CQW49_07220	100%
1512	639	OB3b_Refseq_for_inparanoid.fasta	1.000	CQW49_RS09995	100%
1512	639	OB3b_Genbank_for_inparanoid.fasta	1.000	CQW49_09970	100%
1513	639	OB3b_Refseq_for_inparanoid.fasta	1.000	CQW49_RS12270	100%
1513	639	OB3b_Genbank_for_inparanoid.fasta	1.000	CQW49_12235	100%
1514	639	OB3b_Refseq_for_inparanoid.fasta	1.000	CQW49_RS14900	100%
1514	639	OB3b_Genbank_for_inparanoid.fasta	1.000	CQW49_14865	100%
1515	638	OB3b_Refseq_for_inparanoid.fasta	1.000	bioB	100%
1515	638	OB3b_Genbank_for_inparanoid.fasta	1.000	CQW49_05065	100%
1516	638	OB3b_Refseq_for_inparanoid.fasta	1.000	CQW49_RS11725	100%
1516	638	OB3b_Genbank_for_inparanoid.fasta	1.000	CQW49_11690	100%
1517	638	OB3b_Refseq_for_inparanoid.fasta	1.000	CQW49_RS16760	100%
1517	638	OB3b_Genbank_for_inparanoid.fasta	1.000	CQW49_16720	100%
1518	637	OB3b_Refseq_for_inparanoid.fasta	1.000	CQW49_RS02355	100%
1518	637	OB3b_Genbank_for_inparanoid.fasta	1.000	CQW49_02350	100%
1519	636	OB3b_Refseq_for_inparanoid.fasta	1.000	CQW49_RS01675	100%
1519	636	OB3b_Genbank_for_inparanoid.fasta	1.000	CQW49_01670	100%
1520	636	OB3b_Refseq_for_inparanoid.fasta	1.000	CQW49_RS01835	100%
1520	636	OB3b_Genbank_for_inparanoid.fasta	1.000	CQW49_01830	100%
1521	636	OB3b_Refseq_for_inparanoid.fasta	1.000	CQW49_RS05115	100%
1521	636	OB3b_Genbank_for_inparanoid.fasta	1.000	CQW49_05110	100%
1522	636	OB3b_Refseq_for_inparanoid.fasta	1.000	CQW49_RS05895	100%
1522	636	OB3b_Genbank_for_inparanoid.fasta	1.000	CQW49_05885	100%
1523	636	OB3b_Refseq_for_inparanoid.fasta	1.000	CQW49_RS07005	100%
1523	636	OB3b_Genbank_for_inparanoid.fasta	1.000	CQW49_06995	100%
1524	636	OB3b_Refseq_for_inparanoid.fasta	1.000	CQW49_RS18275	100%
1524	636	OB3b_Genbank_for_inparanoid.fasta	1.000	CQW49_18215	100%
1525	635	OB3b_Refseq_for_inparanoid.fasta	1.000	CQW49_RS08555	100%
1525	635	OB3b_Genbank_for_inparanoid.fasta	1.000	CQW49_08545	100%
1526	635	OB3b_Refseq_for_inparanoid.fasta	1.000	CQW49_RS17430	100%
1526	635	OB3b_Genbank_for_inparanoid.fasta	1.000	CQW49_17380	100%
1527	635	OB3b_Refseq_for_inparanoid.fasta	1.000	CQW49_RS20955	100%
1527	635	OB3b_Genbank_for_inparanoid.fasta	1.000	CQW49_20880	100%
1528	634	OB3b_Refseq_for_inparanoid.fasta	1.000	CQW49_RS03475	100%
1528	634	OB3b_Genbank_for_inparanoid.fasta	1.000	CQW49_03465	100%
1529	633	OB3b_Refseq_for_inparanoid.fasta	1.000	CQW49_RS08250	100%
1529	633	OB3b_Genbank_for_inparanoid.fasta	1.000	CQW49_08240	100%
1530	633	OB3b_Refseq_for_inparanoid.fasta	1.000	CQW49_RS12930	100%
1530	633	OB3b_Genbank_for_inparanoid.fasta	1.000	CQW49_12895	100%
1531	633	OB3b_Refseq_for_inparanoid.fasta	1.000	CQW49_RS16060	100%
1531	633	OB3b_Genbank_for_inparanoid.fasta	1.000	CQW49_16025	100%
1532	633	OB3b_Refseq_for_inparanoid.fasta	1.000	CQW49_RS16515	100%
1532	633	OB3b_Genbank_for_inparanoid.fasta	1.000	CQW49_16475	100%
1533	633	OB3b_Refseq_for_inparanoid.fasta	1.000	lpxK	100%
1533	633	OB3b_Genbank_for_inparanoid.fasta	1.000	CQW49_17610	100%
1534	633	OB3b_Refseq_for_inparanoid.fasta	1.000	CQW49_RS17995	100%
1534	633	OB3b_Genbank_for_inparanoid.fasta	1.000	CQW49_17940	100%
1535	633	OB3b_Refseq_for_inparanoid.fasta	1.000	thiL	100%
1535	633	OB3b_Genbank_for_inparanoid.fasta	1.000	CQW49_19500	100%
1536	632	OB3b_Refseq_for_inparanoid.fasta	1.000	CQW49_RS15585	100%
1536	632	OB3b_Genbank_for_inparanoid.fasta	1.000	CQW49_15550	100%
1537	632	OB3b_Refseq_for_inparanoid.fasta	1.000	CQW49_RS17580	100%
1537	632	OB3b_Genbank_for_inparanoid.fasta	1.000	CQW49_17525	100%
1538	632	OB3b_Refseq_for_inparanoid.fasta	1.000	CQW49_RS18735	100%
1538	632	OB3b_Genbank_for_inparanoid.fasta	1.000	CQW49_18675	100%
1539	631	OB3b_Refseq_for_inparanoid.fasta	1.000	CQW49_RS01545	100%
1539	631	OB3b_Genbank_for_inparanoid.fasta	1.000	CQW49_01540	100%
1540	631	OB3b_Refseq_for_inparanoid.fasta	1.000	CQW49_RS03740	100%
1540	631	OB3b_Genbank_for_inparanoid.fasta	1.000	CQW49_03730	100%
1541	631	OB3b_Refseq_for_inparanoid.fasta	1.000	CQW49_RS11310	100%
1541	631	OB3b_Genbank_for_inparanoid.fasta	1.000	CQW49_11280	100%
1542	631	OB3b_Refseq_for_inparanoid.fasta	1.000	pstC	100%
1542	631	OB3b_Genbank_for_inparanoid.fasta	1.000	CQW49_15935	100%
1543	631	OB3b_Refseq_for_inparanoid.fasta	1.000	CQW49_RS16350	100%
1543	631	OB3b_Genbank_for_inparanoid.fasta	1.000	CQW49_16315	100%
1544	630	OB3b_Refseq_for_inparanoid.fasta	1.000	CQW49_RS11680	100%
1544	630	OB3b_Genbank_for_inparanoid.fasta	1.000	CQW49_11645	100%
1545	629	OB3b_Refseq_for_inparanoid.fasta	1.000	trbB	100%
1545	629	OB3b_Refseq_for_inparanoid.fasta	1.000	trbB	100%
1545	629	OB3b_Refseq_for_inparanoid.fasta	1.000	trbB	100%
1545	629	OB3b_Refseq_for_inparanoid.fasta	1.000	trbB	100%
1545	629	OB3b_Genbank_for_inparanoid.fasta	1.000	CQW49_14975	98%
1546	629	OB3b_Refseq_for_inparanoid.fasta	1.000	CQW49_RS03155	100%
1546	629	OB3b_Genbank_for_inparanoid.fasta	1.000	CQW49_03145	100%
1547	629	OB3b_Refseq_for_inparanoid.fasta	1.000	CQW49_RS09685	100%
1547	629	OB3b_Genbank_for_inparanoid.fasta	1.000	CQW49_09665	100%
1548	629	OB3b_Refseq_for_inparanoid.fasta	1.000	CQW49_RS10200	100%
1548	629	OB3b_Genbank_for_inparanoid.fasta	1.000	CQW49_10175	100%
1549	629	OB3b_Refseq_for_inparanoid.fasta	1.000	CQW49_RS11160	100%
1549	629	OB3b_Genbank_for_inparanoid.fasta	1.000	CQW49_11130	100%
1550	629	OB3b_Refseq_for_inparanoid.fasta	1.000	CQW49_RS12395	100%
1550	629	OB3b_Genbank_for_inparanoid.fasta	1.000	CQW49_12360	100%
1551	629	OB3b_Refseq_for_inparanoid.fasta	1.000	CQW49_RS13270	100%
1551	629	OB3b_Genbank_for_inparanoid.fasta	1.000	CQW49_13235	100%
1552	629	OB3b_Refseq_for_inparanoid.fasta	1.000	CQW49_RS15395	100%
1552	629	OB3b_Genbank_for_inparanoid.fasta	1.000	CQW49_15360	100%
1553	628	OB3b_Refseq_for_inparanoid.fasta	1.000	CQW49_RS00880	100%
1553	628	OB3b_Genbank_for_inparanoid.fasta	1.000	CQW49_00880	100%
1554	628	OB3b_Refseq_for_inparanoid.fasta	1.000	CQW49_RS02655	100%
1554	628	OB3b_Genbank_for_inparanoid.fasta	1.000	CQW49_02645	100%
1555	628	OB3b_Refseq_for_inparanoid.fasta	1.000	CQW49_RS04235	100%
1555	628	OB3b_Genbank_for_inparanoid.fasta	1.000	CQW49_04225	100%
1556	628	OB3b_Refseq_for_inparanoid.fasta	1.000	CQW49_RS07120	100%
1556	628	OB3b_Genbank_for_inparanoid.fasta	1.000	CQW49_07110	100%
1557	628	OB3b_Refseq_for_inparanoid.fasta	1.000	CQW49_RS07980	100%
1557	628	OB3b_Genbank_for_inparanoid.fasta	1.000	CQW49_07970	100%
1558	628	OB3b_Refseq_for_inparanoid.fasta	1.000	CQW49_RS10315	100%
1558	628	OB3b_Genbank_for_inparanoid.fasta	1.000	CQW49_10290	100%
1559	628	OB3b_Refseq_for_inparanoid.fasta	1.000	CQW49_RS11290	100%
1559	628	OB3b_Genbank_for_inparanoid.fasta	1.000	CQW49_11260	100%
1560	628	OB3b_Refseq_for_inparanoid.fasta	1.000	argF	100%
1560	628	OB3b_Genbank_for_inparanoid.fasta	1.000	CQW49_13055	100%
1561	628	OB3b_Refseq_for_inparanoid.fasta	1.000	CQW49_RS21020	100%
1561	628	OB3b_Genbank_for_inparanoid.fasta	1.000	CQW49_20945	100%
1562	626	OB3b_Refseq_for_inparanoid.fasta	1.000	CQW49_RS00950	100%
1562	626	OB3b_Genbank_for_inparanoid.fasta	1.000	CQW49_00950	100%
1563	626	OB3b_Refseq_for_inparanoid.fasta	1.000	sppA	100%
1563	626	OB3b_Genbank_for_inparanoid.fasta	1.000	CQW49_04185	100%
1564	626	OB3b_Refseq_for_inparanoid.fasta	1.000	CQW49_RS08880	100%
1564	626	OB3b_Genbank_for_inparanoid.fasta	1.000	CQW49_08870	100%
1565	626	OB3b_Refseq_for_inparanoid.fasta	1.000	cysK	100%
1565	626	OB3b_Genbank_for_inparanoid.fasta	1.000	CQW49_10340	100%
1566	626	OB3b_Refseq_for_inparanoid.fasta	1.000	CQW49_RS13825	100%
1566	626	OB3b_Genbank_for_inparanoid.fasta	1.000	CQW49_13790	100%
1567	625	OB3b_Refseq_for_inparanoid.fasta	1.000	egtD	100%
1567	625	OB3b_Genbank_for_inparanoid.fasta	1.000	CQW49_00070	100%
1568	625	OB3b_Refseq_for_inparanoid.fasta	1.000	CQW49_RS03080	100%
1568	625	OB3b_Genbank_for_inparanoid.fasta	1.000	CQW49_03070	100%
1569	625	OB3b_Refseq_for_inparanoid.fasta	1.000	CQW49_RS03865	100%
1569	625	OB3b_Genbank_for_inparanoid.fasta	1.000	CQW49_03855	100%
1570	625	OB3b_Refseq_for_inparanoid.fasta	1.000	CQW49_RS10160	100%
1570	625	OB3b_Genbank_for_inparanoid.fasta	1.000	CQW49_10135	100%
1571	625	OB3b_Refseq_for_inparanoid.fasta	1.000	CQW49_RS19450	100%
1571	625	OB3b_Genbank_for_inparanoid.fasta	1.000	CQW49_19395	100%
1572	624	OB3b_Refseq_for_inparanoid.fasta	1.000	CQW49_RS02690	100%
1572	624	OB3b_Genbank_for_inparanoid.fasta	1.000	CQW49_02680	100%
1573	624	OB3b_Refseq_for_inparanoid.fasta	1.000	CQW49_RS05620	100%
1573	624	OB3b_Genbank_for_inparanoid.fasta	1.000	CQW49_05610	100%
1574	624	OB3b_Refseq_for_inparanoid.fasta	1.000	CQW49_RS11080	100%
1574	624	OB3b_Genbank_for_inparanoid.fasta	1.000	CQW49_11050	100%
1575	623	OB3b_Refseq_for_inparanoid.fasta	1.000	CQW49_RS06320	100%
1575	623	OB3b_Genbank_for_inparanoid.fasta	1.000	CQW49_06310	100%
1576	623	OB3b_Refseq_for_inparanoid.fasta	1.000	CQW49_RS10305	100%
1576	623	OB3b_Genbank_for_inparanoid.fasta	1.000	CQW49_10280	100%
1577	623	OB3b_Refseq_for_inparanoid.fasta	1.000	CQW49_RS15750	100%
1577	623	OB3b_Genbank_for_inparanoid.fasta	1.000	CQW49_15715	100%
1578	623	OB3b_Refseq_for_inparanoid.fasta	1.000	CQW49_RS18230	100%
1578	623	OB3b_Genbank_for_inparanoid.fasta	1.000	CQW49_18170	100%
1579	622	OB3b_Refseq_for_inparanoid.fasta	1.000	CQW49_RS04135	100%
1579	622	OB3b_Genbank_for_inparanoid.fasta	1.000	CQW49_04125	100%
1580	622	OB3b_Refseq_for_inparanoid.fasta	1.000	cyoA	100%
1580	622	OB3b_Genbank_for_inparanoid.fasta	1.000	CQW49_05685	100%
1581	621	OB3b_Refseq_for_inparanoid.fasta	1.000	secF	100%
1581	621	OB3b_Genbank_for_inparanoid.fasta	1.000	CQW49_03015	100%
1582	621	OB3b_Refseq_for_inparanoid.fasta	1.000	CQW49_RS06440	100%
1582	621	OB3b_Genbank_for_inparanoid.fasta	1.000	CQW49_06430	100%
1583	621	OB3b_Refseq_for_inparanoid.fasta	1.000	CQW49_RS08855	100%
1583	621	OB3b_Genbank_for_inparanoid.fasta	1.000	CQW49_08845	100%
1584	621	OB3b_Refseq_for_inparanoid.fasta	1.000	CQW49_RS09505	100%
1584	621	OB3b_Genbank_for_inparanoid.fasta	1.000	CQW49_09485	100%
1585	621	OB3b_Refseq_for_inparanoid.fasta	1.000	CQW49_RS09975	100%
1585	621	OB3b_Genbank_for_inparanoid.fasta	1.000	CQW49_09950	100%
1586	621	OB3b_Refseq_for_inparanoid.fasta	1.000	CQW49_RS11285	100%
1586	621	OB3b_Genbank_for_inparanoid.fasta	1.000	CQW49_11255	100%
1587	621	OB3b_Refseq_for_inparanoid.fasta	1.000	CQW49_RS11635	100%
1587	621	OB3b_Genbank_for_inparanoid.fasta	1.000	CQW49_11600	100%
1588	619	OB3b_Refseq_for_inparanoid.fasta	1.000	CQW49_RS01975	100%
1588	619	OB3b_Genbank_for_inparanoid.fasta	1.000	CQW49_01970	100%
1589	619	OB3b_Refseq_for_inparanoid.fasta	1.000	CQW49_RS10765	100%
1589	619	OB3b_Genbank_for_inparanoid.fasta	1.000	CQW49_10735	100%
1590	619	OB3b_Refseq_for_inparanoid.fasta	1.000	CQW49_RS16325	100%
1590	619	OB3b_Genbank_for_inparanoid.fasta	1.000	CQW49_16290	100%
1591	618	OB3b_Refseq_for_inparanoid.fasta	1.000	CQW49_RS00350	100%
1591	618	OB3b_Genbank_for_inparanoid.fasta	1.000	CQW49_00350	100%
1592	618	OB3b_Refseq_for_inparanoid.fasta	1.000	CQW49_RS07800	100%
1592	618	OB3b_Genbank_for_inparanoid.fasta	1.000	CQW49_07790	100%
1593	618	OB3b_Refseq_for_inparanoid.fasta	1.000	pyrB	100%
1593	618	OB3b_Genbank_for_inparanoid.fasta	1.000	CQW49_10330	100%
1594	618	OB3b_Refseq_for_inparanoid.fasta	1.000	CQW49_RS17425	100%
1594	618	OB3b_Genbank_for_inparanoid.fasta	1.000	CQW49_17375	100%
1595	618	OB3b_Refseq_for_inparanoid.fasta	1.000	mdh	100%
1595	618	OB3b_Genbank_for_inparanoid.fasta	1.000	CQW49_18955	100%
1596	618	OB3b_Refseq_for_inparanoid.fasta	1.000	CQW49_RS19895	100%
1596	618	OB3b_Genbank_for_inparanoid.fasta	1.000	CQW49_19835	100%
1597	617	OB3b_Refseq_for_inparanoid.fasta	1.000	CQW49_RS03355	100%
1597	617	OB3b_Genbank_for_inparanoid.fasta	1.000	CQW49_03345	100%
1598	617	OB3b_Refseq_for_inparanoid.fasta	1.000	CQW49_RS05885	100%
1598	617	OB3b_Genbank_for_inparanoid.fasta	1.000	CQW49_05875	100%
1599	617	OB3b_Refseq_for_inparanoid.fasta	1.000	CQW49_RS14610	100%
1599	617	OB3b_Genbank_for_inparanoid.fasta	1.000	CQW49_14575	100%
1600	617	OB3b_Refseq_for_inparanoid.fasta	1.000	CQW49_RS15920	100%
1600	617	OB3b_Genbank_for_inparanoid.fasta	1.000	CQW49_15885	100%
1601	616	OB3b_Refseq_for_inparanoid.fasta	1.000	CQW49_RS00420	100%
1601	616	OB3b_Genbank_for_inparanoid.fasta	1.000	CQW49_00420	100%
1602	616	OB3b_Refseq_for_inparanoid.fasta	1.000	CQW49_RS02605	100%
1602	616	OB3b_Genbank_for_inparanoid.fasta	1.000	CQW49_02595	100%
1603	616	OB3b_Refseq_for_inparanoid.fasta	1.000	CQW49_RS04285	100%
1603	616	OB3b_Genbank_for_inparanoid.fasta	1.000	CQW49_04275	100%
1604	616	OB3b_Refseq_for_inparanoid.fasta	1.000	CQW49_RS09740	100%
1604	616	OB3b_Genbank_for_inparanoid.fasta	1.000	CQW49_09720	100%
1605	616	OB3b_Refseq_for_inparanoid.fasta	1.000	CQW49_RS16375	100%
1605	616	OB3b_Genbank_for_inparanoid.fasta	1.000	CQW49_16340	100%
1606	616	OB3b_Refseq_for_inparanoid.fasta	1.000	CQW49_RS17635	100%
1606	616	OB3b_Genbank_for_inparanoid.fasta	1.000	CQW49_17580	100%
1607	615	OB3b_Refseq_for_inparanoid.fasta	1.000	CQW49_RS01945	100%
1607	615	OB3b_Genbank_for_inparanoid.fasta	1.000	CQW49_01940	100%
1608	615	OB3b_Refseq_for_inparanoid.fasta	1.000	CQW49_RS06155	100%
1608	615	OB3b_Genbank_for_inparanoid.fasta	1.000	CQW49_06145	100%
1609	615	OB3b_Refseq_for_inparanoid.fasta	1.000	CQW49_RS19195	100%
1609	615	OB3b_Genbank_for_inparanoid.fasta	1.000	CQW49_19135	100%
1610	614	OB3b_Refseq_for_inparanoid.fasta	1.000	CQW49_RS03395	100%
1610	614	OB3b_Genbank_for_inparanoid.fasta	1.000	CQW49_03380	100%
1611	614	OB3b_Refseq_for_inparanoid.fasta	1.000	CQW49_RS03620	100%
1611	614	OB3b_Genbank_for_inparanoid.fasta	1.000	CQW49_03610	100%
1612	614	OB3b_Refseq_for_inparanoid.fasta	1.000	CQW49_RS10045	100%
1612	614	OB3b_Genbank_for_inparanoid.fasta	1.000	CQW49_10020	100%
1613	614	OB3b_Refseq_for_inparanoid.fasta	1.000	CQW49_RS11475	100%
1613	614	OB3b_Genbank_for_inparanoid.fasta	1.000	CQW49_11445	100%
1614	614	OB3b_Refseq_for_inparanoid.fasta	1.000	CQW49_RS12240	100%
1614	614	OB3b_Genbank_for_inparanoid.fasta	1.000	CQW49_12205	100%
1615	614	OB3b_Refseq_for_inparanoid.fasta	1.000	CQW49_RS16730	100%
1615	614	OB3b_Genbank_for_inparanoid.fasta	1.000	CQW49_16690	100%
1616	614	OB3b_Refseq_for_inparanoid.fasta	1.000	CQW49_RS17075	100%
1616	614	OB3b_Genbank_for_inparanoid.fasta	1.000	CQW49_17030	100%
1617	613	OB3b_Refseq_for_inparanoid.fasta	1.000	CQW49_RS05190	100%
1617	613	OB3b_Genbank_for_inparanoid.fasta	1.000	CQW49_05185	100%
1618	613	OB3b_Refseq_for_inparanoid.fasta	1.000	CQW49_RS07730	100%
1618	613	OB3b_Genbank_for_inparanoid.fasta	1.000	CQW49_07720	100%
1619	613	OB3b_Refseq_for_inparanoid.fasta	1.000	CQW49_RS11450	100%
1619	613	OB3b_Genbank_for_inparanoid.fasta	1.000	CQW49_11420	100%
1620	613	OB3b_Refseq_for_inparanoid.fasta	1.000	CQW49_RS18120	100%
1620	613	OB3b_Genbank_for_inparanoid.fasta	1.000	CQW49_18060	100%
1621	612	OB3b_Refseq_for_inparanoid.fasta	1.000	CQW49_RS05975	100%
1621	612	OB3b_Genbank_for_inparanoid.fasta	1.000	CQW49_05965	100%
1622	611	OB3b_Refseq_for_inparanoid.fasta	1.000	CQW49_RS13700	100%
1622	611	OB3b_Genbank_for_inparanoid.fasta	1.000	CQW49_13665	100%
1623	611	OB3b_Refseq_for_inparanoid.fasta	1.000	CQW49_RS17895	100%
1623	611	OB3b_Genbank_for_inparanoid.fasta	1.000	CQW49_17840	100%
1624	610	OB3b_Refseq_for_inparanoid.fasta	1.000	CQW49_RS02435	100%
1624	610	OB3b_Genbank_for_inparanoid.fasta	1.000	CQW49_02425	100%
1625	610	OB3b_Refseq_for_inparanoid.fasta	1.000	CQW49_RS16410	100%
1625	610	OB3b_Genbank_for_inparanoid.fasta	1.000	CQW49_16375	100%
1626	610	OB3b_Refseq_for_inparanoid.fasta	1.000	CQW49_RS17730	100%
1626	610	OB3b_Genbank_for_inparanoid.fasta	1.000	CQW49_17675	100%
1627	609	OB3b_Refseq_for_inparanoid.fasta	1.000	cobD	100%
1627	609	OB3b_Genbank_for_inparanoid.fasta	1.000	CQW49_02445	100%
1628	608	OB3b_Refseq_for_inparanoid.fasta	1.000	CQW49_RS08000	100%
1628	608	OB3b_Genbank_for_inparanoid.fasta	1.000	CQW49_07990	100%
1629	608	OB3b_Refseq_for_inparanoid.fasta	1.000	CQW49_RS11550	100%
1629	608	OB3b_Genbank_for_inparanoid.fasta	1.000	CQW49_11515	100%
1630	608	OB3b_Refseq_for_inparanoid.fasta	1.000	CQW49_RS15805	100%
1630	608	OB3b_Genbank_for_inparanoid.fasta	1.000	CQW49_15770	100%
1631	607	OB3b_Refseq_for_inparanoid.fasta	1.000	CQW49_RS14955	100%
1631	607	OB3b_Refseq_for_inparanoid.fasta	1.000	CQW49_RS14685	100%
1631	607	OB3b_Genbank_for_inparanoid.fasta	1.000	CQW49_14920	100%
1631	607	OB3b_Genbank_for_inparanoid.fasta	1.000	CQW49_14650	100%
1632	607	OB3b_Refseq_for_inparanoid.fasta	1.000	fhcD	100%
1632	607	OB3b_Genbank_for_inparanoid.fasta	1.000	CQW49_03835	100%
1633	607	OB3b_Refseq_for_inparanoid.fasta	1.000	CQW49_RS09445	100%
1633	607	OB3b_Genbank_for_inparanoid.fasta	1.000	CQW49_09425	100%
1634	607	OB3b_Refseq_for_inparanoid.fasta	1.000	CQW49_RS12660	100%
1634	607	OB3b_Genbank_for_inparanoid.fasta	1.000	CQW49_12625	100%
1635	607	OB3b_Refseq_for_inparanoid.fasta	1.000	CQW49_RS15340	100%
1635	607	OB3b_Genbank_for_inparanoid.fasta	1.000	CQW49_15305	100%
1636	606	OB3b_Refseq_for_inparanoid.fasta	1.000	CQW49_RS02790	100%
1636	606	OB3b_Genbank_for_inparanoid.fasta	1.000	CQW49_02780	100%
1637	606	OB3b_Refseq_for_inparanoid.fasta	1.000	CQW49_RS07185	100%
1637	606	OB3b_Genbank_for_inparanoid.fasta	1.000	CQW49_07175	100%
1638	605	OB3b_Refseq_for_inparanoid.fasta	1.000	CQW49_RS02130	100%
1638	605	OB3b_Genbank_for_inparanoid.fasta	1.000	CQW49_02125	100%
1639	605	OB3b_Refseq_for_inparanoid.fasta	1.000	CQW49_RS04535	100%
1639	605	OB3b_Genbank_for_inparanoid.fasta	1.000	CQW49_04530	100%
1640	605	OB3b_Refseq_for_inparanoid.fasta	1.000	CQW49_RS14180	100%
1640	605	OB3b_Genbank_for_inparanoid.fasta	1.000	CQW49_14145	100%
1641	605	OB3b_Refseq_for_inparanoid.fasta	1.000	CQW49_RS15760	100%
1641	605	OB3b_Genbank_for_inparanoid.fasta	1.000	CQW49_15725	100%
1642	604	OB3b_Refseq_for_inparanoid.fasta	1.000	CQW49_RS02095	100%
1642	604	OB3b_Genbank_for_inparanoid.fasta	1.000	CQW49_02090	100%
1643	604	OB3b_Refseq_for_inparanoid.fasta	1.000	CQW49_RS05745	100%
1643	604	OB3b_Genbank_for_inparanoid.fasta	1.000	CQW49_05735	100%
1644	604	OB3b_Refseq_for_inparanoid.fasta	1.000	CQW49_RS07250	100%
1644	604	OB3b_Genbank_for_inparanoid.fasta	1.000	CQW49_07240	100%
1645	604	OB3b_Refseq_for_inparanoid.fasta	1.000	CQW49_RS10685	100%
1645	604	OB3b_Genbank_for_inparanoid.fasta	1.000	CQW49_10655	100%
1646	604	OB3b_Refseq_for_inparanoid.fasta	1.000	CQW49_RS11610	100%
1646	604	OB3b_Genbank_for_inparanoid.fasta	1.000	CQW49_11575	100%
1647	604	OB3b_Refseq_for_inparanoid.fasta	1.000	CQW49_RS13485	100%
1647	604	OB3b_Genbank_for_inparanoid.fasta	1.000	CQW49_13450	100%
1648	604	OB3b_Refseq_for_inparanoid.fasta	1.000	CQW49_RS13790	100%
1648	604	OB3b_Genbank_for_inparanoid.fasta	1.000	CQW49_13755	100%
1649	604	OB3b_Refseq_for_inparanoid.fasta	1.000	CQW49_RS14435	100%
1649	604	OB3b_Genbank_for_inparanoid.fasta	1.000	CQW49_14400	100%
1650	604	OB3b_Refseq_for_inparanoid.fasta	1.000	CQW49_RS18180	100%
1650	604	OB3b_Genbank_for_inparanoid.fasta	1.000	CQW49_18120	100%
1651	604	OB3b_Refseq_for_inparanoid.fasta	1.000	CQW49_RS18635	100%
1651	604	OB3b_Genbank_for_inparanoid.fasta	1.000	CQW49_18575	100%
1652	603	OB3b_Refseq_for_inparanoid.fasta	1.000	CQW49_RS01350	100%
1652	603	OB3b_Genbank_for_inparanoid.fasta	1.000	CQW49_01345	100%
1653	603	OB3b_Refseq_for_inparanoid.fasta	1.000	CQW49_RS08600	100%
1653	603	OB3b_Genbank_for_inparanoid.fasta	1.000	CQW49_08590	100%
1654	603	OB3b_Refseq_for_inparanoid.fasta	1.000	CQW49_RS17265	100%
1654	603	OB3b_Genbank_for_inparanoid.fasta	1.000	CQW49_17220	100%
1655	603	OB3b_Refseq_for_inparanoid.fasta	1.000	metF	100%
1655	603	OB3b_Genbank_for_inparanoid.fasta	1.000	CQW49_19060	100%
1656	603	OB3b_Refseq_for_inparanoid.fasta	1.000	CQW49_RS19260	100%
1656	603	OB3b_Genbank_for_inparanoid.fasta	1.000	CQW49_19205	100%
1657	602	OB3b_Refseq_for_inparanoid.fasta	1.000	CQW49_RS04130	100%
1657	602	OB3b_Genbank_for_inparanoid.fasta	1.000	CQW49_04120	100%
1658	602	OB3b_Refseq_for_inparanoid.fasta	1.000	CQW49_RS09185	100%
1658	602	OB3b_Genbank_for_inparanoid.fasta	1.000	CQW49_09165	100%
1659	602	OB3b_Refseq_for_inparanoid.fasta	1.000	CQW49_RS12885	100%
1659	602	OB3b_Genbank_for_inparanoid.fasta	1.000	CQW49_12850	100%
1660	602	OB3b_Refseq_for_inparanoid.fasta	1.000	CQW49_RS20580	100%
1660	602	OB3b_Genbank_for_inparanoid.fasta	1.000	CQW49_20510	100%
1661	601	OB3b_Refseq_for_inparanoid.fasta	1.000	lptB	100%
1661	601	OB3b_Genbank_for_inparanoid.fasta	1.000	CQW49_13285	100%
1662	601	OB3b_Refseq_for_inparanoid.fasta	1.000	CQW49_RS19395	100%
1662	601	OB3b_Genbank_for_inparanoid.fasta	1.000	CQW49_19340	100%
1663	600	OB3b_Refseq_for_inparanoid.fasta	1.000	CQW49_RS03035	100%
1663	600	OB3b_Genbank_for_inparanoid.fasta	1.000	CQW49_03025	100%
1664	600	OB3b_Refseq_for_inparanoid.fasta	1.000	CQW49_RS14585	100%
1664	600	OB3b_Genbank_for_inparanoid.fasta	1.000	CQW49_14550	100%
1665	599	OB3b_Refseq_for_inparanoid.fasta	1.000	CQW49_RS00925	100%
1665	599	OB3b_Genbank_for_inparanoid.fasta	1.000	CQW49_00925	100%
1666	599	OB3b_Refseq_for_inparanoid.fasta	1.000	CQW49_RS04465	100%
1666	599	OB3b_Genbank_for_inparanoid.fasta	1.000	CQW49_04460	100%
1667	599	OB3b_Refseq_for_inparanoid.fasta	1.000	CQW49_RS10060	100%
1667	599	OB3b_Genbank_for_inparanoid.fasta	1.000	CQW49_10035	100%
1668	599	OB3b_Refseq_for_inparanoid.fasta	1.000	CQW49_RS11200	100%
1668	599	OB3b_Genbank_for_inparanoid.fasta	1.000	CQW49_11170	100%
1669	599	OB3b_Refseq_for_inparanoid.fasta	1.000	CQW49_RS11270	100%
1669	599	OB3b_Genbank_for_inparanoid.fasta	1.000	CQW49_11240	100%
1670	598	OB3b_Refseq_for_inparanoid.fasta	1.000	CQW49_RS09765	100%
1670	598	OB3b_Genbank_for_inparanoid.fasta	1.000	CQW49_09745	100%
1671	598	OB3b_Refseq_for_inparanoid.fasta	1.000	CQW49_RS15480	100%
1671	598	OB3b_Genbank_for_inparanoid.fasta	1.000	CQW49_15445	100%
1672	597	OB3b_Refseq_for_inparanoid.fasta	1.000	CQW49_RS12075	100%
1672	597	OB3b_Genbank_for_inparanoid.fasta	1.000	CQW49_12040	100%
1673	597	OB3b_Refseq_for_inparanoid.fasta	1.000	CQW49_RS16745	100%
1673	597	OB3b_Genbank_for_inparanoid.fasta	1.000	CQW49_16705	100%
1674	596	OB3b_Refseq_for_inparanoid.fasta	1.000	CQW49_RS03690	100%
1674	596	OB3b_Genbank_for_inparanoid.fasta	1.000	CQW49_03680	100%
1675	596	OB3b_Refseq_for_inparanoid.fasta	1.000	CQW49_RS07035	100%
1675	596	OB3b_Genbank_for_inparanoid.fasta	1.000	CQW49_07025	100%
1676	595	OB3b_Refseq_for_inparanoid.fasta	1.000	CQW49_RS17245	100%
1676	595	OB3b_Genbank_for_inparanoid.fasta	1.000	CQW49_17200	100%
1677	594	OB3b_Refseq_for_inparanoid.fasta	1.000	CQW49_RS01820	100%
1677	594	OB3b_Genbank_for_inparanoid.fasta	1.000	CQW49_01815	100%
1678	594	OB3b_Refseq_for_inparanoid.fasta	1.000	CQW49_RS06935	100%
1678	594	OB3b_Genbank_for_inparanoid.fasta	1.000	CQW49_06925	100%
1679	594	OB3b_Refseq_for_inparanoid.fasta	1.000	CQW49_RS07990	100%
1679	594	OB3b_Genbank_for_inparanoid.fasta	1.000	CQW49_07980	100%
1680	594	OB3b_Refseq_for_inparanoid.fasta	1.000	CQW49_RS18380	100%
1680	594	OB3b_Genbank_for_inparanoid.fasta	1.000	CQW49_18320	100%
1681	594	OB3b_Refseq_for_inparanoid.fasta	1.000	CQW49_RS20520	100%
1681	594	OB3b_Genbank_for_inparanoid.fasta	1.000	CQW49_20450	100%
1682	594	OB3b_Refseq_for_inparanoid.fasta	1.000	CQW49_RS20905	100%
1682	594	OB3b_Genbank_for_inparanoid.fasta	1.000	CQW49_20830	100%
1683	593	OB3b_Refseq_for_inparanoid.fasta	1.000	CQW49_RS06040	100%
1683	593	OB3b_Genbank_for_inparanoid.fasta	1.000	CQW49_06030	100%
1684	593	OB3b_Refseq_for_inparanoid.fasta	1.000	CQW49_RS20785	100%
1684	593	OB3b_Genbank_for_inparanoid.fasta	1.000	CQW49_20710	100%
1685	592	OB3b_Refseq_for_inparanoid.fasta	1.000	CQW49_RS01175	100%
1685	592	OB3b_Genbank_for_inparanoid.fasta	1.000	CQW49_01170	100%
1686	592	OB3b_Refseq_for_inparanoid.fasta	1.000	CQW49_RS03325	100%
1686	592	OB3b_Genbank_for_inparanoid.fasta	1.000	CQW49_03315	100%
1687	592	OB3b_Refseq_for_inparanoid.fasta	1.000	CQW49_RS09200	100%
1687	592	OB3b_Genbank_for_inparanoid.fasta	1.000	CQW49_09180	100%
1688	592	OB3b_Refseq_for_inparanoid.fasta	1.000	fabD	100%
1688	592	OB3b_Genbank_for_inparanoid.fasta	1.000	CQW49_17670	100%
1689	591	OB3b_Refseq_for_inparanoid.fasta	1.000	CQW49_RS00630	100%
1689	591	OB3b_Genbank_for_inparanoid.fasta	1.000	CQW49_00630	100%
1690	591	OB3b_Refseq_for_inparanoid.fasta	1.000	cas8c	100%
1690	591	OB3b_Genbank_for_inparanoid.fasta	1.000	CQW49_05805	100%
1691	591	OB3b_Refseq_for_inparanoid.fasta	1.000	CQW49_RS06525	100%
1691	591	OB3b_Genbank_for_inparanoid.fasta	1.000	CQW49_06515	100%
1692	591	OB3b_Refseq_for_inparanoid.fasta	1.000	lpxC	100%
1692	591	OB3b_Genbank_for_inparanoid.fasta	1.000	CQW49_11275	100%
1693	591	OB3b_Refseq_for_inparanoid.fasta	1.000	CQW49_RS12975	100%
1693	591	OB3b_Genbank_for_inparanoid.fasta	1.000	CQW49_12940	100%
1694	590	OB3b_Refseq_for_inparanoid.fasta	1.000	coxB	100%
1694	590	OB3b_Genbank_for_inparanoid.fasta	1.000	CQW49_10045	100%
1695	590	OB3b_Refseq_for_inparanoid.fasta	1.000	CQW49_RS16415	100%
1695	590	OB3b_Genbank_for_inparanoid.fasta	1.000	CQW49_16380	100%
1696	590	OB3b_Refseq_for_inparanoid.fasta	1.000	CQW49_RS18465	100%
1696	590	OB3b_Genbank_for_inparanoid.fasta	1.000	CQW49_18405	100%
1697	590	OB3b_Refseq_for_inparanoid.fasta	1.000	CQW49_RS19695	100%
1697	590	OB3b_Genbank_for_inparanoid.fasta	1.000	CQW49_19640	100%
1698	590	OB3b_Refseq_for_inparanoid.fasta	1.000	CQW49_RS20305	100%
1698	590	OB3b_Genbank_for_inparanoid.fasta	1.000	CQW49_20235	100%
1699	589	OB3b_Refseq_for_inparanoid.fasta	1.000	CQW49_RS00800	100%
1699	589	OB3b_Genbank_for_inparanoid.fasta	1.000	CQW49_00800	100%
1700	589	OB3b_Refseq_for_inparanoid.fasta	1.000	CQW49_RS00885	100%
1700	589	OB3b_Genbank_for_inparanoid.fasta	1.000	CQW49_00885	100%
1701	589	OB3b_Refseq_for_inparanoid.fasta	1.000	CQW49_RS04015	100%
1701	589	OB3b_Genbank_for_inparanoid.fasta	1.000	CQW49_04005	100%
1702	589	OB3b_Refseq_for_inparanoid.fasta	1.000	rfbA	100%
1702	589	OB3b_Genbank_for_inparanoid.fasta	1.000	CQW49_06230	100%
1703	589	OB3b_Refseq_for_inparanoid.fasta	1.000	CQW49_RS15430	100%
1703	589	OB3b_Genbank_for_inparanoid.fasta	1.000	CQW49_15395	100%
1704	589	OB3b_Refseq_for_inparanoid.fasta	1.000	CQW49_RS17100	100%
1704	589	OB3b_Genbank_for_inparanoid.fasta	1.000	CQW49_17055	100%
1705	589	OB3b_Refseq_for_inparanoid.fasta	1.000	argC	100%
1705	589	OB3b_Genbank_for_inparanoid.fasta	1.000	CQW49_20035	100%
1706	589	OB3b_Refseq_for_inparanoid.fasta	1.000	CQW49_RS20525	100%
1706	589	OB3b_Genbank_for_inparanoid.fasta	1.000	CQW49_20455	100%
1707	588	OB3b_Refseq_for_inparanoid.fasta	1.000	CQW49_RS11585	100%
1707	588	OB3b_Genbank_for_inparanoid.fasta	1.000	CQW49_11550	100%
1708	588	OB3b_Refseq_for_inparanoid.fasta	1.000	CQW49_RS19920	100%
1708	588	OB3b_Genbank_for_inparanoid.fasta	1.000	CQW49_19855	100%
1709	587	OB3b_Refseq_for_inparanoid.fasta	1.000	CQW49_RS00045	100%
1709	587	OB3b_Genbank_for_inparanoid.fasta	1.000	CQW49_00045	100%
1710	587	OB3b_Refseq_for_inparanoid.fasta	1.000	CQW49_RS00280	100%
1710	587	OB3b_Genbank_for_inparanoid.fasta	1.000	CQW49_00280	100%
1711	587	OB3b_Refseq_for_inparanoid.fasta	1.000	CQW49_RS05600	100%
1711	587	OB3b_Genbank_for_inparanoid.fasta	1.000	CQW49_05590	100%
1712	587	OB3b_Refseq_for_inparanoid.fasta	1.000	CQW49_RS07855	100%
1712	587	OB3b_Genbank_for_inparanoid.fasta	1.000	CQW49_07845	100%
1713	587	OB3b_Refseq_for_inparanoid.fasta	1.000	CQW49_RS13175	100%
1713	587	OB3b_Genbank_for_inparanoid.fasta	1.000	CQW49_13140	100%
1714	587	OB3b_Refseq_for_inparanoid.fasta	1.000	CQW49_RS14420	100%
1714	587	OB3b_Genbank_for_inparanoid.fasta	1.000	CQW49_14385	100%
1715	587	OB3b_Refseq_for_inparanoid.fasta	1.000	moxJ	100%
1715	587	OB3b_Genbank_for_inparanoid.fasta	1.000	CQW49_14430	100%
1716	587	OB3b_Refseq_for_inparanoid.fasta	1.000	CQW49_RS14495	100%
1716	587	OB3b_Genbank_for_inparanoid.fasta	1.000	CQW49_14460	100%
1717	587	OB3b_Refseq_for_inparanoid.fasta	1.000	CQW49_RS16510	100%
1717	587	OB3b_Genbank_for_inparanoid.fasta	1.000	CQW49_16470	100%
1718	587	OB3b_Refseq_for_inparanoid.fasta	1.000	CQW49_RS19530	100%
1718	587	OB3b_Genbank_for_inparanoid.fasta	1.000	CQW49_19475	100%
1719	586	OB3b_Refseq_for_inparanoid.fasta	1.000	CQW49_RS03305	100%
1719	586	OB3b_Genbank_for_inparanoid.fasta	1.000	CQW49_03295	100%
1720	586	OB3b_Refseq_for_inparanoid.fasta	1.000	CQW49_RS04595	100%
1720	586	OB3b_Genbank_for_inparanoid.fasta	1.000	CQW49_04590	100%
1721	586	OB3b_Refseq_for_inparanoid.fasta	1.000	CQW49_RS12300	100%
1721	586	OB3b_Genbank_for_inparanoid.fasta	1.000	CQW49_12265	100%
1722	586	OB3b_Refseq_for_inparanoid.fasta	1.000	CQW49_RS16680	100%
1722	586	OB3b_Genbank_for_inparanoid.fasta	1.000	CQW49_16640	100%
1723	586	OB3b_Refseq_for_inparanoid.fasta	1.000	CQW49_RS17850	100%
1723	586	OB3b_Genbank_for_inparanoid.fasta	1.000	CQW49_17795	100%
1724	586	OB3b_Refseq_for_inparanoid.fasta	1.000	prmC	100%
1724	586	OB3b_Genbank_for_inparanoid.fasta	1.000	CQW49_18865	100%
1725	585	OB3b_Refseq_for_inparanoid.fasta	1.000	CQW49_RS15335	100%
1725	585	OB3b_Genbank_for_inparanoid.fasta	1.000	CQW49_15300	100%
1726	585	OB3b_Refseq_for_inparanoid.fasta	1.000	CQW49_RS18505	100%
1726	585	OB3b_Genbank_for_inparanoid.fasta	1.000	CQW49_18445	100%
1727	585	OB3b_Refseq_for_inparanoid.fasta	1.000	CQW49_RS20500	100%
1727	585	OB3b_Genbank_for_inparanoid.fasta	1.000	CQW49_20430	100%
1728	584	OB3b_Refseq_for_inparanoid.fasta	1.000	CQW49_RS00795	100%
1728	584	OB3b_Genbank_for_inparanoid.fasta	1.000	CQW49_00795	100%
1729	584	OB3b_Refseq_for_inparanoid.fasta	1.000	CQW49_RS06795	100%
1729	584	OB3b_Genbank_for_inparanoid.fasta	1.000	CQW49_06785	100%
1730	584	OB3b_Refseq_for_inparanoid.fasta	1.000	CQW49_RS09090	100%
1730	584	OB3b_Genbank_for_inparanoid.fasta	1.000	CQW49_09070	100%
1731	584	OB3b_Refseq_for_inparanoid.fasta	1.000	CQW49_RS11555	100%
1731	584	OB3b_Genbank_for_inparanoid.fasta	1.000	CQW49_11520	100%
1732	584	OB3b_Refseq_for_inparanoid.fasta	1.000	CQW49_RS15695	100%
1732	584	OB3b_Genbank_for_inparanoid.fasta	1.000	CQW49_15660	100%
1733	584	OB3b_Refseq_for_inparanoid.fasta	1.000	CQW49_RS20450	100%
1733	584	OB3b_Genbank_for_inparanoid.fasta	1.000	CQW49_20380	100%
1734	584	OB3b_Refseq_for_inparanoid.fasta	1.000	CQW49_RS20860	100%
1734	584	OB3b_Genbank_for_inparanoid.fasta	1.000	CQW49_20785	100%
1735	583	OB3b_Refseq_for_inparanoid.fasta	1.000	CQW49_RS01315	100%
1735	583	OB3b_Genbank_for_inparanoid.fasta	1.000	CQW49_01310	100%
1736	583	OB3b_Refseq_for_inparanoid.fasta	1.000	CQW49_RS12260	100%
1736	583	OB3b_Genbank_for_inparanoid.fasta	1.000	CQW49_12225	100%
1737	583	OB3b_Refseq_for_inparanoid.fasta	1.000	CQW49_RS20960	100%
1737	583	OB3b_Genbank_for_inparanoid.fasta	1.000	CQW49_20885	100%
1738	582	OB3b_Refseq_for_inparanoid.fasta	1.000	CQW49_RS00480	100%
1738	582	OB3b_Genbank_for_inparanoid.fasta	1.000	CQW49_00480	100%
1739	582	OB3b_Refseq_for_inparanoid.fasta	1.000	CQW49_RS02105	100%
1739	582	OB3b_Genbank_for_inparanoid.fasta	1.000	CQW49_02100	100%
1740	582	OB3b_Refseq_for_inparanoid.fasta	1.000	CQW49_RS04880	100%
1740	582	OB3b_Genbank_for_inparanoid.fasta	1.000	CQW49_04870	100%
1741	582	OB3b_Refseq_for_inparanoid.fasta	1.000	CQW49_RS04970	100%
1741	582	OB3b_Genbank_for_inparanoid.fasta	1.000	CQW49_04965	100%
1742	582	OB3b_Refseq_for_inparanoid.fasta	1.000	nifH	100%
1742	582	OB3b_Genbank_for_inparanoid.fasta	1.000	CQW49_08730	100%
1743	582	OB3b_Refseq_for_inparanoid.fasta	1.000	CQW49_RS15860	100%
1743	582	OB3b_Genbank_for_inparanoid.fasta	1.000	CQW49_15825	100%
1744	582	OB3b_Refseq_for_inparanoid.fasta	1.000	CQW49_RS16640	100%
1744	582	OB3b_Genbank_for_inparanoid.fasta	1.000	CQW49_16600	100%
1745	582	OB3b_Refseq_for_inparanoid.fasta	1.000	CQW49_RS19970	100%
1745	582	OB3b_Genbank_for_inparanoid.fasta	1.000	CQW49_19905	100%
1746	581	OB3b_Refseq_for_inparanoid.fasta	1.000	CQW49_RS03470	100%
1746	581	OB3b_Genbank_for_inparanoid.fasta	1.000	CQW49_03460	100%
1747	581	OB3b_Refseq_for_inparanoid.fasta	1.000	CQW49_RS05260	100%
1747	581	OB3b_Genbank_for_inparanoid.fasta	1.000	CQW49_05255	100%
1748	581	OB3b_Refseq_for_inparanoid.fasta	1.000	rsmI	100%
1748	581	OB3b_Genbank_for_inparanoid.fasta	1.000	CQW49_06935	100%
1749	581	OB3b_Refseq_for_inparanoid.fasta	1.000	CQW49_RS09480	100%
1749	581	OB3b_Genbank_for_inparanoid.fasta	1.000	CQW49_09460	100%
1750	581	OB3b_Refseq_for_inparanoid.fasta	1.000	CQW49_RS16555	100%
1750	581	OB3b_Genbank_for_inparanoid.fasta	1.000	CQW49_16515	100%
1751	581	OB3b_Refseq_for_inparanoid.fasta	1.000	CQW49_RS20755	100%
1751	581	OB3b_Genbank_for_inparanoid.fasta	1.000	CQW49_20680	100%
1752	580	OB3b_Refseq_for_inparanoid.fasta	1.000	CQW49_RS03775	100%
1752	580	OB3b_Genbank_for_inparanoid.fasta	1.000	CQW49_03765	100%
1753	580	OB3b_Refseq_for_inparanoid.fasta	1.000	CQW49_RS05730	100%
1753	580	OB3b_Genbank_for_inparanoid.fasta	1.000	CQW49_05720	100%
1754	580	OB3b_Refseq_for_inparanoid.fasta	1.000	rfbD	100%
1754	580	OB3b_Genbank_for_inparanoid.fasta	1.000	CQW49_06235	100%
1755	580	OB3b_Refseq_for_inparanoid.fasta	1.000	CQW49_RS15150	100%
1755	580	OB3b_Genbank_for_inparanoid.fasta	1.000	CQW49_15115	100%
1756	580	OB3b_Refseq_for_inparanoid.fasta	1.000	rpoH	100%
1756	580	OB3b_Genbank_for_inparanoid.fasta	1.000	CQW49_15560	100%
1757	579	OB3b_Refseq_for_inparanoid.fasta	1.000	CQW49_RS03625	100%
1757	579	OB3b_Genbank_for_inparanoid.fasta	1.000	CQW49_03615	100%
1758	579	OB3b_Refseq_for_inparanoid.fasta	1.000	CQW49_RS16080	100%
1758	579	OB3b_Genbank_for_inparanoid.fasta	1.000	CQW49_16045	100%
1759	579	OB3b_Refseq_for_inparanoid.fasta	1.000	CQW49_RS16420	100%
1759	579	OB3b_Genbank_for_inparanoid.fasta	1.000	CQW49_16385	100%
1760	579	OB3b_Refseq_for_inparanoid.fasta	1.000	CQW49_RS17945	100%
1760	579	OB3b_Genbank_for_inparanoid.fasta	1.000	CQW49_17890	100%
1761	579	OB3b_Refseq_for_inparanoid.fasta	1.000	CQW49_RS18000	100%
1761	579	OB3b_Genbank_for_inparanoid.fasta	1.000	CQW49_17945	100%
1762	578	OB3b_Refseq_for_inparanoid.fasta	1.000	CQW49_RS00110	100%
1762	578	OB3b_Genbank_for_inparanoid.fasta	1.000	CQW49_00110	100%
1763	578	OB3b_Refseq_for_inparanoid.fasta	1.000	CQW49_RS18065	100%
1763	578	OB3b_Genbank_for_inparanoid.fasta	1.000	CQW49_18005	100%
1764	577	OB3b_Refseq_for_inparanoid.fasta	1.000	CQW49_RS00230	100%
1764	577	OB3b_Genbank_for_inparanoid.fasta	1.000	CQW49_00230	100%
1765	577	OB3b_Refseq_for_inparanoid.fasta	1.000	CQW49_RS09115	100%
1765	577	OB3b_Genbank_for_inparanoid.fasta	1.000	CQW49_09095	100%
1766	577	OB3b_Refseq_for_inparanoid.fasta	1.000	CQW49_RS09935	100%
1766	577	OB3b_Genbank_for_inparanoid.fasta	1.000	CQW49_09915	100%
1767	577	OB3b_Refseq_for_inparanoid.fasta	1.000	CQW49_RS12755	100%
1767	577	OB3b_Genbank_for_inparanoid.fasta	1.000	CQW49_12720	100%
1768	577	OB3b_Refseq_for_inparanoid.fasta	1.000	CQW49_RS15455	100%
1768	577	OB3b_Genbank_for_inparanoid.fasta	1.000	CQW49_15420	100%
1769	577	OB3b_Refseq_for_inparanoid.fasta	1.000	CQW49_RS16735	100%
1769	577	OB3b_Genbank_for_inparanoid.fasta	1.000	CQW49_16695	100%
1770	577	OB3b_Refseq_for_inparanoid.fasta	1.000	CQW49_RS20440	100%
1770	577	OB3b_Genbank_for_inparanoid.fasta	1.000	CQW49_20370	100%
1771	576	OB3b_Refseq_for_inparanoid.fasta	1.000	CQW49_RS08865	100%
1771	576	OB3b_Genbank_for_inparanoid.fasta	1.000	CQW49_08855	100%
1772	576	OB3b_Refseq_for_inparanoid.fasta	1.000	CQW49_RS14455	100%
1772	576	OB3b_Genbank_for_inparanoid.fasta	1.000	CQW49_14420	100%
1773	575	OB3b_Refseq_for_inparanoid.fasta	1.000	CQW49_RS00435	100%
1773	575	OB3b_Genbank_for_inparanoid.fasta	1.000	CQW49_00435	100%
1774	575	OB3b_Refseq_for_inparanoid.fasta	1.000	CQW49_RS01430	100%
1774	575	OB3b_Genbank_for_inparanoid.fasta	1.000	CQW49_01425	100%
1775	575	OB3b_Refseq_for_inparanoid.fasta	1.000	CQW49_RS06665	100%
1775	575	OB3b_Genbank_for_inparanoid.fasta	1.000	CQW49_06655	100%
1776	575	OB3b_Refseq_for_inparanoid.fasta	1.000	CQW49_RS08755	100%
1776	575	OB3b_Genbank_for_inparanoid.fasta	1.000	CQW49_08745	100%
1777	575	OB3b_Refseq_for_inparanoid.fasta	1.000	CQW49_RS12155	100%
1777	575	OB3b_Genbank_for_inparanoid.fasta	1.000	CQW49_12120	100%
1778	575	OB3b_Refseq_for_inparanoid.fasta	1.000	CQW49_RS21215	100%
1778	575	OB3b_Genbank_for_inparanoid.fasta	1.000	CQW49_21140	100%
1779	574	OB3b_Refseq_for_inparanoid.fasta	1.000	CQW49_RS02725	100%
1779	574	OB3b_Genbank_for_inparanoid.fasta	1.000	CQW49_02715	100%
1780	574	OB3b_Refseq_for_inparanoid.fasta	1.000	CQW49_RS04865	100%
1780	574	OB3b_Genbank_for_inparanoid.fasta	1.000	CQW49_04855	100%
1781	574	OB3b_Refseq_for_inparanoid.fasta	1.000	argB	100%
1781	574	OB3b_Genbank_for_inparanoid.fasta	1.000	CQW49_08615	100%
1782	574	OB3b_Refseq_for_inparanoid.fasta	1.000	dapD	100%
1782	574	OB3b_Genbank_for_inparanoid.fasta	1.000	CQW49_16565	100%
1783	574	OB3b_Refseq_for_inparanoid.fasta	1.000	serB	100%
1783	574	OB3b_Genbank_for_inparanoid.fasta	1.000	CQW49_18580	100%
1784	574	OB3b_Refseq_for_inparanoid.fasta	1.000	motA	100%
1784	574	OB3b_Genbank_for_inparanoid.fasta	1.000	CQW49_18720	100%
1785	573	OB3b_Refseq_for_inparanoid.fasta	1.000	CQW49_RS18945	100%
1785	573	OB3b_Refseq_for_inparanoid.fasta	1.000	CQW49_RS06460	100%
1785	573	OB3b_Genbank_for_inparanoid.fasta	1.000	CQW49_18885	100%
1785	573	OB3b_Genbank_for_inparanoid.fasta	1.000	CQW49_06450	100%
1786	573	OB3b_Refseq_for_inparanoid.fasta	1.000	CQW49_RS00060	100%
1786	573	OB3b_Genbank_for_inparanoid.fasta	1.000	CQW49_00060	100%
1787	573	OB3b_Refseq_for_inparanoid.fasta	1.000	CQW49_RS15460	100%
1787	573	OB3b_Genbank_for_inparanoid.fasta	1.000	CQW49_15425	100%
1788	573	OB3b_Refseq_for_inparanoid.fasta	1.000	CQW49_RS20310	100%
1788	573	OB3b_Genbank_for_inparanoid.fasta	1.000	CQW49_20240	100%
1789	572	OB3b_Refseq_for_inparanoid.fasta	1.000	hpnD	100%
1789	572	OB3b_Genbank_for_inparanoid.fasta	1.000	CQW49_11735	100%
1790	572	OB3b_Refseq_for_inparanoid.fasta	1.000	CQW49_RS13435	100%
1790	572	OB3b_Genbank_for_inparanoid.fasta	1.000	CQW49_13400	100%
1791	572	OB3b_Refseq_for_inparanoid.fasta	1.000	CQW49_RS20125	100%
1791	572	OB3b_Genbank_for_inparanoid.fasta	1.000	CQW49_20060	100%
1792	571	OB3b_Refseq_for_inparanoid.fasta	1.000	CQW49_RS00450	100%
1792	571	OB3b_Genbank_for_inparanoid.fasta	1.000	CQW49_00450	100%
1793	571	OB3b_Refseq_for_inparanoid.fasta	1.000	mbnB	100%
1793	571	OB3b_Genbank_for_inparanoid.fasta	1.000	CQW49_07160	100%
1794	571	OB3b_Refseq_for_inparanoid.fasta	1.000	CQW49_RS15440	100%
1794	571	OB3b_Genbank_for_inparanoid.fasta	1.000	CQW49_15405	100%
1795	571	OB3b_Refseq_for_inparanoid.fasta	1.000	CQW49_RS20610	100%
1795	571	OB3b_Genbank_for_inparanoid.fasta	1.000	CQW49_20540	100%
1796	570	OB3b_Refseq_for_inparanoid.fasta	1.000	CQW49_RS06065	100%
1796	570	OB3b_Genbank_for_inparanoid.fasta	1.000	CQW49_06055	100%
1797	570	OB3b_Refseq_for_inparanoid.fasta	1.000	CQW49_RS16880	100%
1797	570	OB3b_Genbank_for_inparanoid.fasta	1.000	CQW49_16835	100%
1798	569	OB3b_Refseq_for_inparanoid.fasta	1.000	CQW49_RS02900	100%
1798	569	OB3b_Genbank_for_inparanoid.fasta	1.000	CQW49_02890	100%
1799	569	OB3b_Refseq_for_inparanoid.fasta	1.000	CQW49_RS10705	100%
1799	569	OB3b_Genbank_for_inparanoid.fasta	1.000	CQW49_10675	100%
1800	569	OB3b_Refseq_for_inparanoid.fasta	1.000	CQW49_RS13885	100%
1800	569	OB3b_Genbank_for_inparanoid.fasta	1.000	CQW49_13850	100%
1801	569	OB3b_Refseq_for_inparanoid.fasta	1.000	CQW49_RS21100	100%
1801	569	OB3b_Genbank_for_inparanoid.fasta	1.000	CQW49_21025	100%
1802	568	OB3b_Refseq_for_inparanoid.fasta	1.000	CQW49_RS10505	100%
1802	568	OB3b_Genbank_for_inparanoid.fasta	1.000	CQW49_10480	100%
1803	567	OB3b_Refseq_for_inparanoid.fasta	1.000	CQW49_RS07445	100%
1803	567	OB3b_Genbank_for_inparanoid.fasta	1.000	CQW49_07435	100%
1804	567	OB3b_Refseq_for_inparanoid.fasta	1.000	CQW49_RS14395	100%
1804	567	OB3b_Genbank_for_inparanoid.fasta	1.000	CQW49_14360	100%
1805	567	OB3b_Refseq_for_inparanoid.fasta	1.000	CQW49_RS17130	100%
1805	567	OB3b_Genbank_for_inparanoid.fasta	1.000	CQW49_17085	100%
1806	566	OB3b_Refseq_for_inparanoid.fasta	1.000	CQW49_RS06045	100%
1806	566	OB3b_Genbank_for_inparanoid.fasta	1.000	CQW49_06035	100%
1807	566	OB3b_Refseq_for_inparanoid.fasta	1.000	CQW49_RS13360	100%
1807	566	OB3b_Genbank_for_inparanoid.fasta	1.000	CQW49_13325	100%
1808	566	OB3b_Refseq_for_inparanoid.fasta	1.000	CQW49_RS16000	100%
1808	566	OB3b_Genbank_for_inparanoid.fasta	1.000	CQW49_15965	100%
1809	565	OB3b_Refseq_for_inparanoid.fasta	1.000	map	100%
1809	565	OB3b_Genbank_for_inparanoid.fasta	1.000	CQW49_05385	100%
1810	565	OB3b_Refseq_for_inparanoid.fasta	1.000	CQW49_RS07475	100%
1810	565	OB3b_Genbank_for_inparanoid.fasta	1.000	CQW49_07465	100%
1811	565	OB3b_Refseq_for_inparanoid.fasta	1.000	CQW49_RS15880	100%
1811	565	OB3b_Genbank_for_inparanoid.fasta	1.000	CQW49_15845	100%
1812	565	OB3b_Refseq_for_inparanoid.fasta	1.000	CQW49_RS15915	100%
1812	565	OB3b_Genbank_for_inparanoid.fasta	1.000	CQW49_15880	100%
1813	564	OB3b_Refseq_for_inparanoid.fasta	1.000	hisN	100%
1813	564	OB3b_Genbank_for_inparanoid.fasta	1.000	CQW49_00955	100%
1814	564	OB3b_Refseq_for_inparanoid.fasta	1.000	CQW49_RS10320	100%
1814	564	OB3b_Genbank_for_inparanoid.fasta	1.000	CQW49_10295	100%
1815	564	OB3b_Refseq_for_inparanoid.fasta	1.000	hpnC	100%
1815	564	OB3b_Genbank_for_inparanoid.fasta	1.000	CQW49_11740	100%
1816	564	OB3b_Refseq_for_inparanoid.fasta	1.000	CQW49_RS13520	100%
1816	564	OB3b_Genbank_for_inparanoid.fasta	1.000	CQW49_13485	100%
1817	564	OB3b_Refseq_for_inparanoid.fasta	1.000	CQW49_RS16040	100%
1817	564	OB3b_Genbank_for_inparanoid.fasta	1.000	CQW49_16005	100%
1818	564	OB3b_Refseq_for_inparanoid.fasta	1.000	CQW49_RS17755	100%
1818	564	OB3b_Genbank_for_inparanoid.fasta	1.000	CQW49_17700	100%
1819	564	OB3b_Refseq_for_inparanoid.fasta	1.000	CQW49_RS20025	100%
1819	564	OB3b_Genbank_for_inparanoid.fasta	1.000	CQW49_19960	100%
1820	563	OB3b_Refseq_for_inparanoid.fasta	1.000	CQW49_RS02755	100%
1820	563	OB3b_Genbank_for_inparanoid.fasta	1.000	CQW49_02745	100%
1821	563	OB3b_Refseq_for_inparanoid.fasta	1.000	CQW49_RS03140	100%
1821	563	OB3b_Genbank_for_inparanoid.fasta	1.000	CQW49_03130	100%
1822	563	OB3b_Refseq_for_inparanoid.fasta	1.000	CQW49_RS11345	100%
1822	563	OB3b_Genbank_for_inparanoid.fasta	1.000	CQW49_11315	100%
1823	563	OB3b_Refseq_for_inparanoid.fasta	1.000	cysW	100%
1823	563	OB3b_Genbank_for_inparanoid.fasta	1.000	CQW49_18480	100%
1824	562	OB3b_Refseq_for_inparanoid.fasta	1.000	CQW49_RS03550	100%
1824	562	OB3b_Genbank_for_inparanoid.fasta	1.000	CQW49_03540	100%
1825	562	OB3b_Refseq_for_inparanoid.fasta	1.000	CQW49_RS04625	100%
1825	562	OB3b_Genbank_for_inparanoid.fasta	1.000	CQW49_04620	100%
1826	562	OB3b_Refseq_for_inparanoid.fasta	1.000	CQW49_RS07900	100%
1826	562	OB3b_Genbank_for_inparanoid.fasta	1.000	CQW49_07890	100%
1827	562	OB3b_Refseq_for_inparanoid.fasta	1.000	CQW49_RS08590	100%
1827	562	OB3b_Genbank_for_inparanoid.fasta	1.000	CQW49_08580	100%
1828	562	OB3b_Refseq_for_inparanoid.fasta	1.000	CQW49_RS09850	100%
1828	562	OB3b_Genbank_for_inparanoid.fasta	1.000	CQW49_09830	100%
1829	562	OB3b_Refseq_for_inparanoid.fasta	1.000	CQW49_RS12405	100%
1829	562	OB3b_Genbank_for_inparanoid.fasta	1.000	CQW49_12370	100%
1830	562	OB3b_Refseq_for_inparanoid.fasta	1.000	CQW49_RS16955	100%
1830	562	OB3b_Genbank_for_inparanoid.fasta	1.000	CQW49_16910	100%
1831	562	OB3b_Refseq_for_inparanoid.fasta	1.000	CQW49_RS18200	100%
1831	562	OB3b_Genbank_for_inparanoid.fasta	1.000	CQW49_18140	100%
1832	562	OB3b_Refseq_for_inparanoid.fasta	1.000	CQW49_RS18900	100%
1832	562	OB3b_Genbank_for_inparanoid.fasta	1.000	CQW49_18840	100%
1833	562	OB3b_Refseq_for_inparanoid.fasta	1.000	CQW49_RS20825	100%
1833	562	OB3b_Genbank_for_inparanoid.fasta	1.000	CQW49_20750	100%
1834	561	OB3b_Refseq_for_inparanoid.fasta	1.000	CQW49_RS00205	100%
1834	561	OB3b_Genbank_for_inparanoid.fasta	1.000	CQW49_00205	100%
1835	561	OB3b_Refseq_for_inparanoid.fasta	1.000	CQW49_RS07470	100%
1835	561	OB3b_Genbank_for_inparanoid.fasta	1.000	CQW49_07460	100%
1836	561	OB3b_Refseq_for_inparanoid.fasta	1.000	CQW49_RS19185	100%
1836	561	OB3b_Genbank_for_inparanoid.fasta	1.000	CQW49_19125	100%
1837	560	OB3b_Refseq_for_inparanoid.fasta	1.000	uppP	100%
1837	560	OB3b_Genbank_for_inparanoid.fasta	1.000	CQW49_04285	100%
1838	560	OB3b_Refseq_for_inparanoid.fasta	1.000	CQW49_RS09750	100%
1838	560	OB3b_Genbank_for_inparanoid.fasta	1.000	CQW49_09730	100%
1839	560	OB3b_Refseq_for_inparanoid.fasta	1.000	CQW49_RS15275	100%
1839	560	OB3b_Genbank_for_inparanoid.fasta	1.000	CQW49_15240	100%
1840	559	OB3b_Refseq_for_inparanoid.fasta	1.000	CQW49_RS00300	100%
1840	559	OB3b_Genbank_for_inparanoid.fasta	1.000	CQW49_00300	100%
1841	559	OB3b_Refseq_for_inparanoid.fasta	1.000	CQW49_RS00555	100%
1841	559	OB3b_Genbank_for_inparanoid.fasta	1.000	CQW49_00555	100%
1842	559	OB3b_Refseq_for_inparanoid.fasta	1.000	CQW49_RS01605	100%
1842	559	OB3b_Genbank_for_inparanoid.fasta	1.000	CQW49_01600	100%
1843	559	OB3b_Refseq_for_inparanoid.fasta	1.000	CQW49_RS04445	100%
1843	559	OB3b_Genbank_for_inparanoid.fasta	1.000	CQW49_04440	100%
1844	559	OB3b_Refseq_for_inparanoid.fasta	1.000	CQW49_RS09215	100%
1844	559	OB3b_Genbank_for_inparanoid.fasta	1.000	CQW49_09195	100%
1845	559	OB3b_Refseq_for_inparanoid.fasta	1.000	CQW49_RS18075	100%
1845	559	OB3b_Genbank_for_inparanoid.fasta	1.000	CQW49_18015	100%
1846	558	OB3b_Refseq_for_inparanoid.fasta	1.000	CQW49_RS04190	100%
1846	558	OB3b_Genbank_for_inparanoid.fasta	1.000	CQW49_04180	100%
1847	558	OB3b_Refseq_for_inparanoid.fasta	1.000	CQW49_RS06465	100%
1847	558	OB3b_Genbank_for_inparanoid.fasta	1.000	CQW49_06455	100%
1848	558	OB3b_Refseq_for_inparanoid.fasta	1.000	CQW49_RS19315	100%
1848	558	OB3b_Genbank_for_inparanoid.fasta	1.000	CQW49_19260	100%
1849	557	OB3b_Refseq_for_inparanoid.fasta	1.000	cysE	100%
1849	557	OB3b_Refseq_for_inparanoid.fasta	1.000	cysE	100%
1849	557	OB3b_Refseq_for_inparanoid.fasta	1.000	cysE	100%
1849	557	OB3b_Refseq_for_inparanoid.fasta	1.000	cysE	100%
1849	557	OB3b_Refseq_for_inparanoid.fasta	1.000	cysE	100%
1849	557	OB3b_Refseq_for_inparanoid.fasta	1.000	cysE	100%
1849	557	OB3b_Refseq_for_inparanoid.fasta	1.000	cysE	100%
1849	557	OB3b_Refseq_for_inparanoid.fasta	1.000	cysE	100%
1849	557	OB3b_Refseq_for_inparanoid.fasta	1.000	cysE	100%
1849	557	OB3b_Genbank_for_inparanoid.fasta	1.000	CQW49_12405	100%
1850	557	OB3b_Refseq_for_inparanoid.fasta	1.000	CQW49_RS01870	100%
1850	557	OB3b_Genbank_for_inparanoid.fasta	1.000	CQW49_01865	100%
1851	557	OB3b_Refseq_for_inparanoid.fasta	1.000	CQW49_RS03330	100%
1851	557	OB3b_Genbank_for_inparanoid.fasta	1.000	CQW49_03320	100%
1852	557	OB3b_Refseq_for_inparanoid.fasta	1.000	CQW49_RS18600	100%
1852	557	OB3b_Genbank_for_inparanoid.fasta	1.000	CQW49_18540	100%
1853	557	OB3b_Refseq_for_inparanoid.fasta	1.000	CQW49_RS19825	100%
1853	557	OB3b_Genbank_for_inparanoid.fasta	1.000	CQW49_19770	100%
1854	556	OB3b_Refseq_for_inparanoid.fasta	1.000	CQW49_RS00730	100%
1854	556	OB3b_Genbank_for_inparanoid.fasta	1.000	CQW49_00730	100%
1855	556	OB3b_Refseq_for_inparanoid.fasta	1.000	CQW49_RS03135	100%
1855	556	OB3b_Genbank_for_inparanoid.fasta	1.000	CQW49_03125	100%
1856	556	OB3b_Refseq_for_inparanoid.fasta	1.000	CQW49_RS16890	100%
1856	556	OB3b_Genbank_for_inparanoid.fasta	1.000	CQW49_16845	100%
1857	555	OB3b_Refseq_for_inparanoid.fasta	1.000	CQW49_RS07905	100%
1857	555	OB3b_Genbank_for_inparanoid.fasta	1.000	CQW49_07895	100%
1858	555	OB3b_Refseq_for_inparanoid.fasta	1.000	CQW49_RS08970	100%
1858	555	OB3b_Genbank_for_inparanoid.fasta	1.000	CQW49_08960	100%
1859	555	OB3b_Refseq_for_inparanoid.fasta	1.000	CQW49_RS10855	100%
1859	555	OB3b_Genbank_for_inparanoid.fasta	1.000	CQW49_10825	100%
1860	555	OB3b_Refseq_for_inparanoid.fasta	1.000	CQW49_RS17915	100%
1860	555	OB3b_Genbank_for_inparanoid.fasta	1.000	CQW49_17860	100%
1861	555	OB3b_Refseq_for_inparanoid.fasta	1.000	CQW49_RS18095	100%
1861	555	OB3b_Genbank_for_inparanoid.fasta	1.000	CQW49_18035	100%
1862	555	OB3b_Refseq_for_inparanoid.fasta	1.000	CQW49_RS18695	100%
1862	555	OB3b_Genbank_for_inparanoid.fasta	1.000	CQW49_18635	100%
1863	555	OB3b_Refseq_for_inparanoid.fasta	1.000	CQW49_RS18910	100%
1863	555	OB3b_Genbank_for_inparanoid.fasta	1.000	CQW49_18850	100%
1864	554	OB3b_Refseq_for_inparanoid.fasta	1.000	CQW49_RS07140	100%
1864	554	OB3b_Genbank_for_inparanoid.fasta	1.000	CQW49_07130	100%
1865	554	OB3b_Refseq_for_inparanoid.fasta	1.000	CQW49_RS11210	100%
1865	554	OB3b_Genbank_for_inparanoid.fasta	1.000	CQW49_11180	100%
1866	554	OB3b_Refseq_for_inparanoid.fasta	1.000	CQW49_RS12785	100%
1866	554	OB3b_Genbank_for_inparanoid.fasta	1.000	CQW49_12750	100%
1867	554	OB3b_Refseq_for_inparanoid.fasta	1.000	CQW49_RS14320	100%
1867	554	OB3b_Genbank_for_inparanoid.fasta	1.000	CQW49_14285	100%
1868	554	OB3b_Refseq_for_inparanoid.fasta	1.000	CQW49_RS15580	100%
1868	554	OB3b_Genbank_for_inparanoid.fasta	1.000	CQW49_15545	100%
1869	554	OB3b_Refseq_for_inparanoid.fasta	1.000	CQW49_RS20390	100%
1869	554	OB3b_Genbank_for_inparanoid.fasta	1.000	CQW49_20320	100%
1870	554	OB3b_Refseq_for_inparanoid.fasta	1.000	CQW49_RS20765	100%
1870	554	OB3b_Genbank_for_inparanoid.fasta	1.000	CQW49_20690	100%
1871	553	OB3b_Refseq_for_inparanoid.fasta	1.000	CQW49_RS07340	100%
1871	553	OB3b_Genbank_for_inparanoid.fasta	1.000	CQW49_07330	100%
1872	553	OB3b_Refseq_for_inparanoid.fasta	1.000	CQW49_RS09120	100%
1872	553	OB3b_Genbank_for_inparanoid.fasta	1.000	CQW49_09100	100%
1873	553	OB3b_Refseq_for_inparanoid.fasta	1.000	CQW49_RS12245	100%
1873	553	OB3b_Genbank_for_inparanoid.fasta	1.000	CQW49_12210	100%
1874	552	OB3b_Refseq_for_inparanoid.fasta	1.000	CQW49_RS06680	100%
1874	552	OB3b_Genbank_for_inparanoid.fasta	1.000	CQW49_06670	100%
1875	552	OB3b_Refseq_for_inparanoid.fasta	1.000	CQW49_RS16270	100%
1875	552	OB3b_Genbank_for_inparanoid.fasta	1.000	CQW49_16235	100%
1876	551	OB3b_Refseq_for_inparanoid.fasta	1.000	CQW49_RS10885	100%
1876	551	OB3b_Genbank_for_inparanoid.fasta	1.000	CQW49_10855	100%
1877	551	OB3b_Refseq_for_inparanoid.fasta	1.000	cysT	100%
1877	551	OB3b_Genbank_for_inparanoid.fasta	1.000	CQW49_18475	100%
1878	550	OB3b_Refseq_for_inparanoid.fasta	1.000	CQW49_RS08660	100%
1878	550	OB3b_Genbank_for_inparanoid.fasta	1.000	CQW49_08650	100%
1879	550	OB3b_Refseq_for_inparanoid.fasta	1.000	CQW49_RS11760	100%
1879	550	OB3b_Genbank_for_inparanoid.fasta	1.000	CQW49_11725	100%
1880	549	OB3b_Refseq_for_inparanoid.fasta	1.000	CQW49_RS00195	100%
1880	549	OB3b_Genbank_for_inparanoid.fasta	1.000	CQW49_00195	100%
1881	549	OB3b_Refseq_for_inparanoid.fasta	1.000	CQW49_RS08795	100%
1881	549	OB3b_Genbank_for_inparanoid.fasta	1.000	CQW49_08785	100%
1882	549	OB3b_Refseq_for_inparanoid.fasta	1.000	CQW49_RS10565	100%
1882	549	OB3b_Genbank_for_inparanoid.fasta	1.000	CQW49_10540	100%
1883	549	OB3b_Refseq_for_inparanoid.fasta	1.000	CQW49_RS12560	100%
1883	549	OB3b_Genbank_for_inparanoid.fasta	1.000	CQW49_12525	100%
1884	549	OB3b_Refseq_for_inparanoid.fasta	1.000	CQW49_RS12875	100%
1884	549	OB3b_Genbank_for_inparanoid.fasta	1.000	CQW49_12840	100%
1885	549	OB3b_Refseq_for_inparanoid.fasta	1.000	CQW49_RS13580	100%
1885	549	OB3b_Genbank_for_inparanoid.fasta	1.000	CQW49_13545	100%
1886	548	OB3b_Refseq_for_inparanoid.fasta	1.000	CQW49_RS17690	100%
1886	548	OB3b_Genbank_for_inparanoid.fasta	1.000	CQW49_17635	100%
1887	547	OB3b_Refseq_for_inparanoid.fasta	1.000	CQW49_RS01610	100%
1887	547	OB3b_Genbank_for_inparanoid.fasta	1.000	CQW49_01605	100%
1888	547	OB3b_Refseq_for_inparanoid.fasta	1.000	CQW49_RS03145	100%
1888	547	OB3b_Genbank_for_inparanoid.fasta	1.000	CQW49_03135	100%
1889	547	OB3b_Refseq_for_inparanoid.fasta	1.000	CQW49_RS14735	100%
1889	547	OB3b_Genbank_for_inparanoid.fasta	1.000	CQW49_14700	100%
1890	547	OB3b_Refseq_for_inparanoid.fasta	1.000	CQW49_RS20565	100%
1890	547	OB3b_Genbank_for_inparanoid.fasta	1.000	CQW49_20495	100%
1891	546	OB3b_Refseq_for_inparanoid.fasta	1.000	CQW49_RS04975	100%
1891	546	OB3b_Genbank_for_inparanoid.fasta	1.000	CQW49_04970	100%
1892	546	OB3b_Refseq_for_inparanoid.fasta	1.000	CQW49_RS20840	100%
1892	546	OB3b_Genbank_for_inparanoid.fasta	1.000	CQW49_20765	100%
1893	545	OB3b_Refseq_for_inparanoid.fasta	1.000	CQW49_RS05950	100%
1893	545	OB3b_Genbank_for_inparanoid.fasta	1.000	CQW49_05940	100%
1894	545	OB3b_Refseq_for_inparanoid.fasta	1.000	CQW49_RS06515	100%
1894	545	OB3b_Genbank_for_inparanoid.fasta	1.000	CQW49_06505	100%
1895	545	OB3b_Refseq_for_inparanoid.fasta	1.000	CQW49_RS07135	100%
1895	545	OB3b_Genbank_for_inparanoid.fasta	1.000	CQW49_07125	100%
1896	545	OB3b_Refseq_for_inparanoid.fasta	1.000	CQW49_RS12720	100%
1896	545	OB3b_Genbank_for_inparanoid.fasta	1.000	CQW49_12685	100%
1897	545	OB3b_Refseq_for_inparanoid.fasta	1.000	CQW49_RS17845	100%
1897	545	OB3b_Genbank_for_inparanoid.fasta	1.000	CQW49_17790	100%
1898	544	OB3b_Refseq_for_inparanoid.fasta	1.000	CQW49_RS00565	100%
1898	544	OB3b_Genbank_for_inparanoid.fasta	1.000	CQW49_00565	100%
1899	544	OB3b_Refseq_for_inparanoid.fasta	1.000	cysQ	100%
1899	544	OB3b_Genbank_for_inparanoid.fasta	1.000	CQW49_04630	100%
1900	544	OB3b_Refseq_for_inparanoid.fasta	1.000	CQW49_RS06170	100%
1900	544	OB3b_Genbank_for_inparanoid.fasta	1.000	CQW49_06160	100%
1901	544	OB3b_Refseq_for_inparanoid.fasta	1.000	CQW49_RS11415	100%
1901	544	OB3b_Genbank_for_inparanoid.fasta	1.000	CQW49_11385	100%
1902	544	OB3b_Refseq_for_inparanoid.fasta	1.000	CQW49_RS12710	100%
1902	544	OB3b_Genbank_for_inparanoid.fasta	1.000	CQW49_12675	100%
1903	544	OB3b_Refseq_for_inparanoid.fasta	1.000	CQW49_RS14490	100%
1903	544	OB3b_Genbank_for_inparanoid.fasta	1.000	CQW49_14455	100%
1904	544	OB3b_Refseq_for_inparanoid.fasta	1.000	CQW49_RS16355	100%
1904	544	OB3b_Genbank_for_inparanoid.fasta	1.000	CQW49_16320	100%
1905	544	OB3b_Refseq_for_inparanoid.fasta	1.000	CQW49_RS19320	100%
1905	544	OB3b_Genbank_for_inparanoid.fasta	1.000	CQW49_19265	100%
1906	543	OB3b_Refseq_for_inparanoid.fasta	1.000	CQW49_RS08200	100%
1906	543	OB3b_Genbank_for_inparanoid.fasta	1.000	CQW49_08190	100%
1907	542	OB3b_Refseq_for_inparanoid.fasta	1.000	CQW49_RS12215	100%
1907	542	OB3b_Genbank_for_inparanoid.fasta	1.000	CQW49_12180	100%
1908	542	OB3b_Refseq_for_inparanoid.fasta	1.000	CQW49_RS13155	100%
1908	542	OB3b_Genbank_for_inparanoid.fasta	1.000	CQW49_13120	100%
1909	542	OB3b_Refseq_for_inparanoid.fasta	1.000	CQW49_RS20050	100%
1909	542	OB3b_Genbank_for_inparanoid.fasta	1.000	CQW49_19985	100%
1910	541	OB3b_Refseq_for_inparanoid.fasta	1.000	CQW49_RS05935	100%
1910	541	OB3b_Genbank_for_inparanoid.fasta	1.000	CQW49_05925	100%
1911	541	OB3b_Refseq_for_inparanoid.fasta	1.000	CQW49_RS12295	100%
1911	541	OB3b_Genbank_for_inparanoid.fasta	1.000	CQW49_12260	100%
1912	540	OB3b_Refseq_for_inparanoid.fasta	1.000	CQW49_RS00820	100%
1912	540	OB3b_Genbank_for_inparanoid.fasta	1.000	CQW49_00820	100%
1913	540	OB3b_Refseq_for_inparanoid.fasta	1.000	CQW49_RS00910	100%
1913	540	OB3b_Genbank_for_inparanoid.fasta	1.000	CQW49_00910	100%
1914	540	OB3b_Refseq_for_inparanoid.fasta	1.000	CQW49_RS06385	100%
1914	540	OB3b_Genbank_for_inparanoid.fasta	1.000	CQW49_06375	100%
1915	540	OB3b_Refseq_for_inparanoid.fasta	1.000	CQW49_RS07225	100%
1915	540	OB3b_Genbank_for_inparanoid.fasta	1.000	CQW49_07215	100%
1916	540	OB3b_Refseq_for_inparanoid.fasta	1.000	CQW49_RS20395	100%
1916	540	OB3b_Genbank_for_inparanoid.fasta	1.000	CQW49_20325	100%
1917	539	OB3b_Refseq_for_inparanoid.fasta	1.000	CQW49_RS02100	100%
1917	539	OB3b_Genbank_for_inparanoid.fasta	1.000	CQW49_02095	100%
1918	539	OB3b_Refseq_for_inparanoid.fasta	1.000	CQW49_RS08910	100%
1918	539	OB3b_Genbank_for_inparanoid.fasta	1.000	CQW49_08900	100%
1919	539	OB3b_Refseq_for_inparanoid.fasta	1.000	CQW49_RS10330	100%
1919	539	OB3b_Genbank_for_inparanoid.fasta	1.000	CQW49_10305	100%
1920	539	OB3b_Refseq_for_inparanoid.fasta	1.000	lepB	100%
1920	539	OB3b_Genbank_for_inparanoid.fasta	1.000	CQW49_13440	100%
1921	537	OB3b_Refseq_for_inparanoid.fasta	1.000	CQW49_RS00215	100%
1921	537	OB3b_Genbank_for_inparanoid.fasta	1.000	CQW49_00215	100%
1922	537	OB3b_Refseq_for_inparanoid.fasta	1.000	CQW49_RS12475	100%
1922	537	OB3b_Genbank_for_inparanoid.fasta	1.000	CQW49_12440	100%
1923	537	OB3b_Refseq_for_inparanoid.fasta	1.000	CQW49_RS18110	100%
1923	537	OB3b_Genbank_for_inparanoid.fasta	1.000	CQW49_18050	100%
1924	536	OB3b_Refseq_for_inparanoid.fasta	1.000	CQW49_RS04750	100%
1924	536	OB3b_Genbank_for_inparanoid.fasta	1.000	CQW49_04740	100%
1925	536	OB3b_Refseq_for_inparanoid.fasta	1.000	CQW49_RS05435	100%
1925	536	OB3b_Genbank_for_inparanoid.fasta	1.000	CQW49_05430	100%
1926	536	OB3b_Refseq_for_inparanoid.fasta	1.000	CQW49_RS12695	100%
1926	536	OB3b_Genbank_for_inparanoid.fasta	1.000	CQW49_12660	100%
1927	536	OB3b_Refseq_for_inparanoid.fasta	1.000	CQW49_RS16660	100%
1927	536	OB3b_Genbank_for_inparanoid.fasta	1.000	CQW49_16620	100%
1928	536	OB3b_Refseq_for_inparanoid.fasta	1.000	CQW49_RS19265	100%
1928	536	OB3b_Genbank_for_inparanoid.fasta	1.000	CQW49_19210	100%
1929	535	OB3b_Refseq_for_inparanoid.fasta	1.000	pssA	100%
1929	535	OB3b_Genbank_for_inparanoid.fasta	1.000	CQW49_03330	100%
1930	535	OB3b_Refseq_for_inparanoid.fasta	1.000	CQW49_RS09410	100%
1930	535	OB3b_Genbank_for_inparanoid.fasta	1.000	CQW49_09390	100%
1931	535	OB3b_Refseq_for_inparanoid.fasta	1.000	CQW49_RS16975	100%
1931	535	OB3b_Genbank_for_inparanoid.fasta	1.000	CQW49_16930	100%
1932	534	OB3b_Refseq_for_inparanoid.fasta	1.000	CQW49_RS05360	100%
1932	534	OB3b_Genbank_for_inparanoid.fasta	1.000	CQW49_05355	100%
1933	534	OB3b_Refseq_for_inparanoid.fasta	1.000	CQW49_RS06205	100%
1933	534	OB3b_Genbank_for_inparanoid.fasta	1.000	CQW49_06195	100%
1934	534	OB3b_Refseq_for_inparanoid.fasta	1.000	CQW49_RS09340	100%
1934	534	OB3b_Genbank_for_inparanoid.fasta	1.000	CQW49_09320	100%
1935	534	OB3b_Refseq_for_inparanoid.fasta	1.000	CQW49_RS14750	100%
1935	534	OB3b_Genbank_for_inparanoid.fasta	1.000	CQW49_14715	100%
1936	534	OB3b_Refseq_for_inparanoid.fasta	1.000	CQW49_RS20245	100%
1936	534	OB3b_Genbank_for_inparanoid.fasta	1.000	CQW49_20175	100%
1937	533	OB3b_Refseq_for_inparanoid.fasta	1.000	CQW49_RS10285	100%
1937	533	OB3b_Refseq_for_inparanoid.fasta	1.000	CQW49_RS01220	100%
1937	533	OB3b_Genbank_for_inparanoid.fasta	1.000	CQW49_10260	100%
1937	533	OB3b_Genbank_for_inparanoid.fasta	1.000	CQW49_01215	100%
1938	533	OB3b_Refseq_for_inparanoid.fasta	1.000	CQW49_RS05285	100%
1938	533	OB3b_Genbank_for_inparanoid.fasta	1.000	CQW49_05280	100%
1939	532	OB3b_Refseq_for_inparanoid.fasta	1.000	CQW49_RS10280	100%
1939	532	OB3b_Refseq_for_inparanoid.fasta	1.000	CQW49_RS01225	100%
1939	532	OB3b_Genbank_for_inparanoid.fasta	1.000	CQW49_10255	100%
1939	532	OB3b_Genbank_for_inparanoid.fasta	1.000	CQW49_01220	100%
1940	532	OB3b_Refseq_for_inparanoid.fasta	1.000	CQW49_RS17435	100%
1940	532	OB3b_Genbank_for_inparanoid.fasta	1.000	CQW49_17385	100%
1941	532	OB3b_Refseq_for_inparanoid.fasta	1.000	CQW49_RS19235	100%
1941	532	OB3b_Genbank_for_inparanoid.fasta	1.000	CQW49_19180	100%
1942	531	OB3b_Refseq_for_inparanoid.fasta	1.000	CQW49_RS08470	100%
1942	531	OB3b_Genbank_for_inparanoid.fasta	1.000	CQW49_08460	100%
1943	531	OB3b_Refseq_for_inparanoid.fasta	1.000	CQW49_RS12985	100%
1943	531	OB3b_Genbank_for_inparanoid.fasta	1.000	CQW49_12950	100%
1944	530	OB3b_Refseq_for_inparanoid.fasta	1.000	CQW49_RS09250	100%
1944	530	OB3b_Genbank_for_inparanoid.fasta	1.000	CQW49_09230	100%
1945	530	OB3b_Refseq_for_inparanoid.fasta	1.000	CQW49_RS09680	100%
1945	530	OB3b_Genbank_for_inparanoid.fasta	1.000	CQW49_09660	100%
1946	530	OB3b_Refseq_for_inparanoid.fasta	1.000	CQW49_RS14715	100%
1946	530	OB3b_Genbank_for_inparanoid.fasta	1.000	CQW49_14680	100%
1947	530	OB3b_Refseq_for_inparanoid.fasta	1.000	CQW49_RS16275	100%
1947	530	OB3b_Genbank_for_inparanoid.fasta	1.000	CQW49_16240	100%
1948	529	OB3b_Refseq_for_inparanoid.fasta	1.000	CQW49_RS15030	100%
1948	529	OB3b_Genbank_for_inparanoid.fasta	1.000	CQW49_14995	100%
1949	529	OB3b_Refseq_for_inparanoid.fasta	1.000	CQW49_RS15165	100%
1949	529	OB3b_Genbank_for_inparanoid.fasta	1.000	CQW49_15130	100%
1950	529	OB3b_Refseq_for_inparanoid.fasta	1.000	CQW49_RS15945	100%
1950	529	OB3b_Genbank_for_inparanoid.fasta	1.000	CQW49_15910	100%
1951	529	OB3b_Refseq_for_inparanoid.fasta	1.000	CQW49_RS17650	100%
1951	529	OB3b_Genbank_for_inparanoid.fasta	1.000	CQW49_17595	100%
1952	529	OB3b_Refseq_for_inparanoid.fasta	1.000	CQW49_RS20560	100%
1952	529	OB3b_Genbank_for_inparanoid.fasta	1.000	CQW49_20490	100%
1953	528	OB3b_Refseq_for_inparanoid.fasta	1.000	CQW49_RS02230	100%
1953	528	OB3b_Genbank_for_inparanoid.fasta	1.000	CQW49_02225	100%
1954	527	OB3b_Refseq_for_inparanoid.fasta	1.000	CQW49_RS01620	100%
1954	527	OB3b_Genbank_for_inparanoid.fasta	1.000	CQW49_01615	100%
1955	527	OB3b_Refseq_for_inparanoid.fasta	1.000	CQW49_RS06545	100%
1955	527	OB3b_Genbank_for_inparanoid.fasta	1.000	CQW49_06535	100%
1956	527	OB3b_Refseq_for_inparanoid.fasta	1.000	CQW49_RS12415	100%
1956	527	OB3b_Genbank_for_inparanoid.fasta	1.000	CQW49_12380	100%
1957	527	OB3b_Refseq_for_inparanoid.fasta	1.000	CQW49_RS16280	100%
1957	527	OB3b_Genbank_for_inparanoid.fasta	1.000	CQW49_16245	100%
1958	526	OB3b_Refseq_for_inparanoid.fasta	1.000	CQW49_RS03850	100%
1958	526	OB3b_Genbank_for_inparanoid.fasta	1.000	CQW49_03840	100%
1959	525	OB3b_Refseq_for_inparanoid.fasta	1.000	CQW49_RS02880	100%
1959	525	OB3b_Genbank_for_inparanoid.fasta	1.000	CQW49_02870	100%
1960	525	OB3b_Refseq_for_inparanoid.fasta	1.000	CQW49_RS18025	100%
1960	525	OB3b_Genbank_for_inparanoid.fasta	1.000	CQW49_17965	100%
1961	525	OB3b_Refseq_for_inparanoid.fasta	1.000	CQW49_RS20435	100%
1961	525	OB3b_Genbank_for_inparanoid.fasta	1.000	CQW49_20365	100%
1962	524	OB3b_Refseq_for_inparanoid.fasta	1.000	CQW49_RS02735	100%
1962	524	OB3b_Genbank_for_inparanoid.fasta	1.000	CQW49_02725	100%
1963	524	OB3b_Refseq_for_inparanoid.fasta	1.000	CQW49_RS05940	100%
1963	524	OB3b_Genbank_for_inparanoid.fasta	1.000	CQW49_05930	100%
1964	524	OB3b_Refseq_for_inparanoid.fasta	1.000	minD	100%
1964	524	OB3b_Genbank_for_inparanoid.fasta	1.000	CQW49_11435	100%
1965	524	OB3b_Refseq_for_inparanoid.fasta	1.000	CQW49_RS16400	100%
1965	524	OB3b_Genbank_for_inparanoid.fasta	1.000	CQW49_16365	100%
1966	524	OB3b_Refseq_for_inparanoid.fasta	1.000	CQW49_RS17565	100%
1966	524	OB3b_Genbank_for_inparanoid.fasta	1.000	CQW49_17510	100%
1967	523	OB3b_Refseq_for_inparanoid.fasta	1.000	CQW49_RS01160	100%
1967	523	OB3b_Genbank_for_inparanoid.fasta	1.000	CQW49_01155	100%
1968	523	OB3b_Refseq_for_inparanoid.fasta	1.000	CQW49_RS17775	100%
1968	523	OB3b_Genbank_for_inparanoid.fasta	1.000	CQW49_17720	100%
1969	522	OB3b_Refseq_for_inparanoid.fasta	1.000	xth	100%
1969	522	OB3b_Refseq_for_inparanoid.fasta	1.000	xth	100%
1969	522	OB3b_Refseq_for_inparanoid.fasta	1.000	xth	100%
1969	522	OB3b_Refseq_for_inparanoid.fasta	1.000	xth	100%
1969	522	OB3b_Genbank_for_inparanoid.fasta	1.000	CQW49_20530	100%
1970	522	OB3b_Refseq_for_inparanoid.fasta	1.000	CQW49_RS02240	100%
1970	522	OB3b_Genbank_for_inparanoid.fasta	1.000	CQW49_02235	100%
1971	522	OB3b_Refseq_for_inparanoid.fasta	1.000	CQW49_RS13655	100%
1971	522	OB3b_Genbank_for_inparanoid.fasta	1.000	CQW49_13620	100%
1972	522	OB3b_Refseq_for_inparanoid.fasta	1.000	CQW49_RS17345	100%
1972	522	OB3b_Genbank_for_inparanoid.fasta	1.000	CQW49_17295	100%
1973	522	OB3b_Refseq_for_inparanoid.fasta	1.000	CQW49_RS18625	100%
1973	522	OB3b_Genbank_for_inparanoid.fasta	1.000	CQW49_18565	100%
1974	521	OB3b_Refseq_for_inparanoid.fasta	1.000	CQW49_RS01985	100%
1974	521	OB3b_Genbank_for_inparanoid.fasta	1.000	CQW49_01980	100%
1975	521	OB3b_Refseq_for_inparanoid.fasta	1.000	CQW49_RS13570	100%
1975	521	OB3b_Genbank_for_inparanoid.fasta	1.000	CQW49_13535	100%
1976	520	OB3b_Refseq_for_inparanoid.fasta	1.000	CQW49_RS03410	100%
1976	520	OB3b_Genbank_for_inparanoid.fasta	1.000	CQW49_03395	100%
1977	520	OB3b_Refseq_for_inparanoid.fasta	1.000	CQW49_RS10390	100%
1977	520	OB3b_Genbank_for_inparanoid.fasta	1.000	CQW49_10365	100%
1978	520	OB3b_Refseq_for_inparanoid.fasta	1.000	CQW49_RS10715	100%
1978	520	OB3b_Genbank_for_inparanoid.fasta	1.000	CQW49_10685	100%
1979	520	OB3b_Refseq_for_inparanoid.fasta	1.000	thiD	100%
1979	520	OB3b_Genbank_for_inparanoid.fasta	1.000	CQW49_13110	100%
1980	520	OB3b_Refseq_for_inparanoid.fasta	1.000	CQW49_RS13295	100%
1980	520	OB3b_Genbank_for_inparanoid.fasta	1.000	CQW49_13260	100%
1981	519	OB3b_Refseq_for_inparanoid.fasta	1.000	CQW49_RS02885	100%
1981	519	OB3b_Genbank_for_inparanoid.fasta	1.000	CQW49_02875	100%
1982	519	OB3b_Refseq_for_inparanoid.fasta	1.000	CQW49_RS03235	100%
1982	519	OB3b_Genbank_for_inparanoid.fasta	1.000	CQW49_03225	100%
1983	519	OB3b_Refseq_for_inparanoid.fasta	1.000	CQW49_RS03360	100%
1983	519	OB3b_Genbank_for_inparanoid.fasta	1.000	CQW49_03350	100%
1984	519	OB3b_Refseq_for_inparanoid.fasta	1.000	CQW49_RS09075	100%
1984	519	OB3b_Genbank_for_inparanoid.fasta	1.000	CQW49_09060	100%
1985	519	OB3b_Refseq_for_inparanoid.fasta	1.000	CQW49_RS21295	100%
1985	519	OB3b_Genbank_for_inparanoid.fasta	1.000	CQW49_21220	100%
1986	518	OB3b_Refseq_for_inparanoid.fasta	1.000	CQW49_RS15980	100%
1986	518	OB3b_Genbank_for_inparanoid.fasta	1.000	CQW49_15945	100%
1987	518	OB3b_Refseq_for_inparanoid.fasta	1.000	cpaB	100%
1987	518	OB3b_Genbank_for_inparanoid.fasta	1.000	CQW49_17350	100%
1988	517	OB3b_Refseq_for_inparanoid.fasta	1.000	CQW49_RS02615	100%
1988	517	OB3b_Genbank_for_inparanoid.fasta	1.000	CQW49_02605	100%
1989	517	OB3b_Refseq_for_inparanoid.fasta	1.000	CQW49_RS14295	100%
1989	517	OB3b_Genbank_for_inparanoid.fasta	1.000	CQW49_14260	100%
1990	517	OB3b_Refseq_for_inparanoid.fasta	1.000	CQW49_RS19180	100%
1990	517	OB3b_Genbank_for_inparanoid.fasta	1.000	CQW49_19120	100%
1991	516	OB3b_Refseq_for_inparanoid.fasta	1.000	CQW49_RS09650	100%
1991	516	OB3b_Genbank_for_inparanoid.fasta	1.000	CQW49_09630	100%
1992	516	OB3b_Refseq_for_inparanoid.fasta	1.000	CQW49_RS10015	100%
1992	516	OB3b_Genbank_for_inparanoid.fasta	1.000	CQW49_09990	100%
1993	516	OB3b_Refseq_for_inparanoid.fasta	1.000	CQW49_RS14105	100%
1993	516	OB3b_Genbank_for_inparanoid.fasta	1.000	CQW49_14070	100%
1994	516	OB3b_Refseq_for_inparanoid.fasta	1.000	CQW49_RS15380	100%
1994	516	OB3b_Genbank_for_inparanoid.fasta	1.000	CQW49_15345	100%
1995	516	OB3b_Refseq_for_inparanoid.fasta	1.000	CQW49_RS16315	100%
1995	516	OB3b_Genbank_for_inparanoid.fasta	1.000	CQW49_16280	100%
1996	516	OB3b_Refseq_for_inparanoid.fasta	1.000	CQW49_RS18590	100%
1996	516	OB3b_Genbank_for_inparanoid.fasta	1.000	CQW49_18530	100%
1997	516	OB3b_Refseq_for_inparanoid.fasta	1.000	gloB	100%
1997	516	OB3b_Genbank_for_inparanoid.fasta	1.000	CQW49_21005	100%
1998	515	OB3b_Refseq_for_inparanoid.fasta	1.000	CQW49_RS00085	100%
1998	515	OB3b_Genbank_for_inparanoid.fasta	1.000	CQW49_00085	100%
1999	515	OB3b_Refseq_for_inparanoid.fasta	1.000	cobM	100%
1999	515	OB3b_Genbank_for_inparanoid.fasta	1.000	CQW49_09620	100%
2000	515	OB3b_Refseq_for_inparanoid.fasta	1.000	CQW49_RS12205	100%
2000	515	OB3b_Genbank_for_inparanoid.fasta	1.000	CQW49_12170	100%
2001	515	OB3b_Refseq_for_inparanoid.fasta	1.000	CQW49_RS12615	100%
2001	515	OB3b_Genbank_for_inparanoid.fasta	1.000	CQW49_12580	100%
2002	515	OB3b_Refseq_for_inparanoid.fasta	1.000	CQW49_RS15065	100%
2002	515	OB3b_Genbank_for_inparanoid.fasta	1.000	CQW49_15030	100%
2003	515	OB3b_Refseq_for_inparanoid.fasta	1.000	CQW49_RS16100	100%
2003	515	OB3b_Genbank_for_inparanoid.fasta	1.000	CQW49_16065	100%
2004	514	OB3b_Refseq_for_inparanoid.fasta	1.000	CQW49_RS18195	100%
2004	514	OB3b_Genbank_for_inparanoid.fasta	1.000	CQW49_18135	100%
2005	514	OB3b_Refseq_for_inparanoid.fasta	1.000	CQW49_RS20150	100%
2005	514	OB3b_Genbank_for_inparanoid.fasta	1.000	CQW49_20085	100%
2006	513	OB3b_Refseq_for_inparanoid.fasta	1.000	CQW49_RS00570	100%
2006	513	OB3b_Genbank_for_inparanoid.fasta	1.000	CQW49_00570	100%
2007	513	OB3b_Refseq_for_inparanoid.fasta	1.000	CQW49_RS06295	100%
2007	513	OB3b_Genbank_for_inparanoid.fasta	1.000	CQW49_06285	100%
2008	513	OB3b_Refseq_for_inparanoid.fasta	1.000	CQW49_RS13065	100%
2008	513	OB3b_Genbank_for_inparanoid.fasta	1.000	CQW49_13030	100%
2009	513	OB3b_Refseq_for_inparanoid.fasta	1.000	CQW49_RS13765	100%
2009	513	OB3b_Genbank_for_inparanoid.fasta	1.000	CQW49_13730	100%
2010	513	OB3b_Refseq_for_inparanoid.fasta	1.000	CQW49_RS15815	100%
2010	513	OB3b_Genbank_for_inparanoid.fasta	1.000	CQW49_15780	100%
2011	512	OB3b_Refseq_for_inparanoid.fasta	1.000	CQW49_RS00495	100%
2011	512	OB3b_Genbank_for_inparanoid.fasta	1.000	CQW49_00495	100%
2012	512	OB3b_Refseq_for_inparanoid.fasta	1.000	kdsB	100%
2012	512	OB3b_Genbank_for_inparanoid.fasta	1.000	CQW49_04775	100%
2013	512	OB3b_Refseq_for_inparanoid.fasta	1.000	CQW49_RS21250	100%
2013	512	OB3b_Genbank_for_inparanoid.fasta	1.000	CQW49_21175	100%
2014	511	OB3b_Refseq_for_inparanoid.fasta	1.000	CQW49_RS00445	100%
2014	511	OB3b_Genbank_for_inparanoid.fasta	1.000	CQW49_00445	100%
2015	511	OB3b_Refseq_for_inparanoid.fasta	1.000	CQW49_RS01550	100%
2015	511	OB3b_Genbank_for_inparanoid.fasta	1.000	CQW49_01545	100%
2016	511	OB3b_Refseq_for_inparanoid.fasta	1.000	CQW49_RS10105	100%
2016	511	OB3b_Genbank_for_inparanoid.fasta	1.000	CQW49_10080	100%
2017	511	OB3b_Refseq_for_inparanoid.fasta	1.000	CQW49_RS19640	100%
2017	511	OB3b_Genbank_for_inparanoid.fasta	1.000	CQW49_19585	100%
2018	510	OB3b_Refseq_for_inparanoid.fasta	1.000	CQW49_RS04340	100%
2018	510	OB3b_Genbank_for_inparanoid.fasta	1.000	CQW49_04335	100%
2019	510	OB3b_Refseq_for_inparanoid.fasta	1.000	CQW49_RS08960	100%
2019	510	OB3b_Genbank_for_inparanoid.fasta	1.000	CQW49_08950	100%
2020	510	OB3b_Refseq_for_inparanoid.fasta	1.000	CQW49_RS11750	100%
2020	510	OB3b_Genbank_for_inparanoid.fasta	1.000	CQW49_11715	100%
2021	509	OB3b_Refseq_for_inparanoid.fasta	1.000	panB	100%
2021	509	OB3b_Genbank_for_inparanoid.fasta	1.000	CQW49_13525	100%
2022	509	OB3b_Refseq_for_inparanoid.fasta	1.000	CQW49_RS15675	100%
2022	509	OB3b_Genbank_for_inparanoid.fasta	1.000	CQW49_15640	100%
2023	509	OB3b_Refseq_for_inparanoid.fasta	1.000	CQW49_RS17530	100%
2023	509	OB3b_Genbank_for_inparanoid.fasta	1.000	CQW49_17475	100%
2024	508	OB3b_Refseq_for_inparanoid.fasta	1.000	CQW49_RS03130	100%
2024	508	OB3b_Genbank_for_inparanoid.fasta	1.000	CQW49_03120	100%
2025	508	OB3b_Refseq_for_inparanoid.fasta	1.000	CQW49_RS03385	100%
2025	508	OB3b_Genbank_for_inparanoid.fasta	1.000	CQW49_03370	100%
2026	508	OB3b_Refseq_for_inparanoid.fasta	1.000	CQW49_RS05035	100%
2026	508	OB3b_Genbank_for_inparanoid.fasta	1.000	CQW49_05030	100%
2027	508	OB3b_Refseq_for_inparanoid.fasta	1.000	CQW49_RS08830	100%
2027	508	OB3b_Genbank_for_inparanoid.fasta	1.000	CQW49_08820	100%
2028	508	OB3b_Refseq_for_inparanoid.fasta	1.000	CQW49_RS11460	100%
2028	508	OB3b_Genbank_for_inparanoid.fasta	1.000	CQW49_11430	100%
2029	508	OB3b_Refseq_for_inparanoid.fasta	1.000	CQW49_RS12435	100%
2029	508	OB3b_Genbank_for_inparanoid.fasta	1.000	CQW49_12400	100%
2030	508	OB3b_Refseq_for_inparanoid.fasta	1.000	pstA	100%
2030	508	OB3b_Genbank_for_inparanoid.fasta	1.000	CQW49_15940	100%
2031	508	OB3b_Refseq_for_inparanoid.fasta	1.000	CQW49_RS18190	100%
2031	508	OB3b_Genbank_for_inparanoid.fasta	1.000	CQW49_18130	100%
2032	508	OB3b_Refseq_for_inparanoid.fasta	1.000	CQW49_RS18870	100%
2032	508	OB3b_Genbank_for_inparanoid.fasta	1.000	CQW49_18810	100%
2033	507	OB3b_Refseq_for_inparanoid.fasta	1.000	modA	100%
2033	507	OB3b_Refseq_for_inparanoid.fasta	1.000	modA	100%
2033	507	OB3b_Genbank_for_inparanoid.fasta	1.000	CQW49_10670	100%
2034	507	OB3b_Refseq_for_inparanoid.fasta	1.000	CQW49_RS04180	100%
2034	507	OB3b_Genbank_for_inparanoid.fasta	1.000	CQW49_04170	100%
2035	507	OB3b_Refseq_for_inparanoid.fasta	1.000	CQW49_RS06990	100%
2035	507	OB3b_Genbank_for_inparanoid.fasta	1.000	CQW49_06980	100%
2036	507	OB3b_Refseq_for_inparanoid.fasta	1.000	CQW49_RS07010	100%
2036	507	OB3b_Genbank_for_inparanoid.fasta	1.000	CQW49_07000	100%
2037	507	OB3b_Refseq_for_inparanoid.fasta	1.000	CQW49_RS07020	100%
2037	507	OB3b_Genbank_for_inparanoid.fasta	1.000	CQW49_07010	100%
2038	507	OB3b_Refseq_for_inparanoid.fasta	1.000	CQW49_RS10790	100%
2038	507	OB3b_Genbank_for_inparanoid.fasta	1.000	CQW49_10760	100%
2039	507	OB3b_Refseq_for_inparanoid.fasta	1.000	CQW49_RS15405	100%
2039	507	OB3b_Genbank_for_inparanoid.fasta	1.000	CQW49_15370	100%
2040	506	OB3b_Refseq_for_inparanoid.fasta	1.000	CQW49_RS00345	100%
2040	506	OB3b_Genbank_for_inparanoid.fasta	1.000	CQW49_00345	100%
2041	506	OB3b_Refseq_for_inparanoid.fasta	1.000	CQW49_RS07640	100%
2041	506	OB3b_Genbank_for_inparanoid.fasta	1.000	CQW49_07630	100%
2042	506	OB3b_Refseq_for_inparanoid.fasta	1.000	CQW49_RS20775	100%
2042	506	OB3b_Genbank_for_inparanoid.fasta	1.000	CQW49_20700	100%
2043	505	OB3b_Refseq_for_inparanoid.fasta	1.000	CQW49_RS02195	100%
2043	505	OB3b_Genbank_for_inparanoid.fasta	1.000	CQW49_02190	100%
2044	505	OB3b_Refseq_for_inparanoid.fasta	1.000	CQW49_RS02270	100%
2044	505	OB3b_Genbank_for_inparanoid.fasta	1.000	CQW49_02265	100%
2045	505	OB3b_Refseq_for_inparanoid.fasta	1.000	cybH	100%
2045	505	OB3b_Genbank_for_inparanoid.fasta	1.000	CQW49_03515	100%
2046	505	OB3b_Refseq_for_inparanoid.fasta	1.000	CQW49_RS17615	100%
2046	505	OB3b_Genbank_for_inparanoid.fasta	1.000	CQW49_17560	100%
2047	505	OB3b_Refseq_for_inparanoid.fasta	1.000	CQW49_RS18490	100%
2047	505	OB3b_Genbank_for_inparanoid.fasta	1.000	CQW49_18430	100%
2048	505	OB3b_Refseq_for_inparanoid.fasta	1.000	flgG	100%
2048	505	OB3b_Genbank_for_inparanoid.fasta	1.000	CQW49_18760	100%
2049	504	OB3b_Refseq_for_inparanoid.fasta	1.000	CQW49_RS02110	100%
2049	504	OB3b_Genbank_for_inparanoid.fasta	1.000	CQW49_02105	100%
2050	504	OB3b_Refseq_for_inparanoid.fasta	1.000	CQW49_RS04830	100%
2050	504	OB3b_Genbank_for_inparanoid.fasta	1.000	CQW49_04820	100%
2051	504	OB3b_Refseq_for_inparanoid.fasta	1.000	CQW49_RS10255	100%
2051	504	OB3b_Genbank_for_inparanoid.fasta	1.000	CQW49_10230	100%
2052	504	OB3b_Refseq_for_inparanoid.fasta	1.000	CQW49_RS12160	100%
2052	504	OB3b_Genbank_for_inparanoid.fasta	1.000	CQW49_12125	100%
2053	503	OB3b_Refseq_for_inparanoid.fasta	1.000	CQW49_RS00810	100%
2053	503	OB3b_Genbank_for_inparanoid.fasta	1.000	CQW49_00810	100%
2054	503	OB3b_Refseq_for_inparanoid.fasta	1.000	CQW49_RS02800	100%
2054	503	OB3b_Genbank_for_inparanoid.fasta	1.000	CQW49_02790	100%
2055	503	OB3b_Refseq_for_inparanoid.fasta	1.000	CQW49_RS17140	100%
2055	503	OB3b_Genbank_for_inparanoid.fasta	1.000	CQW49_17095	100%
2056	503	OB3b_Refseq_for_inparanoid.fasta	1.000	CQW49_RS19940	100%
2056	503	OB3b_Genbank_for_inparanoid.fasta	1.000	CQW49_19875	100%
2057	502	OB3b_Refseq_for_inparanoid.fasta	1.000	CQW49_RS06420	100%
2057	502	OB3b_Genbank_for_inparanoid.fasta	1.000	CQW49_06410	100%
2058	502	OB3b_Refseq_for_inparanoid.fasta	1.000	CQW49_RS10035	100%
2058	502	OB3b_Genbank_for_inparanoid.fasta	1.000	CQW49_10010	100%
2059	502	OB3b_Refseq_for_inparanoid.fasta	1.000	CQW49_RS17480	100%
2059	502	OB3b_Genbank_for_inparanoid.fasta	1.000	CQW49_17425	100%
2060	501	OB3b_Refseq_for_inparanoid.fasta	1.000	CQW49_RS07345	100%
2060	501	OB3b_Genbank_for_inparanoid.fasta	1.000	CQW49_07335	100%
2061	501	OB3b_Refseq_for_inparanoid.fasta	1.000	folP	100%
2061	501	OB3b_Genbank_for_inparanoid.fasta	1.000	CQW49_10270	100%
2062	501	OB3b_Refseq_for_inparanoid.fasta	1.000	CQW49_RS20935	100%
2062	501	OB3b_Genbank_for_inparanoid.fasta	1.000	CQW49_20860	100%
2063	501	OB3b_Refseq_for_inparanoid.fasta	1.000	CQW49_RS21325	100%
2063	501	OB3b_Genbank_for_inparanoid.fasta	1.000	CQW49_21250	100%
2064	500	OB3b_Refseq_for_inparanoid.fasta	1.000	tatC	100%
2064	500	OB3b_Genbank_for_inparanoid.fasta	1.000	CQW49_02200	100%
2065	500	OB3b_Refseq_for_inparanoid.fasta	1.000	CQW49_RS06435	100%
2065	500	OB3b_Genbank_for_inparanoid.fasta	1.000	CQW49_06425	100%
2066	499	OB3b_Refseq_for_inparanoid.fasta	1.000	CQW49_RS04840	100%
2066	499	OB3b_Genbank_for_inparanoid.fasta	1.000	CQW49_04830	100%
2067	499	OB3b_Refseq_for_inparanoid.fasta	1.000	CQW49_RS12790	100%
2067	499	OB3b_Genbank_for_inparanoid.fasta	1.000	CQW49_12755	100%
2068	499	OB3b_Refseq_for_inparanoid.fasta	1.000	CQW49_RS20575	100%
2068	499	OB3b_Genbank_for_inparanoid.fasta	1.000	CQW49_20505	100%
2069	497	OB3b_Refseq_for_inparanoid.fasta	1.000	CQW49_RS06430	100%
2069	497	OB3b_Genbank_for_inparanoid.fasta	1.000	CQW49_06420	100%
2070	497	OB3b_Refseq_for_inparanoid.fasta	1.000	CQW49_RS06555	100%
2070	497	OB3b_Genbank_for_inparanoid.fasta	1.000	CQW49_06545	100%
2071	497	OB3b_Refseq_for_inparanoid.fasta	1.000	CQW49_RS17890	100%
2071	497	OB3b_Genbank_for_inparanoid.fasta	1.000	CQW49_17835	100%
2072	497	OB3b_Refseq_for_inparanoid.fasta	1.000	CQW49_RS19545	100%
2072	497	OB3b_Genbank_for_inparanoid.fasta	1.000	CQW49_19490	100%
2073	496	OB3b_Refseq_for_inparanoid.fasta	1.000	CQW49_RS11000	100%
2073	496	OB3b_Genbank_for_inparanoid.fasta	1.000	CQW49_10970	100%
2074	495	OB3b_Refseq_for_inparanoid.fasta	1.000	CQW49_RS03910	100%
2074	495	OB3b_Genbank_for_inparanoid.fasta	1.000	CQW49_03900	100%
2075	495	OB3b_Refseq_for_inparanoid.fasta	1.000	CQW49_RS04860	100%
2075	495	OB3b_Genbank_for_inparanoid.fasta	1.000	CQW49_04850	100%
2076	495	OB3b_Refseq_for_inparanoid.fasta	1.000	CQW49_RS14440	100%
2076	495	OB3b_Genbank_for_inparanoid.fasta	1.000	CQW49_14405	100%
2077	495	OB3b_Refseq_for_inparanoid.fasta	1.000	CQW49_RS18130	100%
2077	495	OB3b_Genbank_for_inparanoid.fasta	1.000	CQW49_18070	100%
2078	494	OB3b_Refseq_for_inparanoid.fasta	1.000	CQW49_RS11745	100%
2078	494	OB3b_Genbank_for_inparanoid.fasta	1.000	CQW49_11710	100%
2079	494	OB3b_Refseq_for_inparanoid.fasta	1.000	CQW49_RS12200	100%
2079	494	OB3b_Genbank_for_inparanoid.fasta	1.000	CQW49_12165	100%
2080	494	OB3b_Refseq_for_inparanoid.fasta	1.000	CQW49_RS18375	100%
2080	494	OB3b_Genbank_for_inparanoid.fasta	1.000	CQW49_18315	100%
2081	493	OB3b_Refseq_for_inparanoid.fasta	1.000	otsB	100%
2081	493	OB3b_Refseq_for_inparanoid.fasta	1.000	otsB	100%
2081	493	OB3b_Refseq_for_inparanoid.fasta	1.000	otsB	100%
2081	493	OB3b_Refseq_for_inparanoid.fasta	1.000	otsB	100%
2081	493	OB3b_Genbank_for_inparanoid.fasta	1.000	CQW49_12970	100%
2082	493	OB3b_Refseq_for_inparanoid.fasta	1.000	CQW49_RS04835	100%
2082	493	OB3b_Genbank_for_inparanoid.fasta	1.000	CQW49_04825	100%
2083	493	OB3b_Refseq_for_inparanoid.fasta	1.000	CQW49_RS05880	100%
2083	493	OB3b_Genbank_for_inparanoid.fasta	1.000	CQW49_05870	100%
2084	493	OB3b_Refseq_for_inparanoid.fasta	1.000	CQW49_RS06925	100%
2084	493	OB3b_Genbank_for_inparanoid.fasta	1.000	CQW49_06915	100%
2085	493	OB3b_Refseq_for_inparanoid.fasta	1.000	CQW49_RS10490	100%
2085	493	OB3b_Genbank_for_inparanoid.fasta	1.000	CQW49_10465	100%
2086	493	OB3b_Refseq_for_inparanoid.fasta	1.000	CQW49_RS10950	100%
2086	493	OB3b_Genbank_for_inparanoid.fasta	1.000	CQW49_10920	100%
2087	493	OB3b_Refseq_for_inparanoid.fasta	1.000	CQW49_RS13465	100%
2087	493	OB3b_Genbank_for_inparanoid.fasta	1.000	CQW49_13430	100%
2088	493	OB3b_Refseq_for_inparanoid.fasta	1.000	CQW49_RS16175	100%
2088	493	OB3b_Genbank_for_inparanoid.fasta	1.000	CQW49_16140	100%
2089	493	OB3b_Refseq_for_inparanoid.fasta	1.000	CQW49_RS16200	100%
2089	493	OB3b_Genbank_for_inparanoid.fasta	1.000	CQW49_16165	100%
2090	493	OB3b_Refseq_for_inparanoid.fasta	1.000	CQW49_RS16945	100%
2090	493	OB3b_Genbank_for_inparanoid.fasta	1.000	CQW49_16900	100%
2091	493	OB3b_Refseq_for_inparanoid.fasta	1.000	CQW49_RS19225	100%
2091	493	OB3b_Genbank_for_inparanoid.fasta	1.000	CQW49_19170	100%
2092	493	OB3b_Refseq_for_inparanoid.fasta	1.000	CQW49_RS21140	100%
2092	493	OB3b_Genbank_for_inparanoid.fasta	1.000	CQW49_21065	100%
2093	492	OB3b_Refseq_for_inparanoid.fasta	1.000	CQW49_RS17135	100%
2093	492	OB3b_Genbank_for_inparanoid.fasta	1.000	CQW49_17090	100%
2094	491	OB3b_Refseq_for_inparanoid.fasta	1.000	CQW49_RS09625	100%
2094	491	OB3b_Genbank_for_inparanoid.fasta	1.000	CQW49_09605	100%
2095	491	OB3b_Refseq_for_inparanoid.fasta	1.000	lptC	100%
2095	491	OB3b_Genbank_for_inparanoid.fasta	1.000	CQW49_11995	100%
2096	491	OB3b_Refseq_for_inparanoid.fasta	1.000	CQW49_RS12290	100%
2096	491	OB3b_Genbank_for_inparanoid.fasta	1.000	CQW49_12255	100%
2097	490	OB3b_Refseq_for_inparanoid.fasta	1.000	CQW49_RS03290	100%
2097	490	OB3b_Genbank_for_inparanoid.fasta	1.000	CQW49_03280	100%
2098	490	OB3b_Refseq_for_inparanoid.fasta	1.000	CQW49_RS06560	100%
2098	490	OB3b_Genbank_for_inparanoid.fasta	1.000	CQW49_06550	100%
2099	490	OB3b_Refseq_for_inparanoid.fasta	1.000	CQW49_RS07850	100%
2099	490	OB3b_Genbank_for_inparanoid.fasta	1.000	CQW49_07840	100%
2100	490	OB3b_Refseq_for_inparanoid.fasta	1.000	CQW49_RS13355	100%
2100	490	OB3b_Genbank_for_inparanoid.fasta	1.000	CQW49_13320	100%
2101	489	OB3b_Refseq_for_inparanoid.fasta	1.000	CQW49_RS11170	100%
2101	489	OB3b_Genbank_for_inparanoid.fasta	1.000	CQW49_11140	100%
2102	489	OB3b_Refseq_for_inparanoid.fasta	1.000	CQW49_RS16065	100%
2102	489	OB3b_Genbank_for_inparanoid.fasta	1.000	CQW49_16030	100%
2103	488	OB3b_Refseq_for_inparanoid.fasta	1.000	sufC	100%
2103	488	OB3b_Genbank_for_inparanoid.fasta	1.000	CQW49_01405	100%
2104	488	OB3b_Refseq_for_inparanoid.fasta	1.000	CQW49_RS07780	100%
2104	488	OB3b_Genbank_for_inparanoid.fasta	1.000	CQW49_07770	100%
2105	488	OB3b_Refseq_for_inparanoid.fasta	1.000	CQW49_RS11375	100%
2105	488	OB3b_Genbank_for_inparanoid.fasta	1.000	CQW49_11345	100%
2106	488	OB3b_Refseq_for_inparanoid.fasta	1.000	CQW49_RS11890	100%
2106	488	OB3b_Genbank_for_inparanoid.fasta	1.000	CQW49_11855	100%
2107	488	OB3b_Refseq_for_inparanoid.fasta	1.000	CQW49_RS13495	100%
2107	488	OB3b_Genbank_for_inparanoid.fasta	1.000	CQW49_13460	100%
2108	488	OB3b_Refseq_for_inparanoid.fasta	1.000	CQW49_RS15400	100%
2108	488	OB3b_Genbank_for_inparanoid.fasta	1.000	CQW49_15365	100%
2109	488	OB3b_Refseq_for_inparanoid.fasta	1.000	CQW49_RS16240	100%
2109	488	OB3b_Genbank_for_inparanoid.fasta	1.000	CQW49_16205	100%
2110	488	OB3b_Refseq_for_inparanoid.fasta	1.000	CQW49_RS21085	100%
2110	488	OB3b_Genbank_for_inparanoid.fasta	1.000	CQW49_21010	100%
2111	487	OB3b_Refseq_for_inparanoid.fasta	1.000	CQW49_RS00735	100%
2111	487	OB3b_Genbank_for_inparanoid.fasta	1.000	CQW49_00735	100%
2112	487	OB3b_Refseq_for_inparanoid.fasta	1.000	CQW49_RS01540	100%
2112	487	OB3b_Genbank_for_inparanoid.fasta	1.000	CQW49_01535	100%
2113	487	OB3b_Refseq_for_inparanoid.fasta	1.000	CQW49_RS20295	100%
2113	487	OB3b_Genbank_for_inparanoid.fasta	1.000	CQW49_20225	100%
2114	487	OB3b_Refseq_for_inparanoid.fasta	1.000	CQW49_RS20915	100%
2114	487	OB3b_Genbank_for_inparanoid.fasta	1.000	CQW49_20840	100%
2115	486	OB3b_Refseq_for_inparanoid.fasta	1.000	CQW49_RS08035	100%
2115	486	OB3b_Genbank_for_inparanoid.fasta	1.000	CQW49_08025	100%
2116	486	OB3b_Refseq_for_inparanoid.fasta	1.000	queC	100%
2116	486	OB3b_Genbank_for_inparanoid.fasta	1.000	CQW49_10130	100%
2117	485	OB3b_Refseq_for_inparanoid.fasta	1.000	CQW49_RS14765	100%
2117	485	OB3b_Refseq_for_inparanoid.fasta	1.000	CQW49_RS08215	100%
2117	485	OB3b_Genbank_for_inparanoid.fasta	1.000	CQW49_14730	100%
2117	485	OB3b_Genbank_for_inparanoid.fasta	1.000	CQW49_23935	100%
2117	485	OB3b_Genbank_for_inparanoid.fasta	1.000	CQW49_08205	100%
2118	485	OB3b_Refseq_for_inparanoid.fasta	1.000	CQW49_RS06790	100%
2118	485	OB3b_Genbank_for_inparanoid.fasta	1.000	CQW49_06780	100%
2119	485	OB3b_Refseq_for_inparanoid.fasta	1.000	CQW49_RS06915	100%
2119	485	OB3b_Genbank_for_inparanoid.fasta	1.000	CQW49_06905	100%
2120	485	OB3b_Refseq_for_inparanoid.fasta	1.000	CQW49_RS13990	100%
2120	485	OB3b_Genbank_for_inparanoid.fasta	1.000	CQW49_13955	100%
2121	485	OB3b_Refseq_for_inparanoid.fasta	1.000	CQW49_RS15370	100%
2121	485	OB3b_Genbank_for_inparanoid.fasta	1.000	CQW49_15335	100%
2122	485	OB3b_Refseq_for_inparanoid.fasta	1.000	CQW49_RS15540	100%
2122	485	OB3b_Genbank_for_inparanoid.fasta	1.000	CQW49_15505	100%
2123	485	OB3b_Refseq_for_inparanoid.fasta	1.000	phoB	100%
2123	485	OB3b_Genbank_for_inparanoid.fasta	1.000	CQW49_15955	100%
2124	485	OB3b_Refseq_for_inparanoid.fasta	1.000	CQW49_RS17590	100%
2124	485	OB3b_Genbank_for_inparanoid.fasta	1.000	CQW49_17535	100%
2125	485	OB3b_Refseq_for_inparanoid.fasta	1.000	CQW49_RS19775	100%
2125	485	OB3b_Genbank_for_inparanoid.fasta	1.000	CQW49_19720	100%
2126	484	OB3b_Refseq_for_inparanoid.fasta	1.000	CQW49_RS02760	100%
2126	484	OB3b_Genbank_for_inparanoid.fasta	1.000	CQW49_02750	100%
2127	484	OB3b_Refseq_for_inparanoid.fasta	1.000	CQW49_RS10550	100%
2127	484	OB3b_Genbank_for_inparanoid.fasta	1.000	CQW49_10525	100%
2128	484	OB3b_Refseq_for_inparanoid.fasta	1.000	CQW49_RS12880	100%
2128	484	OB3b_Genbank_for_inparanoid.fasta	1.000	CQW49_12845	100%
2129	484	OB3b_Refseq_for_inparanoid.fasta	1.000	CQW49_RS13770	100%
2129	484	OB3b_Genbank_for_inparanoid.fasta	1.000	CQW49_13735	100%
2130	483	OB3b_Refseq_for_inparanoid.fasta	1.000	CQW49_RS00320	100%
2130	483	OB3b_Genbank_for_inparanoid.fasta	1.000	CQW49_00320	100%
2131	483	OB3b_Refseq_for_inparanoid.fasta	1.000	CQW49_RS01360	100%
2131	483	OB3b_Genbank_for_inparanoid.fasta	1.000	CQW49_01355	100%
2132	483	OB3b_Refseq_for_inparanoid.fasta	1.000	cobJ	100%
2132	483	OB3b_Genbank_for_inparanoid.fasta	1.000	CQW49_09600	100%
2133	483	OB3b_Refseq_for_inparanoid.fasta	1.000	CQW49_RS11900	100%
2133	483	OB3b_Genbank_for_inparanoid.fasta	1.000	CQW49_11865	100%
2134	483	OB3b_Refseq_for_inparanoid.fasta	1.000	CQW49_RS13575	100%
2134	483	OB3b_Genbank_for_inparanoid.fasta	1.000	CQW49_13540	100%
2135	483	OB3b_Refseq_for_inparanoid.fasta	1.000	CQW49_RS13945	100%
2135	483	OB3b_Genbank_for_inparanoid.fasta	1.000	CQW49_13910	100%
2136	483	OB3b_Refseq_for_inparanoid.fasta	1.000	CQW49_RS17625	100%
2136	483	OB3b_Genbank_for_inparanoid.fasta	1.000	CQW49_17570	100%
2137	483	OB3b_Refseq_for_inparanoid.fasta	1.000	CQW49_RS20055	100%
2137	483	OB3b_Genbank_for_inparanoid.fasta	1.000	CQW49_19990	100%
2138	482	OB3b_Refseq_for_inparanoid.fasta	1.000	CQW49_RS05920	100%
2138	482	OB3b_Genbank_for_inparanoid.fasta	1.000	CQW49_05910	100%
2139	482	OB3b_Refseq_for_inparanoid.fasta	1.000	CQW49_RS09675	100%
2139	482	OB3b_Genbank_for_inparanoid.fasta	1.000	CQW49_09655	100%
2140	482	OB3b_Refseq_for_inparanoid.fasta	1.000	CQW49_RS19325	100%
2140	482	OB3b_Genbank_for_inparanoid.fasta	1.000	CQW49_19270	100%
2141	482	OB3b_Refseq_for_inparanoid.fasta	1.000	CQW49_RS20800	100%
2141	482	OB3b_Genbank_for_inparanoid.fasta	1.000	CQW49_20725	100%
2142	481	OB3b_Refseq_for_inparanoid.fasta	1.000	CQW49_RS15925	100%
2142	481	OB3b_Genbank_for_inparanoid.fasta	1.000	CQW49_15890	100%
2143	480	OB3b_Refseq_for_inparanoid.fasta	1.000	CQW49_RS08255	100%
2143	480	OB3b_Genbank_for_inparanoid.fasta	1.000	CQW49_08245	100%
2144	480	OB3b_Refseq_for_inparanoid.fasta	1.000	cobI	100%
2144	480	OB3b_Genbank_for_inparanoid.fasta	1.000	CQW49_09595	100%
2145	480	OB3b_Refseq_for_inparanoid.fasta	1.000	CQW49_RS16990	100%
2145	480	OB3b_Genbank_for_inparanoid.fasta	1.000	CQW49_16945	100%
2146	480	OB3b_Refseq_for_inparanoid.fasta	1.000	CQW49_RS18270	100%
2146	480	OB3b_Genbank_for_inparanoid.fasta	1.000	CQW49_18210	100%
2147	479	OB3b_Refseq_for_inparanoid.fasta	1.000	CQW49_RS18680	100%
2147	479	OB3b_Genbank_for_inparanoid.fasta	1.000	CQW49_18620	100%
2148	479	OB3b_Refseq_for_inparanoid.fasta	1.000	CQW49_RS20590	100%
2148	479	OB3b_Genbank_for_inparanoid.fasta	1.000	CQW49_20520	100%
2149	478	OB3b_Refseq_for_inparanoid.fasta	1.000	CQW49_RS01060	100%
2149	478	OB3b_Genbank_for_inparanoid.fasta	1.000	CQW49_01060	100%
2150	478	OB3b_Refseq_for_inparanoid.fasta	1.000	CQW49_RS05210	100%
2150	478	OB3b_Genbank_for_inparanoid.fasta	1.000	CQW49_05205	100%
2151	478	OB3b_Refseq_for_inparanoid.fasta	1.000	CQW49_RS15930	100%
2151	478	OB3b_Genbank_for_inparanoid.fasta	1.000	CQW49_15895	100%
2152	478	OB3b_Refseq_for_inparanoid.fasta	1.000	CQW49_RS20980	100%
2152	478	OB3b_Genbank_for_inparanoid.fasta	1.000	CQW49_20905	100%
2153	477	OB3b_Refseq_for_inparanoid.fasta	1.000	CQW49_RS04155	100%
2153	477	OB3b_Genbank_for_inparanoid.fasta	1.000	CQW49_04145	100%
2154	477	OB3b_Refseq_for_inparanoid.fasta	1.000	hisA	100%
2154	477	OB3b_Genbank_for_inparanoid.fasta	1.000	CQW49_07615	100%
2155	477	OB3b_Refseq_for_inparanoid.fasta	1.000	CQW49_RS12650	100%
2155	477	OB3b_Genbank_for_inparanoid.fasta	1.000	CQW49_12615	100%
2156	477	OB3b_Refseq_for_inparanoid.fasta	1.000	CQW49_RS12675	100%
2156	477	OB3b_Genbank_for_inparanoid.fasta	1.000	CQW49_12640	100%
2157	477	OB3b_Refseq_for_inparanoid.fasta	1.000	CQW49_RS15425	100%
2157	477	OB3b_Genbank_for_inparanoid.fasta	1.000	CQW49_15390	100%
2158	477	OB3b_Refseq_for_inparanoid.fasta	1.000	CQW49_RS17095	100%
2158	477	OB3b_Genbank_for_inparanoid.fasta	1.000	CQW49_17050	100%
2159	477	OB3b_Refseq_for_inparanoid.fasta	1.000	CQW49_RS17365	100%
2159	477	OB3b_Genbank_for_inparanoid.fasta	1.000	CQW49_17315	100%
2160	477	OB3b_Refseq_for_inparanoid.fasta	1.000	CQW49_RS18005	100%
2160	477	OB3b_Genbank_for_inparanoid.fasta	1.000	CQW49_17950	100%
2161	477	OB3b_Refseq_for_inparanoid.fasta	1.000	CQW49_RS18835	100%
2161	477	OB3b_Genbank_for_inparanoid.fasta	1.000	CQW49_18775	100%
2162	476	OB3b_Refseq_for_inparanoid.fasta	1.000	CQW49_RS03935	100%
2162	476	OB3b_Genbank_for_inparanoid.fasta	1.000	CQW49_03925	100%
2163	476	OB3b_Refseq_for_inparanoid.fasta	1.000	CQW49_RS05740	100%
2163	476	OB3b_Genbank_for_inparanoid.fasta	1.000	CQW49_05730	100%
2164	476	OB3b_Refseq_for_inparanoid.fasta	1.000	CQW49_RS08630	100%
2164	476	OB3b_Genbank_for_inparanoid.fasta	1.000	CQW49_08620	100%
2165	476	OB3b_Refseq_for_inparanoid.fasta	1.000	CQW49_RS14595	100%
2165	476	OB3b_Genbank_for_inparanoid.fasta	1.000	CQW49_14560	100%
2166	476	OB3b_Refseq_for_inparanoid.fasta	1.000	CQW49_RS19280	100%
2166	476	OB3b_Genbank_for_inparanoid.fasta	1.000	CQW49_19225	100%
2167	475	OB3b_Refseq_for_inparanoid.fasta	1.000	CQW49_RS06060	100%
2167	475	OB3b_Genbank_for_inparanoid.fasta	1.000	CQW49_06050	100%
2168	475	OB3b_Refseq_for_inparanoid.fasta	1.000	CQW49_RS08620	100%
2168	475	OB3b_Genbank_for_inparanoid.fasta	1.000	CQW49_08610	100%
2169	475	OB3b_Refseq_for_inparanoid.fasta	1.000	CQW49_RS09170	100%
2169	475	OB3b_Genbank_for_inparanoid.fasta	1.000	CQW49_09150	100%
2170	475	OB3b_Refseq_for_inparanoid.fasta	1.000	CQW49_RS09725	100%
2170	475	OB3b_Genbank_for_inparanoid.fasta	1.000	CQW49_09705	100%
2171	475	OB3b_Refseq_for_inparanoid.fasta	1.000	CQW49_RS11060	100%
2171	475	OB3b_Genbank_for_inparanoid.fasta	1.000	CQW49_11030	100%
2172	475	OB3b_Refseq_for_inparanoid.fasta	1.000	CQW49_RS17000	100%
2172	475	OB3b_Genbank_for_inparanoid.fasta	1.000	CQW49_16955	100%
2173	475	OB3b_Refseq_for_inparanoid.fasta	1.000	CQW49_RS19095	100%
2173	475	OB3b_Genbank_for_inparanoid.fasta	1.000	CQW49_19035	100%
2174	475	OB3b_Refseq_for_inparanoid.fasta	1.000	CQW49_RS21090	100%
2174	475	OB3b_Genbank_for_inparanoid.fasta	1.000	CQW49_21015	100%
2175	474	OB3b_Refseq_for_inparanoid.fasta	1.000	CQW49_RS00225	100%
2175	474	OB3b_Genbank_for_inparanoid.fasta	1.000	CQW49_00225	100%
2176	474	OB3b_Refseq_for_inparanoid.fasta	1.000	CQW49_RS19205	100%
2176	474	OB3b_Genbank_for_inparanoid.fasta	1.000	CQW49_19145	100%
2177	474	OB3b_Refseq_for_inparanoid.fasta	1.000	CQW49_RS19810	100%
2177	474	OB3b_Genbank_for_inparanoid.fasta	1.000	CQW49_19755	100%
2178	474	OB3b_Refseq_for_inparanoid.fasta	1.000	CQW49_RS20300	100%
2178	474	OB3b_Genbank_for_inparanoid.fasta	1.000	CQW49_20230	100%
2179	473	OB3b_Refseq_for_inparanoid.fasta	1.000	tolQ	100%
2179	473	OB3b_Genbank_for_inparanoid.fasta	1.000	CQW49_00720	100%
2180	473	OB3b_Refseq_for_inparanoid.fasta	1.000	CQW49_RS00890	100%
2180	473	OB3b_Genbank_for_inparanoid.fasta	1.000	CQW49_00890	100%
2181	473	OB3b_Refseq_for_inparanoid.fasta	1.000	CQW49_RS01980	100%
2181	473	OB3b_Genbank_for_inparanoid.fasta	1.000	CQW49_01975	100%
2182	473	OB3b_Refseq_for_inparanoid.fasta	1.000	CQW49_RS02415	100%
2182	473	OB3b_Genbank_for_inparanoid.fasta	1.000	CQW49_02405	100%
2183	473	OB3b_Refseq_for_inparanoid.fasta	1.000	CQW49_RS10520	100%
2183	473	OB3b_Genbank_for_inparanoid.fasta	1.000	CQW49_10495	100%
2184	473	OB3b_Refseq_for_inparanoid.fasta	1.000	CQW49_RS11570	100%
2184	473	OB3b_Genbank_for_inparanoid.fasta	1.000	CQW49_11535	100%
2185	473	OB3b_Refseq_for_inparanoid.fasta	1.000	CQW49_RS16590	100%
2185	473	OB3b_Genbank_for_inparanoid.fasta	1.000	CQW49_16550	100%
2186	473	OB3b_Refseq_for_inparanoid.fasta	1.000	CQW49_RS18030	100%
2186	473	OB3b_Genbank_for_inparanoid.fasta	1.000	CQW49_17970	100%
2187	472	OB3b_Refseq_for_inparanoid.fasta	1.000	CQW49_RS01370	100%
2187	472	OB3b_Genbank_for_inparanoid.fasta	1.000	CQW49_01365	100%
2188	472	OB3b_Refseq_for_inparanoid.fasta	1.000	CQW49_RS05715	100%
2188	472	OB3b_Genbank_for_inparanoid.fasta	1.000	CQW49_05705	100%
2189	472	OB3b_Refseq_for_inparanoid.fasta	1.000	CQW49_RS10095	100%
2189	472	OB3b_Genbank_for_inparanoid.fasta	1.000	CQW49_10070	100%
2190	472	OB3b_Refseq_for_inparanoid.fasta	1.000	dnaQ	100%
2190	472	OB3b_Genbank_for_inparanoid.fasta	1.000	CQW49_12800	100%
2191	472	OB3b_Refseq_for_inparanoid.fasta	1.000	CQW49_RS17735	100%
2191	472	OB3b_Genbank_for_inparanoid.fasta	1.000	CQW49_17680	100%
2192	472	OB3b_Refseq_for_inparanoid.fasta	1.000	CQW49_RS18395	100%
2192	472	OB3b_Genbank_for_inparanoid.fasta	1.000	CQW49_18335	100%
2193	471	OB3b_Refseq_for_inparanoid.fasta	1.000	CQW49_RS00410	100%
2193	471	OB3b_Genbank_for_inparanoid.fasta	1.000	CQW49_00410	100%
2194	471	OB3b_Refseq_for_inparanoid.fasta	1.000	CQW49_RS01325	100%
2194	471	OB3b_Genbank_for_inparanoid.fasta	1.000	CQW49_01320	100%
2195	471	OB3b_Refseq_for_inparanoid.fasta	1.000	CQW49_RS05385	100%
2195	471	OB3b_Genbank_for_inparanoid.fasta	1.000	CQW49_05380	100%
2196	471	OB3b_Refseq_for_inparanoid.fasta	1.000	CQW49_RS17030	100%
2196	471	OB3b_Genbank_for_inparanoid.fasta	1.000	CQW49_16985	100%
2197	471	OB3b_Refseq_for_inparanoid.fasta	1.000	CQW49_RS17800	100%
2197	471	OB3b_Genbank_for_inparanoid.fasta	1.000	CQW49_17745	100%
2198	470	OB3b_Refseq_for_inparanoid.fasta	1.000	CQW49_RS02320	100%
2198	470	OB3b_Genbank_for_inparanoid.fasta	1.000	CQW49_02315	100%
2199	470	OB3b_Refseq_for_inparanoid.fasta	1.000	CQW49_RS03825	100%
2199	470	OB3b_Genbank_for_inparanoid.fasta	1.000	CQW49_03815	100%
2200	470	OB3b_Refseq_for_inparanoid.fasta	1.000	scpB	100%
2200	470	OB3b_Genbank_for_inparanoid.fasta	1.000	CQW49_06190	100%
2201	470	OB3b_Refseq_for_inparanoid.fasta	1.000	CQW49_RS06520	100%
2201	470	OB3b_Genbank_for_inparanoid.fasta	1.000	CQW49_06510	100%
2202	470	OB3b_Refseq_for_inparanoid.fasta	1.000	CQW49_RS17115	100%
2202	470	OB3b_Genbank_for_inparanoid.fasta	1.000	CQW49_17070	100%
2203	470	OB3b_Refseq_for_inparanoid.fasta	1.000	CQW49_RS17560	100%
2203	470	OB3b_Genbank_for_inparanoid.fasta	1.000	CQW49_17505	100%
2204	470	OB3b_Refseq_for_inparanoid.fasta	1.000	CQW49_RS17680	100%
2204	470	OB3b_Genbank_for_inparanoid.fasta	1.000	CQW49_17625	100%
2205	469	OB3b_Refseq_for_inparanoid.fasta	1.000	CQW49_RS00315	100%
2205	469	OB3b_Genbank_for_inparanoid.fasta	1.000	CQW49_00315	100%
2206	469	OB3b_Refseq_for_inparanoid.fasta	1.000	CQW49_RS15290	100%
2206	469	OB3b_Genbank_for_inparanoid.fasta	1.000	CQW49_15255	100%
2207	469	OB3b_Refseq_for_inparanoid.fasta	1.000	CQW49_RS16185	100%
2207	469	OB3b_Genbank_for_inparanoid.fasta	1.000	CQW49_16150	100%
2208	468	OB3b_Refseq_for_inparanoid.fasta	1.000	CQW49_RS03890	100%
2208	468	OB3b_Genbank_for_inparanoid.fasta	1.000	CQW49_03880	100%
2209	468	OB3b_Refseq_for_inparanoid.fasta	1.000	CQW49_RS06400	100%
2209	468	OB3b_Genbank_for_inparanoid.fasta	1.000	CQW49_06390	100%
2210	468	OB3b_Refseq_for_inparanoid.fasta	1.000	CQW49_RS09175	100%
2210	468	OB3b_Genbank_for_inparanoid.fasta	1.000	CQW49_09155	100%
2211	468	OB3b_Refseq_for_inparanoid.fasta	1.000	CQW49_RS13760	100%
2211	468	OB3b_Genbank_for_inparanoid.fasta	1.000	CQW49_13725	52%
2212	467	OB3b_Refseq_for_inparanoid.fasta	1.000	CQW49_RS01730	100%
2212	467	OB3b_Genbank_for_inparanoid.fasta	1.000	CQW49_01725	100%
2213	467	OB3b_Refseq_for_inparanoid.fasta	1.000	CQW49_RS09670	100%
2213	467	OB3b_Genbank_for_inparanoid.fasta	1.000	CQW49_09650	100%
2214	466	OB3b_Refseq_for_inparanoid.fasta	1.000	CQW49_RS00545	100%
2214	466	OB3b_Genbank_for_inparanoid.fasta	1.000	CQW49_00545	100%
2215	466	OB3b_Refseq_for_inparanoid.fasta	1.000	bluB	100%
2215	466	OB3b_Genbank_for_inparanoid.fasta	1.000	CQW49_01800	100%
2216	466	OB3b_Refseq_for_inparanoid.fasta	1.000	CQW49_RS13840	100%
2216	466	OB3b_Genbank_for_inparanoid.fasta	1.000	CQW49_13805	100%
2217	466	OB3b_Refseq_for_inparanoid.fasta	1.000	CQW49_RS18040	100%
2217	466	OB3b_Genbank_for_inparanoid.fasta	1.000	CQW49_17980	100%
2218	466	OB3b_Refseq_for_inparanoid.fasta	1.000	flgF	100%
2218	466	OB3b_Genbank_for_inparanoid.fasta	1.000	CQW49_18715	100%
2219	465	OB3b_Refseq_for_inparanoid.fasta	1.000	CQW49_RS04735	100%
2219	465	OB3b_Genbank_for_inparanoid.fasta	1.000	CQW49_04725	100%
2220	465	OB3b_Refseq_for_inparanoid.fasta	1.000	CQW49_RS10400	100%
2220	465	OB3b_Genbank_for_inparanoid.fasta	1.000	CQW49_10375	100%
2221	465	OB3b_Refseq_for_inparanoid.fasta	1.000	CQW49_RS11180	100%
2221	465	OB3b_Genbank_for_inparanoid.fasta	1.000	CQW49_11150	100%
2222	465	OB3b_Refseq_for_inparanoid.fasta	1.000	CQW49_RS11840	100%
2222	465	OB3b_Genbank_for_inparanoid.fasta	1.000	CQW49_11805	100%
2223	465	OB3b_Refseq_for_inparanoid.fasta	1.000	CQW49_RS13020	100%
2223	465	OB3b_Genbank_for_inparanoid.fasta	1.000	CQW49_12985	100%
2224	465	OB3b_Refseq_for_inparanoid.fasta	1.000	phoU	100%
2224	465	OB3b_Genbank_for_inparanoid.fasta	1.000	CQW49_15950	100%
2225	465	OB3b_Refseq_for_inparanoid.fasta	1.000	fliP	100%
2225	465	OB3b_Genbank_for_inparanoid.fasta	1.000	CQW49_19765	100%
2226	464	OB3b_Refseq_for_inparanoid.fasta	1.000	CQW49_RS05410	100%
2226	464	OB3b_Genbank_for_inparanoid.fasta	1.000	CQW49_05405	100%
2227	464	OB3b_Refseq_for_inparanoid.fasta	1.000	CQW49_RS06590	100%
2227	464	OB3b_Genbank_for_inparanoid.fasta	1.000	CQW49_06575	100%
2228	464	OB3b_Refseq_for_inparanoid.fasta	1.000	CQW49_RS10945	100%
2228	464	OB3b_Genbank_for_inparanoid.fasta	1.000	CQW49_10915	100%
2229	464	OB3b_Refseq_for_inparanoid.fasta	1.000	CQW49_RS13445	100%
2229	464	OB3b_Genbank_for_inparanoid.fasta	1.000	CQW49_13410	100%
2230	463	OB3b_Refseq_for_inparanoid.fasta	1.000	CQW49_RS03335	100%
2230	463	OB3b_Genbank_for_inparanoid.fasta	1.000	CQW49_03325	100%
2231	463	OB3b_Refseq_for_inparanoid.fasta	1.000	CQW49_RS11430	100%
2231	463	OB3b_Genbank_for_inparanoid.fasta	1.000	CQW49_11400	100%
2232	463	OB3b_Refseq_for_inparanoid.fasta	1.000	CQW49_RS11800	100%
2232	463	OB3b_Genbank_for_inparanoid.fasta	1.000	CQW49_11765	100%
2233	462	OB3b_Refseq_for_inparanoid.fasta	1.000	CQW49_RS01995	100%
2233	462	OB3b_Genbank_for_inparanoid.fasta	1.000	CQW49_01990	100%
2234	462	OB3b_Refseq_for_inparanoid.fasta	1.000	CQW49_RS10380	100%
2234	462	OB3b_Genbank_for_inparanoid.fasta	1.000	CQW49_10355	100%
2235	462	OB3b_Refseq_for_inparanoid.fasta	1.000	CQW49_RS12330	100%
2235	462	OB3b_Genbank_for_inparanoid.fasta	1.000	CQW49_12295	100%
2236	462	OB3b_Refseq_for_inparanoid.fasta	1.000	rnc	100%
2236	462	OB3b_Genbank_for_inparanoid.fasta	1.000	CQW49_13445	100%
2237	462	OB3b_Refseq_for_inparanoid.fasta	1.000	CQW49_RS17210	100%
2237	462	OB3b_Genbank_for_inparanoid.fasta	1.000	CQW49_17165	100%
2238	462	OB3b_Refseq_for_inparanoid.fasta	1.000	CQW49_RS18365	100%
2238	462	OB3b_Genbank_for_inparanoid.fasta	1.000	CQW49_18305	100%
2239	462	OB3b_Refseq_for_inparanoid.fasta	1.000	CQW49_RS20035	100%
2239	462	OB3b_Genbank_for_inparanoid.fasta	1.000	CQW49_19970	100%
2240	462	OB3b_Refseq_for_inparanoid.fasta	1.000	CQW49_RS20550	100%
2240	462	OB3b_Genbank_for_inparanoid.fasta	1.000	CQW49_20480	100%
2241	461	OB3b_Refseq_for_inparanoid.fasta	1.000	trbJ	100%
2241	461	OB3b_Refseq_for_inparanoid.fasta	1.000	trbJ	100%
2241	461	OB3b_Refseq_for_inparanoid.fasta	1.000	trbJ	100%
2241	461	OB3b_Refseq_for_inparanoid.fasta	1.000	trbJ	100%
2241	461	OB3b_Genbank_for_inparanoid.fasta	1.000	CQW49_14955	99%
2242	461	OB3b_Refseq_for_inparanoid.fasta	1.000	CQW49_RS14350	100%
2242	461	OB3b_Genbank_for_inparanoid.fasta	1.000	CQW49_14315	100%
2243	461	OB3b_Refseq_for_inparanoid.fasta	1.000	CQW49_RS20175	100%
2243	461	OB3b_Genbank_for_inparanoid.fasta	1.000	CQW49_20110	100%
2244	460	OB3b_Refseq_for_inparanoid.fasta	1.000	CQW49_RS00500	100%
2244	460	OB3b_Genbank_for_inparanoid.fasta	1.000	CQW49_00500	100%
2245	460	OB3b_Refseq_for_inparanoid.fasta	1.000	CQW49_RS01425	100%
2245	460	OB3b_Genbank_for_inparanoid.fasta	1.000	CQW49_01420	100%
2246	460	OB3b_Refseq_for_inparanoid.fasta	1.000	CQW49_RS02955	100%
2246	460	OB3b_Genbank_for_inparanoid.fasta	1.000	CQW49_02945	100%
2247	460	OB3b_Refseq_for_inparanoid.fasta	1.000	CQW49_RS06135	100%
2247	460	OB3b_Genbank_for_inparanoid.fasta	1.000	CQW49_06125	100%
2248	460	OB3b_Refseq_for_inparanoid.fasta	1.000	CQW49_RS08410	100%
2248	460	OB3b_Genbank_for_inparanoid.fasta	1.000	CQW49_08400	100%
2249	460	OB3b_Refseq_for_inparanoid.fasta	1.000	CQW49_RS08455	100%
2249	460	OB3b_Genbank_for_inparanoid.fasta	1.000	CQW49_08445	100%
2250	460	OB3b_Refseq_for_inparanoid.fasta	1.000	CQW49_RS11860	100%
2250	460	OB3b_Genbank_for_inparanoid.fasta	1.000	CQW49_11825	100%
2251	460	OB3b_Refseq_for_inparanoid.fasta	1.000	CQW49_RS14160	100%
2251	460	OB3b_Genbank_for_inparanoid.fasta	1.000	CQW49_14125	100%
2252	459	OB3b_Refseq_for_inparanoid.fasta	1.000	CQW49_RS14975	100%
2252	459	OB3b_Refseq_for_inparanoid.fasta	1.000	CQW49_RS14665	100%
2252	459	OB3b_Genbank_for_inparanoid.fasta	1.000	CQW49_14940	100%
2252	459	OB3b_Genbank_for_inparanoid.fasta	1.000	CQW49_14630	100%
2253	459	OB3b_Refseq_for_inparanoid.fasta	1.000	CQW49_RS08465	100%
2253	459	OB3b_Genbank_for_inparanoid.fasta	1.000	CQW49_08455	100%
2254	459	OB3b_Refseq_for_inparanoid.fasta	1.000	CQW49_RS15420	100%
2254	459	OB3b_Genbank_for_inparanoid.fasta	1.000	CQW49_15385	100%
2255	458	OB3b_Refseq_for_inparanoid.fasta	1.000	CQW49_RS00835	100%
2255	458	OB3b_Genbank_for_inparanoid.fasta	1.000	CQW49_00835	100%
2256	458	OB3b_Refseq_for_inparanoid.fasta	1.000	CQW49_RS01735	100%
2256	458	OB3b_Genbank_for_inparanoid.fasta	1.000	CQW49_01730	100%
2257	458	OB3b_Refseq_for_inparanoid.fasta	1.000	CQW49_RS02515	100%
2257	458	OB3b_Genbank_for_inparanoid.fasta	1.000	CQW49_02505	100%
2258	458	OB3b_Refseq_for_inparanoid.fasta	1.000	CQW49_RS08695	100%
2258	458	OB3b_Genbank_for_inparanoid.fasta	1.000	CQW49_08685	100%
2259	458	OB3b_Refseq_for_inparanoid.fasta	1.000	CQW49_RS13035	100%
2259	458	OB3b_Genbank_for_inparanoid.fasta	1.000	CQW49_13000	100%
2260	458	OB3b_Refseq_for_inparanoid.fasta	1.000	CQW49_RS17160	100%
2260	458	OB3b_Genbank_for_inparanoid.fasta	1.000	CQW49_17115	100%
2261	458	OB3b_Refseq_for_inparanoid.fasta	1.000	thyX	100%
2261	458	OB3b_Genbank_for_inparanoid.fasta	1.000	CQW49_18435	100%
2262	457	OB3b_Refseq_for_inparanoid.fasta	1.000	CQW49_RS00025	100%
2262	457	OB3b_Genbank_for_inparanoid.fasta	1.000	CQW49_00025	100%
2263	457	OB3b_Refseq_for_inparanoid.fasta	1.000	CQW49_RS08595	100%
2263	457	OB3b_Genbank_for_inparanoid.fasta	1.000	CQW49_08585	100%
2264	457	OB3b_Refseq_for_inparanoid.fasta	1.000	CQW49_RS16550	100%
2264	457	OB3b_Genbank_for_inparanoid.fasta	1.000	CQW49_16510	100%
2265	456	OB3b_Refseq_for_inparanoid.fasta	1.000	fixJ	100%
2265	456	OB3b_Refseq_for_inparanoid.fasta	1.000	fixJ	100%
2265	456	OB3b_Refseq_for_inparanoid.fasta	1.000	fixJ	100%
2265	456	OB3b_Refseq_for_inparanoid.fasta	1.000	fixJ	100%
2265	456	OB3b_Refseq_for_inparanoid.fasta	1.000	fixJ	100%
2265	456	OB3b_Refseq_for_inparanoid.fasta	1.000	fixJ	100%
2265	456	OB3b_Refseq_for_inparanoid.fasta	1.000	fixJ	100%
2265	456	OB3b_Refseq_for_inparanoid.fasta	1.000	fixJ	100%
2265	456	OB3b_Refseq_for_inparanoid.fasta	1.000	fixJ	100%
2265	456	OB3b_Genbank_for_inparanoid.fasta	1.000	CQW49_19420	100%
2266	456	OB3b_Refseq_for_inparanoid.fasta	1.000	nth	100%
2266	456	OB3b_Genbank_for_inparanoid.fasta	1.000	CQW49_08995	100%
2267	456	OB3b_Refseq_for_inparanoid.fasta	1.000	CQW49_RS12370	100%
2267	456	OB3b_Genbank_for_inparanoid.fasta	1.000	CQW49_12335	100%
2268	456	OB3b_Refseq_for_inparanoid.fasta	1.000	CQW49_RS12780	100%
2268	456	OB3b_Genbank_for_inparanoid.fasta	1.000	CQW49_12745	100%
2269	456	OB3b_Refseq_for_inparanoid.fasta	1.000	CQW49_RS14355	100%
2269	456	OB3b_Genbank_for_inparanoid.fasta	1.000	CQW49_14320	100%
2270	456	OB3b_Refseq_for_inparanoid.fasta	1.000	CQW49_RS18615	100%
2270	456	OB3b_Genbank_for_inparanoid.fasta	1.000	CQW49_18555	100%
2271	456	OB3b_Refseq_for_inparanoid.fasta	1.000	CQW49_RS19605	100%
2271	456	OB3b_Genbank_for_inparanoid.fasta	1.000	CQW49_19550	100%
2272	455	OB3b_Refseq_for_inparanoid.fasta	1.000	CQW49_RS00220	100%
2272	455	OB3b_Genbank_for_inparanoid.fasta	1.000	CQW49_00220	100%
2273	455	OB3b_Refseq_for_inparanoid.fasta	1.000	CQW49_RS00275	100%
2273	455	OB3b_Genbank_for_inparanoid.fasta	1.000	CQW49_00275	100%
2274	455	OB3b_Refseq_for_inparanoid.fasta	1.000	CQW49_RS05675	100%
2274	455	OB3b_Genbank_for_inparanoid.fasta	1.000	CQW49_05665	100%
2275	455	OB3b_Refseq_for_inparanoid.fasta	1.000	CQW49_RS07325	100%
2275	455	OB3b_Genbank_for_inparanoid.fasta	1.000	CQW49_07315	100%
2276	455	OB3b_Refseq_for_inparanoid.fasta	1.000	CQW49_RS14720	100%
2276	455	OB3b_Genbank_for_inparanoid.fasta	1.000	CQW49_14685	100%
2277	454	OB3b_Refseq_for_inparanoid.fasta	1.000	CQW49_RS01615	100%
2277	454	OB3b_Genbank_for_inparanoid.fasta	1.000	CQW49_01610	100%
2278	454	OB3b_Refseq_for_inparanoid.fasta	1.000	CQW49_RS09730	100%
2278	454	OB3b_Genbank_for_inparanoid.fasta	1.000	CQW49_09710	100%
2279	454	OB3b_Refseq_for_inparanoid.fasta	1.000	CQW49_RS14275	100%
2279	454	OB3b_Genbank_for_inparanoid.fasta	1.000	CQW49_14240	100%
2280	454	OB3b_Refseq_for_inparanoid.fasta	1.000	CQW49_RS15635	100%
2280	454	OB3b_Genbank_for_inparanoid.fasta	1.000	CQW49_15600	100%
2281	453	OB3b_Refseq_for_inparanoid.fasta	1.000	CQW49_RS00825	100%
2281	453	OB3b_Genbank_for_inparanoid.fasta	1.000	CQW49_00825	100%
2282	453	OB3b_Refseq_for_inparanoid.fasta	1.000	CQW49_RS01530	100%
2282	453	OB3b_Genbank_for_inparanoid.fasta	1.000	CQW49_01525	100%
2283	453	OB3b_Refseq_for_inparanoid.fasta	1.000	CQW49_RS03425	100%
2283	453	OB3b_Genbank_for_inparanoid.fasta	1.000	CQW49_03410	100%
2284	453	OB3b_Refseq_for_inparanoid.fasta	1.000	CQW49_RS03430	100%
2284	453	OB3b_Genbank_for_inparanoid.fasta	1.000	CQW49_03415	100%
2285	453	OB3b_Refseq_for_inparanoid.fasta	1.000	CQW49_RS09275	100%
2285	453	OB3b_Genbank_for_inparanoid.fasta	1.000	CQW49_09255	100%
2286	453	OB3b_Refseq_for_inparanoid.fasta	1.000	CQW49_RS11370	100%
2286	453	OB3b_Genbank_for_inparanoid.fasta	1.000	CQW49_11340	100%
2287	453	OB3b_Refseq_for_inparanoid.fasta	1.000	CQW49_RS12605	100%
2287	453	OB3b_Genbank_for_inparanoid.fasta	1.000	CQW49_12570	100%
2288	452	OB3b_Refseq_for_inparanoid.fasta	1.000	CQW49_RS02865	100%
2288	452	OB3b_Genbank_for_inparanoid.fasta	1.000	CQW49_02855	100%
2289	452	OB3b_Refseq_for_inparanoid.fasta	1.000	CQW49_RS04260	100%
2289	452	OB3b_Genbank_for_inparanoid.fasta	1.000	CQW49_04250	100%
2290	452	OB3b_Refseq_for_inparanoid.fasta	1.000	CQW49_RS09100	100%
2290	452	OB3b_Genbank_for_inparanoid.fasta	1.000	CQW49_09080	100%
2291	452	OB3b_Refseq_for_inparanoid.fasta	1.000	CQW49_RS12850	100%
2291	452	OB3b_Genbank_for_inparanoid.fasta	1.000	CQW49_12815	100%
2292	451	OB3b_Refseq_for_inparanoid.fasta	1.000	CQW49_RS04540	100%
2292	451	OB3b_Genbank_for_inparanoid.fasta	1.000	CQW49_04535	100%
2293	451	OB3b_Refseq_for_inparanoid.fasta	1.000	gph	100%
2293	451	OB3b_Genbank_for_inparanoid.fasta	1.000	CQW49_14220	100%
2294	451	OB3b_Refseq_for_inparanoid.fasta	1.000	CQW49_RS20320	100%
2294	451	OB3b_Genbank_for_inparanoid.fasta	1.000	CQW49_20250	100%
2295	450	OB3b_Refseq_for_inparanoid.fasta	1.000	CQW49_RS03975	100%
2295	450	OB3b_Genbank_for_inparanoid.fasta	1.000	CQW49_03965	100%
2296	450	OB3b_Refseq_for_inparanoid.fasta	1.000	CQW49_RS11980	100%
2296	450	OB3b_Genbank_for_inparanoid.fasta	1.000	CQW49_11945	100%
2297	450	OB3b_Refseq_for_inparanoid.fasta	1.000	CQW49_RS17880	100%
2297	450	OB3b_Genbank_for_inparanoid.fasta	1.000	CQW49_17825	100%
2298	450	OB3b_Refseq_for_inparanoid.fasta	1.000	CQW49_RS18305	100%
2298	450	OB3b_Genbank_for_inparanoid.fasta	1.000	CQW49_18245	100%
2299	450	OB3b_Refseq_for_inparanoid.fasta	1.000	CQW49_RS20620	100%
2299	450	OB3b_Genbank_for_inparanoid.fasta	1.000	CQW49_20550	100%
2300	449	OB3b_Refseq_for_inparanoid.fasta	1.000	CQW49_RS21275	100%
2300	449	OB3b_Genbank_for_inparanoid.fasta	1.000	CQW49_21200	100%
2301	448	OB3b_Refseq_for_inparanoid.fasta	1.000	CQW49_RS02045	100%
2301	448	OB3b_Genbank_for_inparanoid.fasta	1.000	CQW49_02040	100%
2302	448	OB3b_Refseq_for_inparanoid.fasta	1.000	CQW49_RS03765	100%
2302	448	OB3b_Genbank_for_inparanoid.fasta	1.000	CQW49_03755	100%
2303	448	OB3b_Refseq_for_inparanoid.fasta	1.000	CQW49_RS05140	100%
2303	448	OB3b_Genbank_for_inparanoid.fasta	1.000	CQW49_05135	100%
2304	448	OB3b_Refseq_for_inparanoid.fasta	1.000	CQW49_RS17050	100%
2304	448	OB3b_Genbank_for_inparanoid.fasta	1.000	CQW49_17005	100%
2305	448	OB3b_Refseq_for_inparanoid.fasta	1.000	CQW49_RS18330	100%
2305	448	OB3b_Genbank_for_inparanoid.fasta	1.000	CQW49_18270	100%
2306	446	OB3b_Refseq_for_inparanoid.fasta	1.000	CQW49_RS00115	100%
2306	446	OB3b_Genbank_for_inparanoid.fasta	1.000	CQW49_00115	100%
2307	446	OB3b_Refseq_for_inparanoid.fasta	1.000	CQW49_RS00510	100%
2307	446	OB3b_Genbank_for_inparanoid.fasta	1.000	CQW49_00510	100%
2308	446	OB3b_Refseq_for_inparanoid.fasta	1.000	CQW49_RS02035	100%
2308	446	OB3b_Genbank_for_inparanoid.fasta	1.000	CQW49_02030	100%
2309	446	OB3b_Refseq_for_inparanoid.fasta	1.000	CQW49_RS13505	100%
2309	446	OB3b_Genbank_for_inparanoid.fasta	1.000	CQW49_13470	100%
2310	446	OB3b_Refseq_for_inparanoid.fasta	1.000	CQW49_RS16450	100%
2310	446	OB3b_Genbank_for_inparanoid.fasta	1.000	CQW49_16415	100%
2311	446	OB3b_Refseq_for_inparanoid.fasta	1.000	CQW49_RS17545	100%
2311	446	OB3b_Genbank_for_inparanoid.fasta	1.000	CQW49_17490	100%
2312	445	OB3b_Refseq_for_inparanoid.fasta	1.000	CQW49_RS00105	100%
2312	445	OB3b_Genbank_for_inparanoid.fasta	1.000	CQW49_00105	100%
2313	445	OB3b_Refseq_for_inparanoid.fasta	1.000	CQW49_RS02815	100%
2313	445	OB3b_Genbank_for_inparanoid.fasta	1.000	CQW49_02805	100%
2314	445	OB3b_Refseq_for_inparanoid.fasta	1.000	CQW49_RS08240	100%
2314	445	OB3b_Genbank_for_inparanoid.fasta	1.000	CQW49_08230	100%
2315	445	OB3b_Refseq_for_inparanoid.fasta	1.000	CQW49_RS09830	100%
2315	445	OB3b_Genbank_for_inparanoid.fasta	1.000	CQW49_09810	100%
2316	445	OB3b_Refseq_for_inparanoid.fasta	1.000	CQW49_RS10760	100%
2316	445	OB3b_Genbank_for_inparanoid.fasta	1.000	CQW49_10730	100%
2317	445	OB3b_Refseq_for_inparanoid.fasta	1.000	CQW49_RS14775	100%
2317	445	OB3b_Genbank_for_inparanoid.fasta	1.000	CQW49_14740	100%
2318	445	OB3b_Refseq_for_inparanoid.fasta	1.000	CQW49_RS17410	100%
2318	445	OB3b_Genbank_for_inparanoid.fasta	1.000	CQW49_17360	100%
2319	445	OB3b_Refseq_for_inparanoid.fasta	1.000	CQW49_RS19490	100%
2319	445	OB3b_Genbank_for_inparanoid.fasta	1.000	CQW49_19435	100%
2320	444	OB3b_Refseq_for_inparanoid.fasta	1.000	CQW49_RS10625	100%
2320	444	OB3b_Genbank_for_inparanoid.fasta	1.000	CQW49_10595	100%
2321	444	OB3b_Refseq_for_inparanoid.fasta	1.000	CQW49_RS15995	100%
2321	444	OB3b_Genbank_for_inparanoid.fasta	1.000	CQW49_15960	100%
2322	444	OB3b_Refseq_for_inparanoid.fasta	1.000	CQW49_RS16830	100%
2322	444	OB3b_Genbank_for_inparanoid.fasta	1.000	CQW49_16790	100%
2323	444	OB3b_Refseq_for_inparanoid.fasta	1.000	mtnC	100%
2323	444	OB3b_Genbank_for_inparanoid.fasta	1.000	CQW49_20655	100%
2324	443	OB3b_Refseq_for_inparanoid.fasta	1.000	CQW49_RS02190	100%
2324	443	OB3b_Genbank_for_inparanoid.fasta	1.000	CQW49_02185	100%
2325	443	OB3b_Refseq_for_inparanoid.fasta	1.000	CQW49_RS04895	100%
2325	443	OB3b_Genbank_for_inparanoid.fasta	1.000	CQW49_04885	100%
2326	443	OB3b_Refseq_for_inparanoid.fasta	1.000	CQW49_RS05570	100%
2326	443	OB3b_Genbank_for_inparanoid.fasta	1.000	CQW49_05560	100%
2327	443	OB3b_Refseq_for_inparanoid.fasta	1.000	CQW49_RS07270	100%
2327	443	OB3b_Genbank_for_inparanoid.fasta	1.000	CQW49_07260	100%
2328	443	OB3b_Refseq_for_inparanoid.fasta	1.000	CQW49_RS10460	100%
2328	443	OB3b_Genbank_for_inparanoid.fasta	1.000	CQW49_10435	100%
2329	443	OB3b_Refseq_for_inparanoid.fasta	1.000	CQW49_RS20790	100%
2329	443	OB3b_Genbank_for_inparanoid.fasta	1.000	CQW49_20715	100%
2330	442	OB3b_Refseq_for_inparanoid.fasta	1.000	CQW49_RS03095	100%
2330	442	OB3b_Genbank_for_inparanoid.fasta	1.000	CQW49_03085	100%
2331	442	OB3b_Refseq_for_inparanoid.fasta	1.000	CQW49_RS06655	100%
2331	442	OB3b_Genbank_for_inparanoid.fasta	1.000	CQW49_06645	100%
2332	442	OB3b_Refseq_for_inparanoid.fasta	1.000	CQW49_RS18445	100%
2332	442	OB3b_Genbank_for_inparanoid.fasta	1.000	CQW49_18385	100%
2333	442	OB3b_Refseq_for_inparanoid.fasta	1.000	CQW49_RS19800	100%
2333	442	OB3b_Genbank_for_inparanoid.fasta	1.000	CQW49_19745	100%
2334	441	OB3b_Refseq_for_inparanoid.fasta	1.000	CQW49_RS04870	100%
2334	441	OB3b_Genbank_for_inparanoid.fasta	1.000	CQW49_04860	100%
2335	441	OB3b_Refseq_for_inparanoid.fasta	1.000	CQW49_RS07835	100%
2335	441	OB3b_Genbank_for_inparanoid.fasta	1.000	CQW49_07825	100%
2336	441	OB3b_Refseq_for_inparanoid.fasta	1.000	CQW49_RS08980	100%
2336	441	OB3b_Genbank_for_inparanoid.fasta	1.000	CQW49_08970	100%
2337	441	OB3b_Refseq_for_inparanoid.fasta	1.000	CQW49_RS10555	100%
2337	441	OB3b_Genbank_for_inparanoid.fasta	1.000	CQW49_10530	100%
2338	441	OB3b_Refseq_for_inparanoid.fasta	1.000	CQW49_RS10905	100%
2338	441	OB3b_Genbank_for_inparanoid.fasta	1.000	CQW49_10875	100%
2339	441	OB3b_Refseq_for_inparanoid.fasta	1.000	CQW49_RS15690	100%
2339	441	OB3b_Genbank_for_inparanoid.fasta	1.000	CQW49_15655	100%
2340	441	OB3b_Refseq_for_inparanoid.fasta	1.000	CQW49_RS18685	100%
2340	441	OB3b_Genbank_for_inparanoid.fasta	1.000	CQW49_18625	100%
2341	441	OB3b_Refseq_for_inparanoid.fasta	1.000	CQW49_RS20925	100%
2341	441	OB3b_Genbank_for_inparanoid.fasta	1.000	CQW49_20850	100%
2342	440	OB3b_Refseq_for_inparanoid.fasta	1.000	CQW49_RS00125	100%
2342	440	OB3b_Genbank_for_inparanoid.fasta	1.000	CQW49_00125	100%
2343	440	OB3b_Refseq_for_inparanoid.fasta	1.000	CQW49_RS04115	100%
2343	440	OB3b_Genbank_for_inparanoid.fasta	1.000	CQW49_04105	100%
2344	440	OB3b_Refseq_for_inparanoid.fasta	1.000	CQW49_RS05705	100%
2344	440	OB3b_Genbank_for_inparanoid.fasta	1.000	CQW49_05695	100%
2345	440	OB3b_Refseq_for_inparanoid.fasta	1.000	CQW49_RS07865	100%
2345	440	OB3b_Genbank_for_inparanoid.fasta	1.000	CQW49_07855	100%
2346	440	OB3b_Refseq_for_inparanoid.fasta	1.000	CQW49_RS10825	100%
2346	440	OB3b_Genbank_for_inparanoid.fasta	1.000	CQW49_10795	100%
2347	439	OB3b_Refseq_for_inparanoid.fasta	1.000	tsaB	100%
2347	439	OB3b_Genbank_for_inparanoid.fasta	1.000	CQW49_05900	100%
2348	439	OB3b_Refseq_for_inparanoid.fasta	1.000	CQW49_RS09420	100%
2348	439	OB3b_Genbank_for_inparanoid.fasta	1.000	CQW49_09400	100%
2349	439	OB3b_Refseq_for_inparanoid.fasta	1.000	CQW49_RS15625	100%
2349	439	OB3b_Genbank_for_inparanoid.fasta	1.000	CQW49_15590	100%
2350	438	OB3b_Refseq_for_inparanoid.fasta	1.000	CQW49_RS03275	100%
2350	438	OB3b_Genbank_for_inparanoid.fasta	1.000	CQW49_03265	100%
2351	438	OB3b_Refseq_for_inparanoid.fasta	1.000	CQW49_RS07390	100%
2351	438	OB3b_Genbank_for_inparanoid.fasta	1.000	CQW49_07380	100%
2352	438	OB3b_Refseq_for_inparanoid.fasta	1.000	CQW49_RS07620	100%
2352	438	OB3b_Genbank_for_inparanoid.fasta	1.000	CQW49_07610	100%
2353	438	OB3b_Refseq_for_inparanoid.fasta	1.000	CQW49_RS16560	100%
2353	438	OB3b_Genbank_for_inparanoid.fasta	1.000	CQW49_16520	100%
2354	437	OB3b_Refseq_for_inparanoid.fasta	1.000	CQW49_RS07360	100%
2354	437	OB3b_Genbank_for_inparanoid.fasta	1.000	CQW49_07350	100%
2355	436	OB3b_Refseq_for_inparanoid.fasta	1.000	CQW49_RS19465	100%
2355	436	OB3b_Refseq_for_inparanoid.fasta	1.000	CQW49_RS00135	100%
2355	436	OB3b_Genbank_for_inparanoid.fasta	1.000	CQW49_19410	100%
2355	436	OB3b_Genbank_for_inparanoid.fasta	1.000	CQW49_00135	100%
2356	436	OB3b_Refseq_for_inparanoid.fasta	1.000	atpB	100%
2356	436	OB3b_Genbank_for_inparanoid.fasta	1.000	CQW49_00535	100%
2357	436	OB3b_Refseq_for_inparanoid.fasta	1.000	CQW49_RS07065	100%
2357	436	OB3b_Genbank_for_inparanoid.fasta	1.000	CQW49_07055	100%
2358	436	OB3b_Refseq_for_inparanoid.fasta	1.000	CQW49_RS13605	100%
2358	436	OB3b_Genbank_for_inparanoid.fasta	1.000	CQW49_13570	100%
2359	436	OB3b_Refseq_for_inparanoid.fasta	1.000	CQW49_RS19835	100%
2359	436	OB3b_Genbank_for_inparanoid.fasta	1.000	CQW49_19780	100%
2360	435	OB3b_Refseq_for_inparanoid.fasta	1.000	CQW49_RS04765	100%
2360	435	OB3b_Genbank_for_inparanoid.fasta	1.000	CQW49_04755	100%
2361	435	OB3b_Refseq_for_inparanoid.fasta	1.000	CQW49_RS14915	100%
2361	435	OB3b_Genbank_for_inparanoid.fasta	1.000	CQW49_14880	100%
2362	435	OB3b_Refseq_for_inparanoid.fasta	1.000	queE	100%
2362	435	OB3b_Genbank_for_inparanoid.fasta	1.000	CQW49_17760	100%
2363	434	OB3b_Refseq_for_inparanoid.fasta	1.000	CQW49_RS02000	100%
2363	434	OB3b_Genbank_for_inparanoid.fasta	1.000	CQW49_01995	100%
2364	434	OB3b_Refseq_for_inparanoid.fasta	1.000	rsmG	100%
2364	434	OB3b_Genbank_for_inparanoid.fasta	1.000	CQW49_12760	100%
2365	434	OB3b_Refseq_for_inparanoid.fasta	1.000	CQW49_RS13635	100%
2365	434	OB3b_Genbank_for_inparanoid.fasta	1.000	CQW49_13600	100%
2366	434	OB3b_Refseq_for_inparanoid.fasta	1.000	CQW49_RS16090	100%
2366	434	OB3b_Genbank_for_inparanoid.fasta	1.000	CQW49_16055	100%
2367	434	OB3b_Refseq_for_inparanoid.fasta	1.000	CQW49_RS16925	100%
2367	434	OB3b_Genbank_for_inparanoid.fasta	1.000	CQW49_16880	100%
2368	434	OB3b_Refseq_for_inparanoid.fasta	1.000	CQW49_RS18430	100%
2368	434	OB3b_Genbank_for_inparanoid.fasta	1.000	CQW49_18370	100%
2369	433	OB3b_Refseq_for_inparanoid.fasta	1.000	CQW49_RS07670	100%
2369	433	OB3b_Genbank_for_inparanoid.fasta	1.000	CQW49_07660	100%
2370	433	OB3b_Refseq_for_inparanoid.fasta	1.000	CQW49_RS08510	100%
2370	433	OB3b_Genbank_for_inparanoid.fasta	1.000	CQW49_08500	100%
2371	433	OB3b_Refseq_for_inparanoid.fasta	1.000	CQW49_RS08570	100%
2371	433	OB3b_Genbank_for_inparanoid.fasta	1.000	CQW49_08560	100%
2372	433	OB3b_Refseq_for_inparanoid.fasta	1.000	CQW49_RS14940	100%
2372	433	OB3b_Genbank_for_inparanoid.fasta	1.000	CQW49_14905	100%
2373	433	OB3b_Refseq_for_inparanoid.fasta	1.000	CQW49_RS15315	100%
2373	433	OB3b_Genbank_for_inparanoid.fasta	1.000	CQW49_15280	100%
2374	432	OB3b_Refseq_for_inparanoid.fasta	1.000	CQW49_RS01830	100%
2374	432	OB3b_Genbank_for_inparanoid.fasta	1.000	CQW49_01825	100%
2375	432	OB3b_Refseq_for_inparanoid.fasta	1.000	CQW49_RS04330	100%
2375	432	OB3b_Genbank_for_inparanoid.fasta	1.000	CQW49_04325	100%
2376	432	OB3b_Refseq_for_inparanoid.fasta	1.000	CQW49_RS07215	100%
2376	432	OB3b_Genbank_for_inparanoid.fasta	1.000	CQW49_07205	100%
2377	432	OB3b_Refseq_for_inparanoid.fasta	1.000	CQW49_RS08365	100%
2377	432	OB3b_Genbank_for_inparanoid.fasta	1.000	CQW49_08355	100%
2378	432	OB3b_Refseq_for_inparanoid.fasta	1.000	CQW49_RS13215	100%
2378	432	OB3b_Genbank_for_inparanoid.fasta	1.000	CQW49_13180	100%
2379	431	OB3b_Refseq_for_inparanoid.fasta	1.000	CQW49_RS03110	100%
2379	431	OB3b_Genbank_for_inparanoid.fasta	1.000	CQW49_03100	100%
2380	431	OB3b_Refseq_for_inparanoid.fasta	1.000	CQW49_RS13590	100%
2380	431	OB3b_Genbank_for_inparanoid.fasta	1.000	CQW49_13555	100%
2381	431	OB3b_Refseq_for_inparanoid.fasta	1.000	CQW49_RS13980	100%
2381	431	OB3b_Genbank_for_inparanoid.fasta	1.000	CQW49_13945	100%
2382	430	OB3b_Refseq_for_inparanoid.fasta	1.000	CQW49_RS00655	100%
2382	430	OB3b_Genbank_for_inparanoid.fasta	1.000	CQW49_00655	100%
2383	430	OB3b_Refseq_for_inparanoid.fasta	1.000	CQW49_RS00695	100%
2383	430	OB3b_Genbank_for_inparanoid.fasta	1.000	CQW49_00695	100%
2384	430	OB3b_Refseq_for_inparanoid.fasta	1.000	CQW49_RS04405	100%
2384	430	OB3b_Genbank_for_inparanoid.fasta	1.000	CQW49_04400	100%
2385	430	OB3b_Refseq_for_inparanoid.fasta	1.000	CQW49_RS11950	100%
2385	430	OB3b_Genbank_for_inparanoid.fasta	1.000	CQW49_11915	100%
2386	430	OB3b_Refseq_for_inparanoid.fasta	1.000	CQW49_RS12895	100%
2386	430	OB3b_Genbank_for_inparanoid.fasta	1.000	CQW49_12860	100%
2387	430	OB3b_Refseq_for_inparanoid.fasta	1.000	CQW49_RS17700	100%
2387	430	OB3b_Genbank_for_inparanoid.fasta	1.000	CQW49_17645	100%
2388	429	OB3b_Refseq_for_inparanoid.fasta	1.000	CQW49_RS04665	100%
2388	429	OB3b_Genbank_for_inparanoid.fasta	1.000	CQW49_04655	100%
2389	429	OB3b_Refseq_for_inparanoid.fasta	1.000	CQW49_RS05845	100%
2389	429	OB3b_Genbank_for_inparanoid.fasta	1.000	CQW49_05835	100%
2390	429	OB3b_Refseq_for_inparanoid.fasta	1.000	CQW49_RS11935	100%
2390	429	OB3b_Genbank_for_inparanoid.fasta	1.000	CQW49_11900	100%
2391	428	OB3b_Refseq_for_inparanoid.fasta	1.000	CQW49_RS03780	100%
2391	428	OB3b_Genbank_for_inparanoid.fasta	1.000	CQW49_03770	100%
2392	428	OB3b_Refseq_for_inparanoid.fasta	1.000	CQW49_RS17230	100%
2392	428	OB3b_Genbank_for_inparanoid.fasta	1.000	CQW49_17185	100%
2393	427	OB3b_Refseq_for_inparanoid.fasta	1.000	CQW49_RS00395	100%
2393	427	OB3b_Genbank_for_inparanoid.fasta	1.000	CQW49_00395	100%
2394	427	OB3b_Refseq_for_inparanoid.fasta	1.000	CQW49_RS04430	100%
2394	427	OB3b_Genbank_for_inparanoid.fasta	1.000	CQW49_04425	100%
2395	427	OB3b_Refseq_for_inparanoid.fasta	1.000	CQW49_RS07430	100%
2395	427	OB3b_Genbank_for_inparanoid.fasta	1.000	CQW49_07420	100%
2396	427	OB3b_Refseq_for_inparanoid.fasta	1.000	CQW49_RS16125	100%
2396	427	OB3b_Genbank_for_inparanoid.fasta	1.000	CQW49_16090	100%
2397	427	OB3b_Refseq_for_inparanoid.fasta	1.000	CQW49_RS21130	100%
2397	427	OB3b_Genbank_for_inparanoid.fasta	1.000	CQW49_21055	100%
2398	426	OB3b_Refseq_for_inparanoid.fasta	1.000	CQW49_RS15560	100%
2398	426	OB3b_Genbank_for_inparanoid.fasta	1.000	CQW49_15525	100%
2399	426	OB3b_Refseq_for_inparanoid.fasta	1.000	rdgB	100%
2399	426	OB3b_Genbank_for_inparanoid.fasta	1.000	CQW49_18780	100%
2400	425	OB3b_Refseq_for_inparanoid.fasta	1.000	ftsE	100%
2400	425	OB3b_Genbank_for_inparanoid.fasta	1.000	CQW49_01965	100%
2401	425	OB3b_Refseq_for_inparanoid.fasta	1.000	ccmB	100%
2401	425	OB3b_Genbank_for_inparanoid.fasta	1.000	CQW49_11795	100%
2402	425	OB3b_Refseq_for_inparanoid.fasta	1.000	CQW49_RS14330	100%
2402	425	OB3b_Genbank_for_inparanoid.fasta	1.000	CQW49_14295	100%
2403	424	OB3b_Refseq_for_inparanoid.fasta	1.000	CQW49_RS05335	100%
2403	424	OB3b_Genbank_for_inparanoid.fasta	1.000	CQW49_05330	100%
2404	424	OB3b_Refseq_for_inparanoid.fasta	1.000	CQW49_RS06640	100%
2404	424	OB3b_Genbank_for_inparanoid.fasta	1.000	CQW49_06625	100%
2405	424	OB3b_Refseq_for_inparanoid.fasta	1.000	CQW49_RS19165	100%
2405	424	OB3b_Genbank_for_inparanoid.fasta	1.000	CQW49_19105	100%
2406	423	OB3b_Refseq_for_inparanoid.fasta	1.000	CQW49_RS01290	100%
2406	423	OB3b_Genbank_for_inparanoid.fasta	1.000	CQW49_01285	100%
2407	423	OB3b_Refseq_for_inparanoid.fasta	1.000	CQW49_RS01960	100%
2407	423	OB3b_Genbank_for_inparanoid.fasta	1.000	CQW49_01955	100%
2408	423	OB3b_Refseq_for_inparanoid.fasta	1.000	CQW49_RS04020	100%
2408	423	OB3b_Genbank_for_inparanoid.fasta	1.000	CQW49_04010	100%
2409	423	OB3b_Refseq_for_inparanoid.fasta	1.000	CQW49_RS11110	100%
2409	423	OB3b_Genbank_for_inparanoid.fasta	1.000	CQW49_11080	100%
2410	422	OB3b_Refseq_for_inparanoid.fasta	1.000	CQW49_RS01235	100%
2410	422	OB3b_Genbank_for_inparanoid.fasta	1.000	CQW49_01230	100%
2411	422	OB3b_Refseq_for_inparanoid.fasta	1.000	CQW49_RS03390	100%
2411	422	OB3b_Genbank_for_inparanoid.fasta	1.000	CQW49_03375	100%
2412	422	OB3b_Refseq_for_inparanoid.fasta	1.000	CQW49_RS06315	100%
2412	422	OB3b_Genbank_for_inparanoid.fasta	1.000	CQW49_06305	100%
2413	422	OB3b_Refseq_for_inparanoid.fasta	1.000	CQW49_RS08115	100%
2413	422	OB3b_Genbank_for_inparanoid.fasta	1.000	CQW49_08105	100%
2414	422	OB3b_Refseq_for_inparanoid.fasta	1.000	CQW49_RS09050	100%
2414	422	OB3b_Genbank_for_inparanoid.fasta	1.000	CQW49_09035	100%
2415	421	OB3b_Refseq_for_inparanoid.fasta	1.000	CQW49_RS00915	100%
2415	421	OB3b_Genbank_for_inparanoid.fasta	1.000	CQW49_00915	100%
2416	421	OB3b_Refseq_for_inparanoid.fasta	1.000	CQW49_RS01285	100%
2416	421	OB3b_Genbank_for_inparanoid.fasta	1.000	CQW49_01280	100%
2417	421	OB3b_Refseq_for_inparanoid.fasta	1.000	CQW49_RS01375	100%
2417	421	OB3b_Genbank_for_inparanoid.fasta	1.000	CQW49_01370	100%
2418	421	OB3b_Refseq_for_inparanoid.fasta	1.000	maiA	100%
2418	421	OB3b_Genbank_for_inparanoid.fasta	1.000	CQW49_05650	100%
2419	421	OB3b_Refseq_for_inparanoid.fasta	1.000	CQW49_RS07130	100%
2419	421	OB3b_Genbank_for_inparanoid.fasta	1.000	CQW49_07120	100%
2420	421	OB3b_Refseq_for_inparanoid.fasta	1.000	clpP	100%
2420	421	OB3b_Genbank_for_inparanoid.fasta	1.000	CQW49_20810	100%
2421	420	OB3b_Refseq_for_inparanoid.fasta	1.000	CQW49_RS05225	100%
2421	420	OB3b_Genbank_for_inparanoid.fasta	1.000	CQW49_05220	100%
2422	420	OB3b_Refseq_for_inparanoid.fasta	1.000	CQW49_RS12060	100%
2422	420	OB3b_Genbank_for_inparanoid.fasta	1.000	CQW49_12025	100%
2423	420	OB3b_Refseq_for_inparanoid.fasta	1.000	CQW49_RS12445	100%
2423	420	OB3b_Genbank_for_inparanoid.fasta	1.000	CQW49_12410	100%
2424	420	OB3b_Refseq_for_inparanoid.fasta	1.000	CQW49_RS13180	100%
2424	420	OB3b_Genbank_for_inparanoid.fasta	1.000	CQW49_13145	100%
2425	420	OB3b_Refseq_for_inparanoid.fasta	1.000	CQW49_RS14810	100%
2425	420	OB3b_Genbank_for_inparanoid.fasta	1.000	CQW49_14775	100%
2426	419	OB3b_Refseq_for_inparanoid.fasta	1.000	CQW49_RS10340	100%
2426	419	OB3b_Genbank_for_inparanoid.fasta	1.000	CQW49_10315	100%
2427	418	OB3b_Refseq_for_inparanoid.fasta	1.000	CQW49_RS04790	100%
2427	418	OB3b_Genbank_for_inparanoid.fasta	1.000	CQW49_04780	100%
2428	418	OB3b_Refseq_for_inparanoid.fasta	1.000	CQW49_RS15820	100%
2428	418	OB3b_Genbank_for_inparanoid.fasta	1.000	CQW49_15785	100%
2429	418	OB3b_Refseq_for_inparanoid.fasta	1.000	CQW49_RS17760	100%
2429	418	OB3b_Genbank_for_inparanoid.fasta	1.000	CQW49_17705	100%
2430	418	OB3b_Refseq_for_inparanoid.fasta	1.000	folE	100%
2430	418	OB3b_Genbank_for_inparanoid.fasta	1.000	CQW49_20120	100%
2431	418	OB3b_Refseq_for_inparanoid.fasta	1.000	CQW49_RS21285	100%
2431	418	OB3b_Genbank_for_inparanoid.fasta	1.000	CQW49_21210	100%
2432	417	OB3b_Refseq_for_inparanoid.fasta	1.000	CQW49_RS03220	100%
2432	417	OB3b_Genbank_for_inparanoid.fasta	1.000	CQW49_03210	100%
2433	417	OB3b_Refseq_for_inparanoid.fasta	1.000	CQW49_RS09940	100%
2433	417	OB3b_Genbank_for_inparanoid.fasta	1.000	CQW49_09920	100%
2434	417	OB3b_Refseq_for_inparanoid.fasta	1.000	CQW49_RS18705	100%
2434	417	OB3b_Genbank_for_inparanoid.fasta	1.000	CQW49_18645	100%
2435	417	OB3b_Refseq_for_inparanoid.fasta	1.000	CQW49_RS20255	100%
2435	417	OB3b_Genbank_for_inparanoid.fasta	1.000	CQW49_20185	100%
2436	416	OB3b_Refseq_for_inparanoid.fasta	1.000	CQW49_RS06690	100%
2436	416	OB3b_Genbank_for_inparanoid.fasta	1.000	CQW49_06680	100%
2437	416	OB3b_Refseq_for_inparanoid.fasta	1.000	CQW49_RS06700	100%
2437	416	OB3b_Genbank_for_inparanoid.fasta	1.000	CQW49_06690	100%
2438	416	OB3b_Refseq_for_inparanoid.fasta	1.000	CQW49_RS09345	100%
2438	416	OB3b_Genbank_for_inparanoid.fasta	1.000	CQW49_09325	100%
2439	416	OB3b_Refseq_for_inparanoid.fasta	1.000	CQW49_RS10020	100%
2439	416	OB3b_Genbank_for_inparanoid.fasta	1.000	CQW49_09995	100%
2440	416	OB3b_Refseq_for_inparanoid.fasta	1.000	CQW49_RS12050	100%
2440	416	OB3b_Genbank_for_inparanoid.fasta	1.000	CQW49_12015	100%
2441	416	OB3b_Refseq_for_inparanoid.fasta	1.000	CQW49_RS17860	100%
2441	416	OB3b_Genbank_for_inparanoid.fasta	1.000	CQW49_17805	100%
2442	415	OB3b_Refseq_for_inparanoid.fasta	1.000	CQW49_RS10080	100%
2442	415	OB3b_Genbank_for_inparanoid.fasta	1.000	CQW49_10055	100%
2443	415	OB3b_Refseq_for_inparanoid.fasta	1.000	ccmA	100%
2443	415	OB3b_Genbank_for_inparanoid.fasta	1.000	CQW49_11800	100%
2444	415	OB3b_Refseq_for_inparanoid.fasta	1.000	CQW49_RS14400	100%
2444	415	OB3b_Genbank_for_inparanoid.fasta	1.000	CQW49_14365	100%
2445	415	OB3b_Refseq_for_inparanoid.fasta	1.000	CQW49_RS15850	100%
2445	415	OB3b_Genbank_for_inparanoid.fasta	1.000	CQW49_15815	100%
2446	415	OB3b_Refseq_for_inparanoid.fasta	1.000	CQW49_RS16985	100%
2446	415	OB3b_Genbank_for_inparanoid.fasta	1.000	CQW49_16940	100%
2447	414	OB3b_Refseq_for_inparanoid.fasta	1.000	CQW49_RS09610	100%
2447	414	OB3b_Genbank_for_inparanoid.fasta	1.000	CQW49_09590	100%
2448	414	OB3b_Refseq_for_inparanoid.fasta	1.000	pdxH	100%
2448	414	OB3b_Genbank_for_inparanoid.fasta	1.000	CQW49_12905	100%
2449	414	OB3b_Refseq_for_inparanoid.fasta	1.000	CQW49_RS17370	100%
2449	414	OB3b_Genbank_for_inparanoid.fasta	1.000	CQW49_17320	100%
2450	413	OB3b_Refseq_for_inparanoid.fasta	1.000	CQW49_RS01250	100%
2450	413	OB3b_Genbank_for_inparanoid.fasta	1.000	CQW49_01245	100%
2451	413	OB3b_Refseq_for_inparanoid.fasta	1.000	CQW49_RS05250	100%
2451	413	OB3b_Genbank_for_inparanoid.fasta	1.000	CQW49_05245	100%
2452	413	OB3b_Refseq_for_inparanoid.fasta	1.000	CQW49_RS10805	100%
2452	413	OB3b_Genbank_for_inparanoid.fasta	1.000	CQW49_10775	100%
2453	413	OB3b_Refseq_for_inparanoid.fasta	1.000	CQW49_RS14080	100%
2453	413	OB3b_Genbank_for_inparanoid.fasta	1.000	CQW49_14045	100%
2454	413	OB3b_Refseq_for_inparanoid.fasta	1.000	CQW49_RS15090	100%
2454	413	OB3b_Genbank_for_inparanoid.fasta	1.000	CQW49_15055	100%
2455	413	OB3b_Refseq_for_inparanoid.fasta	1.000	CQW49_RS21290	100%
2455	413	OB3b_Genbank_for_inparanoid.fasta	1.000	CQW49_21215	100%
2456	411	OB3b_Refseq_for_inparanoid.fasta	1.000	CQW49_RS04255	100%
2456	411	OB3b_Genbank_for_inparanoid.fasta	1.000	CQW49_04245	100%
2457	411	OB3b_Refseq_for_inparanoid.fasta	1.000	CQW49_RS04400	100%
2457	411	OB3b_Genbank_for_inparanoid.fasta	1.000	CQW49_04395	100%
2458	411	OB3b_Refseq_for_inparanoid.fasta	1.000	CQW49_RS05255	100%
2458	411	OB3b_Genbank_for_inparanoid.fasta	1.000	CQW49_05250	100%
2459	411	OB3b_Refseq_for_inparanoid.fasta	1.000	CQW49_RS07725	100%
2459	411	OB3b_Genbank_for_inparanoid.fasta	1.000	CQW49_07715	100%
2460	411	OB3b_Refseq_for_inparanoid.fasta	1.000	CQW49_RS07765	100%
2460	411	OB3b_Genbank_for_inparanoid.fasta	1.000	CQW49_07755	100%
2461	411	OB3b_Refseq_for_inparanoid.fasta	1.000	CQW49_RS14760	100%
2461	411	OB3b_Genbank_for_inparanoid.fasta	1.000	CQW49_14725	100%
2462	411	OB3b_Refseq_for_inparanoid.fasta	1.000	CQW49_RS14950	100%
2462	411	OB3b_Genbank_for_inparanoid.fasta	1.000	CQW49_14915	99%
2463	411	OB3b_Refseq_for_inparanoid.fasta	1.000	CQW49_RS19400	100%
2463	411	OB3b_Genbank_for_inparanoid.fasta	1.000	CQW49_19345	100%
2464	410	OB3b_Refseq_for_inparanoid.fasta	1.000	CQW49_RS12025	100%
2464	410	OB3b_Genbank_for_inparanoid.fasta	1.000	CQW49_11990	100%
2465	410	OB3b_Refseq_for_inparanoid.fasta	1.000	CQW49_RS13190	100%
2465	410	OB3b_Genbank_for_inparanoid.fasta	1.000	CQW49_13155	100%
2466	410	OB3b_Refseq_for_inparanoid.fasta	1.000	CQW49_RS18660	100%
2466	410	OB3b_Genbank_for_inparanoid.fasta	1.000	CQW49_18600	100%
2467	409	OB3b_Refseq_for_inparanoid.fasta	1.000	CQW49_RS05345	100%
2467	409	OB3b_Genbank_for_inparanoid.fasta	1.000	CQW49_05340	100%
2468	409	OB3b_Refseq_for_inparanoid.fasta	1.000	CQW49_RS10100	100%
2468	409	OB3b_Genbank_for_inparanoid.fasta	1.000	CQW49_10075	100%
2469	409	OB3b_Refseq_for_inparanoid.fasta	1.000	CQW49_RS12020	100%
2469	409	OB3b_Genbank_for_inparanoid.fasta	1.000	CQW49_11985	100%
2470	409	OB3b_Refseq_for_inparanoid.fasta	1.000	metW	100%
2470	409	OB3b_Genbank_for_inparanoid.fasta	1.000	CQW49_17010	100%
2471	408	OB3b_Refseq_for_inparanoid.fasta	1.000	mbnC	100%
2471	408	OB3b_Genbank_for_inparanoid.fasta	1.000	CQW49_07155	100%
2472	408	OB3b_Refseq_for_inparanoid.fasta	1.000	CQW49_RS14185	100%
2472	408	OB3b_Genbank_for_inparanoid.fasta	1.000	CQW49_14150	98%
2473	408	OB3b_Refseq_for_inparanoid.fasta	1.000	CQW49_RS14690	100%
2473	408	OB3b_Genbank_for_inparanoid.fasta	1.000	CQW49_14655	97%
2474	408	OB3b_Refseq_for_inparanoid.fasta	1.000	CQW49_RS14815	100%
2474	408	OB3b_Genbank_for_inparanoid.fasta	1.000	CQW49_14780	100%
2475	408	OB3b_Refseq_for_inparanoid.fasta	1.000	CQW49_RS17175	100%
2475	408	OB3b_Genbank_for_inparanoid.fasta	1.000	CQW49_17130	100%
2476	408	OB3b_Refseq_for_inparanoid.fasta	1.000	CQW49_RS18510	100%
2476	408	OB3b_Genbank_for_inparanoid.fasta	1.000	CQW49_18450	100%
2477	408	OB3b_Refseq_for_inparanoid.fasta	1.000	CQW49_RS19085	100%
2477	408	OB3b_Genbank_for_inparanoid.fasta	1.000	CQW49_19025	100%
2478	407	OB3b_Refseq_for_inparanoid.fasta	1.000	CQW49_RS16165	100%
2478	407	OB3b_Genbank_for_inparanoid.fasta	1.000	CQW49_16130	100%
2479	407	OB3b_Refseq_for_inparanoid.fasta	1.000	CQW49_RS16850	100%
2479	407	OB3b_Genbank_for_inparanoid.fasta	1.000	CQW49_16810	100%
2480	407	OB3b_Refseq_for_inparanoid.fasta	1.000	CQW49_RS21220	100%
2480	407	OB3b_Genbank_for_inparanoid.fasta	1.000	CQW49_21145	100%
2481	406	OB3b_Refseq_for_inparanoid.fasta	1.000	CQW49_RS04570	100%
2481	406	OB3b_Genbank_for_inparanoid.fasta	1.000	CQW49_04565	100%
2482	406	OB3b_Refseq_for_inparanoid.fasta	1.000	CQW49_RS09400	100%
2482	406	OB3b_Genbank_for_inparanoid.fasta	1.000	CQW49_09380	100%
2483	406	OB3b_Refseq_for_inparanoid.fasta	1.000	CQW49_RS10515	100%
2483	406	OB3b_Genbank_for_inparanoid.fasta	1.000	CQW49_10490	100%
2484	406	OB3b_Refseq_for_inparanoid.fasta	1.000	CQW49_RS11565	100%
2484	406	OB3b_Genbank_for_inparanoid.fasta	1.000	CQW49_11530	100%
2485	406	OB3b_Refseq_for_inparanoid.fasta	1.000	CQW49_RS20080	100%
2485	406	OB3b_Genbank_for_inparanoid.fasta	1.000	CQW49_20015	100%
2486	405	OB3b_Refseq_for_inparanoid.fasta	1.000	CQW49_RS02835	100%
2486	405	OB3b_Genbank_for_inparanoid.fasta	1.000	CQW49_02825	100%
2487	405	OB3b_Refseq_for_inparanoid.fasta	1.000	leuD	100%
2487	405	OB3b_Genbank_for_inparanoid.fasta	1.000	CQW49_13290	100%
2488	405	OB3b_Refseq_for_inparanoid.fasta	1.000	CQW49_RS14360	100%
2488	405	OB3b_Genbank_for_inparanoid.fasta	1.000	CQW49_14325	100%
2489	405	OB3b_Refseq_for_inparanoid.fasta	1.000	CQW49_RS16490	100%
2489	405	OB3b_Genbank_for_inparanoid.fasta	1.000	CQW49_16455	100%
2490	405	OB3b_Refseq_for_inparanoid.fasta	1.000	CQW49_RS20615	100%
2490	405	OB3b_Genbank_for_inparanoid.fasta	1.000	CQW49_20545	100%
2491	404	OB3b_Refseq_for_inparanoid.fasta	1.000	CQW49_RS01855	100%
2491	404	OB3b_Genbank_for_inparanoid.fasta	1.000	CQW49_01850	100%
2492	404	OB3b_Refseq_for_inparanoid.fasta	1.000	CQW49_RS06885	100%
2492	404	OB3b_Genbank_for_inparanoid.fasta	1.000	CQW49_06875	100%
2493	404	OB3b_Refseq_for_inparanoid.fasta	1.000	CQW49_RS10270	100%
2493	404	OB3b_Genbank_for_inparanoid.fasta	1.000	CQW49_10245	100%
2494	404	OB3b_Refseq_for_inparanoid.fasta	1.000	CQW49_RS12740	100%
2494	404	OB3b_Genbank_for_inparanoid.fasta	1.000	CQW49_12705	100%
2495	404	OB3b_Refseq_for_inparanoid.fasta	1.000	CQW49_RS14525	100%
2495	404	OB3b_Genbank_for_inparanoid.fasta	1.000	CQW49_14490	100%
2496	404	OB3b_Refseq_for_inparanoid.fasta	1.000	phaR	100%
2496	404	OB3b_Genbank_for_inparanoid.fasta	1.000	CQW49_20990	100%
2497	403	OB3b_Refseq_for_inparanoid.fasta	1.000	pgsA	100%
2497	403	OB3b_Genbank_for_inparanoid.fasta	1.000	CQW49_03695	100%
2498	403	OB3b_Refseq_for_inparanoid.fasta	1.000	CQW49_RS03730	100%
2498	403	OB3b_Genbank_for_inparanoid.fasta	1.000	CQW49_03720	100%
2499	403	OB3b_Refseq_for_inparanoid.fasta	1.000	CQW49_RS06670	100%
2499	403	OB3b_Genbank_for_inparanoid.fasta	1.000	CQW49_06660	100%
2500	403	OB3b_Refseq_for_inparanoid.fasta	1.000	CQW49_RS13450	100%
2500	403	OB3b_Genbank_for_inparanoid.fasta	1.000	CQW49_13415	100%
2501	402	OB3b_Refseq_for_inparanoid.fasta	1.000	CQW49_RS00370	100%
2501	402	OB3b_Genbank_for_inparanoid.fasta	1.000	CQW49_00370	100%
2502	402	OB3b_Refseq_for_inparanoid.fasta	1.000	CQW49_RS07535	100%
2502	402	OB3b_Genbank_for_inparanoid.fasta	1.000	CQW49_07525	100%
2503	402	OB3b_Refseq_for_inparanoid.fasta	1.000	CQW49_RS11315	100%
2503	402	OB3b_Genbank_for_inparanoid.fasta	1.000	CQW49_11285	100%
2504	402	OB3b_Refseq_for_inparanoid.fasta	1.000	CQW49_RS13375	100%
2504	402	OB3b_Genbank_for_inparanoid.fasta	1.000	CQW49_13340	100%
2505	402	OB3b_Refseq_for_inparanoid.fasta	1.000	CQW49_RS14505	100%
2505	402	OB3b_Genbank_for_inparanoid.fasta	1.000	CQW49_14470	100%
2506	401	OB3b_Refseq_for_inparanoid.fasta	1.000	CQW49_RS02775	100%
2506	401	OB3b_Genbank_for_inparanoid.fasta	1.000	CQW49_02765	100%
2507	401	OB3b_Refseq_for_inparanoid.fasta	1.000	CQW49_RS11805	100%
2507	401	OB3b_Genbank_for_inparanoid.fasta	1.000	CQW49_11770	100%
2508	401	OB3b_Refseq_for_inparanoid.fasta	1.000	CQW49_RS18605	100%
2508	401	OB3b_Genbank_for_inparanoid.fasta	1.000	CQW49_18545	100%
2509	401	OB3b_Refseq_for_inparanoid.fasta	1.000	CQW49_RS20625	100%
2509	401	OB3b_Genbank_for_inparanoid.fasta	1.000	CQW49_20555	100%
2510	400	OB3b_Refseq_for_inparanoid.fasta	1.000	CQW49_RS10120	100%
2510	400	OB3b_Genbank_for_inparanoid.fasta	1.000	CQW49_10095	100%
2511	400	OB3b_Refseq_for_inparanoid.fasta	1.000	cobO	100%
2511	400	OB3b_Genbank_for_inparanoid.fasta	1.000	CQW49_17855	100%
2512	399	OB3b_Refseq_for_inparanoid.fasta	1.000	CQW49_RS10050	100%
2512	399	OB3b_Genbank_for_inparanoid.fasta	1.000	CQW49_10025	100%
2513	399	OB3b_Refseq_for_inparanoid.fasta	1.000	CQW49_RS12860	100%
2513	399	OB3b_Genbank_for_inparanoid.fasta	1.000	CQW49_12825	100%
2514	399	OB3b_Refseq_for_inparanoid.fasta	1.000	CQW49_RS20145	100%
2514	399	OB3b_Genbank_for_inparanoid.fasta	1.000	CQW49_20080	100%
2515	398	OB3b_Refseq_for_inparanoid.fasta	1.000	CQW49_RS04220	100%
2515	398	OB3b_Genbank_for_inparanoid.fasta	1.000	CQW49_04210	100%
2516	398	OB3b_Refseq_for_inparanoid.fasta	1.000	CQW49_RS05350	100%
2516	398	OB3b_Genbank_for_inparanoid.fasta	1.000	CQW49_05345	100%
2517	398	OB3b_Refseq_for_inparanoid.fasta	1.000	CQW49_RS06005	100%
2517	398	OB3b_Genbank_for_inparanoid.fasta	1.000	CQW49_05995	100%
2518	398	OB3b_Refseq_for_inparanoid.fasta	1.000	CQW49_RS11695	100%
2518	398	OB3b_Genbank_for_inparanoid.fasta	1.000	CQW49_11660	100%
2519	398	OB3b_Refseq_for_inparanoid.fasta	1.000	CQW49_RS12185	100%
2519	398	OB3b_Genbank_for_inparanoid.fasta	1.000	CQW49_12150	100%
2520	398	OB3b_Refseq_for_inparanoid.fasta	1.000	CQW49_RS13235	100%
2520	398	OB3b_Genbank_for_inparanoid.fasta	1.000	CQW49_13200	100%
2521	398	OB3b_Refseq_for_inparanoid.fasta	1.000	CQW49_RS16075	100%
2521	398	OB3b_Genbank_for_inparanoid.fasta	1.000	CQW49_16040	100%
2522	398	OB3b_Refseq_for_inparanoid.fasta	1.000	CQW49_RS16535	100%
2522	398	OB3b_Genbank_for_inparanoid.fasta	1.000	CQW49_16495	100%
2523	398	OB3b_Refseq_for_inparanoid.fasta	1.000	CQW49_RS20350	100%
2523	398	OB3b_Genbank_for_inparanoid.fasta	1.000	CQW49_20280	100%
2524	397	OB3b_Refseq_for_inparanoid.fasta	1.000	CQW49_RS02030	100%
2524	397	OB3b_Genbank_for_inparanoid.fasta	1.000	CQW49_02025	100%
2525	397	OB3b_Refseq_for_inparanoid.fasta	1.000	CQW49_RS06000	100%
2525	397	OB3b_Genbank_for_inparanoid.fasta	1.000	CQW49_05990	100%
2526	397	OB3b_Refseq_for_inparanoid.fasta	1.000	CQW49_RS07460	100%
2526	397	OB3b_Genbank_for_inparanoid.fasta	1.000	CQW49_07450	100%
2527	397	OB3b_Refseq_for_inparanoid.fasta	1.000	CQW49_RS12470	100%
2527	397	OB3b_Genbank_for_inparanoid.fasta	1.000	CQW49_12435	100%
2528	397	OB3b_Refseq_for_inparanoid.fasta	1.000	CQW49_RS17885	100%
2528	397	OB3b_Genbank_for_inparanoid.fasta	1.000	CQW49_17830	100%
2529	397	OB3b_Refseq_for_inparanoid.fasta	1.000	CQW49_RS19950	100%
2529	397	OB3b_Genbank_for_inparanoid.fasta	1.000	CQW49_19885	100%
2530	396	OB3b_Refseq_for_inparanoid.fasta	1.000	CQW49_RS00660	100%
2530	396	OB3b_Genbank_for_inparanoid.fasta	1.000	CQW49_00660	100%
2531	396	OB3b_Refseq_for_inparanoid.fasta	1.000	CQW49_RS11485	100%
2531	396	OB3b_Genbank_for_inparanoid.fasta	1.000	CQW49_11455	100%
2532	396	OB3b_Refseq_for_inparanoid.fasta	1.000	CQW49_RS14290	100%
2532	396	OB3b_Genbank_for_inparanoid.fasta	1.000	CQW49_14255	100%
2533	395	OB3b_Refseq_for_inparanoid.fasta	1.000	CQW49_RS19160	100%
2533	395	OB3b_Genbank_for_inparanoid.fasta	1.000	CQW49_19100	100%
2534	394	OB3b_Refseq_for_inparanoid.fasta	1.000	CQW49_RS02555	100%
2534	394	OB3b_Genbank_for_inparanoid.fasta	1.000	CQW49_02545	100%
2535	394	OB3b_Refseq_for_inparanoid.fasta	1.000	CQW49_RS09265	100%
2535	394	OB3b_Genbank_for_inparanoid.fasta	1.000	CQW49_09245	100%
2536	394	OB3b_Refseq_for_inparanoid.fasta	1.000	CQW49_RS09270	100%
2536	394	OB3b_Genbank_for_inparanoid.fasta	1.000	CQW49_09250	100%
2537	394	OB3b_Refseq_for_inparanoid.fasta	1.000	CQW49_RS19570	100%
2537	394	OB3b_Genbank_for_inparanoid.fasta	1.000	CQW49_19515	100%
2538	394	OB3b_Refseq_for_inparanoid.fasta	1.000	CQW49_RS20555	100%
2538	394	OB3b_Genbank_for_inparanoid.fasta	1.000	CQW49_20485	100%
2539	393	OB3b_Refseq_for_inparanoid.fasta	1.000	CQW49_RS10720	100%
2539	393	OB3b_Genbank_for_inparanoid.fasta	1.000	CQW49_10690	100%
2540	393	OB3b_Refseq_for_inparanoid.fasta	1.000	CQW49_RS11705	100%
2540	393	OB3b_Genbank_for_inparanoid.fasta	1.000	CQW49_11670	100%
2541	393	OB3b_Refseq_for_inparanoid.fasta	1.000	CQW49_RS13335	100%
2541	393	OB3b_Genbank_for_inparanoid.fasta	1.000	CQW49_13300	100%
2542	393	OB3b_Refseq_for_inparanoid.fasta	1.000	rsfS	100%
2542	393	OB3b_Genbank_for_inparanoid.fasta	1.000	CQW49_18220	100%
2543	393	OB3b_Refseq_for_inparanoid.fasta	1.000	CQW49_RS18525	100%
2543	393	OB3b_Genbank_for_inparanoid.fasta	1.000	CQW49_18465	100%
2544	393	OB3b_Refseq_for_inparanoid.fasta	1.000	CQW49_RS19255	100%
2544	393	OB3b_Genbank_for_inparanoid.fasta	1.000	CQW49_19200	100%
2545	393	OB3b_Refseq_for_inparanoid.fasta	1.000	CQW49_RS19375	100%
2545	393	OB3b_Genbank_for_inparanoid.fasta	1.000	CQW49_19320	100%
2546	393	OB3b_Refseq_for_inparanoid.fasta	1.000	CQW49_RS20285	100%
2546	393	OB3b_Genbank_for_inparanoid.fasta	1.000	CQW49_20215	100%
2547	392	OB3b_Refseq_for_inparanoid.fasta	1.000	CQW49_RS07610	100%
2547	392	OB3b_Genbank_for_inparanoid.fasta	1.000	CQW49_07600	100%
2548	392	OB3b_Refseq_for_inparanoid.fasta	1.000	CQW49_RS08835	100%
2548	392	OB3b_Genbank_for_inparanoid.fasta	1.000	CQW49_08825	100%
2549	392	OB3b_Refseq_for_inparanoid.fasta	1.000	CQW49_RS09125	100%
2549	392	OB3b_Genbank_for_inparanoid.fasta	1.000	CQW49_09105	100%
2550	392	OB3b_Refseq_for_inparanoid.fasta	1.000	CQW49_RS13905	100%
2550	392	OB3b_Genbank_for_inparanoid.fasta	1.000	CQW49_13870	100%
2551	391	OB3b_Refseq_for_inparanoid.fasta	1.000	hybD	100%
2551	391	OB3b_Genbank_for_inparanoid.fasta	1.000	CQW49_03520	100%
2552	391	OB3b_Refseq_for_inparanoid.fasta	1.000	CQW49_RS04640	100%
2552	391	OB3b_Genbank_for_inparanoid.fasta	1.000	CQW49_04635	100%
2553	391	OB3b_Refseq_for_inparanoid.fasta	1.000	CQW49_RS10115	100%
2553	391	OB3b_Genbank_for_inparanoid.fasta	1.000	CQW49_10090	100%
2554	391	OB3b_Refseq_for_inparanoid.fasta	1.000	CQW49_RS11685	100%
2554	391	OB3b_Genbank_for_inparanoid.fasta	1.000	CQW49_11650	100%
2555	391	OB3b_Refseq_for_inparanoid.fasta	1.000	pyrE	100%
2555	391	OB3b_Genbank_for_inparanoid.fasta	1.000	CQW49_16180	100%
2556	390	OB3b_Refseq_for_inparanoid.fasta	1.000	CQW49_RS02915	100%
2556	390	OB3b_Genbank_for_inparanoid.fasta	1.000	CQW49_02905	100%
2557	390	OB3b_Refseq_for_inparanoid.fasta	1.000	CQW49_RS04105	100%
2557	390	OB3b_Genbank_for_inparanoid.fasta	1.000	CQW49_04095	100%
2558	390	OB3b_Refseq_for_inparanoid.fasta	1.000	CQW49_RS04655	100%
2558	390	OB3b_Genbank_for_inparanoid.fasta	1.000	CQW49_04645	100%
2559	390	OB3b_Refseq_for_inparanoid.fasta	1.000	CQW49_RS07275	100%
2559	390	OB3b_Genbank_for_inparanoid.fasta	1.000	CQW49_07265	100%
2560	390	OB3b_Refseq_for_inparanoid.fasta	1.000	CQW49_RS09155	100%
2560	390	OB3b_Genbank_for_inparanoid.fasta	1.000	CQW49_09135	100%
2561	390	OB3b_Refseq_for_inparanoid.fasta	1.000	CQW49_RS12480	100%
2561	390	OB3b_Genbank_for_inparanoid.fasta	1.000	CQW49_12445	100%
2562	390	OB3b_Refseq_for_inparanoid.fasta	1.000	CQW49_RS13555	100%
2562	390	OB3b_Genbank_for_inparanoid.fasta	1.000	CQW49_13520	100%
2563	389	OB3b_Refseq_for_inparanoid.fasta	1.000	CQW49_RS00645	100%
2563	389	OB3b_Genbank_for_inparanoid.fasta	1.000	CQW49_00645	100%
2564	389	OB3b_Refseq_for_inparanoid.fasta	1.000	CQW49_RS04100	100%
2564	389	OB3b_Genbank_for_inparanoid.fasta	1.000	CQW49_04090	100%
2565	389	OB3b_Refseq_for_inparanoid.fasta	1.000	CQW49_RS06340	100%
2565	389	OB3b_Genbank_for_inparanoid.fasta	1.000	CQW49_06330	100%
2566	389	OB3b_Refseq_for_inparanoid.fasta	1.000	CQW49_RS12250	100%
2566	389	OB3b_Genbank_for_inparanoid.fasta	1.000	CQW49_12215	100%
2567	388	OB3b_Refseq_for_inparanoid.fasta	1.000	CQW49_RS03900	100%
2567	388	OB3b_Genbank_for_inparanoid.fasta	1.000	CQW49_03890	100%
2568	388	OB3b_Refseq_for_inparanoid.fasta	1.000	CQW49_RS04650	100%
2568	388	OB3b_Genbank_for_inparanoid.fasta	1.000	CQW49_04640	100%
2569	388	OB3b_Refseq_for_inparanoid.fasta	1.000	CQW49_RS18970	100%
2569	388	OB3b_Genbank_for_inparanoid.fasta	1.000	CQW49_18910	100%
2570	388	OB3b_Refseq_for_inparanoid.fasta	1.000	CQW49_RS19650	100%
2570	388	OB3b_Genbank_for_inparanoid.fasta	1.000	CQW49_19595	100%
2571	387	OB3b_Refseq_for_inparanoid.fasta	1.000	CQW49_RS17835	100%
2571	387	OB3b_Genbank_for_inparanoid.fasta	1.000	CQW49_17780	100%
2572	386	OB3b_Refseq_for_inparanoid.fasta	1.000	CQW49_RS01875	100%
2572	386	OB3b_Genbank_for_inparanoid.fasta	1.000	CQW49_01870	100%
2573	386	OB3b_Refseq_for_inparanoid.fasta	1.000	CQW49_RS03670	100%
2573	386	OB3b_Genbank_for_inparanoid.fasta	1.000	CQW49_03660	100%
2574	386	OB3b_Refseq_for_inparanoid.fasta	1.000	CQW49_RS04440	100%
2574	386	OB3b_Genbank_for_inparanoid.fasta	1.000	CQW49_04435	100%
2575	386	OB3b_Refseq_for_inparanoid.fasta	1.000	CQW49_RS11975	100%
2575	386	OB3b_Genbank_for_inparanoid.fasta	1.000	CQW49_11940	100%
2576	386	OB3b_Refseq_for_inparanoid.fasta	1.000	CQW49_RS21030	100%
2576	386	OB3b_Genbank_for_inparanoid.fasta	1.000	CQW49_20955	100%
2577	386	OB3b_Refseq_for_inparanoid.fasta	1.000	CQW49_RS21165	100%
2577	386	OB3b_Genbank_for_inparanoid.fasta	1.000	CQW49_21090	100%
2578	385	OB3b_Refseq_for_inparanoid.fasta	1.000	CQW49_RS04350	100%
2578	385	OB3b_Genbank_for_inparanoid.fasta	1.000	CQW49_04345	100%
2579	385	OB3b_Refseq_for_inparanoid.fasta	1.000	CQW49_RS14045	100%
2579	385	OB3b_Genbank_for_inparanoid.fasta	1.000	CQW49_14010	100%
2580	385	OB3b_Refseq_for_inparanoid.fasta	1.000	CQW49_RS20920	100%
2580	385	OB3b_Genbank_for_inparanoid.fasta	1.000	CQW49_20845	100%
2581	384	OB3b_Refseq_for_inparanoid.fasta	1.000	CQW49_RS01965	100%
2581	384	OB3b_Genbank_for_inparanoid.fasta	1.000	CQW49_01960	100%
2582	384	OB3b_Refseq_for_inparanoid.fasta	1.000	CQW49_RS02550	100%
2582	384	OB3b_Genbank_for_inparanoid.fasta	1.000	CQW49_02540	100%
2583	384	OB3b_Refseq_for_inparanoid.fasta	1.000	CQW49_RS02680	100%
2583	384	OB3b_Genbank_for_inparanoid.fasta	1.000	CQW49_02670	100%
2584	384	OB3b_Refseq_for_inparanoid.fasta	1.000	CQW49_RS04280	100%
2584	384	OB3b_Genbank_for_inparanoid.fasta	1.000	CQW49_04270	100%
2585	384	OB3b_Refseq_for_inparanoid.fasta	1.000	CQW49_RS10415	100%
2585	384	OB3b_Genbank_for_inparanoid.fasta	1.000	CQW49_10390	100%
2586	384	OB3b_Refseq_for_inparanoid.fasta	1.000	CQW49_RS12055	100%
2586	384	OB3b_Genbank_for_inparanoid.fasta	1.000	CQW49_12020	100%
2587	384	OB3b_Refseq_for_inparanoid.fasta	1.000	CQW49_RS14410	100%
2587	384	OB3b_Genbank_for_inparanoid.fasta	1.000	CQW49_14375	100%
2588	384	OB3b_Refseq_for_inparanoid.fasta	1.000	CQW49_RS15620	100%
2588	384	OB3b_Genbank_for_inparanoid.fasta	1.000	CQW49_15585	100%
2589	383	OB3b_Refseq_for_inparanoid.fasta	1.000	CQW49_RS10350	100%
2589	383	OB3b_Genbank_for_inparanoid.fasta	1.000	CQW49_10325	100%
2590	383	OB3b_Refseq_for_inparanoid.fasta	1.000	CQW49_RS10955	100%
2590	383	OB3b_Genbank_for_inparanoid.fasta	1.000	CQW49_10925	100%
2591	383	OB3b_Refseq_for_inparanoid.fasta	1.000	CQW49_RS15725	100%
2591	383	OB3b_Genbank_for_inparanoid.fasta	1.000	CQW49_15690	100%
2592	383	OB3b_Refseq_for_inparanoid.fasta	1.000	CQW49_RS20335	100%
2592	383	OB3b_Genbank_for_inparanoid.fasta	1.000	CQW49_20265	100%
2593	382	OB3b_Refseq_for_inparanoid.fasta	1.000	CQW49_RS10560	100%
2593	382	OB3b_Genbank_for_inparanoid.fasta	1.000	CQW49_10535	100%
2594	382	OB3b_Refseq_for_inparanoid.fasta	1.000	CQW49_RS12830	100%
2594	382	OB3b_Genbank_for_inparanoid.fasta	1.000	CQW49_12795	100%
2595	382	OB3b_Refseq_for_inparanoid.fasta	1.000	ahpC	100%
2595	382	OB3b_Genbank_for_inparanoid.fasta	1.000	CQW49_19845	100%
2596	382	OB3b_Refseq_for_inparanoid.fasta	1.000	CQW49_RS20075	100%
2596	382	OB3b_Genbank_for_inparanoid.fasta	1.000	CQW49_20010	100%
2597	381	OB3b_Refseq_for_inparanoid.fasta	1.000	CQW49_RS00405	100%
2597	381	OB3b_Genbank_for_inparanoid.fasta	1.000	CQW49_00405	100%
2598	381	OB3b_Refseq_for_inparanoid.fasta	1.000	CQW49_RS00865	100%
2598	381	OB3b_Genbank_for_inparanoid.fasta	1.000	CQW49_00865	100%
2599	381	OB3b_Refseq_for_inparanoid.fasta	1.000	CQW49_RS02640	100%
2599	381	OB3b_Genbank_for_inparanoid.fasta	1.000	CQW49_02630	100%
2600	381	OB3b_Refseq_for_inparanoid.fasta	1.000	CQW49_RS04055	100%
2600	381	OB3b_Genbank_for_inparanoid.fasta	1.000	CQW49_04045	100%
2601	381	OB3b_Refseq_for_inparanoid.fasta	1.000	CQW49_RS12305	100%
2601	381	OB3b_Genbank_for_inparanoid.fasta	1.000	CQW49_12270	100%
2602	381	OB3b_Refseq_for_inparanoid.fasta	1.000	raiA	100%
2602	381	OB3b_Genbank_for_inparanoid.fasta	1.000	CQW49_13275	100%
2603	381	OB3b_Refseq_for_inparanoid.fasta	1.000	CQW49_RS14845	100%
2603	381	OB3b_Genbank_for_inparanoid.fasta	1.000	CQW49_14810	100%
2604	381	OB3b_Refseq_for_inparanoid.fasta	1.000	CQW49_RS21190	100%
2604	381	OB3b_Genbank_for_inparanoid.fasta	1.000	CQW49_21115	100%
2605	380	OB3b_Refseq_for_inparanoid.fasta	1.000	CQW49_RS03045	100%
2605	380	OB3b_Genbank_for_inparanoid.fasta	1.000	CQW49_03035	100%
2606	380	OB3b_Refseq_for_inparanoid.fasta	1.000	rfbC	100%
2606	380	OB3b_Genbank_for_inparanoid.fasta	1.000	CQW49_06240	100%
2607	380	OB3b_Refseq_for_inparanoid.fasta	1.000	CQW49_RS16720	100%
2607	380	OB3b_Genbank_for_inparanoid.fasta	1.000	CQW49_16680	100%
2608	380	OB3b_Refseq_for_inparanoid.fasta	1.000	CQW49_RS17035	100%
2608	380	OB3b_Genbank_for_inparanoid.fasta	1.000	CQW49_16990	100%
2609	379	OB3b_Refseq_for_inparanoid.fasta	1.000	CQW49_RS01070	100%
2609	379	OB3b_Genbank_for_inparanoid.fasta	1.000	CQW49_01070	100%
2610	379	OB3b_Refseq_for_inparanoid.fasta	1.000	CQW49_RS12725	100%
2610	379	OB3b_Genbank_for_inparanoid.fasta	1.000	CQW49_12690	100%
2611	379	OB3b_Refseq_for_inparanoid.fasta	1.000	CQW49_RS14415	100%
2611	379	OB3b_Genbank_for_inparanoid.fasta	1.000	CQW49_14380	100%
2612	379	OB3b_Refseq_for_inparanoid.fasta	1.000	CQW49_RS15610	100%
2612	379	OB3b_Genbank_for_inparanoid.fasta	1.000	CQW49_15575	100%
2613	379	OB3b_Refseq_for_inparanoid.fasta	1.000	CQW49_RS17085	100%
2613	379	OB3b_Genbank_for_inparanoid.fasta	1.000	CQW49_17040	100%
2614	379	OB3b_Refseq_for_inparanoid.fasta	1.000	CQW49_RS20605	100%
2614	379	OB3b_Genbank_for_inparanoid.fasta	1.000	CQW49_20535	100%
2615	378	OB3b_Refseq_for_inparanoid.fasta	1.000	CQW49_RS02360	100%
2615	378	OB3b_Genbank_for_inparanoid.fasta	1.000	CQW49_02355	100%
2616	378	OB3b_Refseq_for_inparanoid.fasta	1.000	CQW49_RS06485	100%
2616	378	OB3b_Genbank_for_inparanoid.fasta	1.000	CQW49_06475	100%
2617	378	OB3b_Refseq_for_inparanoid.fasta	1.000	CQW49_RS08565	100%
2617	378	OB3b_Genbank_for_inparanoid.fasta	1.000	CQW49_08555	100%
2618	378	OB3b_Refseq_for_inparanoid.fasta	1.000	CQW49_RS10660	100%
2618	378	OB3b_Genbank_for_inparanoid.fasta	1.000	CQW49_10630	100%
2619	378	OB3b_Refseq_for_inparanoid.fasta	1.000	CQW49_RS13285	100%
2619	378	OB3b_Genbank_for_inparanoid.fasta	1.000	CQW49_13250	100%
2620	378	OB3b_Refseq_for_inparanoid.fasta	1.000	moxG	100%
2620	378	OB3b_Genbank_for_inparanoid.fasta	1.000	CQW49_14435	100%
2621	378	OB3b_Refseq_for_inparanoid.fasta	1.000	CQW49_RS15685	100%
2621	378	OB3b_Genbank_for_inparanoid.fasta	1.000	CQW49_15650	100%
2622	377	OB3b_Refseq_for_inparanoid.fasta	1.000	CQW49_RS02895	100%
2622	377	OB3b_Genbank_for_inparanoid.fasta	1.000	CQW49_02885	100%
2623	377	OB3b_Refseq_for_inparanoid.fasta	1.000	CQW49_RS04065	100%
2623	377	OB3b_Genbank_for_inparanoid.fasta	1.000	CQW49_04055	100%
2624	377	OB3b_Refseq_for_inparanoid.fasta	1.000	CQW49_RS04690	100%
2624	377	OB3b_Genbank_for_inparanoid.fasta	1.000	CQW49_04680	100%
2625	377	OB3b_Refseq_for_inparanoid.fasta	1.000	CQW49_RS05310	100%
2625	377	OB3b_Genbank_for_inparanoid.fasta	1.000	CQW49_05305	100%
2626	377	OB3b_Refseq_for_inparanoid.fasta	1.000	CQW49_RS07240	100%
2626	377	OB3b_Genbank_for_inparanoid.fasta	1.000	CQW49_07230	100%
2627	376	OB3b_Refseq_for_inparanoid.fasta	1.000	CQW49_RS06185	100%
2627	376	OB3b_Genbank_for_inparanoid.fasta	1.000	CQW49_06175	100%
2628	376	OB3b_Refseq_for_inparanoid.fasta	1.000	CQW49_RS11445	100%
2628	376	OB3b_Genbank_for_inparanoid.fasta	1.000	CQW49_11415	100%
2629	376	OB3b_Refseq_for_inparanoid.fasta	1.000	CQW49_RS12945	100%
2629	376	OB3b_Genbank_for_inparanoid.fasta	1.000	CQW49_12910	100%
2630	376	OB3b_Refseq_for_inparanoid.fasta	1.000	CQW49_RS14220	100%
2630	376	OB3b_Genbank_for_inparanoid.fasta	1.000	CQW49_14185	100%
2631	376	OB3b_Refseq_for_inparanoid.fasta	1.000	CQW49_RS15285	100%
2631	376	OB3b_Genbank_for_inparanoid.fasta	1.000	CQW49_15250	100%
2632	375	OB3b_Refseq_for_inparanoid.fasta	1.000	CQW49_RS18760	100%
2632	375	OB3b_Genbank_for_inparanoid.fasta	1.000	CQW49_18700	100%
2633	375	OB3b_Refseq_for_inparanoid.fasta	1.000	efp	100%
2633	375	OB3b_Genbank_for_inparanoid.fasta	1.000	CQW49_20470	100%
2634	374	OB3b_Refseq_for_inparanoid.fasta	1.000	CQW49_RS00365	100%
2634	374	OB3b_Genbank_for_inparanoid.fasta	1.000	CQW49_00365	100%
2635	374	OB3b_Refseq_for_inparanoid.fasta	1.000	CQW49_RS10435	100%
2635	374	OB3b_Genbank_for_inparanoid.fasta	1.000	CQW49_10410	100%
2636	374	OB3b_Refseq_for_inparanoid.fasta	1.000	CQW49_RS11205	100%
2636	374	OB3b_Genbank_for_inparanoid.fasta	1.000	CQW49_11175	100%
2637	374	OB3b_Refseq_for_inparanoid.fasta	1.000	CQW49_RS13100	100%
2637	374	OB3b_Genbank_for_inparanoid.fasta	1.000	CQW49_13065	100%
2638	374	OB3b_Refseq_for_inparanoid.fasta	1.000	CQW49_RS19510	100%
2638	374	OB3b_Genbank_for_inparanoid.fasta	1.000	CQW49_19455	100%
2639	373	OB3b_Refseq_for_inparanoid.fasta	1.000	CQW49_RS06580	100%
2639	373	OB3b_Genbank_for_inparanoid.fasta	1.000	CQW49_06565	100%
2640	373	OB3b_Refseq_for_inparanoid.fasta	1.000	CQW49_RS12080	100%
2640	373	OB3b_Genbank_for_inparanoid.fasta	1.000	CQW49_12045	100%
2641	373	OB3b_Refseq_for_inparanoid.fasta	1.000	CQW49_RS12825	100%
2641	373	OB3b_Genbank_for_inparanoid.fasta	1.000	CQW49_12790	100%
2642	373	OB3b_Refseq_for_inparanoid.fasta	1.000	CQW49_RS15160	100%
2642	373	OB3b_Genbank_for_inparanoid.fasta	1.000	CQW49_15125	100%
2643	372	OB3b_Refseq_for_inparanoid.fasta	1.000	CQW49_RS01435	100%
2643	372	OB3b_Genbank_for_inparanoid.fasta	1.000	CQW49_01430	100%
2644	372	OB3b_Refseq_for_inparanoid.fasta	1.000	CQW49_RS04565	100%
2644	372	OB3b_Genbank_for_inparanoid.fasta	1.000	CQW49_04560	100%
2645	372	OB3b_Refseq_for_inparanoid.fasta	1.000	CQW49_RS06765	100%
2645	372	OB3b_Genbank_for_inparanoid.fasta	1.000	CQW49_06755	100%
2646	372	OB3b_Refseq_for_inparanoid.fasta	1.000	CQW49_RS16110	100%
2646	372	OB3b_Genbank_for_inparanoid.fasta	1.000	CQW49_16075	100%
2647	371	OB3b_Refseq_for_inparanoid.fasta	1.000	CQW49_RS08530	100%
2647	371	OB3b_Genbank_for_inparanoid.fasta	1.000	CQW49_08520	100%
2648	371	OB3b_Refseq_for_inparanoid.fasta	1.000	CQW49_RS15075	100%
2648	371	OB3b_Genbank_for_inparanoid.fasta	1.000	CQW49_15040	100%
2649	371	OB3b_Refseq_for_inparanoid.fasta	1.000	CQW49_RS15840	100%
2649	371	OB3b_Genbank_for_inparanoid.fasta	1.000	CQW49_15805	100%
2650	371	OB3b_Refseq_for_inparanoid.fasta	1.000	CQW49_RS21240	100%
2650	371	OB3b_Genbank_for_inparanoid.fasta	1.000	CQW49_21165	100%
2651	370	OB3b_Refseq_for_inparanoid.fasta	1.000	CQW49_RS01880	100%
2651	370	OB3b_Genbank_for_inparanoid.fasta	1.000	CQW49_01875	100%
2652	370	OB3b_Refseq_for_inparanoid.fasta	1.000	CQW49_RS02945	100%
2652	370	OB3b_Genbank_for_inparanoid.fasta	1.000	CQW49_02935	100%
2653	370	OB3b_Refseq_for_inparanoid.fasta	1.000	CQW49_RS13780	100%
2653	370	OB3b_Genbank_for_inparanoid.fasta	1.000	CQW49_13745	100%
2654	369	OB3b_Refseq_for_inparanoid.fasta	1.000	CQW49_RS05375	100%
2654	369	OB3b_Genbank_for_inparanoid.fasta	1.000	CQW49_05370	100%
2655	369	OB3b_Refseq_for_inparanoid.fasta	1.000	CQW49_RS06055	100%
2655	369	OB3b_Genbank_for_inparanoid.fasta	1.000	CQW49_06045	100%
2656	369	OB3b_Refseq_for_inparanoid.fasta	1.000	CQW49_RS06455	100%
2656	369	OB3b_Genbank_for_inparanoid.fasta	1.000	CQW49_06445	100%
2657	369	OB3b_Refseq_for_inparanoid.fasta	1.000	CQW49_RS07805	100%
2657	369	OB3b_Genbank_for_inparanoid.fasta	1.000	CQW49_07795	100%
2658	369	OB3b_Refseq_for_inparanoid.fasta	1.000	CQW49_RS15605	100%
2658	369	OB3b_Genbank_for_inparanoid.fasta	1.000	CQW49_15570	100%
2659	368	OB3b_Refseq_for_inparanoid.fasta	1.000	CQW49_RS04410	100%
2659	368	OB3b_Genbank_for_inparanoid.fasta	1.000	CQW49_04405	100%
2660	368	OB3b_Refseq_for_inparanoid.fasta	1.000	CQW49_RS19050	100%
2660	368	OB3b_Genbank_for_inparanoid.fasta	1.000	CQW49_18990	100%
2661	368	OB3b_Refseq_for_inparanoid.fasta	1.000	CQW49_RS19290	100%
2661	368	OB3b_Genbank_for_inparanoid.fasta	1.000	CQW49_19235	100%
2662	367	OB3b_Refseq_for_inparanoid.fasta	1.000	CQW49_RS01570	100%
2662	367	OB3b_Genbank_for_inparanoid.fasta	1.000	CQW49_01565	100%
2663	367	OB3b_Refseq_for_inparanoid.fasta	1.000	CQW49_RS02040	100%
2663	367	OB3b_Genbank_for_inparanoid.fasta	1.000	CQW49_02035	100%
2664	367	OB3b_Refseq_for_inparanoid.fasta	1.000	CQW49_RS03125	100%
2664	367	OB3b_Genbank_for_inparanoid.fasta	1.000	CQW49_03115	100%
2665	367	OB3b_Refseq_for_inparanoid.fasta	1.000	CQW49_RS14095	100%
2665	367	OB3b_Genbank_for_inparanoid.fasta	1.000	CQW49_14060	100%
2666	367	OB3b_Refseq_for_inparanoid.fasta	1.000	CQW49_RS19460	100%
2666	367	OB3b_Genbank_for_inparanoid.fasta	1.000	CQW49_19405	100%
2667	366	OB3b_Refseq_for_inparanoid.fasta	1.000	CQW49_RS01490	100%
2667	366	OB3b_Genbank_for_inparanoid.fasta	1.000	CQW49_01485	100%
2668	366	OB3b_Refseq_for_inparanoid.fasta	1.000	CQW49_RS05605	100%
2668	366	OB3b_Genbank_for_inparanoid.fasta	1.000	CQW49_05595	100%
2669	366	OB3b_Refseq_for_inparanoid.fasta	1.000	CQW49_RS06535	100%
2669	366	OB3b_Genbank_for_inparanoid.fasta	1.000	CQW49_06525	100%
2670	366	OB3b_Refseq_for_inparanoid.fasta	1.000	CQW49_RS07490	100%
2670	366	OB3b_Genbank_for_inparanoid.fasta	1.000	CQW49_07480	100%
2671	366	OB3b_Refseq_for_inparanoid.fasta	1.000	CQW49_RS15130	100%
2671	366	OB3b_Genbank_for_inparanoid.fasta	1.000	CQW49_15095	100%
2672	365	OB3b_Refseq_for_inparanoid.fasta	1.000	CQW49_RS19880	100%
2672	365	OB3b_Genbank_for_inparanoid.fasta	1.000	CQW49_19820	100%
2673	365	OB3b_Refseq_for_inparanoid.fasta	1.000	CQW49_RS20360	100%
2673	365	OB3b_Genbank_for_inparanoid.fasta	1.000	CQW49_20290	100%
2674	364	OB3b_Refseq_for_inparanoid.fasta	1.000	CQW49_RS16035	100%
2674	364	OB3b_Genbank_for_inparanoid.fasta	1.000	CQW49_16000	100%
2675	364	OB3b_Refseq_for_inparanoid.fasta	1.000	CQW49_RS16170	100%
2675	364	OB3b_Genbank_for_inparanoid.fasta	1.000	CQW49_16135	100%
2676	363	OB3b_Refseq_for_inparanoid.fasta	1.000	CQW49_RS05205	100%
2676	363	OB3b_Genbank_for_inparanoid.fasta	1.000	CQW49_05200	100%
2677	363	OB3b_Refseq_for_inparanoid.fasta	1.000	CQW49_RS08800	100%
2677	363	OB3b_Genbank_for_inparanoid.fasta	1.000	CQW49_08790	100%
2678	363	OB3b_Refseq_for_inparanoid.fasta	1.000	CQW49_RS11105	100%
2678	363	OB3b_Genbank_for_inparanoid.fasta	1.000	CQW49_11075	100%
2679	363	OB3b_Refseq_for_inparanoid.fasta	1.000	CQW49_RS11145	100%
2679	363	OB3b_Genbank_for_inparanoid.fasta	1.000	CQW49_11115	100%
2680	363	OB3b_Refseq_for_inparanoid.fasta	1.000	CQW49_RS12770	100%
2680	363	OB3b_Genbank_for_inparanoid.fasta	1.000	CQW49_12735	100%
2681	363	OB3b_Refseq_for_inparanoid.fasta	1.000	CQW49_RS17870	100%
2681	363	OB3b_Genbank_for_inparanoid.fasta	1.000	CQW49_17815	100%
2682	362	OB3b_Refseq_for_inparanoid.fasta	1.000	CQW49_RS00440	100%
2682	362	OB3b_Genbank_for_inparanoid.fasta	1.000	CQW49_00440	100%
2683	362	OB3b_Refseq_for_inparanoid.fasta	1.000	CQW49_RS05915	100%
2683	362	OB3b_Genbank_for_inparanoid.fasta	1.000	CQW49_05905	100%
2684	362	OB3b_Refseq_for_inparanoid.fasta	1.000	CQW49_RS06175	100%
2684	362	OB3b_Genbank_for_inparanoid.fasta	1.000	CQW49_06165	100%
2685	362	OB3b_Refseq_for_inparanoid.fasta	1.000	CQW49_RS09330	100%
2685	362	OB3b_Genbank_for_inparanoid.fasta	1.000	CQW49_09310	100%
2686	362	OB3b_Refseq_for_inparanoid.fasta	1.000	CQW49_RS12035	100%
2686	362	OB3b_Genbank_for_inparanoid.fasta	1.000	CQW49_12000	100%
2687	362	OB3b_Refseq_for_inparanoid.fasta	1.000	CQW49_RS16180	100%
2687	362	OB3b_Genbank_for_inparanoid.fasta	1.000	CQW49_16145	100%
2688	362	OB3b_Refseq_for_inparanoid.fasta	1.000	CQW49_RS19680	100%
2688	362	OB3b_Genbank_for_inparanoid.fasta	1.000	CQW49_19625	100%
2689	361	OB3b_Refseq_for_inparanoid.fasta	1.000	CQW49_RS03300	100%
2689	361	OB3b_Genbank_for_inparanoid.fasta	1.000	CQW49_03290	100%
2690	361	OB3b_Refseq_for_inparanoid.fasta	1.000	CQW49_RS03995	100%
2690	361	OB3b_Genbank_for_inparanoid.fasta	1.000	CQW49_03985	100%
2691	361	OB3b_Refseq_for_inparanoid.fasta	1.000	CQW49_RS04615	100%
2691	361	OB3b_Genbank_for_inparanoid.fasta	1.000	CQW49_04610	100%
2692	361	OB3b_Refseq_for_inparanoid.fasta	1.000	CQW49_RS11505	100%
2692	361	OB3b_Genbank_for_inparanoid.fasta	1.000	CQW49_11475	100%
2693	360	OB3b_Refseq_for_inparanoid.fasta	1.000	CQW49_RS04305	100%
2693	360	OB3b_Genbank_for_inparanoid.fasta	1.000	CQW49_04295	100%
2694	360	OB3b_Refseq_for_inparanoid.fasta	1.000	CQW49_RS05670	100%
2694	360	OB3b_Genbank_for_inparanoid.fasta	1.000	CQW49_05660	100%
2695	360	OB3b_Refseq_for_inparanoid.fasta	1.000	folK	100%
2695	360	OB3b_Genbank_for_inparanoid.fasta	1.000	CQW49_10265	100%
2696	360	OB3b_Refseq_for_inparanoid.fasta	1.000	CQW49_RS20990	100%
2696	360	OB3b_Genbank_for_inparanoid.fasta	1.000	CQW49_20915	100%
2697	359	OB3b_Refseq_for_inparanoid.fasta	1.000	CQW49_RS01990	100%
2697	359	OB3b_Genbank_for_inparanoid.fasta	1.000	CQW49_01985	100%
2698	359	OB3b_Refseq_for_inparanoid.fasta	1.000	CQW49_RS05500	100%
2698	359	OB3b_Genbank_for_inparanoid.fasta	1.000	CQW49_05490	100%
2699	359	OB3b_Refseq_for_inparanoid.fasta	1.000	CQW49_RS20120	100%
2699	359	OB3b_Genbank_for_inparanoid.fasta	1.000	CQW49_20055	100%
2700	358	OB3b_Refseq_for_inparanoid.fasta	1.000	CQW49_RS01740	100%
2700	358	OB3b_Genbank_for_inparanoid.fasta	1.000	CQW49_01735	100%
2701	358	OB3b_Refseq_for_inparanoid.fasta	1.000	CQW49_RS02020	100%
2701	358	OB3b_Genbank_for_inparanoid.fasta	1.000	CQW49_02015	100%
2702	358	OB3b_Refseq_for_inparanoid.fasta	1.000	CQW49_RS02580	100%
2702	358	OB3b_Genbank_for_inparanoid.fasta	1.000	CQW49_02570	100%
2703	358	OB3b_Refseq_for_inparanoid.fasta	1.000	CQW49_RS02795	100%
2703	358	OB3b_Genbank_for_inparanoid.fasta	1.000	CQW49_02785	100%
2704	358	OB3b_Refseq_for_inparanoid.fasta	1.000	CQW49_RS03805	100%
2704	358	OB3b_Genbank_for_inparanoid.fasta	1.000	CQW49_03795	100%
2705	358	OB3b_Refseq_for_inparanoid.fasta	1.000	CQW49_RS20645	100%
2705	358	OB3b_Genbank_for_inparanoid.fasta	1.000	CQW49_20570	100%
2706	357	OB3b_Refseq_for_inparanoid.fasta	1.000	CQW49_RS00650	100%
2706	357	OB3b_Genbank_for_inparanoid.fasta	1.000	CQW49_00650	100%
2707	357	OB3b_Refseq_for_inparanoid.fasta	1.000	CQW49_RS02125	100%
2707	357	OB3b_Genbank_for_inparanoid.fasta	1.000	CQW49_02120	100%
2708	357	OB3b_Refseq_for_inparanoid.fasta	1.000	CQW49_RS05510	100%
2708	357	OB3b_Genbank_for_inparanoid.fasta	1.000	CQW49_05500	100%
2709	357	OB3b_Refseq_for_inparanoid.fasta	1.000	CQW49_RS07810	100%
2709	357	OB3b_Genbank_for_inparanoid.fasta	1.000	CQW49_07800	100%
2710	357	OB3b_Refseq_for_inparanoid.fasta	1.000	rsmD	100%
2710	357	OB3b_Genbank_for_inparanoid.fasta	1.000	CQW49_09370	100%
2711	357	OB3b_Refseq_for_inparanoid.fasta	1.000	CQW49_RS15080	100%
2711	357	OB3b_Genbank_for_inparanoid.fasta	1.000	CQW49_15045	100%
2712	357	OB3b_Refseq_for_inparanoid.fasta	1.000	CQW49_RS18050	100%
2712	357	OB3b_Genbank_for_inparanoid.fasta	1.000	CQW49_17990	100%
2713	356	OB3b_Refseq_for_inparanoid.fasta	1.000	CQW49_RS04090	100%
2713	356	OB3b_Genbank_for_inparanoid.fasta	1.000	CQW49_04080	100%
2714	356	OB3b_Refseq_for_inparanoid.fasta	1.000	CQW49_RS09000	100%
2714	356	OB3b_Genbank_for_inparanoid.fasta	1.000	CQW49_08990	100%
2715	356	OB3b_Refseq_for_inparanoid.fasta	1.000	CQW49_RS11645	100%
2715	356	OB3b_Genbank_for_inparanoid.fasta	1.000	CQW49_11610	100%
2716	356	OB3b_Refseq_for_inparanoid.fasta	1.000	CQW49_RS21300	100%
2716	356	OB3b_Genbank_for_inparanoid.fasta	1.000	CQW49_21225	100%
2717	355	OB3b_Refseq_for_inparanoid.fasta	1.000	CQW49_RS04300	100%
2717	355	OB3b_Genbank_for_inparanoid.fasta	1.000	CQW49_04290	100%
2718	355	OB3b_Refseq_for_inparanoid.fasta	1.000	CQW49_RS06365	100%
2718	355	OB3b_Genbank_for_inparanoid.fasta	1.000	CQW49_06355	100%
2719	355	OB3b_Refseq_for_inparanoid.fasta	1.000	CQW49_RS07930	100%
2719	355	OB3b_Genbank_for_inparanoid.fasta	1.000	CQW49_07920	100%
2720	354	OB3b_Refseq_for_inparanoid.fasta	1.000	petA	100%
2720	354	OB3b_Genbank_for_inparanoid.fasta	1.000	CQW49_00050	100%
2721	354	OB3b_Refseq_for_inparanoid.fasta	1.000	CQW49_RS02710	100%
2721	354	OB3b_Genbank_for_inparanoid.fasta	1.000	CQW49_02700	100%
2722	354	OB3b_Refseq_for_inparanoid.fasta	1.000	accB	100%
2722	354	OB3b_Genbank_for_inparanoid.fasta	1.000	CQW49_05020	100%
2723	354	OB3b_Refseq_for_inparanoid.fasta	1.000	CQW49_RS14090	100%
2723	354	OB3b_Genbank_for_inparanoid.fasta	1.000	CQW49_14055	100%
2724	354	OB3b_Refseq_for_inparanoid.fasta	1.000	CQW49_RS14380	100%
2724	354	OB3b_Genbank_for_inparanoid.fasta	1.000	CQW49_14345	100%
2725	354	OB3b_Refseq_for_inparanoid.fasta	1.000	CQW49_RS15185	100%
2725	354	OB3b_Genbank_for_inparanoid.fasta	1.000	CQW49_15150	100%
2726	354	OB3b_Refseq_for_inparanoid.fasta	1.000	CQW49_RS17645	100%
2726	354	OB3b_Genbank_for_inparanoid.fasta	1.000	CQW49_17590	100%
2727	353	OB3b_Refseq_for_inparanoid.fasta	1.000	CQW49_RS02750	100%
2727	353	OB3b_Genbank_for_inparanoid.fasta	1.000	CQW49_02740	100%
2728	353	OB3b_Refseq_for_inparanoid.fasta	1.000	CQW49_RS05380	100%
2728	353	OB3b_Genbank_for_inparanoid.fasta	1.000	CQW49_05375	100%
2729	353	OB3b_Refseq_for_inparanoid.fasta	1.000	CQW49_RS06825	100%
2729	353	OB3b_Genbank_for_inparanoid.fasta	1.000	CQW49_06815	100%
2730	353	OB3b_Refseq_for_inparanoid.fasta	1.000	CQW49_RS13030	100%
2730	353	OB3b_Genbank_for_inparanoid.fasta	1.000	CQW49_12995	100%
2731	352	OB3b_Refseq_for_inparanoid.fasta	1.000	CQW49_RS00290	100%
2731	352	OB3b_Genbank_for_inparanoid.fasta	1.000	CQW49_00290	100%
2732	352	OB3b_Refseq_for_inparanoid.fasta	1.000	CQW49_RS00870	100%
2732	352	OB3b_Genbank_for_inparanoid.fasta	1.000	CQW49_00870	100%
2733	352	OB3b_Refseq_for_inparanoid.fasta	1.000	CQW49_RS02400	100%
2733	352	OB3b_Genbank_for_inparanoid.fasta	1.000	CQW49_02390	100%
2734	352	OB3b_Refseq_for_inparanoid.fasta	1.000	CQW49_RS02875	100%
2734	352	OB3b_Genbank_for_inparanoid.fasta	1.000	CQW49_02865	100%
2735	352	OB3b_Refseq_for_inparanoid.fasta	1.000	CQW49_RS10445	100%
2735	352	OB3b_Genbank_for_inparanoid.fasta	1.000	CQW49_10420	100%
2736	352	OB3b_Refseq_for_inparanoid.fasta	1.000	CQW49_RS19190	100%
2736	352	OB3b_Genbank_for_inparanoid.fasta	1.000	CQW49_19130	100%
2737	351	OB3b_Refseq_for_inparanoid.fasta	1.000	CQW49_RS05050	100%
2737	351	OB3b_Genbank_for_inparanoid.fasta	1.000	CQW49_05045	100%
2738	351	OB3b_Refseq_for_inparanoid.fasta	1.000	CQW49_RS13845	100%
2738	351	OB3b_Genbank_for_inparanoid.fasta	1.000	CQW49_13810	100%
2739	351	OB3b_Refseq_for_inparanoid.fasta	1.000	CQW49_RS14515	100%
2739	351	OB3b_Genbank_for_inparanoid.fasta	1.000	CQW49_14480	100%
2740	350	OB3b_Refseq_for_inparanoid.fasta	1.000	CQW49_RS14280	100%
2740	350	OB3b_Genbank_for_inparanoid.fasta	1.000	CQW49_14245	100%
2741	349	OB3b_Refseq_for_inparanoid.fasta	1.000	CQW49_RS09430	100%
2741	349	OB3b_Genbank_for_inparanoid.fasta	1.000	CQW49_09410	100%
2742	349	OB3b_Refseq_for_inparanoid.fasta	1.000	CQW49_RS15170	100%
2742	349	OB3b_Genbank_for_inparanoid.fasta	1.000	CQW49_15135	100%
2743	348	OB3b_Refseq_for_inparanoid.fasta	1.000	CQW49_RS04025	100%
2743	348	OB3b_Genbank_for_inparanoid.fasta	1.000	CQW49_04015	100%
2744	348	OB3b_Refseq_for_inparanoid.fasta	1.000	CQW49_RS10075	100%
2744	348	OB3b_Genbank_for_inparanoid.fasta	1.000	CQW49_10050	100%
2745	348	OB3b_Refseq_for_inparanoid.fasta	1.000	CQW49_RS13540	100%
2745	348	OB3b_Genbank_for_inparanoid.fasta	1.000	CQW49_13505	100%
2746	348	OB3b_Refseq_for_inparanoid.fasta	1.000	CQW49_RS19805	100%
2746	348	OB3b_Genbank_for_inparanoid.fasta	1.000	CQW49_19750	100%
2747	347	OB3b_Refseq_for_inparanoid.fasta	1.000	CQW49_RS01600	100%
2747	347	OB3b_Genbank_for_inparanoid.fasta	1.000	CQW49_01595	100%
2748	347	OB3b_Refseq_for_inparanoid.fasta	1.000	CQW49_RS02890	100%
2748	347	OB3b_Genbank_for_inparanoid.fasta	1.000	CQW49_02880	100%
2749	347	OB3b_Refseq_for_inparanoid.fasta	1.000	CQW49_RS07290	100%
2749	347	OB3b_Genbank_for_inparanoid.fasta	1.000	CQW49_07280	100%
2750	347	OB3b_Refseq_for_inparanoid.fasta	1.000	CQW49_RS12535	100%
2750	347	OB3b_Genbank_for_inparanoid.fasta	1.000	CQW49_12500	100%
2751	347	OB3b_Refseq_for_inparanoid.fasta	1.000	CQW49_RS16750	100%
2751	347	OB3b_Genbank_for_inparanoid.fasta	1.000	CQW49_16710	100%
2752	347	OB3b_Refseq_for_inparanoid.fasta	1.000	CQW49_RS19845	100%
2752	347	OB3b_Genbank_for_inparanoid.fasta	1.000	CQW49_19790	100%
2753	346	OB3b_Refseq_for_inparanoid.fasta	1.000	CQW49_RS01085	100%
2753	346	OB3b_Genbank_for_inparanoid.fasta	1.000	CQW49_01085	100%
2754	346	OB3b_Refseq_for_inparanoid.fasta	1.000	CQW49_RS03170	100%
2754	346	OB3b_Genbank_for_inparanoid.fasta	1.000	CQW49_03160	100%
2755	346	OB3b_Refseq_for_inparanoid.fasta	1.000	CQW49_RS05445	100%
2755	346	OB3b_Genbank_for_inparanoid.fasta	1.000	CQW49_05440	100%
2756	346	OB3b_Refseq_for_inparanoid.fasta	1.000	CQW49_RS06150	100%
2756	346	OB3b_Genbank_for_inparanoid.fasta	1.000	CQW49_06140	100%
2757	346	OB3b_Refseq_for_inparanoid.fasta	1.000	CQW49_RS06500	100%
2757	346	OB3b_Genbank_for_inparanoid.fasta	1.000	CQW49_06490	100%
2758	346	OB3b_Refseq_for_inparanoid.fasta	1.000	CQW49_RS11360	100%
2758	346	OB3b_Genbank_for_inparanoid.fasta	1.000	CQW49_11330	100%
2759	346	OB3b_Refseq_for_inparanoid.fasta	1.000	CQW49_RS11940	100%
2759	346	OB3b_Genbank_for_inparanoid.fasta	1.000	CQW49_11905	100%
2760	346	OB3b_Refseq_for_inparanoid.fasta	1.000	CQW49_RS13025	100%
2760	346	OB3b_Genbank_for_inparanoid.fasta	1.000	CQW49_12990	100%
2761	346	OB3b_Refseq_for_inparanoid.fasta	1.000	CQW49_RS15565	100%
2761	346	OB3b_Genbank_for_inparanoid.fasta	1.000	CQW49_15530	100%
2762	345	OB3b_Refseq_for_inparanoid.fasta	1.000	CQW49_RS00270	100%
2762	345	OB3b_Genbank_for_inparanoid.fasta	1.000	CQW49_00270	100%
2763	345	OB3b_Refseq_for_inparanoid.fasta	1.000	CQW49_RS00635	100%
2763	345	OB3b_Genbank_for_inparanoid.fasta	1.000	CQW49_00635	100%
2764	345	OB3b_Refseq_for_inparanoid.fasta	1.000	CQW49_RS01345	100%
2764	345	OB3b_Genbank_for_inparanoid.fasta	1.000	CQW49_01340	100%
2765	344	OB3b_Refseq_for_inparanoid.fasta	1.000	CQW49_RS05890	100%
2765	344	OB3b_Genbank_for_inparanoid.fasta	1.000	CQW49_05880	100%
2766	344	OB3b_Refseq_for_inparanoid.fasta	1.000	CQW49_RS11630	100%
2766	344	OB3b_Genbank_for_inparanoid.fasta	1.000	CQW49_11595	100%
2767	344	OB3b_Refseq_for_inparanoid.fasta	1.000	CQW49_RS12920	100%
2767	344	OB3b_Genbank_for_inparanoid.fasta	1.000	CQW49_12885	100%
2768	344	OB3b_Refseq_for_inparanoid.fasta	1.000	CQW49_RS15105	100%
2768	344	OB3b_Genbank_for_inparanoid.fasta	1.000	CQW49_15070	100%
2769	343	OB3b_Refseq_for_inparanoid.fasta	1.000	CQW49_RS05315	100%
2769	343	OB3b_Genbank_for_inparanoid.fasta	1.000	CQW49_05310	100%
2770	343	OB3b_Refseq_for_inparanoid.fasta	1.000	CQW49_RS09290	100%
2770	343	OB3b_Genbank_for_inparanoid.fasta	1.000	CQW49_09270	100%
2771	343	OB3b_Refseq_for_inparanoid.fasta	1.000	lspA	100%
2771	343	OB3b_Genbank_for_inparanoid.fasta	1.000	CQW49_13105	100%
2772	343	OB3b_Refseq_for_inparanoid.fasta	1.000	secG	100%
2772	343	OB3b_Genbank_for_inparanoid.fasta	1.000	CQW49_18935	100%
2773	343	OB3b_Refseq_for_inparanoid.fasta	1.000	CQW49_RS19310	100%
2773	343	OB3b_Genbank_for_inparanoid.fasta	1.000	CQW49_19255	100%
2774	342	OB3b_Refseq_for_inparanoid.fasta	1.000	CQW49_RS00595	100%
2774	342	OB3b_Genbank_for_inparanoid.fasta	1.000	CQW49_00595	100%
2775	342	OB3b_Refseq_for_inparanoid.fasta	1.000	CQW49_RS00935	100%
2775	342	OB3b_Genbank_for_inparanoid.fasta	1.000	CQW49_00935	100%
2776	342	OB3b_Refseq_for_inparanoid.fasta	1.000	CQW49_RS06575	100%
2776	342	OB3b_Genbank_for_inparanoid.fasta	1.000	CQW49_06560	100%
2777	342	OB3b_Refseq_for_inparanoid.fasta	1.000	CQW49_RS07375	100%
2777	342	OB3b_Genbank_for_inparanoid.fasta	1.000	CQW49_07365	100%
2778	342	OB3b_Refseq_for_inparanoid.fasta	1.000	CQW49_RS07415	100%
2778	342	OB3b_Genbank_for_inparanoid.fasta	1.000	CQW49_07405	100%
2779	342	OB3b_Refseq_for_inparanoid.fasta	1.000	CQW49_RS14215	100%
2779	342	OB3b_Genbank_for_inparanoid.fasta	1.000	CQW49_14180	100%
2780	342	OB3b_Refseq_for_inparanoid.fasta	1.000	CQW49_RS18355	100%
2780	342	OB3b_Genbank_for_inparanoid.fasta	1.000	CQW49_18295	100%
2781	341	OB3b_Refseq_for_inparanoid.fasta	1.000	CQW49_RS07565	100%
2781	341	OB3b_Genbank_for_inparanoid.fasta	1.000	CQW49_07555	100%
2782	341	OB3b_Refseq_for_inparanoid.fasta	1.000	CQW49_RS08370	100%
2782	341	OB3b_Genbank_for_inparanoid.fasta	1.000	CQW49_08360	100%
2783	341	OB3b_Refseq_for_inparanoid.fasta	1.000	CQW49_RS08580	100%
2783	341	OB3b_Genbank_for_inparanoid.fasta	1.000	CQW49_08570	100%
2784	341	OB3b_Refseq_for_inparanoid.fasta	1.000	CQW49_RS17570	100%
2784	341	OB3b_Genbank_for_inparanoid.fasta	1.000	CQW49_17515	100%
2785	341	OB3b_Refseq_for_inparanoid.fasta	1.000	CQW49_RS18655	100%
2785	341	OB3b_Genbank_for_inparanoid.fasta	1.000	CQW49_18595	100%
2786	341	OB3b_Refseq_for_inparanoid.fasta	1.000	CQW49_RS19815	100%
2786	341	OB3b_Genbank_for_inparanoid.fasta	1.000	CQW49_19760	100%
2787	340	OB3b_Refseq_for_inparanoid.fasta	1.000	CQW49_RS05075	100%
2787	340	OB3b_Genbank_for_inparanoid.fasta	1.000	CQW49_05070	100%
2788	339	OB3b_Refseq_for_inparanoid.fasta	1.000	CQW49_RS12955	100%
2788	339	OB3b_Genbank_for_inparanoid.fasta	1.000	CQW49_12920	100%
2789	339	OB3b_Refseq_for_inparanoid.fasta	1.000	CQW49_RS18885	100%
2789	339	OB3b_Genbank_for_inparanoid.fasta	1.000	CQW49_18825	100%
2790	339	OB3b_Refseq_for_inparanoid.fasta	1.000	CQW49_RS19090	100%
2790	339	OB3b_Genbank_for_inparanoid.fasta	1.000	CQW49_19030	100%
2791	339	OB3b_Refseq_for_inparanoid.fasta	1.000	CQW49_RS19415	100%
2791	339	OB3b_Genbank_for_inparanoid.fasta	1.000	CQW49_19360	100%
2792	338	OB3b_Refseq_for_inparanoid.fasta	1.000	CQW49_RS13160	100%
2792	338	OB3b_Genbank_for_inparanoid.fasta	1.000	CQW49_13125	100%
2793	338	OB3b_Refseq_for_inparanoid.fasta	1.000	CQW49_RS14605	100%
2793	338	OB3b_Genbank_for_inparanoid.fasta	1.000	CQW49_14570	100%
2794	338	OB3b_Refseq_for_inparanoid.fasta	1.000	CQW49_RS14790	100%
2794	338	OB3b_Genbank_for_inparanoid.fasta	1.000	CQW49_14755	100%
2795	338	OB3b_Refseq_for_inparanoid.fasta	1.000	CQW49_RS20455	100%
2795	338	OB3b_Genbank_for_inparanoid.fasta	1.000	CQW49_20385	100%
2796	337	OB3b_Refseq_for_inparanoid.fasta	1.000	ybeY	100%
2796	337	OB3b_Genbank_for_inparanoid.fasta	1.000	CQW49_09965	100%
2797	336	OB3b_Refseq_for_inparanoid.fasta	1.000	CQW49_RS10005	100%
2797	336	OB3b_Genbank_for_inparanoid.fasta	1.000	CQW49_09980	100%
2798	336	OB3b_Refseq_for_inparanoid.fasta	1.000	CQW49_RS10265	100%
2798	336	OB3b_Genbank_for_inparanoid.fasta	1.000	CQW49_10240	100%
2799	336	OB3b_Refseq_for_inparanoid.fasta	1.000	CQW49_RS14425	100%
2799	336	OB3b_Genbank_for_inparanoid.fasta	1.000	CQW49_14390	100%
2800	336	OB3b_Refseq_for_inparanoid.fasta	1.000	CQW49_RS15390	100%
2800	336	OB3b_Genbank_for_inparanoid.fasta	1.000	CQW49_15355	100%
2801	335	OB3b_Refseq_for_inparanoid.fasta	1.000	CQW49_RS04160	100%
2801	335	OB3b_Genbank_for_inparanoid.fasta	1.000	CQW49_04150	100%
2802	335	OB3b_Refseq_for_inparanoid.fasta	1.000	CQW49_RS10970	100%
2802	335	OB3b_Genbank_for_inparanoid.fasta	1.000	CQW49_10940	100%
2803	335	OB3b_Refseq_for_inparanoid.fasta	1.000	CQW49_RS20415	100%
2803	335	OB3b_Genbank_for_inparanoid.fasta	1.000	CQW49_20345	100%
2804	334	OB3b_Refseq_for_inparanoid.fasta	1.000	CQW49_RS08485	100%
2804	334	OB3b_Genbank_for_inparanoid.fasta	1.000	CQW49_08475	100%
2805	334	OB3b_Refseq_for_inparanoid.fasta	1.000	CQW49_RS08560	100%
2805	334	OB3b_Genbank_for_inparanoid.fasta	1.000	CQW49_08550	100%
2806	334	OB3b_Refseq_for_inparanoid.fasta	1.000	CQW49_RS11050	100%
2806	334	OB3b_Genbank_for_inparanoid.fasta	1.000	CQW49_11020	100%
2807	334	OB3b_Refseq_for_inparanoid.fasta	1.000	CQW49_RS12500	100%
2807	334	OB3b_Genbank_for_inparanoid.fasta	1.000	CQW49_12465	100%
2808	334	OB3b_Refseq_for_inparanoid.fasta	1.000	CQW49_RS12840	100%
2808	334	OB3b_Genbank_for_inparanoid.fasta	1.000	CQW49_12805	100%
2809	334	OB3b_Refseq_for_inparanoid.fasta	1.000	CQW49_RS20330	100%
2809	334	OB3b_Genbank_for_inparanoid.fasta	1.000	CQW49_20260	100%
2810	333	OB3b_Refseq_for_inparanoid.fasta	1.000	CQW49_RS08460	100%
2810	333	OB3b_Genbank_for_inparanoid.fasta	1.000	CQW49_08450	100%
2811	333	OB3b_Refseq_for_inparanoid.fasta	1.000	CQW49_RS09920	100%
2811	333	OB3b_Genbank_for_inparanoid.fasta	1.000	CQW49_09900	100%
2812	332	OB3b_Refseq_for_inparanoid.fasta	1.000	fae	100%
2812	332	OB3b_Refseq_for_inparanoid.fasta	1.000	fae	100%
2812	332	OB3b_Refseq_for_inparanoid.fasta	1.000	fae	100%
2812	332	OB3b_Refseq_for_inparanoid.fasta	1.000	fae	100%
2812	332	OB3b_Refseq_for_inparanoid.fasta	1.000	fae	100%
2812	332	OB3b_Refseq_for_inparanoid.fasta	1.000	fae	100%
2812	332	OB3b_Refseq_for_inparanoid.fasta	1.000	fae	100%
2812	332	OB3b_Refseq_for_inparanoid.fasta	1.000	fae	100%
2812	332	OB3b_Refseq_for_inparanoid.fasta	1.000	fae	100%
2812	332	OB3b_Genbank_for_inparanoid.fasta	1.000	CQW49_13480	100%
2813	332	OB3b_Refseq_for_inparanoid.fasta	1.000	CQW49_RS07705	100%
2813	332	OB3b_Genbank_for_inparanoid.fasta	1.000	CQW49_07695	100%
2814	332	OB3b_Refseq_for_inparanoid.fasta	1.000	CQW49_RS08415	100%
2814	332	OB3b_Genbank_for_inparanoid.fasta	1.000	CQW49_08405	100%
2815	332	OB3b_Refseq_for_inparanoid.fasta	1.000	CQW49_RS09235	100%
2815	332	OB3b_Genbank_for_inparanoid.fasta	1.000	CQW49_09215	100%
2816	332	OB3b_Refseq_for_inparanoid.fasta	1.000	CQW49_RS11155	100%
2816	332	OB3b_Genbank_for_inparanoid.fasta	1.000	CQW49_11125	100%
2817	332	OB3b_Refseq_for_inparanoid.fasta	1.000	CQW49_RS13935	100%
2817	332	OB3b_Genbank_for_inparanoid.fasta	1.000	CQW49_13900	100%
2818	332	OB3b_Refseq_for_inparanoid.fasta	1.000	CQW49_RS16055	100%
2818	332	OB3b_Genbank_for_inparanoid.fasta	1.000	CQW49_16020	100%
2819	331	OB3b_Refseq_for_inparanoid.fasta	1.000	CQW49_RS01525	100%
2819	331	OB3b_Genbank_for_inparanoid.fasta	1.000	CQW49_01520	100%
2820	331	OB3b_Refseq_for_inparanoid.fasta	1.000	pal	100%
2820	331	OB3b_Genbank_for_inparanoid.fasta	1.000	CQW49_03215	100%
2821	331	OB3b_Refseq_for_inparanoid.fasta	1.000	CQW49_RS04085	100%
2821	331	OB3b_Genbank_for_inparanoid.fasta	1.000	CQW49_04075	100%
2822	331	OB3b_Refseq_for_inparanoid.fasta	1.000	CQW49_RS04170	100%
2822	331	OB3b_Genbank_for_inparanoid.fasta	1.000	CQW49_04160	100%
2823	331	OB3b_Refseq_for_inparanoid.fasta	1.000	CQW49_RS08985	100%
2823	331	OB3b_Genbank_for_inparanoid.fasta	1.000	CQW49_08975	100%
2824	331	OB3b_Refseq_for_inparanoid.fasta	1.000	CQW49_RS11895	100%
2824	331	OB3b_Genbank_for_inparanoid.fasta	1.000	CQW49_11860	100%
2825	331	OB3b_Refseq_for_inparanoid.fasta	1.000	CQW49_RS16645	100%
2825	331	OB3b_Genbank_for_inparanoid.fasta	1.000	CQW49_16605	100%
2826	331	OB3b_Refseq_for_inparanoid.fasta	1.000	CQW49_RS20195	100%
2826	331	OB3b_Genbank_for_inparanoid.fasta	1.000	CQW49_20130	100%
2827	330	OB3b_Refseq_for_inparanoid.fasta	1.000	CQW49_RS01155	100%
2827	330	OB3b_Genbank_for_inparanoid.fasta	1.000	CQW49_01150	100%
2828	330	OB3b_Refseq_for_inparanoid.fasta	1.000	CQW49_RS02745	100%
2828	330	OB3b_Genbank_for_inparanoid.fasta	1.000	CQW49_02735	100%
2829	330	OB3b_Refseq_for_inparanoid.fasta	1.000	CQW49_RS03940	100%
2829	330	OB3b_Genbank_for_inparanoid.fasta	1.000	CQW49_03930	100%
2830	330	OB3b_Refseq_for_inparanoid.fasta	1.000	CQW49_RS05530	100%
2830	330	OB3b_Genbank_for_inparanoid.fasta	1.000	CQW49_05520	100%
2831	330	OB3b_Refseq_for_inparanoid.fasta	1.000	CQW49_RS08290	100%
2831	330	OB3b_Genbank_for_inparanoid.fasta	1.000	CQW49_08280	100%
2832	330	OB3b_Refseq_for_inparanoid.fasta	1.000	CQW49_RS13535	100%
2832	330	OB3b_Genbank_for_inparanoid.fasta	1.000	CQW49_13500	100%
2833	330	OB3b_Refseq_for_inparanoid.fasta	1.000	CQW49_RS13705	100%
2833	330	OB3b_Genbank_for_inparanoid.fasta	1.000	CQW49_13670	100%
2834	329	OB3b_Refseq_for_inparanoid.fasta	1.000	CQW49_RS00155	100%
2834	329	OB3b_Genbank_for_inparanoid.fasta	1.000	CQW49_00155	100%
2835	329	OB3b_Refseq_for_inparanoid.fasta	1.000	CQW49_RS02610	100%
2835	329	OB3b_Genbank_for_inparanoid.fasta	1.000	CQW49_02600	100%
2836	329	OB3b_Refseq_for_inparanoid.fasta	1.000	CQW49_RS07190	100%
2836	329	OB3b_Genbank_for_inparanoid.fasta	1.000	CQW49_07180	100%
2837	329	OB3b_Refseq_for_inparanoid.fasta	1.000	CQW49_RS07480	100%
2837	329	OB3b_Genbank_for_inparanoid.fasta	1.000	CQW49_07470	100%
2838	329	OB3b_Refseq_for_inparanoid.fasta	1.000	CQW49_RS13775	100%
2838	329	OB3b_Genbank_for_inparanoid.fasta	1.000	CQW49_13740	100%
2839	329	OB3b_Refseq_for_inparanoid.fasta	1.000	CQW49_RS14520	100%
2839	329	OB3b_Genbank_for_inparanoid.fasta	1.000	CQW49_14485	100%
2840	329	OB3b_Refseq_for_inparanoid.fasta	1.000	CQW49_RS18225	100%
2840	329	OB3b_Genbank_for_inparanoid.fasta	1.000	CQW49_18165	100%
2841	329	OB3b_Refseq_for_inparanoid.fasta	1.000	CQW49_RS18750	100%
2841	329	OB3b_Genbank_for_inparanoid.fasta	1.000	CQW49_18690	100%
2842	329	OB3b_Refseq_for_inparanoid.fasta	1.000	CQW49_RS20090	100%
2842	329	OB3b_Genbank_for_inparanoid.fasta	1.000	CQW49_20025	100%
2843	328	OB3b_Refseq_for_inparanoid.fasta	1.000	CQW49_RS13855	100%
2843	328	OB3b_Genbank_for_inparanoid.fasta	1.000	CQW49_13820	100%
2844	328	OB3b_Refseq_for_inparanoid.fasta	1.000	CQW49_RS18185	100%
2844	328	OB3b_Genbank_for_inparanoid.fasta	1.000	CQW49_18125	100%
2845	328	OB3b_Refseq_for_inparanoid.fasta	1.000	CQW49_RS19040	100%
2845	328	OB3b_Genbank_for_inparanoid.fasta	1.000	CQW49_18980	100%
2846	327	OB3b_Refseq_for_inparanoid.fasta	1.000	CQW49_RS05615	100%
2846	327	OB3b_Genbank_for_inparanoid.fasta	1.000	CQW49_05605	100%
2847	327	OB3b_Refseq_for_inparanoid.fasta	1.000	CQW49_RS05905	100%
2847	327	OB3b_Genbank_for_inparanoid.fasta	1.000	CQW49_05895	100%
2848	327	OB3b_Refseq_for_inparanoid.fasta	1.000	CQW49_RS16320	100%
2848	327	OB3b_Genbank_for_inparanoid.fasta	1.000	CQW49_16285	100%
2849	327	OB3b_Refseq_for_inparanoid.fasta	1.000	CQW49_RS16470	100%
2849	327	OB3b_Genbank_for_inparanoid.fasta	1.000	CQW49_16435	100%
2850	327	OB3b_Refseq_for_inparanoid.fasta	1.000	CQW49_RS19055	100%
2850	327	OB3b_Genbank_for_inparanoid.fasta	1.000	CQW49_18995	100%
2851	327	OB3b_Refseq_for_inparanoid.fasta	1.000	CQW49_RS19580	100%
2851	327	OB3b_Genbank_for_inparanoid.fasta	1.000	CQW49_19525	100%
2852	326	OB3b_Refseq_for_inparanoid.fasta	1.000	gspG	100%
2852	326	OB3b_Genbank_for_inparanoid.fasta	1.000	CQW49_00425	100%
2853	326	OB3b_Refseq_for_inparanoid.fasta	1.000	CQW49_RS00860	100%
2853	326	OB3b_Genbank_for_inparanoid.fasta	1.000	CQW49_00860	100%
2854	326	OB3b_Refseq_for_inparanoid.fasta	1.000	CQW49_RS06020	100%
2854	326	OB3b_Genbank_for_inparanoid.fasta	1.000	CQW49_06010	100%
2855	326	OB3b_Refseq_for_inparanoid.fasta	1.000	CQW49_RS06025	100%
2855	326	OB3b_Genbank_for_inparanoid.fasta	1.000	CQW49_06015	100%
2856	326	OB3b_Refseq_for_inparanoid.fasta	1.000	CQW49_RS10165	100%
2856	326	OB3b_Genbank_for_inparanoid.fasta	1.000	CQW49_10140	100%
2857	326	OB3b_Refseq_for_inparanoid.fasta	1.000	CQW49_RS11560	100%
2857	326	OB3b_Genbank_for_inparanoid.fasta	1.000	CQW49_11525	100%
2858	326	OB3b_Refseq_for_inparanoid.fasta	1.000	CQW49_RS12040	100%
2858	326	OB3b_Genbank_for_inparanoid.fasta	1.000	CQW49_12005	100%
2859	326	OB3b_Refseq_for_inparanoid.fasta	1.000	CQW49_RS13785	100%
2859	326	OB3b_Genbank_for_inparanoid.fasta	1.000	CQW49_13750	100%
2860	326	OB3b_Refseq_for_inparanoid.fasta	1.000	CQW49_RS15270	100%
2860	326	OB3b_Genbank_for_inparanoid.fasta	1.000	CQW49_15235	100%
2861	326	OB3b_Refseq_for_inparanoid.fasta	1.000	CQW49_RS17310	100%
2861	326	OB3b_Genbank_for_inparanoid.fasta	1.000	CQW49_17265	100%
2862	325	OB3b_Refseq_for_inparanoid.fasta	1.000	CQW49_RS00640	100%
2862	325	OB3b_Genbank_for_inparanoid.fasta	1.000	CQW49_00640	100%
2863	325	OB3b_Refseq_for_inparanoid.fasta	1.000	CQW49_RS20975	100%
2863	325	OB3b_Genbank_for_inparanoid.fasta	1.000	CQW49_20900	100%
2864	324	OB3b_Refseq_for_inparanoid.fasta	1.000	CQW49_RS00340	100%
2864	324	OB3b_Genbank_for_inparanoid.fasta	1.000	CQW49_00340	100%
2865	324	OB3b_Refseq_for_inparanoid.fasta	1.000	CQW49_RS02440	100%
2865	324	OB3b_Genbank_for_inparanoid.fasta	1.000	CQW49_02430	100%
2866	324	OB3b_Refseq_for_inparanoid.fasta	1.000	CQW49_RS03560	100%
2866	324	OB3b_Genbank_for_inparanoid.fasta	1.000	CQW49_03550	100%
2867	324	OB3b_Refseq_for_inparanoid.fasta	1.000	CQW49_RS15545	100%
2867	324	OB3b_Genbank_for_inparanoid.fasta	1.000	CQW49_15510	100%
2868	324	OB3b_Refseq_for_inparanoid.fasta	1.000	CQW49_RS16810	100%
2868	324	OB3b_Genbank_for_inparanoid.fasta	1.000	CQW49_16770	100%
2869	324	OB3b_Refseq_for_inparanoid.fasta	1.000	CQW49_RS17975	100%
2869	324	OB3b_Genbank_for_inparanoid.fasta	1.000	CQW49_17920	100%
2870	323	OB3b_Refseq_for_inparanoid.fasta	1.000	CQW49_RS02465	100%
2870	323	OB3b_Genbank_for_inparanoid.fasta	1.000	CQW49_02455	100%
2871	323	OB3b_Refseq_for_inparanoid.fasta	1.000	CQW49_RS04805	100%
2871	323	OB3b_Genbank_for_inparanoid.fasta	1.000	CQW49_04795	100%
2872	323	OB3b_Refseq_for_inparanoid.fasta	1.000	CQW49_RS10180	100%
2872	323	OB3b_Genbank_for_inparanoid.fasta	1.000	CQW49_10155	100%
2873	322	OB3b_Refseq_for_inparanoid.fasta	1.000	CQW49_RS01485	100%
2873	322	OB3b_Genbank_for_inparanoid.fasta	1.000	CQW49_01480	100%
2874	322	OB3b_Refseq_for_inparanoid.fasta	1.000	CQW49_RS01690	100%
2874	322	OB3b_Genbank_for_inparanoid.fasta	1.000	CQW49_01685	100%
2875	322	OB3b_Refseq_for_inparanoid.fasta	1.000	CQW49_RS03685	100%
2875	322	OB3b_Genbank_for_inparanoid.fasta	1.000	CQW49_03675	100%
2876	322	OB3b_Refseq_for_inparanoid.fasta	1.000	CQW49_RS08150	100%
2876	322	OB3b_Genbank_for_inparanoid.fasta	1.000	CQW49_08140	100%
2877	322	OB3b_Refseq_for_inparanoid.fasta	1.000	CQW49_RS08820	100%
2877	322	OB3b_Genbank_for_inparanoid.fasta	1.000	CQW49_08810	100%
2878	322	OB3b_Refseq_for_inparanoid.fasta	1.000	CQW49_RS10370	100%
2878	322	OB3b_Genbank_for_inparanoid.fasta	1.000	CQW49_10345	100%
2879	322	OB3b_Refseq_for_inparanoid.fasta	1.000	CQW49_RS11115	100%
2879	322	OB3b_Genbank_for_inparanoid.fasta	1.000	CQW49_11085	100%
2880	322	OB3b_Refseq_for_inparanoid.fasta	1.000	CQW49_RS11480	100%
2880	322	OB3b_Genbank_for_inparanoid.fasta	1.000	CQW49_11450	100%
2881	322	OB3b_Refseq_for_inparanoid.fasta	1.000	CQW49_RS16675	100%
2881	322	OB3b_Genbank_for_inparanoid.fasta	1.000	CQW49_16635	100%
2882	322	OB3b_Refseq_for_inparanoid.fasta	1.000	CQW49_RS18965	100%
2882	322	OB3b_Genbank_for_inparanoid.fasta	1.000	CQW49_18905	100%
2883	321	OB3b_Refseq_for_inparanoid.fasta	1.000	CQW49_RS02160	100%
2883	321	OB3b_Genbank_for_inparanoid.fasta	1.000	CQW49_02155	100%
2884	321	OB3b_Refseq_for_inparanoid.fasta	1.000	CQW49_RS04960	100%
2884	321	OB3b_Genbank_for_inparanoid.fasta	1.000	CQW49_04955	100%
2885	321	OB3b_Refseq_for_inparanoid.fasta	1.000	CQW49_RS08005	100%
2885	321	OB3b_Genbank_for_inparanoid.fasta	1.000	CQW49_07995	100%
2886	321	OB3b_Refseq_for_inparanoid.fasta	1.000	CQW49_RS09950	100%
2886	321	OB3b_Genbank_for_inparanoid.fasta	1.000	CQW49_09930	100%
2887	321	OB3b_Refseq_for_inparanoid.fasta	1.000	CQW49_RS15345	100%
2887	321	OB3b_Genbank_for_inparanoid.fasta	1.000	CQW49_15310	100%
2888	321	OB3b_Refseq_for_inparanoid.fasta	1.000	CQW49_RS15765	100%
2888	321	OB3b_Genbank_for_inparanoid.fasta	1.000	CQW49_15730	100%
2889	321	OB3b_Refseq_for_inparanoid.fasta	1.000	CQW49_RS19795	100%
2889	321	OB3b_Genbank_for_inparanoid.fasta	1.000	CQW49_19740	100%
2890	321	OB3b_Refseq_for_inparanoid.fasta	1.000	CQW49_RS20595	100%
2890	321	OB3b_Genbank_for_inparanoid.fasta	1.000	CQW49_20525	100%
2891	320	OB3b_Refseq_for_inparanoid.fasta	1.000	CQW49_RS06755	100%
2891	320	OB3b_Genbank_for_inparanoid.fasta	1.000	CQW49_06745	100%
2892	319	OB3b_Refseq_for_inparanoid.fasta	1.000	CQW49_RS00900	100%
2892	319	OB3b_Genbank_for_inparanoid.fasta	1.000	CQW49_00900	100%
2893	319	OB3b_Refseq_for_inparanoid.fasta	1.000	CQW49_RS05835	100%
2893	319	OB3b_Genbank_for_inparanoid.fasta	1.000	CQW49_05825	100%
2894	319	OB3b_Refseq_for_inparanoid.fasta	1.000	CQW49_RS08550	100%
2894	319	OB3b_Genbank_for_inparanoid.fasta	1.000	CQW49_08540	100%
2895	319	OB3b_Refseq_for_inparanoid.fasta	1.000	CQW49_RS11545	100%
2895	319	OB3b_Genbank_for_inparanoid.fasta	1.000	CQW49_11510	100%
2896	319	OB3b_Refseq_for_inparanoid.fasta	1.000	CQW49_RS19175	100%
2896	319	OB3b_Genbank_for_inparanoid.fasta	1.000	CQW49_19115	100%
2897	319	OB3b_Refseq_for_inparanoid.fasta	1.000	CQW49_RS19565	100%
2897	319	OB3b_Genbank_for_inparanoid.fasta	1.000	CQW49_19510	100%
2898	318	OB3b_Refseq_for_inparanoid.fasta	1.000	CQW49_RS00605	100%
2898	318	OB3b_Genbank_for_inparanoid.fasta	1.000	CQW49_00605	100%
2899	318	OB3b_Refseq_for_inparanoid.fasta	1.000	CQW49_RS05110	100%
2899	318	OB3b_Genbank_for_inparanoid.fasta	1.000	CQW49_05105	100%
2900	318	OB3b_Refseq_for_inparanoid.fasta	1.000	CQW49_RS12550	100%
2900	318	OB3b_Genbank_for_inparanoid.fasta	1.000	CQW49_12515	100%
2901	317	OB3b_Refseq_for_inparanoid.fasta	1.000	CQW49_RS03260	100%
2901	317	OB3b_Genbank_for_inparanoid.fasta	1.000	CQW49_03250	100%
2902	317	OB3b_Refseq_for_inparanoid.fasta	1.000	CQW49_RS07055	100%
2902	317	OB3b_Genbank_for_inparanoid.fasta	1.000	CQW49_07045	100%
2903	317	OB3b_Refseq_for_inparanoid.fasta	1.000	CQW49_RS11020	100%
2903	317	OB3b_Genbank_for_inparanoid.fasta	1.000	CQW49_10990	100%
2904	317	OB3b_Refseq_for_inparanoid.fasta	1.000	CQW49_RS11190	100%
2904	317	OB3b_Genbank_for_inparanoid.fasta	1.000	CQW49_11160	100%
2905	317	OB3b_Refseq_for_inparanoid.fasta	1.000	CQW49_RS11440	100%
2905	317	OB3b_Genbank_for_inparanoid.fasta	1.000	CQW49_11410	100%
2906	317	OB3b_Refseq_for_inparanoid.fasta	1.000	CQW49_RS12460	100%
2906	317	OB3b_Genbank_for_inparanoid.fasta	1.000	CQW49_12425	100%
2907	317	OB3b_Refseq_for_inparanoid.fasta	1.000	CQW49_RS13410	100%
2907	317	OB3b_Genbank_for_inparanoid.fasta	1.000	CQW49_13375	100%
2908	317	OB3b_Refseq_for_inparanoid.fasta	1.000	CQW49_RS13440	100%
2908	317	OB3b_Genbank_for_inparanoid.fasta	1.000	CQW49_13405	100%
2909	317	OB3b_Refseq_for_inparanoid.fasta	1.000	CQW49_RS16610	100%
2909	317	OB3b_Genbank_for_inparanoid.fasta	1.000	CQW49_16570	100%
2910	317	OB3b_Refseq_for_inparanoid.fasta	1.000	CQW49_RS16885	100%
2910	317	OB3b_Genbank_for_inparanoid.fasta	1.000	CQW49_16840	100%
2911	317	OB3b_Refseq_for_inparanoid.fasta	1.000	CQW49_RS18990	100%
2911	317	OB3b_Genbank_for_inparanoid.fasta	1.000	CQW49_18930	100%
2912	317	OB3b_Refseq_for_inparanoid.fasta	1.000	CQW49_RS19785	100%
2912	317	OB3b_Genbank_for_inparanoid.fasta	1.000	CQW49_19730	100%
2913	317	OB3b_Refseq_for_inparanoid.fasta	1.000	moaC	100%
2913	317	OB3b_Genbank_for_inparanoid.fasta	1.000	CQW49_20170	100%
2914	316	OB3b_Refseq_for_inparanoid.fasta	1.000	CQW49_RS01695	100%
2914	316	OB3b_Genbank_for_inparanoid.fasta	1.000	CQW49_01690	100%
2915	316	OB3b_Refseq_for_inparanoid.fasta	1.000	CQW49_RS03485	100%
2915	316	OB3b_Genbank_for_inparanoid.fasta	1.000	CQW49_03475	100%
2916	316	OB3b_Refseq_for_inparanoid.fasta	1.000	CQW49_RS06235	100%
2916	316	OB3b_Genbank_for_inparanoid.fasta	1.000	CQW49_06225	100%
2917	316	OB3b_Refseq_for_inparanoid.fasta	1.000	CQW49_RS07545	100%
2917	316	OB3b_Genbank_for_inparanoid.fasta	1.000	CQW49_07535	100%
2918	316	OB3b_Refseq_for_inparanoid.fasta	1.000	CQW49_RS09770	100%
2918	316	OB3b_Genbank_for_inparanoid.fasta	1.000	CQW49_09750	100%
2919	316	OB3b_Refseq_for_inparanoid.fasta	1.000	CQW49_RS11005	100%
2919	316	OB3b_Genbank_for_inparanoid.fasta	1.000	CQW49_10975	100%
2920	316	OB3b_Refseq_for_inparanoid.fasta	1.000	CQW49_RS12890	100%
2920	316	OB3b_Genbank_for_inparanoid.fasta	1.000	CQW49_12855	100%
2921	316	OB3b_Refseq_for_inparanoid.fasta	1.000	CQW49_RS15435	100%
2921	316	OB3b_Genbank_for_inparanoid.fasta	1.000	CQW49_15400	100%
2922	316	OB3b_Refseq_for_inparanoid.fasta	1.000	CQW49_RS17605	100%
2922	316	OB3b_Genbank_for_inparanoid.fasta	1.000	CQW49_17550	100%
2923	316	OB3b_Refseq_for_inparanoid.fasta	1.000	CQW49_RS17610	100%
2923	316	OB3b_Genbank_for_inparanoid.fasta	1.000	CQW49_17555	100%
2924	315	OB3b_Refseq_for_inparanoid.fasta	1.000	CQW49_RS06290	100%
2924	315	OB3b_Genbank_for_inparanoid.fasta	1.000	CQW49_06280	100%
2925	315	OB3b_Refseq_for_inparanoid.fasta	1.000	bfr	100%
2925	315	OB3b_Genbank_for_inparanoid.fasta	1.000	CQW49_16015	100%
2926	315	OB3b_Refseq_for_inparanoid.fasta	1.000	CQW49_RS21315	100%
2926	315	OB3b_Genbank_for_inparanoid.fasta	1.000	CQW49_21240	100%
2927	314	OB3b_Refseq_for_inparanoid.fasta	1.000	CQW49_RS08710	100%
2927	314	OB3b_Genbank_for_inparanoid.fasta	1.000	CQW49_08700	100%
2928	314	OB3b_Refseq_for_inparanoid.fasta	1.000	CQW49_RS10900	100%
2928	314	OB3b_Genbank_for_inparanoid.fasta	1.000	CQW49_10870	100%
2929	314	OB3b_Refseq_for_inparanoid.fasta	1.000	CQW49_RS16900	100%
2929	314	OB3b_Genbank_for_inparanoid.fasta	1.000	CQW49_16855	100%
2930	314	OB3b_Refseq_for_inparanoid.fasta	1.000	CQW49_RS20385	100%
2930	314	OB3b_Genbank_for_inparanoid.fasta	1.000	CQW49_20315	100%
2931	313	OB3b_Refseq_for_inparanoid.fasta	1.000	CQW49_RS02920	100%
2931	313	OB3b_Genbank_for_inparanoid.fasta	1.000	CQW49_02910	100%
2932	313	OB3b_Refseq_for_inparanoid.fasta	1.000	CQW49_RS13130	100%
2932	313	OB3b_Genbank_for_inparanoid.fasta	1.000	CQW49_13095	100%
2933	313	OB3b_Refseq_for_inparanoid.fasta	1.000	CQW49_RS21075	100%
2933	313	OB3b_Genbank_for_inparanoid.fasta	1.000	CQW49_21000	100%
2934	312	OB3b_Refseq_for_inparanoid.fasta	1.000	CQW49_RS01495	100%
2934	312	OB3b_Genbank_for_inparanoid.fasta	1.000	CQW49_01490	100%
2935	312	OB3b_Refseq_for_inparanoid.fasta	1.000	CQW49_RS03990	100%
2935	312	OB3b_Genbank_for_inparanoid.fasta	1.000	CQW49_03980	100%
2936	312	OB3b_Refseq_for_inparanoid.fasta	1.000	CQW49_RS06800	100%
2936	312	OB3b_Genbank_for_inparanoid.fasta	1.000	CQW49_06790	100%
2937	312	OB3b_Refseq_for_inparanoid.fasta	1.000	CQW49_RS06805	100%
2937	312	OB3b_Genbank_for_inparanoid.fasta	1.000	CQW49_06795	100%
2938	312	OB3b_Refseq_for_inparanoid.fasta	1.000	CQW49_RS10425	100%
2938	312	OB3b_Genbank_for_inparanoid.fasta	1.000	CQW49_10400	100%
2939	311	OB3b_Refseq_for_inparanoid.fasta	1.000	CQW49_RS02505	100%
2939	311	OB3b_Genbank_for_inparanoid.fasta	1.000	CQW49_02495	100%
2940	311	OB3b_Refseq_for_inparanoid.fasta	1.000	CQW49_RS04185	100%
2940	311	OB3b_Genbank_for_inparanoid.fasta	1.000	CQW49_04175	100%
2941	311	OB3b_Refseq_for_inparanoid.fasta	1.000	CQW49_RS12175	100%
2941	311	OB3b_Genbank_for_inparanoid.fasta	1.000	CQW49_12140	100%
2942	311	OB3b_Refseq_for_inparanoid.fasta	1.000	CQW49_RS13350	100%
2942	311	OB3b_Genbank_for_inparanoid.fasta	1.000	CQW49_13315	100%
2943	311	OB3b_Refseq_for_inparanoid.fasta	1.000	CQW49_RS15835	100%
2943	311	OB3b_Genbank_for_inparanoid.fasta	1.000	CQW49_15800	100%
2944	311	OB3b_Refseq_for_inparanoid.fasta	1.000	CQW49_RS16965	100%
2944	311	OB3b_Genbank_for_inparanoid.fasta	1.000	CQW49_16920	100%
2945	311	OB3b_Refseq_for_inparanoid.fasta	1.000	CQW49_RS19100	100%
2945	311	OB3b_Genbank_for_inparanoid.fasta	1.000	CQW49_19040	100%
2946	310	OB3b_Refseq_for_inparanoid.fasta	1.000	CQW49_RS03050	100%
2946	310	OB3b_Genbank_for_inparanoid.fasta	1.000	CQW49_03040	100%
2947	310	OB3b_Refseq_for_inparanoid.fasta	1.000	CQW49_RS04825	100%
2947	310	OB3b_Genbank_for_inparanoid.fasta	1.000	CQW49_04815	100%
2948	310	OB3b_Refseq_for_inparanoid.fasta	1.000	CQW49_RS07400	100%
2948	310	OB3b_Genbank_for_inparanoid.fasta	1.000	CQW49_07390	100%
2949	310	OB3b_Refseq_for_inparanoid.fasta	1.000	soxR	100%
2949	310	OB3b_Genbank_for_inparanoid.fasta	1.000	CQW49_17065	100%
2950	310	OB3b_Refseq_for_inparanoid.fasta	1.000	CQW49_RS20095	100%
2950	310	OB3b_Genbank_for_inparanoid.fasta	1.000	CQW49_20030	100%
2951	309	OB3b_Refseq_for_inparanoid.fasta	1.000	CQW49_RS00960	100%
2951	309	OB3b_Genbank_for_inparanoid.fasta	1.000	CQW49_00960	100%
2952	309	OB3b_Refseq_for_inparanoid.fasta	1.000	CQW49_RS01775	100%
2952	309	OB3b_Genbank_for_inparanoid.fasta	1.000	CQW49_01770	100%
2953	309	OB3b_Refseq_for_inparanoid.fasta	1.000	CQW49_RS06095	100%
2953	309	OB3b_Genbank_for_inparanoid.fasta	1.000	CQW49_06085	100%
2954	309	OB3b_Refseq_for_inparanoid.fasta	1.000	CQW49_RS07110	100%
2954	309	OB3b_Genbank_for_inparanoid.fasta	1.000	CQW49_07100	100%
2955	309	OB3b_Refseq_for_inparanoid.fasta	1.000	CQW49_RS17475	100%
2955	309	OB3b_Genbank_for_inparanoid.fasta	1.000	CQW49_17420	100%
2956	309	OB3b_Refseq_for_inparanoid.fasta	1.000	CQW49_RS18360	100%
2956	309	OB3b_Genbank_for_inparanoid.fasta	1.000	CQW49_18300	100%
2957	308	OB3b_Refseq_for_inparanoid.fasta	1.000	CQW49_RS04010	100%
2957	308	OB3b_Genbank_for_inparanoid.fasta	1.000	CQW49_04000	100%
2958	308	OB3b_Refseq_for_inparanoid.fasta	1.000	CQW49_RS08275	100%
2958	308	OB3b_Genbank_for_inparanoid.fasta	1.000	CQW49_08265	100%
2959	308	OB3b_Refseq_for_inparanoid.fasta	1.000	CQW49_RS11400	100%
2959	308	OB3b_Genbank_for_inparanoid.fasta	1.000	CQW49_11370	100%
2960	308	OB3b_Refseq_for_inparanoid.fasta	1.000	CQW49_RS19155	100%
2960	308	OB3b_Genbank_for_inparanoid.fasta	1.000	CQW49_19095	100%
2961	308	OB3b_Refseq_for_inparanoid.fasta	1.000	CQW49_RS20760	100%
2961	308	OB3b_Genbank_for_inparanoid.fasta	1.000	CQW49_20685	100%
2962	307	OB3b_Refseq_for_inparanoid.fasta	1.000	CQW49_RS02175	100%
2962	307	OB3b_Genbank_for_inparanoid.fasta	1.000	CQW49_02170	100%
2963	307	OB3b_Refseq_for_inparanoid.fasta	1.000	CQW49_RS07915	100%
2963	307	OB3b_Genbank_for_inparanoid.fasta	1.000	CQW49_07905	100%
2964	307	OB3b_Refseq_for_inparanoid.fasta	1.000	CQW49_RS16115	100%
2964	307	OB3b_Genbank_for_inparanoid.fasta	1.000	CQW49_16080	100%
2965	307	OB3b_Refseq_for_inparanoid.fasta	1.000	CQW49_RS16500	100%
2965	307	OB3b_Genbank_for_inparanoid.fasta	1.000	CQW49_16465	100%
2966	307	OB3b_Refseq_for_inparanoid.fasta	1.000	CQW49_RS18285	100%
2966	307	OB3b_Genbank_for_inparanoid.fasta	1.000	CQW49_18225	100%
2967	306	OB3b_Refseq_for_inparanoid.fasta	1.000	CQW49_RS03715	100%
2967	306	OB3b_Genbank_for_inparanoid.fasta	1.000	CQW49_03705	100%
2968	306	OB3b_Refseq_for_inparanoid.fasta	1.000	CQW49_RS10540	100%
2968	306	OB3b_Genbank_for_inparanoid.fasta	1.000	CQW49_10515	100%
2969	306	OB3b_Refseq_for_inparanoid.fasta	1.000	CQW49_RS15910	100%
2969	306	OB3b_Genbank_for_inparanoid.fasta	1.000	CQW49_15875	100%
2970	306	OB3b_Refseq_for_inparanoid.fasta	1.000	CQW49_RS16870	100%
2970	306	OB3b_Genbank_for_inparanoid.fasta	1.000	CQW49_16825	100%
[truncated: 151,467 more chars]
