# Supplementary material for: Genome-Scale Metabolic Model Reconstruction and in Silico Investigations of Methane Metabolism in Methylosinus trichosporium OB3b
Source: Microorganisms. 2020 Mar 20;8(3):437. doi: 10.3390/microorganisms8030437 (PMC7144005; doi:10.3390/microorganisms8030437)
Supplement: Supplementary file 1 [file microorganisms-08-00437-s001.zip › supplementary_materials/gem_reconstruction_supplementary_materials/Inparanoid_outputs/OB3b_refseq_genome_ids_vs_OB3b_genbank_genome_ids/table.OB3b_Refseq_for_inparanoid.fasta-OB3b_Genbank_for_inparanoid.fasta]

OrtoID	Score	OrtoA	OrtoB
1	8639	CQW49_RS17720 1.000 	CQW49_17665 1.000 
2	7885	CQW49_RS02345 1.000 	CQW49_02340 1.000 
3	7159	CQW49_RS13625 1.000 	CQW49_13590 1.000 
4	6064	CQW49_RS00015 1.000 	CQW49_00015 1.000 
5	5974	CQW49_RS09840 1.000 	CQW49_09820 1.000 
6	4739	CQW49_RS12625 1.000 	CQW49_12590 1.000 
7	3877	CQW49_RS09700 1.000 	CQW49_09680 1.000 
8	3874	CQW49_RS12915 1.000 	CQW49_12880 1.000 
9	3627	CQW49_RS00895 1.000 	CQW49_00895 1.000 
10	3287	CQW49_RS12910 1.000 	CQW49_12875 1.000 
11	3080	CQW49_RS02665 1.000 	CQW49_02655 1.000 
12	2810	CQW49_RS15250 1.000 	CQW49_15215 1.000 
13	2809	CQW49_RS14010 1.000 	CQW49_13975 1.000 
14	2808	CQW49_RS17930 1.000 	CQW49_17875 1.000 
15	2740	rpoC 1.000 	CQW49_17280 1.000 
16	2726	rpoB 1.000 	CQW49_17275 1.000 
17	2719	CQW49_RS08505 1.000 	CQW49_08495 1.000 
18	2716	CQW49_RS19210 1.000 	CQW49_19155 1.000 
19	2707	CQW49_RS21015 1.000 	CQW49_20940 1.000 
20	2683	CQW49_RS11690 1.000 	CQW49_11655 1.000 
21	2666	CQW49_RS06985 1.000 	CQW49_06975 1.000 
22	2647	CQW49_RS01580 1.000 	CQW49_01575 1.000 
23	2609	CQW49_RS15520 1.000 	CQW49_15485 1.000 
24	2557	CQW49_RS04005 1.000 	CQW49_03995 1.000 
25	2513	CQW49_RS05215 1.000 	CQW49_05210 1.000 
26	2458	CQW49_RS17905 1.000 	CQW49_17850 1.000 
27	2440	CQW49_RS19115 1.000 	CQW49_19055 1.000 
28	2428	CQW49_RS05145 1.000 	CQW49_05140 1.000 
29	2323	CQW49_RS01825 1.000 	CQW49_01820 1.000 
30	2300	CQW49_RS07940 1.000 	CQW49_07930 1.000 
31	2297	CQW49_RS05405 1.000 	CQW49_05400 1.000 
32	2297	mfd 1.000 	CQW49_16665 1.000 
33	2287	CQW49_RS02170 1.000 	CQW49_02165 1.000 
34	2280	CQW49_RS08085 1.000 	CQW49_08075 1.000 
35	2269	CQW49_RS12670 1.000 	CQW49_12635 1.000 
36	2265	CQW49_RS10620 1.000 	CQW49_10590 1.000 
37	2254	CQW49_RS20810 1.000 	CQW49_20735 1.000 
38	2251	CQW49_RS07105 1.000 	CQW49_07095 1.000 
39	2250	CQW49_RS15155 1.000 	CQW49_15120 1.000 
40	2231	CQW49_RS01715 1.000 	CQW49_01710 1.000 
41	2223	CQW49_RS12450 1.000 	CQW49_12415 1.000 
42	2215	addA 1.000 	CQW49_09355 1.000 
43	2211	CQW49_RS13830 1.000 	CQW49_13795 1.000 
44	2189	CQW49_RS05945 1.000 	CQW49_05935 1.000 
45	2179	CQW49_RS05735 1.000 	CQW49_05725 1.000 
46	2173	CQW49_RS18415 1.000 	CQW49_18355 1.000 
47	2164	smc 1.000 	CQW49_18095 1.000 
48	2159	CQW49_RS09805 1.000 	CQW49_09785 1.000 
49	2148	cas9 1.000 	CQW49_07985 1.000 
50	2121	CQW49_RS08095 1.000 	CQW49_08085 1.000 
51	2112	CQW49_RS21180 1.000 	CQW49_21105 1.000 
52	2110	CQW49_RS05430 1.000 	CQW49_05425 1.000 
53	2110	CQW49_RS20490 1.000 	CQW49_20420 1.000 
54	2104	CQW49_RS02085 1.000 	CQW49_02080 1.000 
55	2096	CQW49_RS09845 1.000 	CQW49_09825 1.000 
56	2090	CQW49_RS13970 1.000 	CQW49_13935 1.000 
57	2059	CQW49_RS13675 1.000 	CQW49_13640 1.000 
58	2052	CQW49_RS19930 1.000 	CQW49_19865 1.000 
59	2049	CQW49_RS08385 1.000 	CQW49_08375 1.000 
60	2042	CQW49_RS11395 1.000 	CQW49_11365 1.000 
61	2038	sucA 1.000 	CQW49_16390 1.000 
62	2015	CQW49_RS14875 1.000 	CQW49_14840 1.000 
63	2013	CQW49_RS16570 1.000 	CQW49_16530 1.000 
64	1997	addB 1.000 	CQW49_09335 1.000 
65	1994	CQW49_RS16935 1.000 	CQW49_16890 1.000 
66	1992	CQW49_RS04935 1.000 	CQW49_04930 1.000 
67	1989	CQW49_RS13955 1.000 	CQW49_13920 1.000 
68	1985	CQW49_RS20705 1.000 	CQW49_20630 1.000 
69	1983	CQW49_RS01790 1.000 	CQW49_01785 1.000 
70	1974	CQW49_RS13965 1.000 	CQW49_13930 1.000 
71	1971	CQW49_RS16160 1.000 	CQW49_16125 1.000 
72	1968	CQW49_RS16665 1.000 	CQW49_16625 1.000 
73	1960	CQW49_RS14895 1.000 	CQW49_14860 1.000 
74	1957	CQW49_RS11710 1.000 	CQW49_11675 1.000 
75	1956	CQW49_RS17010 1.000 	CQW49_16965 1.000 
76	1953	CQW49_RS08380 1.000 	CQW49_08370 1.000 
77	1953	CQW49_RS13680 1.000 	CQW49_13645 1.000 
78	1946	CQW49_RS03165 1.000 	CQW49_03155 1.000 
79	1935	CQW49_RS01795 1.000 	CQW49_01790 1.000 
80	1930	CQW49_RS13000 1.000 	CQW49_12965 1.000 
81	1925	CQW49_RS13135 1.000 	CQW49_13100 1.000 
82	1925	CQW49_RS17215 1.000 	CQW49_17170 1.000 
83	1913	topA 1.000 	CQW49_02290 1.000 
84	1911	traA 1.000 	CQW49_08920 1.000 
85	1900	CQW49_RS13720 1.000 	CQW49_13685 1.000 
86	1893	CQW49_RS08345 1.000 	CQW49_08335 1.000 
87	1885	CQW49_RS12765 1.000 	CQW49_12730 1.000 
88	1878	CQW49_RS07365 1.000 	CQW49_07355 1.000 
89	1878	CQW49_RS15900 1.000 	CQW49_15865 1.000 
90	1872	CQW49_RS02135 1.000 	CQW49_02130 1.000 
91	1871	CQW49_RS01040 1.000 	CQW49_01040 1.000 
92	1871	cas3u 1.000 	CQW49_05800 1.000 
93	1849	CQW49_RS08020 1.000 	CQW49_08010 1.000 
94	1848	CQW49_RS19455 1.000 	CQW49_19400 1.000 
95	1841	CQW49_RS16155 1.000 	CQW49_16120 1.000 
96	1833	CQW49_RS11735 1.000 	CQW49_11700 1.000 
97	1824	CQW49_RS08640 1.000 	CQW49_08630 1.000 
98	1824	CQW49_RS12400 1.000 	CQW49_12365 1.000 
99	1822	CQW49_RS20965 1.000 	CQW49_20890 1.000 
100	1815	acnA 1.000 	CQW49_13135 1.000 
101	1806	CQW49_RS07355 1.000 	CQW49_07345 1.000 
102	1806	CQW49_RS15755 1.000 	CQW49_15720 1.000 
103	1800	CQW49_RS10690 1.000 	CQW49_10660 1.000 
104	1792	CQW49_RS10130 1.000 	CQW49_10105 1.000 
105	1789	CQW49_RS05100 1.000 	CQW49_05095 1.000 
106	1788	CQW49_RS17290 1.000 	CQW49_17245 1.000 
107	1788	CQW49_RS19355 1.000 	CQW49_19300 1.000 
108	1780	CQW49_RS10965 1.000 	CQW49_10935 1.000 
109	1772	CQW49_RS12265 1.000 	CQW49_12230 1.000 
110	1766	CQW49_RS04965 1.000 	CQW49_04960 1.000 
111	1762	CQW49_RS17305 1.000 	CQW49_17260 1.000 
112	1757	CQW49_RS02060 1.000 	CQW49_02055 1.000 
113	1757	CQW49_RS11135 1.000 	CQW49_11105 1.000 
114	1741	CQW49_RS15855 1.000 	CQW49_15820 1.000 
115	1737	CQW49_RS04525 1.000 	CQW49_04520 1.000 
116	1735	CQW49_RS06445 1.000 	CQW49_06435 1.000 
117	1734	CQW49_RS11185 1.000 	CQW49_11155 1.000 
118	1732	CQW49_RS19515 1.000 	CQW49_19460 1.000 
119	1728	CQW49_RS02080 1.000 	CQW49_02075 1.000 
120	1722	CQW49_RS05040 1.000 	CQW49_05035 1.000 
121	1719	CQW49_RS02600 1.000 	CQW49_02590 1.000 
122	1716	CQW49_RS10150 1.000 	CQW49_10125 1.000 
123	1704	CQW49_RS19070 1.000 	CQW49_19010 1.000 
124	1703	CQW49_RS01770 1.000 	CQW49_01765 1.000 
125	1701	CQW49_RS02995 1.000 	CQW49_02985 1.000 
126	1694	CQW49_RS13940 1.000 	CQW49_13905 1.000 
127	1693	CQW49_RS02430 1.000 	CQW49_02420 1.000 
128	1689	CQW49_RS18175 1.000 	CQW49_18115 1.000 
129	1675	CQW49_RS13925 1.000 	CQW49_13890 1.000 
130	1673	CQW49_RS16775 1.000 	CQW49_16735 1.000 
131	1671	CQW49_RS16815 1.000 	CQW49_16775 1.000 
132	1670	CQW49_RS03310 1.000 	CQW49_03300 1.000 
133	1669	mgtA 1.000 	CQW49_17395 1.000 
134	1667	clpB 1.000 	CQW49_18880 1.000 
135	1663	CQW49_RS15505 1.000 	CQW49_15470 1.000 
136	1662	CQW49_RS17585 1.000 	CQW49_17530 1.000 
137	1661	CQW49_RS10140 1.000 	CQW49_10115 1.000 
138	1661	CQW49_RS13695 1.000 	CQW49_13660 1.000 
139	1656	bamA 1.000 	CQW49_00465 1.000 
140	1656	CQW49_RS03435 1.000 	CQW49_03420 1.000 
141	1656	CQW49_RS04460 1.000 	CQW49_04455 1.000 
142	1656	CQW49_RS13750 1.000 	CQW49_13715 1.000 
143	1654	ctaD 1.000 ctaD 1.000 ctaD 1.000 ctaD 1.000 	CQW49_13005 1.000 
144	1654	CQW49_RS12665 1.000 	CQW49_12630 1.000 
145	1654	CQW49_RS18235 1.000 	CQW49_18175 1.000 
146	1653	CQW49_RS14340 1.000 	CQW49_14305 1.000 
147	1636	CQW49_RS03090 1.000 	CQW49_03080 1.000 
148	1635	CQW49_RS07180 1.000 	CQW49_07170 1.000 
149	1633	CQW49_RS04520 1.000 	CQW49_04515 1.000 
150	1627	CQW49_RS10240 1.000 	CQW49_10215 1.000 
151	1625	CQW49_RS19365 1.000 	CQW49_19310 1.000 
152	1622	CQW49_RS01470 1.000 	CQW49_01465 1.000 
153	1621	CQW49_RS08575 1.000 	CQW49_08565 1.000 
154	1619	CQW49_RS14140 1.000 	CQW49_14105 1.000 
155	1615	CQW49_RS18320 1.000 	CQW49_18260 1.000 
156	1613	CQW49_RS14995 1.000 	CQW49_14960 1.000 
157	1611	CQW49_RS11815 1.000 	CQW49_11780 1.000 
158	1609	CQW49_RS12015 1.000 	CQW49_11980 1.000 
159	1607	clpA 1.000 	CQW49_20615 1.000 
160	1595	CQW49_RS01940 1.000 	CQW49_01935 1.000 
161	1591	gyrB 1.000 	CQW49_03775 1.000 
162	1589	CQW49_RS02005 1.000 	CQW49_02000 1.000 
163	1589	CQW49_RS02145 1.000 	CQW49_02140 1.000 
164	1587	CQW49_RS12610 1.000 	CQW49_12575 1.000 
165	1586	CQW49_RS07220 1.000 	CQW49_07210 1.000 
166	1585	hrpB 1.000 	CQW49_03190 1.000 
167	1582	CQW49_RS06195 1.000 	CQW49_06185 1.000 
168	1582	CQW49_RS15785 1.000 	CQW49_15750 1.000 
169	1570	CQW49_RS05120 1.000 	CQW49_05115 1.000 
170	1570	CQW49_RS19200 1.000 	CQW49_19140 1.000 
171	1564	CQW49_RS04470 1.000 	CQW49_04465 1.000 
172	1561	CQW49_RS09720 1.000 	CQW49_09700 1.000 
173	1557	CQW49_RS02425 1.000 	CQW49_02415 1.000 
174	1557	CQW49_RS16140 1.000 	CQW49_16105 1.000 
175	1554	CQW49_RS13805 1.000 	CQW49_13770 1.000 
176	1548	CQW49_RS05765 1.000 	CQW49_05755 1.000 
177	1547	CQW49_RS08515 1.000 	CQW49_08505 1.000 
178	1545	CQW49_RS10975 1.000 	CQW49_10945 1.000 
179	1543	CQW49_RS13595 1.000 	CQW49_13560 1.000 
180	1542	CQW49_RS17045 1.000 	CQW49_17000 1.000 
181	1532	hypF 1.000 	CQW49_03570 1.000 
182	1531	CQW49_RS14725 1.000 	CQW49_14690 1.000 
183	1526	CQW49_RS07385 1.000 	CQW49_07375 1.000 
184	1521	katG 1.000 	CQW49_09835 1.000 
185	1519	CQW49_RS03265 1.000 	CQW49_03255 1.000 
186	1518	CQW49_RS10895 1.000 	CQW49_10865 1.000 
187	1515	CQW49_RS05625 1.000 	CQW49_05615 1.000 
188	1513	CQW49_RS19865 1.000 	CQW49_19810 1.000 
189	1510	CQW49_RS13920 1.000 	CQW49_13885 1.000 
190	1505	CQW49_RS10595 1.000 	CQW49_10565 1.000 
191	1505	CQW49_RS20910 1.000 	CQW49_20835 1.000 
192	1502	CQW49_RS14620 1.000 	CQW49_14585 1.000 
193	1502	CQW49_RS17695 1.000 	CQW49_17640 1.000 
194	1499	CQW49_RS06265 1.000 	CQW49_06255 1.000 
195	1498	gspD 1.000 	CQW49_00415 1.000 
196	1498	CQW49_RS04325 1.000 	CQW49_04315 1.000 
197	1497	CQW49_RS00830 1.000 	CQW49_00830 1.000 
198	1496	CQW49_RS11030 1.000 	CQW49_11000 1.000 
199	1492	CQW49_RS07060 1.000 	CQW49_07050 1.000 
200	1492	CQW49_RS07875 1.000 	CQW49_07865 1.000 
201	1489	CQW49_RS09285 1.000 	CQW49_09265 1.000 
202	1486	rnr 1.000 	CQW49_02300 1.000 
203	1485	CQW49_RS07665 1.000 	CQW49_07655 1.000 
204	1485	CQW49_RS18035 1.000 	CQW49_17975 1.000 
205	1483	CQW49_RS15510 1.000 	CQW49_15475 1.000 
206	1482	CQW49_RS09135 1.000 	CQW49_09115 1.000 
207	1480	CQW49_RS17090 1.000 	CQW49_17045 1.000 
208	1480	CQW49_RS21200 1.000 	CQW49_21125 1.000 
209	1478	CQW49_RS13275 1.000 	CQW49_13240 1.000 
210	1477	CQW49_RS18975 1.000 	CQW49_18915 1.000 
211	1475	CQW49_RS14935 1.000 	CQW49_14900 1.000 
212	1474	CQW49_RS02860 1.000 	CQW49_02850 1.000 
213	1474	CQW49_RS16300 1.000 	CQW49_16265 1.000 
214	1472	CQW49_RS05135 1.000 	CQW49_05130 1.000 
215	1471	CQW49_RS16335 1.000 	CQW49_16300 1.000 
216	1470	CQW49_RS10940 1.000 	CQW49_10910 1.000 
217	1468	CQW49_RS05900 1.000 	CQW49_05890 1.000 
218	1468	parC 1.000 	CQW49_09500 1.000 
219	1468	CQW49_RS16340 1.000 	CQW49_16305 1.000 
220	1464	CQW49_RS19585 1.000 	CQW49_19530 1.000 
221	1463	CQW49_RS03345 1.000 	CQW49_03335 1.000 
222	1463	CQW49_RS18215 1.000 	CQW49_18155 1.000 
223	1461	CQW49_RS02335 1.000 	CQW49_02330 1.000 
224	1458	CQW49_RS05680 1.000 	CQW49_05670 1.000 
225	1458	CQW49_RS09385 1.000 	CQW49_09365 1.000 
226	1458	CQW49_RS13460 1.000 	CQW49_13425 1.000 
227	1457	ptsP 1.000 	CQW49_01035 1.000 
228	1456	CQW49_RS06330 1.000 	CQW49_06320 1.000 
229	1454	CQW49_RS11955 1.000 	CQW49_11920 1.000 
230	1451	CQW49_RS18210 1.000 	CQW49_18150 1.000 
231	1450	CQW49_RS04795 1.000 	CQW49_04785 1.000 
232	1448	CQW49_RS07560 1.000 	CQW49_07550 1.000 
233	1445	CQW49_RS04000 1.000 	CQW49_03990 1.000 
234	1445	CQW49_RS04095 1.000 	CQW49_04085 1.000 
235	1445	CQW49_RS17935 1.000 	CQW49_17880 1.000 
236	1443	CQW49_RS04730 1.000 	CQW49_04720 1.000 
237	1443	cas5u6u 1.000 	CQW49_05815 1.000 
238	1442	CQW49_RS20480 1.000 	CQW49_20410 1.000 
239	1441	CQW49_RS03830 1.000 	CQW49_03820 1.000 
240	1439	CQW49_RS15535 1.000 	CQW49_15500 1.000 
241	1437	CQW49_RS17270 1.000 	CQW49_17225 1.000 
242	1434	CQW49_RS19700 1.000 	CQW49_19645 1.000 
243	1432	CQW49_RS06720 1.000 	CQW49_06710 1.000 
244	1432	CQW49_RS21160 1.000 	CQW49_21085 1.000 
245	1426	CQW49_RS01650 1.000 	CQW49_01645 1.000 
246	1426	CQW49_RS09220 1.000 	CQW49_09200 1.000 
247	1424	CQW49_RS03695 1.000 	CQW49_03685 1.000 
248	1421	CQW49_RS14870 1.000 	CQW49_14835 1.000 
249	1414	CQW49_RS13430 1.000 	CQW49_13395 1.000 
250	1411	CQW49_RS04685 1.000 	CQW49_04675 1.000 
251	1411	CQW49_RS07815 1.000 	CQW49_07805 1.000 
252	1407	CQW49_RS12585 1.000 	CQW49_12550 1.000 
253	1406	CQW49_RS13815 1.000 	CQW49_13780 1.000 
254	1403	CQW49_RS07885 1.000 	CQW49_07875 1.000 
255	1400	hppA 1.000 	CQW49_19495 1.000 
256	1397	CQW49_RS01055 1.000 	CQW49_01055 1.000 
257	1397	CQW49_RS12700 1.000 	CQW49_12665 1.000 
258	1391	CQW49_RS14555 1.000 	CQW49_14520 1.000 
259	1391	CQW49_RS21230 1.000 	CQW49_21155 1.000 
260	1391	CQW49_RS21265 1.000 	CQW49_21190 1.000 
261	1390	CQW49_RS15870 1.000 	CQW49_15835 1.000 
262	1386	CQW49_RS07350 1.000 	CQW49_07340 1.000 
263	1384	CQW49_RS03945 1.000 	CQW49_03935 1.000 
264	1383	CQW49_RS04985 1.000 	CQW49_04980 1.000 
265	1383	CQW49_RS15255 1.000 	CQW49_15220 1.000 
266	1380	CQW49_RS05300 1.000 	CQW49_05295 1.000 
267	1380	pnp 1.000 	CQW49_21045 1.000 
268	1378	CQW49_RS05700 1.000 	CQW49_05690 1.000 
269	1375	fusA 1.000 	CQW49_10510 1.000 
270	1373	CQW49_RS14005 1.000 	CQW49_13970 1.000 
271	1372	CQW49_RS04920 1.000 	CQW49_04915 1.000 
272	1369	CQW49_RS05325 1.000 	CQW49_05320 1.000 
273	1368	CQW49_RS03195 1.000 	CQW49_03185 1.000 
274	1367	CQW49_RS03635 1.000 	CQW49_03625 1.000 
275	1366	CQW49_RS00010 1.000 	CQW49_00010 1.000 
276	1363	CQW49_RS20170 1.000 	CQW49_20105 1.000 
277	1360	CQW49_RS16865 1.000 	CQW49_16820 1.000 
278	1357	CQW49_RS09775 1.000 	CQW49_09755 1.000 
279	1355	CQW49_RS04175 1.000 	CQW49_04165 1.000 
280	1352	CQW49_RS01535 1.000 	CQW49_01530 1.000 
281	1350	CQW49_RS03950 1.000 	CQW49_03940 1.000 
282	1349	CQW49_RS00090 1.000 	CQW49_00090 1.000 
283	1349	CQW49_RS19130 1.000 	CQW49_19070 1.000 
284	1346	CQW49_RS00020 1.000 	CQW49_00020 1.000 
285	1345	shc 1.000 	CQW49_17110 1.000 
286	1342	CQW49_RS17790 1.000 	CQW49_17735 1.000 
287	1338	CQW49_RS14115 1.000 	CQW49_14080 1.000 
288	1338	CQW49_RS18420 1.000 	CQW49_18360 1.000 
289	1336	CQW49_RS10010 1.000 	CQW49_09985 1.000 
290	1336	CQW49_RS21185 1.000 	CQW49_21110 1.000 
291	1335	CQW49_RS15045 1.000 	CQW49_15010 1.000 
292	1334	parE 1.000 	CQW49_09465 1.000 
293	1333	CQW49_RS10795 1.000 	CQW49_10765 1.000 
294	1332	CQW49_RS17795 1.000 	CQW49_17740 1.000 
295	1327	CQW49_RS20870 1.000 	CQW49_20795 1.000 
296	1324	kdpB 1.000 	CQW49_10625 1.000 
297	1323	CQW49_RS19770 1.000 	CQW49_19715 1.000 
298	1321	CQW49_RS17990 1.000 	CQW49_17935 1.000 
299	1321	CQW49_RS20880 1.000 	CQW49_20805 1.000 
300	1320	tkt 1.000 	CQW49_18400 1.000 
301	1319	CQW49_RS17335 1.000 	CQW49_17285 1.000 
302	1318	CQW49_RS03700 1.000 	CQW49_03690 1.000 
303	1318	CQW49_RS17285 1.000 	CQW49_17240 1.000 
304	1317	CQW49_RS09915 1.000 	CQW49_09895 1.000 
305	1308	CQW49_RS10215 1.000 	CQW49_10190 1.000 
306	1307	CQW49_RS14460 1.000 	CQW49_14425 1.000 
307	1305	CQW49_RS03315 1.000 	CQW49_03305 1.000 
308	1304	CQW49_RS16010 1.000 	CQW49_15975 1.000 
309	1297	CQW49_RS19390 1.000 	CQW49_19335 1.000 
310	1296	CQW49_RS00685 1.000 	CQW49_00685 1.000 
311	1293	CQW49_RS04780 1.000 	CQW49_04770 1.000 
312	1292	CQW49_RS20220 1.000 	CQW49_20150 1.000 
313	1291	CQW49_RS15650 1.000 	CQW49_15615 1.000 
314	1290	CQW49_RS09780 1.000 	CQW49_09760 1.000 
315	1287	CQW49_RS11320 1.000 	CQW49_11290 1.000 
316	1287	CQW49_RS12980 1.000 	CQW49_12945 1.000 
317	1285	CQW49_RS18690 1.000 	CQW49_18630 1.000 
318	1284	CQW49_RS01245 1.000 	CQW49_01240 1.000 
319	1282	CQW49_RS09705 1.000 	CQW49_09685 1.000 
320	1280	CQW49_RS21010 1.000 	CQW49_20935 1.000 
321	1279	CQW49_RS17395 1.000 	CQW49_17345 1.000 
322	1279	CQW49_RS19150 1.000 	CQW49_19090 1.000 
323	1278	CQW49_RS09190 1.000 	CQW49_09170 1.000 
324	1275	CQW49_RS18310 1.000 	CQW49_18250 1.000 
325	1274	CQW49_RS18920 1.000 	CQW49_18860 1.000 
326	1272	CQW49_RS12530 1.000 	CQW49_12495 1.000 
327	1272	CQW49_RS15875 1.000 	CQW49_15840 1.000 
328	1271	CQW49_RS14430 1.000 	CQW49_14395 1.000 
329	1268	CQW49_RS04775 1.000 	CQW49_04765 1.000 
330	1266	CQW49_RS09240 1.000 	CQW49_09220 1.000 
331	1262	CQW49_RS06110 1.000 	CQW49_06100 1.000 
332	1262	trkD 1.000 	CQW49_11755 1.000 
333	1260	CQW49_RS02340 1.000 	CQW49_02335 1.000 
334	1260	acs 1.000 	CQW49_13835 1.000 
335	1260	CQW49_RS16895 1.000 	CQW49_16850 1.000 
336	1260	CQW49_RS18575 1.000 	CQW49_18515 1.000 
337	1259	CQW49_RS18565 1.000 	CQW49_18505 1.000 
338	1257	CQW49_RS09790 1.000 	CQW49_09770 1.000 
339	1255	cobT 1.000 cobT 1.000 	CQW49_10210 1.000 
340	1255	cysC 1.000 	CQW49_18065 1.000 
341	1251	CQW49_RS00765 1.000 	CQW49_00765 1.000 
342	1250	CQW49_RS02365 1.000 	CQW49_02360 1.000 
343	1250	CQW49_RS09590 1.000 	CQW49_09570 1.000 
344	1246	CQW49_RS13985 1.000 	CQW49_13950 1.000 
345	1242	CQW49_RS10840 1.000 	CQW49_10810 1.000 
346	1239	CQW49_RS04945 1.000 	CQW49_04940 1.000 
347	1235	CQW49_RS03520 1.000 	CQW49_03510 1.000 
348	1235	CQW49_RS07785 1.000 	CQW49_07775 1.000 
349	1233	CQW49_RS06035 1.000 	CQW49_06025 1.000 
350	1233	CQW49_RS12465 1.000 	CQW49_12430 1.000 
351	1232	CQW49_RS20505 1.000 	CQW49_20435 1.000 
352	1231	CQW49_RS08615 1.000 	CQW49_08605 1.000 
353	1231	CQW49_RS18980 1.000 	CQW49_18920 1.000 
354	1229	CQW49_RS13010 1.000 	CQW49_12975 1.000 
355	1228	CQW49_RS07235 1.000 	CQW49_07225 1.000 
356	1227	CQW49_RS05580 1.000 	CQW49_05570 1.000 
357	1227	CQW49_RS09585 1.000 	CQW49_09565 1.000 
358	1225	CQW49_RS07925 1.000 	CQW49_07915 1.000 
359	1225	CQW49_RS12590 1.000 	CQW49_12555 1.000 
360	1223	CQW49_RS03645 1.000 	CQW49_03635 1.000 
361	1223	CQW49_RS20640 1.000 	CQW49_20565 1.000 
362	1218	CQW49_RS16495 1.000 	CQW49_16460 1.000 
363	1217	CQW49_RS02385 1.000 	CQW49_02375 1.000 
364	1215	CQW49_RS16235 1.000 	CQW49_16200 1.000 
365	1215	asnB 1.000 	CQW49_19895 1.000 
366	1215	CQW49_RS20345 1.000 	CQW49_20275 1.000 
367	1210	CQW49_RS12800 1.000 	CQW49_12765 1.000 
368	1208	CQW49_RS03915 1.000 	CQW49_03905 1.000 
369	1208	CQW49_RS17505 1.000 	CQW49_17450 1.000 
370	1207	CQW49_RS07455 1.000 	CQW49_07445 1.000 
371	1207	CQW49_RS17750 1.000 	CQW49_17695 1.000 
372	1205	CQW49_RS15680 1.000 	CQW49_15645 1.000 
373	1203	CQW49_RS06830 1.000 	CQW49_06820 1.000 
374	1200	CQW49_RS05005 1.000 	CQW49_05000 1.000 
375	1200	CQW49_RS19850 1.000 	CQW49_19795 1.000 
376	1199	CQW49_RS09405 1.000 	CQW49_09385 1.000 
377	1198	CQW49_RS04925 1.000 	CQW49_04920 1.000 
378	1197	CQW49_RS17550 1.000 	CQW49_17495 1.000 
379	1195	CQW49_RS00850 1.000 	CQW49_00850 1.000 
380	1195	CQW49_RS02695 1.000 	CQW49_02685 1.000 
381	1195	CQW49_RS09825 1.000 	CQW49_09805 1.000 
382	1192	CQW49_RS15775 1.000 	CQW49_15740 1.000 
383	1191	CQW49_RS20985 1.000 	CQW49_20910 1.000 
384	1190	CQW49_RS08140 1.000 	CQW49_08130 1.000 
385	1189	CQW49_RS18855 1.000 	CQW49_18795 1.000 
386	1188	CQW49_RS11600 1.000 	CQW49_11565 1.000 
387	1186	typA 1.000 	CQW49_13015 1.000 
388	1185	CQW49_RS06660 1.000 	CQW49_06650 1.000 
389	1185	CQW49_RS15525 1.000 	CQW49_15490 1.000 
390	1185	CQW49_RS19005 1.000 	CQW49_18945 1.000 
391	1183	CQW49_RS04230 1.000 	CQW49_04220 1.000 
392	1183	CQW49_RS07100 1.000 	CQW49_07090 1.000 
393	1183	CQW49_RS18520 1.000 	CQW49_18460 1.000 
394	1180	CQW49_RS02390 1.000 	CQW49_02380 1.000 
395	1180	CQW49_RS20045 1.000 	CQW49_19980 1.000 
396	1178	recQ 1.000 	CQW49_21185 1.000 
397	1177	CQW49_RS14840 1.000 	CQW49_14805 1.000 
398	1176	CQW49_RS12090 1.000 	CQW49_12055 1.000 
399	1176	CQW49_RS18250 1.000 	CQW49_18190 1.000 
400	1175	CQW49_RS15050 1.000 	CQW49_15015 1.000 
401	1174	recJ 1.000 	CQW49_01305 1.000 
402	1174	glmS 1.000 	CQW49_06600 1.000 
403	1174	CQW49_RS12375 1.000 	CQW49_12340 1.000 
404	1174	CQW49_RS20030 1.000 	CQW49_19965 1.000 
405	1173	CQW49_RS02910 1.000 	CQW49_02900 1.000 
406	1173	CQW49_RS14110 1.000 	CQW49_14075 1.000 
407	1171	CQW49_RS11095 1.000 	CQW49_11065 1.000 
408	1170	CQW49_RS00670 1.000 	CQW49_00670 1.000 
409	1170	CQW49_RS06220 1.000 	CQW49_06210 1.000 
410	1166	CQW49_RS12365 1.000 	CQW49_12330 1.000 
411	1164	CQW49_RS19420 1.000 	CQW49_19365 1.000 
412	1163	CQW49_RS21070 1.000 	CQW49_20995 1.000 
413	1159	CQW49_RS08185 1.000 	CQW49_08175 1.000 
414	1159	CQW49_RS16785 1.000 	CQW49_16745 1.000 
415	1157	CQW49_RS11230 1.000 	CQW49_11200 1.000 
416	1156	CQW49_RS11885 1.000 	CQW49_11850 1.000 
417	1155	CQW49_RS06785 1.000 	CQW49_06775 1.000 
418	1155	nifA 1.000 	CQW49_08815 1.000 
419	1155	CQW49_RS18335 1.000 	CQW49_18275 1.000 
420	1150	CQW49_RS05425 1.000 	CQW49_05420 1.000 
421	1150	CQW49_RS05985 1.000 	CQW49_05975 1.000 
422	1149	CQW49_RS05795 1.000 	CQW49_05785 1.000 
423	1148	CQW49_RS02300 1.000 	CQW49_02295 1.000 
424	1148	CQW49_RS09105 1.000 	CQW49_09085 1.000 
425	1145	CQW49_RS00335 1.000 	CQW49_00335 1.000 
426	1145	CQW49_RS15935 1.000 	CQW49_15900 1.000 
427	1143	CQW49_RS04290 1.000 	CQW49_04280 1.000 
428	1143	CQW49_RS09015 1.000 	CQW49_09000 1.000 
429	1143	CQW49_RS19620 1.000 	CQW49_19565 1.000 
430	1142	CQW49_RS01840 1.000 	CQW49_01835 1.000 
431	1140	CQW49_RS06305 1.000 	CQW49_06295 1.000 
432	1138	CQW49_RS08180 1.000 	CQW49_08170 1.000 
433	1136	CQW49_RS12230 1.000 	CQW49_12195 1.000 
434	1134	CQW49_RS01065 1.000 	CQW49_01065 1.000 
435	1133	arsA 1.000 	CQW49_11490 1.000 
436	1131	CQW49_RS12345 1.000 	CQW49_12310 1.000 
437	1130	CQW49_RS00390 1.000 	CQW49_00390 1.000 
438	1129	CQW49_RS06165 1.000 	CQW49_06155 1.000 
439	1129	CQW49_RS06845 1.000 	CQW49_06835 1.000 
440	1128	CQW49_RS16360 1.000 	CQW49_16325 1.000 
441	1127	CQW49_RS10785 1.000 	CQW49_10755 1.000 
442	1126	CQW49_RS13835 1.000 	CQW49_13800 1.000 
443	1124	CQW49_RS16600 1.000 	CQW49_16560 1.000 
444	1122	CQW49_RS17465 1.000 	CQW49_17410 1.000 
445	1119	CQW49_RS11300 1.000 	CQW49_11270 1.000 
446	1117	CQW49_RS07825 1.000 	CQW49_07815 1.000 
447	1117	CQW49_RS08725 1.000 	CQW49_08715 1.000 
448	1115	CQW49_RS09225 1.000 	CQW49_09205 1.000 
449	1114	CQW49_RS03160 1.000 	CQW49_03150 1.000 
450	1114	CQW49_RS08090 1.000 	CQW49_08080 1.000 
451	1112	CQW49_RS00770 1.000 	CQW49_00770 1.000 
452	1112	CQW49_RS01685 1.000 	CQW49_01680 1.000 
453	1112	CQW49_RS12515 1.000 	CQW49_12480 1.000 
454	1107	CQW49_RS20650 1.000 	CQW49_20575 1.000 
455	1106	CQW49_RS01755 1.000 	CQW49_01750 1.000 
456	1106	CQW49_RS04845 1.000 	CQW49_04835 1.000 
457	1106	CQW49_RS09715 1.000 	CQW49_09695 1.000 
458	1104	CQW49_RS05280 1.000 	CQW49_05275 1.000 
459	1104	CQW49_RS05400 1.000 	CQW49_05395 1.000 
460	1104	CQW49_RS06480 1.000 	CQW49_06470 1.000 
461	1104	CQW49_RS19345 1.000 	CQW49_19290 1.000 
462	1101	CQW49_RS15020 1.000 	CQW49_14985 1.000 
463	1099	CQW49_RS06130 1.000 	CQW49_06120 1.000 
464	1099	CQW49_RS19385 1.000 	CQW49_19330 1.000 
465	1098	CQW49_RS10650 1.000 	CQW49_10620 1.000 
466	1097	CQW49_RS04455 1.000 	CQW49_04450 1.000 
467	1094	CQW49_RS19000 1.000 	CQW49_18940 1.000 
468	1092	CQW49_RS03840 1.000 	CQW49_03830 1.000 
469	1092	CQW49_RS05560 1.000 	CQW49_05550 1.000 
470	1092	CQW49_RS07685 1.000 	CQW49_07675 1.000 
471	1092	CQW49_RS10195 1.000 	CQW49_10170 1.000 
472	1091	ggt 1.000 	CQW49_02400 1.000 
473	1087	CQW49_RS03065 1.000 	CQW49_03055 1.000 
474	1086	CQW49_RS04480 1.000 	CQW49_04475 1.000 
475	1086	CQW49_RS09755 1.000 	CQW49_09735 1.000 
476	1084	CQW49_RS16385 1.000 	CQW49_16350 1.000 
477	1082	CQW49_RS12520 1.000 	CQW49_12485 1.000 
478	1081	CQW49_RS01725 1.000 	CQW49_01720 1.000 
479	1080	CQW49_RS09195 1.000 	CQW49_09175 1.000 
480	1079	CQW49_RS09965 1.000 	CQW49_09940 1.000 
481	1079	CQW49_RS10250 1.000 	CQW49_10225 1.000 
482	1079	CQW49_RS12350 1.000 	CQW49_12315 1.000 
483	1077	CQW49_RS03190 1.000 	CQW49_03180 1.000 
484	1077	CQW49_RS04475 1.000 	CQW49_04470 1.000 
485	1077	nifK 1.000 	CQW49_08720 1.000 
486	1076	CQW49_RS05520 1.000 	CQW49_05510 1.000 
487	1071	CQW49_RS01165 1.000 	CQW49_01160 1.000 
488	1069	CQW49_RS08050 1.000 CQW49_RS14635 1.000 CQW49_RS15350 1.000 CQW49_RS05860 1.000 	CQW49_08040 1.000 CQW49_14600 1.000 CQW49_15315 1.000 CQW49_23650 1.000 CQW49_05850 1.000 
489	1069	CQW49_RS15410 1.000 	CQW49_15375 1.000 
490	1067	CQW49_RS08075 1.000 	CQW49_08065 1.000 
491	1066	CQW49_RS10220 1.000 	CQW49_10195 1.000 
492	1065	CQW49_RS11175 1.000 	CQW49_11145 1.000 
493	1064	CQW49_RS13415 1.000 	CQW49_13380 1.000 
494	1063	CQW49_RS01925 1.000 	CQW49_01920 1.000 
495	1063	CQW49_RS20850 1.000 	CQW49_20775 1.000 
496	1061	CQW49_RS17840 1.000 	CQW49_17785 1.000 
497	1060	CQW49_RS00355 1.000 	CQW49_00355 1.000 
498	1060	CQW49_RS21195 1.000 	CQW49_21120 1.000 
499	1059	CQW49_RS12990 1.000 	CQW49_12955 1.000 
500	1057	CQW49_RS06710 1.000 	CQW49_06700 1.000 
501	1057	CQW49_RS10920 1.000 	CQW49_10890 1.000 
502	1056	CQW49_RS08315 1.000 	CQW49_08305 1.000 
503	1056	recN 1.000 	CQW49_17800 1.000 
504	1055	nifB 1.000 	CQW49_08805 1.000 
505	1055	CQW49_RS11055 1.000 	CQW49_11025 1.000 
506	1054	fliF 1.000 	CQW49_18640 1.000 
507	1053	CQW49_RS18450 1.000 	CQW49_18390 1.000 
508	1052	CQW49_RS03610 1.000 	CQW49_03600 1.000 
509	1052	CQW49_RS06840 1.000 	CQW49_06830 1.000 
510	1050	CQW49_RS09735 1.000 	CQW49_09715 1.000 
511	1048	CQW49_RS06075 1.000 	CQW49_06065 1.000 
512	1048	CQW49_RS11065 1.000 	CQW49_11035 1.000 
513	1047	CQW49_RS20470 1.000 	CQW49_20400 1.000 
514	1045	CQW49_RS05770 1.000 	CQW49_05760 1.000 
515	1045	CQW49_RS07025 1.000 	CQW49_07015 1.000 
516	1045	CQW49_RS15640 1.000 	CQW49_15605 1.000 
517	1045	CQW49_RS16475 1.000 	CQW49_16440 1.000 
518	1045	CQW49_RS16670 1.000 	CQW49_16630 1.000 
519	1044	CQW49_RS01595 1.000 	CQW49_01590 1.000 
520	1044	CQW49_RS15175 1.000 	CQW49_15140 1.000 
521	1042	CQW49_RS09815 1.000 	CQW49_09795 1.000 
522	1042	CQW49_RS15365 1.000 	CQW49_15330 1.000 
523	1041	CQW49_RS02185 1.000 	CQW49_02180 1.000 
524	1040	CQW49_RS05955 1.000 	CQW49_05945 1.000 
525	1040	CQW49_RS11665 1.000 	CQW49_11630 1.000 
526	1040	CQW49_RS12960 1.000 	CQW49_12925 1.000 
527	1040	CQW49_RS18560 1.000 	CQW49_18500 1.000 
528	1037	CQW49_RS14770 1.000 	CQW49_14735 1.000 
529	1036	CQW49_RS12125 1.000 	CQW49_12090 1.000 
530	1036	CQW49_RS12485 1.000 	CQW49_12450 1.000 
531	1032	CQW49_RS04980 1.000 	CQW49_04975 1.000 
532	1032	CQW49_RS16685 1.000 	CQW49_16645 1.000 
533	1032	groL 1.000 	CQW49_19005 1.000 
534	1032	CQW49_RS21305 1.000 	CQW49_21230 1.000 
535	1031	CQW49_RS17005 1.000 	CQW49_16960 1.000 
536	1030	CQW49_RS00610 1.000 	CQW49_00610 1.000 
537	1030	CQW49_RS13850 1.000 	CQW49_13815 1.000 
538	1030	CQW49_RS19410 1.000 	CQW49_19355 1.000 
539	1029	CQW49_RS19215 1.000 	CQW49_19160 1.000 
540	1028	ligD 1.000 	CQW49_03455 1.000 
541	1028	CQW49_RS20070 1.000 	CQW49_20005 1.000 
542	1027	purH 1.000 	CQW49_01745 1.000 
543	1027	CQW49_RS20010 1.000 	CQW49_19945 1.000 
544	1027	CQW49_RS20280 1.000 	CQW49_20210 1.000 
545	1026	CQW49_RS07125 1.000 	CQW49_07115 1.000 
546	1026	CQW49_RS09140 1.000 	CQW49_09120 1.000 
547	1024	CQW49_RS09455 1.000 	CQW49_09435 1.000 
548	1023	CQW49_RS12140 1.000 	CQW49_12105 1.000 
549	1022	CQW49_RS16120 1.000 	CQW49_16085 1.000 
550	1020	CQW49_RS13165 1.000 	CQW49_13130 1.000 
551	1019	CQW49_RS05540 1.000 	CQW49_05530 1.000 
552	1019	CQW49_RS18060 1.000 	CQW49_18000 1.000 
553	1017	rpoN 1.000 	CQW49_13280 1.000 
554	1017	CQW49_RS14890 1.000 	CQW49_14855 1.000 
555	1017	CQW49_RS20020 1.000 	CQW49_19955 1.000 
556	1015	CQW49_RS11455 1.000 	CQW49_11425 1.000 
557	1015	CQW49_RS15950 1.000 	CQW49_15915 1.000 
558	1015	CQW49_RS20715 1.000 	CQW49_20640 1.000 
559	1014	CQW49_RS04165 1.000 	CQW49_04155 1.000 
560	1014	CQW49_RS10875 1.000 	CQW49_10845 1.000 
561	1014	CQW49_RS10910 1.000 	CQW49_10880 1.000 
562	1014	CQW49_RS17920 1.000 	CQW49_17865 1.000 
563	1012	secD 1.000 	CQW49_03010 1.000 
564	1012	CQW49_RS10135 1.000 	CQW49_10110 1.000 
565	1011	CQW49_RS00805 1.000 	CQW49_00805 1.000 
566	1011	CQW49_RS08220 1.000 	CQW49_08210 1.000 
567	1010	CQW49_RS08280 1.000 	CQW49_08270 1.000 
568	1010	nifD 1.000 	CQW49_08725 1.000 
569	1010	CQW49_RS10695 1.000 	CQW49_10665 1.000 
570	1010	CQW49_RS19905 1.000 	CQW49_19840 1.000 
571	1009	CQW49_RS06285 1.000 	CQW49_06275 1.000 
572	1007	CQW49_RS05065 1.000 	CQW49_05060 1.000 
573	1007	CQW49_RS11590 1.000 	CQW49_11555 1.000 
574	1007	ubiB 1.000 	CQW49_18425 1.000 
575	1006	CQW49_RS13385 1.000 	CQW49_13350 1.000 
576	1005	CQW49_RS17960 1.000 	CQW49_17905 1.000 
577	1004	CQW49_RS04700 1.000 	CQW49_04690 1.000 
578	1003	CQW49_RS14835 1.000 	CQW49_14800 1.000 
579	1003	CQW49_RS16630 1.000 	CQW49_16590 1.000 
580	1001	CQW49_RS14345 1.000 	CQW49_14310 1.000 
581	1001	CQW49_RS15830 1.000 	CQW49_15795 1.000 
582	1000	CQW49_RS01780 1.000 	CQW49_01775 1.000 
583	999	CQW49_RS19495 1.000 	CQW49_19440 1.000 
584	999	trpE 1.000 	CQW49_20270 1.000 
585	998	CQW49_RS11865 1.000 	CQW49_11830 1.000 
586	998	CQW49_RS16565 1.000 	CQW49_16525 1.000 
587	996	CQW49_RS04450 1.000 	CQW49_04445 1.000 
588	995	CQW49_RS00815 1.000 	CQW49_00815 1.000 
589	995	CQW49_RS20795 1.000 	CQW49_20720 1.000 
590	993	CQW49_RS03040 1.000 	CQW49_03030 1.000 
591	993	CQW49_RS07770 1.000 	CQW49_07760 1.000 
592	993	CQW49_RS08845 1.000 	CQW49_08835 1.000 
593	990	CQW49_RS04365 1.000 	CQW49_04360 1.000 
594	989	ppx 1.000 	CQW49_02845 1.000 
595	989	CQW49_RS13585 1.000 	CQW49_13550 1.000 
596	988	CQW49_RS00995 1.000 	CQW49_00995 1.000 
597	988	CQW49_RS04890 1.000 	CQW49_04880 1.000 
598	988	CQW49_RS15135 1.000 	CQW49_15100 1.000 
599	988	CQW49_RS17225 1.000 	CQW49_17180 1.000 
600	988	CQW49_RS20425 1.000 	CQW49_20355 1.000 
601	987	CQW49_RS10335 1.000 	CQW49_10310 1.000 
602	987	CQW49_RS14880 1.000 	CQW49_14845 1.000 
603	986	CQW49_RS16455 1.000 	CQW49_16420 1.000 
604	985	CQW49_RS00295 1.000 	CQW49_00295 1.000 
605	985	gatA 1.000 	CQW49_01100 1.000 
606	984	CQW49_RS01415 1.000 	CQW49_01410 1.000 
607	984	CQW49_RS05295 1.000 	CQW49_05290 1.000 
608	984	CQW49_RS06010 1.000 	CQW49_06000 1.000 
609	984	CQW49_RS06880 1.000 	CQW49_06870 1.000 
610	984	CQW49_RS08265 1.000 	CQW49_08255 1.000 
611	984	CQW49_RS13800 1.000 	CQW49_13765 1.000 
612	983	CQW49_RS00255 1.000 	CQW49_00255 1.000 
613	983	CQW49_RS02545 1.000 	CQW49_02535 1.000 
614	983	CQW49_RS02730 1.000 	CQW49_02720 1.000 
615	983	CQW49_RS10210 1.000 	CQW49_10185 1.000 
616	983	glpK 1.000 	CQW49_12325 1.000 
617	983	CQW49_RS19990 1.000 	CQW49_19925 1.000 
618	982	CQW49_RS03440 1.000 	CQW49_03425 1.000 
619	981	CQW49_RS06355 1.000 	CQW49_06345 1.000 
620	980	CQW49_RS03365 1.000 	CQW49_03355 1.000 
621	979	CQW49_RS01030 1.000 	CQW49_01030 1.000 
622	979	CQW49_RS01215 1.000 	CQW49_01210 1.000 
623	978	CQW49_RS18055 1.000 	CQW49_17995 1.000 
624	977	CQW49_RS02235 1.000 	CQW49_02230 1.000 
625	977	CQW49_RS03600 1.000 	CQW49_03590 1.000 
626	977	CQW49_RS04755 1.000 	CQW49_04745 1.000 
627	977	CQW49_RS13080 1.000 	CQW49_13045 1.000 
628	976	CQW49_RS01000 1.000 	CQW49_01000 1.000 
629	975	CQW49_RS10640 1.000 	CQW49_10610 1.000 
630	975	CQW49_RS10960 1.000 	CQW49_10930 1.000 
631	974	CQW49_RS00550 1.000 	CQW49_00550 1.000 
632	972	CQW49_RS03180 1.000 	CQW49_03170 1.000 
633	971	mviN 1.000 	CQW49_10285 1.000 
634	971	CQW49_RS20670 1.000 	CQW49_20595 1.000 
635	970	gatB 1.000 	CQW49_01110 1.000 
636	970	CQW49_RS09475 1.000 	CQW49_09455 1.000 
637	969	CQW49_RS02025 1.000 	CQW49_02020 1.000 
638	969	CQW49_RS03770 1.000 	CQW49_03760 1.000 
639	969	CQW49_RS07660 1.000 	CQW49_07650 1.000 
640	969	CQW49_RS08850 1.000 	CQW49_08840 1.000 
641	968	CQW49_RS00005 1.000 	CQW49_00005 1.000 
642	968	CQW49_RS18440 1.000 	CQW49_18380 1.000 
643	967	CQW49_RS08145 1.000 	CQW49_08135 1.000 
644	967	CQW49_RS19655 1.000 	CQW49_19600 1.000 
645	966	CQW49_RS13330 1.000 	CQW49_13295 1.000 
646	966	CQW49_RS20000 1.000 	CQW49_19935 1.000 
647	965	gltD 1.000 	CQW49_02775 1.000 
648	964	CQW49_RS11275 1.000 	CQW49_11245 1.000 
649	963	CQW49_RS01015 1.000 	CQW49_01015 1.000 
650	963	CQW49_RS03870 1.000 	CQW49_03860 1.000 
651	962	ntrC 1.000 	CQW49_01660 1.000 
652	961	CQW49_RS13240 1.000 	CQW49_13205 1.000 
653	961	glnA 1.000 	CQW49_20665 1.000 
654	960	CQW49_RS01020 1.000 	CQW49_01020 1.000 
655	960	CQW49_RS01170 1.000 	CQW49_01165 1.000 
656	958	CQW49_RS02645 1.000 	CQW49_02635 1.000 
657	957	CQW49_RS07080 1.000 	CQW49_07070 1.000 
658	957	CQW49_RS12220 1.000 	CQW49_12185 1.000 
659	957	CQW49_RS12620 1.000 	CQW49_12585 1.000 
660	957	CQW49_RS16345 1.000 	CQW49_16310 1.000 
661	956	CQW49_RS03510 1.000 	CQW49_03500 1.000 
662	955	CQW49_RS06030 1.000 	CQW49_06020 1.000 
663	954	CQW49_RS12065 1.000 	CQW49_12030 1.000 
664	953	CQW49_RS02740 1.000 	CQW49_02730 1.000 
665	953	CQW49_RS15735 1.000 	CQW49_15700 1.000 
666	949	CQW49_RS08360 1.000 	CQW49_08350 1.000 
667	948	CQW49_RS14235 1.000 	CQW49_14200 1.000 
668	947	CQW49_RS02450 1.000 	CQW49_02440 1.000 
669	947	CQW49_RS11250 1.000 	CQW49_11220 1.000 
670	947	CQW49_RS14325 1.000 	CQW49_14290 1.000 
671	947	CQW49_RS15740 1.000 	CQW49_15705 1.000 
672	945	gabD 1.000 	CQW49_06105 1.000 
673	945	CQW49_RS16195 1.000 	CQW49_16160 1.000 
674	943	CQW49_RS00515 1.000 	CQW49_00515 1.000 
675	943	leuC 1.000 	CQW49_15985 1.000 
676	942	CQW49_RS12165 1.000 	CQW49_12130 1.000 
677	942	CQW49_RS16595 1.000 	CQW49_16555 1.000 
678	941	CQW49_RS12870 1.000 	CQW49_12835 1.000 
679	941	CQW49_RS13490 1.000 	CQW49_13455 1.000 
680	940	lpdA 1.000 	CQW49_06860 1.000 
681	940	CQW49_RS13015 1.000 	CQW49_12980 1.000 
682	939	CQW49_RS19405 1.000 	CQW49_19350 1.000 
683	938	CQW49_RS02965 1.000 	CQW49_02955 1.000 
684	938	CQW49_RS03400 1.000 	CQW49_03385 1.000 
685	938	CQW49_RS08915 1.000 	CQW49_08905 1.000 
686	936	CQW49_RS08720 1.000 	CQW49_08710 1.000 
687	935	CQW49_RS07115 1.000 	CQW49_07105 1.000 
688	933	CQW49_RS19485 1.000 	CQW49_19430 1.000 
689	933	CQW49_RS19890 1.000 	CQW49_19830 1.000 
690	933	CQW49_RS21175 1.000 	CQW49_21100 1.000 
691	931	CQW49_RS03755 1.000 	CQW49_03745 1.000 
692	930	CQW49_RS13630 1.000 	CQW49_13595 1.000 
693	930	CQW49_RS19740 1.000 	CQW49_19685 1.000 
694	929	CQW49_RS11235 1.000 	CQW49_11205 1.000 
695	929	CQW49_RS17405 1.000 	CQW49_17355 1.000 
696	929	CQW49_RS17420 1.000 	CQW49_17370 1.000 
697	927	atpD 1.000 	CQW49_00305 1.000 
698	926	CQW49_RS04915 1.000 	CQW49_04910 1.000 
699	925	CQW49_RS02705 1.000 	CQW49_02695 1.000 
700	924	CQW49_RS06070 1.000 	CQW49_06060 1.000 
701	924	CQW49_RS09110 1.000 	CQW49_09090 1.000 
702	924	CQW49_RS18595 1.000 	CQW49_18535 1.000 
703	924	CQW49_RS18745 1.000 	CQW49_18685 1.000 
704	923	CQW49_RS12150 1.000 	CQW49_12115 1.000 
705	923	CQW49_RS19995 1.000 	CQW49_19930 1.000 
706	922	CQW49_RS01760 1.000 	CQW49_01755 1.000 
707	922	CQW49_RS11265 1.000 	CQW49_11235 1.000 
708	920	CQW49_RS06850 1.000 	CQW49_06840 1.000 
709	920	CQW49_RS09980 1.000 	CQW49_09955 1.000 
710	920	CQW49_RS15845 1.000 	CQW49_15810 1.000 
711	919	CQW49_RS06280 1.000 	CQW49_06270 1.000 
712	919	CQW49_RS09180 1.000 	CQW49_09160 1.000 
713	918	CQW49_RS04225 1.000 	CQW49_04215 1.000 
714	918	CQW49_RS11070 1.000 	CQW49_11040 1.000 
715	914	CQW49_RS15615 1.000 	CQW49_15580 1.000 
716	913	CQW49_RS08080 1.000 	CQW49_08070 1.000 
717	913	CQW49_RS20290 1.000 	CQW49_20220 1.000 
718	913	CQW49_RS20900 1.000 	CQW49_20825 1.000 
719	912	CQW49_RS05725 1.000 	CQW49_05715 1.000 
720	912	CQW49_RS18090 1.000 	CQW49_18030 1.000 
721	911	CQW49_RS11240 1.000 	CQW49_11210 1.000 
722	911	CQW49_RS16445 1.000 	CQW49_16410 1.000 
723	910	CQW49_RS00075 1.000 	CQW49_00075 1.000 
724	910	CQW49_RS06345 1.000 	CQW49_06335 1.000 
725	910	fumC 1.000 	CQW49_13245 1.000 
726	910	CQW49_RS14210 1.000 	CQW49_14175 1.000 
727	909	accC 1.000 	CQW49_05015 1.000 
728	909	CQW49_RS15570 1.000 	CQW49_15535 1.000 
729	909	CQW49_RS17600 1.000 	CQW49_17545 1.000 
730	909	CQW49_RS18070 1.000 	CQW49_18010 1.000 
731	908	pyk 1.000 	CQW49_01145 1.000 
732	908	CQW49_RS01910 1.000 	CQW49_01905 1.000 
733	908	CQW49_RS08995 1.000 	CQW49_08985 1.000 
734	908	CQW49_RS16820 1.000 	CQW49_16780 1.000 
735	907	CQW49_RS06595 1.000 	CQW49_06580 1.000 
736	907	CQW49_RS09370 1.000 	CQW49_09350 1.000 
737	907	CQW49_RS11100 1.000 	CQW49_11070 1.000 
738	906	CQW49_RS01885 1.000 CQW49_RS08015 1.000 CQW49_RS08285 1.000 CQW49_RS13865 1.000 CQW49_RS14805 1.000 CQW49_RS19625 1.000 CQW49_RS01640 1.000 	CQW49_01880 1.000 CQW49_08005 1.000 CQW49_08275 1.000 CQW49_13830 1.000 CQW49_14770 1.000 CQW49_19570 1.000 CQW49_01635 1.000 
739	906	CQW49_RS01950 1.000 	CQW49_01945 1.000 
740	906	mgtE 1.000 	CQW49_10650 1.000 
741	906	CQW49_RS18205 1.000 	CQW49_18145 1.000 
742	905	CQW49_RS09070 1.000 	CQW49_09055 1.000 
743	905	CQW49_RS10025 1.000 	CQW49_10000 1.000 
744	904	CQW49_RS01260 1.000 	CQW49_01255 1.000 
745	903	CQW49_RS05290 1.000 	CQW49_05285 1.000 
746	903	CQW49_RS09465 1.000 	CQW49_09445 1.000 
747	903	CQW49_RS20200 1.000 	CQW49_20135 1.000 
748	902	CQW49_RS08260 1.000 	CQW49_08250 1.000 
749	902	CQW49_RS10385 1.000 	CQW49_10360 1.000 
750	902	CQW49_RS12865 1.000 	CQW49_12830 1.000 
751	901	CQW49_RS15555 1.000 	CQW49_15520 1.000 
752	901	CQW49_RS15745 1.000 	CQW49_15710 1.000 
753	900	CQW49_RS01025 1.000 	CQW49_01025 1.000 
754	899	CQW49_RS02925 1.000 	CQW49_02915 1.000 
755	899	CQW49_RS19660 1.000 	CQW49_19605 1.000 
756	898	CQW49_RS15495 1.000 	CQW49_15460 1.000 
757	898	CQW49_RS20780 1.000 	CQW49_20705 1.000 
758	897	CQW49_RS10865 1.000 	CQW49_10835 1.000 
759	896	CQW49_RS05650 1.000 	CQW49_05640 1.000 
760	896	cobA 1.000 	CQW49_21195 1.000 
761	895	hflX 1.000 	CQW49_01625 1.000 
762	895	CQW49_RS18555 1.000 	CQW49_18495 1.000 
763	894	CQW49_RS05330 1.000 	CQW49_05325 1.000 
764	894	argH 1.000 	CQW49_11950 1.000 
765	894	CQW49_RS13105 1.000 	CQW49_13070 1.000 
766	894	CQW49_RS19925 1.000 	CQW49_19860 1.000 
767	893	CQW49_RS00740 1.000 	CQW49_00740 1.000 
768	893	CQW49_RS03280 1.000 	CQW49_03270 1.000 
769	893	CQW49_RS20570 1.000 	CQW49_20500 1.000 
770	892	CQW49_RS09030 1.000 	CQW49_09015 1.000 
771	892	CQW49_RS17965 1.000 	CQW49_17910 1.000 
772	891	CQW49_RS04335 1.000 	CQW49_04330 1.000 
773	890	CQW49_RS02805 1.000 	CQW49_02795 1.000 
774	889	CQW49_RS09130 1.000 	CQW49_09110 1.000 
775	889	CQW49_RS13365 1.000 	CQW49_13330 1.000 
776	889	CQW49_RS13610 1.000 	CQW49_13575 1.000 
777	889	CQW49_RS16755 1.000 	CQW49_16715 1.000 
778	889	CQW49_RS17275 1.000 	CQW49_17230 1.000 
779	887	CQW49_RS02540 1.000 	CQW49_02530 1.000 
780	887	CQW49_RS02770 1.000 	CQW49_02760 1.000 
781	887	CQW49_RS10085 1.000 	CQW49_10060 1.000 
782	887	CQW49_RS14530 1.000 	CQW49_14495 1.000 
783	886	CQW49_RS02405 1.000 	CQW49_02395 1.000 
784	886	CQW49_RS03970 1.000 	CQW49_03960 1.000 
785	886	CQW49_RS15140 1.000 	CQW49_15105 1.000 
786	886	CQW49_RS16845 1.000 	CQW49_16805 1.000 
787	886	CQW49_RS18115 1.000 	CQW49_18055 1.000 
788	886	CQW49_RS20890 1.000 	CQW49_20815 1.000 
789	885	gor 1.000 	CQW49_14250 1.000 
790	885	CQW49_RS17495 1.000 	CQW49_17440 1.000 
791	885	fliI 1.000 	CQW49_18710 1.000 
792	884	hemN 1.000 	CQW49_06290 1.000 
793	884	CQW49_RS11380 1.000 	CQW49_11350 1.000 
794	883	CQW49_RS20770 1.000 CQW49_RS00210 1.000 	CQW49_20695 1.000 CQW49_21465 1.000 CQW49_00210 1.000 
795	883	CQW49_RS06730 1.000 	CQW49_06720 1.000 
796	883	CQW49_RS08395 1.000 	CQW49_08385 1.000 
797	883	CQW49_RS12070 1.000 	CQW49_12035 1.000 
798	883	CQW49_RS13645 1.000 	CQW49_13610 1.000 
799	883	CQW49_RS15865 1.000 	CQW49_15830 1.000 
800	880	CQW49_RS14905 1.000 	CQW49_14870 1.000 
801	879	CQW49_RS19720 1.000 	CQW49_19665 1.000 
802	878	CQW49_RS03605 1.000 	CQW49_03595 1.000 
803	878	CQW49_RS06215 1.000 	CQW49_06205 1.000 
804	878	CQW49_RS10410 1.000 	CQW49_10385 1.000 
805	878	CQW49_RS16305 1.000 	CQW49_16270 1.000 
806	878	CQW49_RS18950 1.000 	CQW49_18890 1.000 
807	877	ccrA 1.000 	CQW49_03790 1.000 
808	877	CQW49_RS07295 1.000 	CQW49_07285 1.000 
809	877	CQW49_RS15300 1.000 	CQW49_15265 1.000 
810	876	CQW49_RS02200 1.000 	CQW49_02195 1.000 
811	876	CQW49_RS16310 1.000 	CQW49_16275 1.000 
812	876	CQW49_RS17705 1.000 	CQW49_17650 1.000 
813	876	CQW49_RS18370 1.000 	CQW49_18310 1.000 
814	875	CQW49_RS20465 1.000 	CQW49_20395 1.000 
815	874	CQW49_RS02475 1.000 	CQW49_02465 1.000 
816	873	CQW49_RS01645 1.000 	CQW49_01640 1.000 
817	873	glmU 1.000 	CQW49_09125 1.000 
818	873	CQW49_RS10030 1.000 	CQW49_10005 1.000 
819	873	CQW49_RS13070 1.000 	CQW49_13035 1.000 
820	873	CQW49_RS20515 1.000 	CQW49_20445 1.000 
821	872	tolB 1.000 	CQW49_00705 1.000 
822	872	aroA 1.000 	CQW49_09925 1.000 
823	871	CQW49_RS02715 1.000 	CQW49_02705 1.000 
824	871	CQW49_RS08100 1.000 	CQW49_08090 1.000 
825	870	CQW49_RS05690 1.000 	CQW49_05680 1.000 
826	870	CQW49_RS16650 1.000 	CQW49_16610 1.000 
827	870	CQW49_RS16920 1.000 	CQW49_16875 1.000 
828	869	CQW49_RS04715 1.000 	CQW49_04705 1.000 
829	869	gltA 1.000 	CQW49_04750 1.000 
830	869	CQW49_RS08650 1.000 	CQW49_08640 1.000 
831	869	CQW49_RS10585 1.000 	CQW49_10555 1.000 
832	869	CQW49_RS14405 1.000 	CQW49_14370 1.000 
833	869	CQW49_RS20005 1.000 	CQW49_19940 1.000 
834	868	CQW49_RS02220 1.000 	CQW49_02215 1.000 
835	868	CQW49_RS06895 1.000 	CQW49_06885 1.000 
836	868	CQW49_RS08245 1.000 	CQW49_08235 1.000 
837	867	CQW49_RS04385 1.000 	CQW49_04380 1.000 
838	867	CQW49_RS06505 1.000 	CQW49_06495 1.000 
839	867	CQW49_RS07160 1.000 	CQW49_07150 1.000 
840	867	CQW49_RS09380 1.000 	CQW49_09360 1.000 
841	867	CQW49_RS10145 1.000 	CQW49_10120 1.000 
842	867	CQW49_RS21045 1.000 	CQW49_20970 1.000 
843	866	CQW49_RS10420 1.000 	CQW49_10395 1.000 
844	866	CQW49_RS13390 1.000 	CQW49_13355 1.000 
845	866	CQW49_RS16725 1.000 	CQW49_16685 1.000 
846	866	CQW49_RS19635 1.000 	CQW49_19580 1.000 
847	864	CQW49_RS00150 1.000 	CQW49_00150 1.000 
848	864	CQW49_RS08335 1.000 	CQW49_08325 1.000 
849	864	CQW49_RS14575 1.000 	CQW49_14540 1.000 
850	864	CQW49_RS15645 1.000 	CQW49_15610 1.000 
851	864	CQW49_RS17540 1.000 	CQW49_17485 1.000 
852	863	CQW49_RS04355 1.000 	CQW49_04350 1.000 
853	863	CQW49_RS20400 1.000 	CQW49_20330 1.000 
854	861	CQW49_RS00785 1.000 	CQW49_00785 1.000 
855	861	CQW49_RS09645 1.000 	CQW49_09625 1.000 
856	861	CQW49_RS15310 1.000 	CQW49_15275 1.000 
857	861	CQW49_RS18905 1.000 	CQW49_18845 1.000 
858	860	CQW49_RS14535 1.000 	CQW49_14500 1.000 
859	859	CQW49_RS08540 1.000 	CQW49_08530 1.000 
860	859	CQW49_RS09160 1.000 	CQW49_09140 1.000 
861	858	CQW49_RS06980 1.000 	CQW49_06970 1.000 
862	858	CQW49_RS20040 1.000 	CQW49_19975 1.000 
863	857	CQW49_RS16190 1.000 	CQW49_16155 1.000 
864	857	hemA 1.000 	CQW49_19185 1.000 
865	856	CQW49_RS00055 1.000 	CQW49_00055 1.000 
866	856	CQW49_RS03815 1.000 	CQW49_03805 1.000 
867	856	CQW49_RS13930 1.000 	CQW49_13895 1.000 
868	855	CQW49_RS10275 1.000 CQW49_RS01230 1.000 	CQW49_10250 1.000 CQW49_01225 1.000 
869	855	CQW49_RS15465 1.000 	CQW49_15430 1.000 
870	855	CQW49_RS16715 1.000 	CQW49_16675 1.000 
871	855	CQW49_RS16840 1.000 	CQW49_16800 1.000 
872	854	CQW49_RS14910 1.000 	CQW49_14875 1.000 
873	854	CQW49_RS19045 1.000 	CQW49_18985 1.000 
874	852	trbL 1.000 trbL 1.000 trbL 1.000 trbL 1.000 trbL 1.000 trbL 1.000 trbL 1.000 trbL 1.000 trbL 1.000 	CQW49_14945 1.000 CQW49_14625 1.000 
875	852	CQW49_RS07830 1.000 	CQW49_07820 1.000 
876	852	CQW49_RS08375 1.000 	CQW49_08365 1.000 
877	852	CQW49_RS20845 1.000 	CQW49_20770 1.000 
878	851	CQW49_RS12760 1.000 	CQW49_12725 1.000 
879	850	CQW49_RS06260 1.000 	CQW49_06250 1.000 
880	849	ftsA 1.000 	CQW49_11265 1.000 
881	849	CQW49_RS11755 1.000 	CQW49_11720 1.000 
882	848	CQW49_RS06780 1.000 	CQW49_06770 1.000 
883	848	CQW49_RS11010 1.000 	CQW49_10980 1.000 
884	848	CQW49_RS19630 1.000 	CQW49_19575 1.000 
885	847	CQW49_RS03320 1.000 	CQW49_03310 1.000 
886	847	CQW49_RS20085 1.000 	CQW49_20020 1.000 
887	846	CQW49_RS05165 1.000 	CQW49_05160 1.000 
888	846	CQW49_RS11810 1.000 	CQW49_11775 1.000 
889	845	CQW49_RS04545 1.000 	CQW49_04540 1.000 
890	844	glyA 1.000 	CQW49_06365 1.000 
891	843	CQW49_RS11085 1.000 	CQW49_11055 1.000 
892	843	CQW49_RS11845 1.000 	CQW49_11810 1.000 
893	843	CQW49_RS15665 1.000 	CQW49_15630 1.000 
894	843	CQW49_RS19250 1.000 	CQW49_19195 1.000 
895	842	CQW49_RS09245 1.000 	CQW49_09225 1.000 
896	842	CQW49_RS13205 1.000 	CQW49_13170 1.000 
897	841	CQW49_RS11785 1.000 	CQW49_11750 1.000 
898	841	trpB 1.000 	CQW49_17140 1.000 
899	841	CQW49_RS18085 1.000 	CQW49_18025 1.000 
900	840	CQW49_RS00745 1.000 	CQW49_00745 1.000 
901	840	CQW49_RS01850 1.000 	CQW49_01845 1.000 
902	839	CQW49_RS14780 1.000 	CQW49_14745 1.000 
903	838	CQW49_RS06230 1.000 	CQW49_06220 1.000 
904	838	CQW49_RS13060 1.000 	CQW49_13025 1.000 
905	838	CQW49_RS20530 1.000 	CQW49_20460 1.000 
906	837	ispG 1.000 	CQW49_12305 1.000 
907	837	CQW49_RS13225 1.000 	CQW49_13190 1.000 
908	837	fabF 1.000 	CQW49_17690 1.000 
909	836	CQW49_RS04905 1.000 	CQW49_04895 1.000 
910	836	CQW49_RS07070 1.000 	CQW49_07060 1.000 
911	835	CQW49_RS02150 1.000 	CQW49_02145 1.000 
912	835	CQW49_RS02830 1.000 	CQW49_02820 1.000 
913	835	CQW49_RS11075 1.000 	CQW49_11045 1.000 
914	835	CQW49_RS12805 1.000 	CQW49_12770 1.000 
915	834	CQW49_RS05460 1.000 	CQW49_05450 1.000 
916	834	lysA 1.000 	CQW49_10715 1.000 
917	834	CQW49_RS15710 1.000 	CQW49_15675 1.000 
918	834	CQW49_RS17660 1.000 	CQW49_17605 1.000 
919	833	CQW49_RS01400 1.000 	CQW49_01395 1.000 
920	833	CQW49_RS04315 1.000 	CQW49_04305 1.000 
921	833	CQW49_RS04415 1.000 	CQW49_04410 1.000 
922	833	CQW49_RS09065 1.000 	CQW49_09050 1.000 
923	833	CQW49_RS17515 1.000 	CQW49_17460 1.000 
924	832	CQW49_RS10890 1.000 	CQW49_10860 1.000 
925	832	CQW49_RS17925 1.000 	CQW49_17870 1.000 
926	832	CQW49_RS19170 1.000 	CQW49_19110 1.000 
927	832	CQW49_RS20930 1.000 	CQW49_20855 1.000 
928	832	CQW49_RS21105 1.000 	CQW49_21030 1.000 
929	831	CQW49_RS07695 1.000 	CQW49_07685 1.000 
930	831	CQW49_RS11765 1.000 	CQW49_11730 1.000 
931	830	hisD 1.000 	CQW49_00600 1.000 
932	830	CQW49_RS14945 1.000 	CQW49_14910 1.000 
933	830	CQW49_RS16940 1.000 	CQW49_16895 1.000 
934	829	CQW49_RS00710 1.000 	CQW49_00710 1.000 
935	829	CQW49_RS02260 1.000 	CQW49_02255 1.000 
936	829	CQW49_RS09605 1.000 	CQW49_09585 1.000 
937	829	CQW49_RS17080 1.000 	CQW49_17035 1.000 
938	828	sufD 1.000 	CQW49_01400 1.000 
939	827	CQW49_RS07440 1.000 	CQW49_07430 1.000 
940	826	CQW49_RS00680 1.000 	CQW49_00680 1.000 
941	826	CQW49_RS00775 1.000 	CQW49_00775 1.000 
942	826	CQW49_RS09595 1.000 	CQW49_09575 1.000 
943	825	CQW49_RS01515 1.000 	CQW49_01510 1.000 
944	825	CQW49_RS08635 1.000 	CQW49_08625 1.000 
945	825	CQW49_RS15490 1.000 	CQW49_15455 1.000 
946	825	CQW49_RS20265 1.000 	CQW49_20195 1.000 
947	824	CQW49_RS05575 1.000 	CQW49_05565 1.000 
948	824	CQW49_RS12510 1.000 	CQW49_12475 1.000 
949	824	CQW49_RS16145 1.000 	CQW49_16110 1.000 
950	824	CQW49_RS19980 1.000 	CQW49_19915 1.000 
951	824	CQW49_RS20830 1.000 	CQW49_20755 1.000 
952	822	CQW49_RS04505 1.000 	CQW49_04500 1.000 
953	822	CQW49_RS12280 1.000 	CQW49_12245 1.000 
954	822	CQW49_RS19350 1.000 	CQW49_19295 1.000 
955	821	CQW49_RS06920 1.000 	CQW49_06910 1.000 
956	821	CQW49_RS15660 1.000 	CQW49_15625 1.000 
957	820	CQW49_RS07305 1.000 	CQW49_07295 1.000 
958	819	CQW49_RS01455 1.000 	CQW49_01450 1.000 
959	819	CQW49_RS01785 1.000 	CQW49_01780 1.000 
960	819	rho 1.000 	CQW49_12775 1.000 
961	819	CQW49_RS16150 1.000 	CQW49_16115 1.000 
962	818	CQW49_RS03895 1.000 	CQW49_03885 1.000 
963	817	CQW49_RS05340 1.000 	CQW49_05335 1.000 
964	817	CQW49_RS05630 1.000 	CQW49_05620 1.000 
965	817	CQW49_RS06645 1.000 	CQW49_06635 1.000 
966	817	CQW49_RS18410 1.000 	CQW49_18350 1.000 
967	816	CQW49_RS13550 1.000 	CQW49_13515 1.000 
968	815	CQW49_RS16430 1.000 	CQW49_16395 1.000 
969	814	CQW49_RS00130 1.000 	CQW49_00130 1.000 
970	814	CQW49_RS03495 1.000 	CQW49_03485 1.000 
971	814	CQW49_RS05595 1.000 	CQW49_05585 1.000 
972	814	CQW49_RS08190 1.000 	CQW49_08180 1.000 
973	814	CQW49_RS13875 1.000 	CQW49_13840 1.000 
974	813	CQW49_RS06875 1.000 	CQW49_06865 1.000 
975	813	CQW49_RS08425 1.000 	CQW49_08415 1.000 
976	813	rocD 1.000 	CQW49_17895 1.000 
977	812	CQW49_RS07285 1.000 	CQW49_07275 1.000 
978	812	CQW49_RS16625 1.000 	CQW49_16585 1.000 
979	811	CQW49_RS10090 1.000 	CQW49_10065 1.000 
980	811	CQW49_RS18045 1.000 	CQW49_17985 1.000 
981	810	CQW49_RS09255 1.000 	CQW49_09235 1.000 
982	810	CQW49_RS10985 1.000 	CQW49_10955 1.000 
983	810	CQW49_RS11990 1.000 	CQW49_11955 1.000 
984	810	CQW49_RS13685 1.000 	CQW49_13650 1.000 
985	809	CQW49_RS09335 1.000 	CQW49_09315 1.000 
986	809	CQW49_RS18755 1.000 	CQW49_18695 1.000 
987	808	CQW49_RS07040 1.000 	CQW49_07030 1.000 
988	808	CQW49_RS07870 1.000 	CQW49_07860 1.000 
989	808	CQW49_RS12750 1.000 	CQW49_12715 1.000 
990	808	CQW49_RS13340 1.000 	CQW49_13305 1.000 
991	807	CQW49_RS01670 1.000 	CQW49_01665 1.000 
992	807	CQW49_RS03640 1.000 	CQW49_03630 1.000 
993	807	CQW49_RS07450 1.000 	CQW49_07440 1.000 
994	807	CQW49_RS11390 1.000 	CQW49_11360 1.000 
995	807	CQW49_RS12000 1.000 	CQW49_11965 1.000 
996	806	CQW49_RS17450 1.000 	CQW49_17400 1.000 
997	805	CQW49_RS00455 1.000 	CQW49_00455 1.000 
998	805	CQW49_RS03460 1.000 	CQW49_03445 1.000 
999	805	CQW49_RS05535 1.000 	CQW49_05525 1.000 
1000	805	CQW49_RS07675 1.000 	CQW49_07665 1.000 
1001	805	CQW49_RS17415 1.000 	CQW49_17365 1.000 
1002	804	CQW49_RS04855 1.000 	CQW49_04845 1.000 
1003	804	CQW49_RS07595 1.000 	CQW49_07585 1.000 
1004	804	CQW49_RS11580 1.000 	CQW49_11545 1.000 
1005	802	CQW49_RS01265 1.000 	CQW49_01260 1.000 
1006	802	CQW49_RS09315 1.000 	CQW49_09295 1.000 
1007	802	CQW49_RS13380 1.000 	CQW49_13345 1.000 
1008	802	CQW49_RS19445 1.000 	CQW49_19390 1.000 
1009	801	CQW49_RS07210 1.000 CQW49_RS12130 1.000 CQW49_RS14570 1.000 CQW49_RS21095 1.000 CQW49_RS00615 1.000 	CQW49_07200 1.000 CQW49_12095 1.000 CQW49_14535 1.000 CQW49_21020 1.000 CQW49_22350 1.000 CQW49_00615 1.000 
1010	801	CQW49_RS04075 1.000 	CQW49_04065 1.000 
1011	801	CQW49_RS16070 1.000 	CQW49_16035 1.000 
1012	800	CQW49_RS02310 1.000 	CQW49_02305 1.000 
1013	800	CQW49_RS13915 1.000 	CQW49_13880 1.000 
1014	800	CQW49_RS14000 1.000 	CQW49_13965 1.000 
1015	800	CQW49_RS20710 1.000 	CQW49_20635 1.000 
1016	799	CQW49_RS12325 1.000 	CQW49_12290 1.000 
1017	799	CQW49_RS14245 1.000 	CQW49_14210 1.000 
1018	798	CQW49_RS11850 1.000 	CQW49_11815 1.000 
1019	797	CQW49_RS04695 1.000 	CQW49_04685 1.000 
1020	797	CQW49_RS06360 1.000 	CQW49_06350 1.000 
1021	797	CQW49_RS16695 1.000 	CQW49_16655 1.000 
1022	796	CQW49_RS17190 1.000 	CQW49_17145 1.000 
1023	796	CQW49_RS20235 1.000 	CQW49_20165 1.000 
1024	795	dprA 1.000 	CQW49_01075 1.000 
1025	795	CQW49_RS06975 1.000 	CQW49_06965 1.000 
1026	795	CQW49_RS21115 1.000 	CQW49_21040 1.000 
1027	794	CQW49_RS00265 1.000 	CQW49_00265 1.000 
1028	794	CQW49_RS04060 1.000 	CQW49_04050 1.000 
1029	794	CQW49_RS09570 1.000 	CQW49_09550 1.000 
1030	794	hpnH 1.000 	CQW49_17120 1.000 
1031	793	CQW49_RS00400 1.000 	CQW49_00400 1.000 
1032	793	CQW49_RS00840 1.000 	CQW49_00840 1.000 
1033	793	CQW49_RS06625 1.000 	CQW49_06610 1.000 
1034	793	CQW49_RS12235 1.000 	CQW49_12200 1.000 
1035	793	CQW49_RS19735 1.000 	CQW49_19680 1.000 
1036	792	CQW49_RS17060 1.000 	CQW49_17015 1.000 
1037	790	tuf 1.000 tuf 1.000 tuf 1.000 tuf 1.000 	CQW49_10505 1.000 CQW49_02135 1.000 
1038	790	CQW49_RS10870 1.000 	CQW49_10840 1.000 
1039	790	CQW49_RS13640 1.000 	CQW49_13605 1.000 
1040	789	CQW49_RS00575 1.000 	CQW49_00575 1.000 
1041	789	pabB 1.000 	CQW49_04110 1.000 
1042	789	CQW49_RS06685 1.000 	CQW49_06675 1.000 
1043	789	CQW49_RS14565 1.000 	CQW49_14530 1.000 
1044	789	CQW49_RS19860 1.000 	CQW49_19805 1.000 
1045	788	CQW49_RS00235 1.000 	CQW49_00235 1.000 
1046	787	CQW49_RS02245 1.000 	CQW49_02240 1.000 
1047	787	CQW49_RS06750 1.000 	CQW49_06740 1.000 
1048	787	CQW49_RS08495 1.000 	CQW49_08485 1.000 
1049	787	CQW49_RS11130 1.000 	CQW49_11100 1.000 
1050	787	CQW49_RS13095 1.000 	CQW49_13060 1.000 
1051	787	CQW49_RS14075 1.000 	CQW49_14040 1.000 
1052	787	CQW49_RS18630 1.000 	CQW49_18570 1.000 
1053	786	CQW49_RS06100 1.000 	CQW49_06090 1.000 
1054	786	CQW49_RS06950 1.000 	CQW49_06940 1.000 
1055	786	CQW49_RS15530 1.000 	CQW49_15495 1.000 
1056	785	CQW49_RS09150 1.000 	CQW49_09130 1.000 
1057	785	CQW49_RS18570 1.000 	CQW49_18510 1.000 
1058	785	CQW49_RS20945 1.000 	CQW49_20870 1.000 
1059	784	CQW49_RS05085 1.000 	CQW49_05080 1.000 
1060	784	CQW49_RS09230 1.000 	CQW49_09210 1.000 
1061	784	CQW49_RS11720 1.000 	CQW49_11685 1.000 
1062	784	CQW49_RS13615 1.000 	CQW49_13580 1.000 
1063	784	CQW49_RS16580 1.000 	CQW49_16540 1.000 
1064	783	CQW49_RS04390 1.000 CQW49_RS04500 1.000 CQW49_RS10245 1.000 CQW49_RS12335 1.000 CQW49_RS18260 1.000 CQW49_RS04140 1.000 	CQW49_04385 1.000 CQW49_04495 1.000 CQW49_10220 1.000 CQW49_12300 1.000 CQW49_18200 1.000 CQW49_04130 1.000 
1065	783	CQW49_RS14965 1.000 CQW49_RS14675 1.000 	CQW49_14930 1.000 CQW49_14640 1.000 
1066	783	ispDF 1.000 	CQW49_01675 1.000 
1067	783	CQW49_RS12595 1.000 	CQW49_12560 1.000 
1068	783	CQW49_RS18860 1.000 	CQW49_18800 1.000 
1069	783	CQW49_RS20875 1.000 	CQW49_20800 1.000 
1070	782	CQW49_RS06335 1.000 CQW49_RS15470 1.000 CQW49_RS16485 1.000 CQW49_RS18550 1.000 CQW49_RS01845 1.000 	CQW49_06325 1.000 CQW49_15435 1.000 CQW49_16450 1.000 CQW49_18490 1.000 CQW49_01840 1.000 
1071	782	CQW49_RS09810 1.000 	CQW49_09790 1.000 
1072	781	metC 1.000 	CQW49_00185 1.000 
1073	781	CQW49_RS06900 1.000 	CQW49_06890 1.000 
1074	781	nifS 1.000 	CQW49_08670 1.000 
1075	781	CQW49_RS09435 1.000 	CQW49_09415 1.000 
1076	781	CQW49_RS15095 1.000 	CQW49_15060 1.000 
1077	781	CQW49_RS18425 1.000 	CQW49_18365 1.000 
1078	780	CQW49_RS08525 1.000 	CQW49_08515 1.000 
1079	780	CQW49_RS12995 1.000 	CQW49_12960 1.000 
1080	780	CQW49_RS14170 1.000 	CQW49_14135 1.000 
1081	780	CQW49_RS15035 1.000 	CQW49_15000 1.000 
1082	780	CQW49_RS20315 1.000 	CQW49_20245 1.000 
1083	779	CQW49_RS03615 1.000 	CQW49_03605 1.000 
1084	779	pgk 1.000 	CQW49_11875 1.000 
1085	779	CQW49_RS16740 1.000 	CQW49_16700 1.000 
1086	779	CQW49_RS18725 1.000 	CQW49_18665 1.000 
1087	779	CQW49_RS19335 1.000 	CQW49_19280 1.000 
1088	779	CQW49_RS20380 1.000 	CQW49_20310 1.000 
1089	778	CQW49_RS05170 1.000 	CQW49_05165 1.000 
1090	778	CQW49_RS08940 1.000 	CQW49_08930 1.000 
1091	778	CQW49_RS09165 1.000 	CQW49_09145 1.000 
1092	778	coaBC 1.000 	CQW49_21235 1.000 
1093	777	nhaA 1.000 	CQW49_01440 1.000 
1094	777	CQW49_RS06650 1.000 	CQW49_06640 1.000 
1095	777	CQW49_RS07145 1.000 	CQW49_07135 1.000 
1096	777	CQW49_RS19840 1.000 	CQW49_19785 1.000 
1097	776	CQW49_RS15485 1.000 	CQW49_15450 1.000 
1098	775	CQW49_RS00755 1.000 	CQW49_00755 1.000 
1099	775	CQW49_RS10610 1.000 	CQW49_10580 1.000 
1100	775	CQW49_RS12685 1.000 	CQW49_12650 1.000 
1101	774	CQW49_RS02970 1.000 	CQW49_02960 1.000 
1102	774	CQW49_RS06835 1.000 	CQW49_06825 1.000 
1103	773	CQW49_RS18165 1.000 	CQW49_18105 1.000 
1104	773	CQW49_RS18245 1.000 	CQW49_18185 1.000 
1105	773	CQW49_RS19145 1.000 	CQW49_19085 1.000 
1106	772	CQW49_RS12965 1.000 	CQW49_12930 1.000 
1107	772	queG 1.000 	CQW49_16545 1.000 
1108	772	CQW49_RS17685 1.000 	CQW49_17630 1.000 
1109	772	CQW49_RS19010 1.000 	CQW49_18950 1.000 
1110	772	CQW49_RS19525 1.000 	CQW49_19470 1.000 
1111	771	CQW49_RS15800 1.000 	CQW49_15765 1.000 
1112	770	rlmN 1.000 	CQW49_02895 1.000 
1113	770	CQW49_RS09500 1.000 	CQW49_09480 1.000 
1114	770	CQW49_RS17455 1.000 	CQW49_17405 1.000 
1115	769	argE 1.000 	CQW49_02995 1.000 
1116	769	CQW49_RS16700 1.000 	CQW49_16660 1.000 
1117	768	CQW49_RS16285 1.000 	CQW49_16250 1.000 
1118	767	CQW49_RS03515 1.000 	CQW49_03505 1.000 
1119	766	CQW49_RS00700 1.000 	CQW49_00700 1.000 
1120	766	CQW49_RS01510 1.000 	CQW49_01505 1.000 
1121	766	CQW49_RS09325 1.000 	CQW49_09305 1.000 
1122	766	CQW49_RS12555 1.000 	CQW49_12520 1.000 
1123	765	CQW49_RS04080 1.000 	CQW49_04070 1.000 
1124	765	CQW49_RS09040 1.000 	CQW49_09025 1.000 
1125	765	CQW49_RS11780 1.000 	CQW49_11745 1.000 
1126	765	CQW49_RS14445 1.000 	CQW49_14410 1.000 
1127	765	CQW49_RS17535 1.000 	CQW49_17480 1.000 
1128	764	CQW49_RS06705 1.000 	CQW49_06695 1.000 
1129	764	CQW49_RS17675 1.000 	CQW49_17620 1.000 
1130	763	CQW49_RS07600 1.000 	CQW49_07590 1.000 
1131	763	CQW49_RS07795 1.000 	CQW49_07785 1.000 
1132	763	CQW49_RS17295 1.000 	CQW49_17250 1.000 
1133	763	CQW49_RS17830 1.000 	CQW49_17775 1.000 
1134	762	CQW49_RS00385 1.000 	CQW49_00385 1.000 
1135	762	CQW49_RS08770 1.000 	CQW49_08760 1.000 
1136	761	CQW49_RS04360 1.000 	CQW49_04355 1.000 
1137	760	CQW49_RS13895 1.000 	CQW49_13860 1.000 
1138	759	CQW49_RS03590 1.000 	CQW49_03580 1.000 
1139	758	CQW49_RS02950 1.000 	CQW49_02940 1.000 
1140	758	CQW49_RS05760 1.000 	CQW49_05750 1.000 
1141	758	CQW49_RS12255 1.000 	CQW49_12220 1.000 
1142	758	CQW49_RS12600 1.000 	CQW49_12565 1.000 
1143	758	dnaJ 1.000 	CQW49_20560 1.000 
1144	757	CQW49_RS16620 1.000 	CQW49_16580 1.000 
1145	756	CQW49_RS01320 1.000 	CQW49_01315 1.000 
1146	756	CQW49_RS18500 1.000 	CQW49_18440 1.000 
1147	755	rnd 1.000 	CQW49_02835 1.000 
1148	755	alr 1.000 	CQW49_10790 1.000 
1149	755	CQW49_RS14560 1.000 	CQW49_14525 1.000 
1150	755	CQW49_RS19870 1.000 	CQW49_19815 1.000 
1151	754	CQW49_RS01205 1.000 	CQW49_01200 1.000 
1152	754	CQW49_RS02675 1.000 	CQW49_02665 1.000 
1153	754	CQW49_RS17805 1.000 	CQW49_17750 1.000 
1154	754	CQW49_RS19965 1.000 	CQW49_19900 1.000 
1155	753	CQW49_RS02525 1.000 	CQW49_02515 1.000 
1156	753	CQW49_RS11255 1.000 	CQW49_11225 1.000 
1157	753	cydB 1.000 	CQW49_11625 1.000 
1158	752	CQW49_RS03075 1.000 	CQW49_03065 1.000 
1159	752	nagA 1.000 	CQW49_17210 1.000 
1160	752	CQW49_RS18710 1.000 	CQW49_18650 1.000 
1161	751	rseP 1.000 	CQW49_00460 1.000 
1162	751	CQW49_RS02420 1.000 	CQW49_02410 1.000 
1163	751	nifV 1.000 	CQW49_08665 1.000 
1164	751	CQW49_RS09210 1.000 	CQW49_09190 1.000 
1165	751	CQW49_RS12320 1.000 	CQW49_12285 1.000 
1166	751	CQW49_RS15955 1.000 	CQW49_15920 1.000 
1167	751	CQW49_RS18105 1.000 	CQW49_18045 1.000 
1168	751	CQW49_RS18645 1.000 	CQW49_18585 1.000 
1169	750	CQW49_RS05395 1.000 	CQW49_05390 1.000 
1170	750	rfbB 1.000 	CQW49_06245 1.000 
1171	750	CQW49_RS17220 1.000 	CQW49_17175 1.000 
1172	748	hppD 1.000 	CQW49_05645 1.000 
1173	748	CQW49_RS09560 1.000 	CQW49_09540 1.000 
1174	748	gcvT 1.000 	CQW49_13365 1.000 
1175	748	CQW49_RS15475 1.000 	CQW49_15440 1.000 
1176	747	CQW49_RS02935 1.000 	CQW49_02925 1.000 
1177	747	CQW49_RS12110 1.000 	CQW49_12075 1.000 
1178	747	CQW49_RS19370 1.000 	CQW49_19315 1.000 
1179	746	CQW49_RS04770 1.000 	CQW49_04760 1.000 
1180	746	cbiT 1.000 	CQW49_09610 1.000 
1181	745	CQW49_RS01200 1.000 	CQW49_01195 1.000 
1182	745	CQW49_RS04555 1.000 	CQW49_04550 1.000 
1183	745	CQW49_RS19935 1.000 	CQW49_19870 1.000 
1184	744	CQW49_RS03060 1.000 	CQW49_03050 1.000 
1185	744	CQW49_RS04680 1.000 	CQW49_04670 1.000 
1186	744	CQW49_RS04910 1.000 	CQW49_04900 1.000 
1187	744	CQW49_RS15630 1.000 	CQW49_15595 1.000 
1188	743	lldD 1.000 	CQW49_17075 1.000 
1189	743	CQW49_RS18730 1.000 	CQW49_18670 1.000 
1190	742	CQW49_RS08105 1.000 	CQW49_08095 1.000 
1191	741	CQW49_RS01355 1.000 	CQW49_01350 1.000 
1192	741	CQW49_RS14270 1.000 	CQW49_14235 1.000 
1193	741	CQW49_RS20695 1.000 	CQW49_20620 1.000 
1194	740	CQW49_RS00780 1.000 	CQW49_00780 1.000 
1195	740	hflK 1.000 	CQW49_02710 1.000 
1196	740	CQW49_RS02870 1.000 	CQW49_02860 1.000 
1197	739	CQW49_RS05970 1.000 	CQW49_05960 1.000 
1198	739	CQW49_RS16950 1.000 	CQW49_16905 1.000 
1199	738	CQW49_RS04605 1.000 	CQW49_04600 1.000 
1200	737	CQW49_RS09350 1.000 	CQW49_09330 1.000 
1201	737	CQW49_RS17300 1.000 	CQW49_17255 1.000 
1202	737	CQW49_RS19380 1.000 	CQW49_19325 1.000 
1203	736	CQW49_RS19470 1.000 	CQW49_19415 1.000 
1204	735	CQW49_RS01420 1.000 	CQW49_01415 1.000 
1205	735	CQW49_RS13370 1.000 	CQW49_13335 1.000 
1206	735	CQW49_RS15500 1.000 	CQW49_15465 1.000 
1207	733	CQW49_RS07030 1.000 	CQW49_07020 1.000 
1208	732	CQW49_RS06565 1.000 	CQW49_06555 1.000 
1209	732	CQW49_RS07015 1.000 	CQW49_07005 1.000 
1210	732	CQW49_RS08120 1.000 	CQW49_08110 1.000 
1211	732	CQW49_RS14615 1.000 	CQW49_14580 1.000 
1212	732	CQW49_RS16770 1.000 	CQW49_16730 1.000 
1213	732	CQW49_RS18325 1.000 	CQW49_18265 1.000 
1214	731	CQW49_RS00490 1.000 	CQW49_00490 1.000 
1215	731	CQW49_RS02685 1.000 	CQW49_02675 1.000 
1216	731	CQW49_RS04495 1.000 	CQW49_04490 1.000 
1217	731	CQW49_RS05365 1.000 	CQW49_05360 1.000 
1218	728	mtnA 1.000 	CQW49_05580 1.000 
1219	728	CQW49_RS06725 1.000 	CQW49_06715 1.000 
1220	728	CQW49_RS15795 1.000 	CQW49_15760 1.000 
1221	727	CQW49_RS08655 1.000 	CQW49_08645 1.000 
1222	727	CQW49_RS16540 1.000 	CQW49_16500 1.000 
1223	727	CQW49_RS17070 1.000 	CQW49_17025 1.000 
1224	726	CQW49_RS06105 1.000 	CQW49_06095 1.000 
1225	726	CQW49_RS09820 1.000 	CQW49_09800 1.000 
1226	726	CQW49_RS16805 1.000 	CQW49_16765 1.000 
1227	725	CQW49_RS08860 1.000 	CQW49_08850 1.000 
1228	725	CQW49_RS12115 1.000 	CQW49_12080 1.000 
1229	725	CQW49_RS17940 1.000 	CQW49_17885 1.000 
1230	725	CQW49_RS20375 1.000 	CQW49_20305 1.000 
1231	724	CQW49_RS02225 1.000 	CQW49_02220 1.000 
1232	724	CQW49_RS03150 1.000 	CQW49_03140 1.000 
1233	724	ald 1.000 	CQW49_12010 1.000 
1234	724	CQW49_RS14230 1.000 	CQW49_14195 1.000 
1235	724	CQW49_RS20115 1.000 	CQW49_20050 1.000 
1236	723	CQW49_RS00790 1.000 	CQW49_00790 1.000 
1237	723	CQW49_RS10345 1.000 	CQW49_10320 1.000 
1238	723	CQW49_RS17555 1.000 	CQW49_17500 1.000 
1239	722	CQW49_RS00750 1.000 	CQW49_00750 1.000 
1240	722	CQW49_RS01440 1.000 	CQW49_01435 1.000 
1241	722	CQW49_RS03055 1.000 	CQW49_03045 1.000 
1242	721	CQW49_RS16085 1.000 	CQW49_16050 1.000 
1243	720	CQW49_RS00855 1.000 	CQW49_00855 1.000 
1244	720	CQW49_RS09280 1.000 	CQW49_09260 1.000 
1245	720	CQW49_RS12855 1.000 	CQW49_12820 1.000 
1246	720	CQW49_RS19520 1.000 	CQW49_19465 1.000 
1247	719	CQW49_RS02960 1.000 	CQW49_02950 1.000 
1248	719	CQW49_RS03835 1.000 	CQW49_03825 1.000 
1249	719	CQW49_RS06970 1.000 	CQW49_06960 1.000 
1250	719	ribD 1.000 	CQW49_19520 1.000 
1251	718	pdhA 1.000 pdhA 1.000 pdhA 1.000 pdhA 1.000 	CQW49_06725 1.000 
1252	718	CQW49_RS03750 1.000 	CQW49_03740 1.000 
1253	718	CQW49_RS08450 1.000 	CQW49_08440 1.000 
1254	718	CQW49_RS14550 1.000 	CQW49_14515 1.000 
1255	717	lpxB 1.000 	CQW49_00485 1.000 
1256	717	CQW49_RS16915 1.000 	CQW49_16870 1.000 
1257	716	CQW49_RS09395 1.000 	CQW49_09375 1.000 
1258	716	CQW49_RS16910 1.000 	CQW49_16865 1.000 
1259	716	CQW49_RS18715 1.000 	CQW49_18655 1.000 
1260	715	CQW49_RS01555 1.000 	CQW49_01550 1.000 
1261	715	mutY 1.000 	CQW49_04800 1.000 
1262	715	CQW49_RS05010 1.000 	CQW49_05005 1.000 
1263	715	CQW49_RS09760 1.000 	CQW49_09740 1.000 
1264	715	CQW49_RS13500 1.000 	CQW49_13465 1.000 
1265	715	CQW49_RS18455 1.000 	CQW49_18395 1.000 
1266	715	CQW49_RS18845 1.000 	CQW49_18785 1.000 
1267	715	CQW49_RS19600 1.000 	CQW49_19545 1.000 
1268	714	CQW49_RS00980 1.000 	CQW49_00980 1.000 
1269	714	CQW49_RS01560 1.000 	CQW49_01555 1.000 
1270	714	cas7u 1.000 	CQW49_05810 1.000 
1271	714	dnaN 1.000 	CQW49_07700 1.000 
1272	714	CQW49_RS16210 1.000 	CQW49_16175 1.000 
1273	714	CQW49_RS18315 1.000 	CQW49_18255 1.000 
1274	713	CQW49_RS01860 1.000 	CQW49_01855 1.000 
1275	713	CQW49_RS15055 1.000 	CQW49_15020 1.000 
1276	713	ribB 1.000 	CQW49_18090 1.000 
1277	712	CQW49_RS16930 1.000 	CQW49_16885 1.000 
1278	712	leuB 1.000 	CQW49_18925 1.000 
1279	712	CQW49_RS20750 1.000 	CQW49_20675 1.000 
1280	711	CQW49_RS03505 1.000 	CQW49_03495 1.000 
1281	711	CQW49_RS06745 1.000 	CQW49_06735 1.000 
1282	710	CQW49_RS13115 1.000 	CQW49_13080 1.000 
1283	708	trbG 1.000 trbG 1.000 trbG 1.000 trbG 1.000 trbG 1.000 trbG 1.000 trbG 1.000 trbG 1.000 trbG 1.000 	CQW49_14935 1.000 CQW49_14635 1.000 
1284	708	CQW49_RS01915 1.000 	CQW49_01910 1.000 
1285	708	CQW49_RS08340 1.000 	CQW49_08330 1.000 
1286	708	CQW49_RS11245 1.000 	CQW49_11215 1.000 
1287	708	CQW49_RS12545 1.000 	CQW49_12510 1.000 
1288	708	CQW49_RS17785 1.000 	CQW49_17730 1.000 
1289	708	CQW49_RS21150 1.000 	CQW49_21075 1.000 
1290	707	CQW49_RS01210 1.000 	CQW49_01205 1.000 
1291	707	CQW49_RS02280 1.000 	CQW49_02275 1.000 
1292	707	CQW49_RS03920 1.000 	CQW49_03910 1.000 
1293	707	CQW49_RS08320 1.000 	CQW49_08310 1.000 
1294	707	CQW49_RS09415 1.000 	CQW49_09395 1.000 
1295	707	obgE 1.000 	CQW49_12710 1.000 
1296	707	CQW49_RS14015 1.000 	CQW49_13980 1.000 
1297	706	CQW49_RS04820 1.000 	CQW49_04810 1.000 
1298	706	CQW49_RS07955 1.000 	CQW49_07945 1.000 
1299	706	CQW49_RS20855 1.000 	CQW49_20780 1.000 
1300	705	CQW49_RS03735 1.000 	CQW49_03725 1.000 
1301	705	CQW49_RS05755 1.000 	CQW49_05745 1.000 
1302	703	CQW49_RS08110 1.000 	CQW49_08100 1.000 
1303	703	CQW49_RS09970 1.000 	CQW49_09945 1.000 
1304	703	CQW49_RS15245 1.000 	CQW49_15210 1.000 
1305	702	CQW49_RS00030 1.000 	CQW49_00030 1.000 
1306	701	CQW49_RS01330 1.000 	CQW49_01325 1.000 
1307	701	CQW49_RS09490 1.000 	CQW49_09470 1.000 
1308	701	CQW49_RS12210 1.000 	CQW49_12175 1.000 
1309	701	rpsB 1.000 	CQW49_15665 1.000 
1310	701	CQW49_RS20325 1.000 	CQW49_20255 1.000 
1311	701	CQW49_RS21005 1.000 	CQW49_20930 1.000 
1312	700	CQW49_RS02065 1.000 	CQW49_02060 1.000 
1313	700	murG 1.000 	CQW49_11230 1.000 
1314	700	CQW49_RS16250 1.000 	CQW49_16215 1.000 
1315	699	CQW49_RS15600 1.000 	CQW49_15565 1.000 
1316	699	CQW49_RS18015 1.000 	CQW49_17960 1.000 
1317	698	ccmI 1.000 	CQW49_11300 1.000 
1318	698	CQW49_RS20545 1.000 	CQW49_20475 1.000 
1319	697	CQW49_RS04675 1.000 	CQW49_04665 1.000 
1320	697	CQW49_RS18830 1.000 	CQW49_18770 1.000 
1321	696	CQW49_RS07840 1.000 	CQW49_07830 1.000 
1322	696	CQW49_RS09710 1.000 	CQW49_09690 1.000 
1323	696	CQW49_RS11640 1.000 	CQW49_11605 1.000 
1324	695	pstS 1.000 pstS 1.000 pstS 1.000 pstS 1.000 	CQW49_15930 1.000 
1325	695	CQW49_RS05200 1.000 	CQW49_05195 1.000 
1326	695	CQW49_RS06715 1.000 	CQW49_06705 1.000 
1327	695	modC 1.000 	CQW49_16795 1.000 
1328	695	hrcA 1.000 	CQW49_17080 1.000 
1329	694	CQW49_RS03955 1.000 	CQW49_03945 1.000 
1330	694	CQW49_RS14305 1.000 	CQW49_14270 1.000 
1331	693	CQW49_RS18100 1.000 	CQW49_18040 1.000 
1332	693	CQW49_RS18530 1.000 	CQW49_18470 1.000 
1333	692	CQW49_RS12195 1.000 	CQW49_12160 1.000 
1334	692	CQW49_RS12820 1.000 	CQW49_12785 1.000 
1335	692	CQW49_RS14390 1.000 	CQW49_14355 1.000 
1336	691	CQW49_RS03115 1.000 	CQW49_03105 1.000 
1337	691	lptG 1.000 	CQW49_05040 1.000 
1338	691	tsaD 1.000 	CQW49_11590 1.000 
1339	691	CQW49_RS12455 1.000 	CQW49_12420 1.000 
1340	691	CQW49_RS19955 1.000 	CQW49_19890 1.000 
1341	690	CQW49_RS00140 1.000 	CQW49_00140 1.000 
1342	690	CQW49_RS09305 1.000 	CQW49_09285 1.000 
1343	690	CQW49_RS09985 1.000 	CQW49_09960 1.000 
1344	690	CQW49_RS11855 1.000 	CQW49_11820 1.000 
1345	689	CQW49_RS09450 1.000 	CQW49_09430 1.000 
1346	689	CQW49_RS20160 1.000 	CQW49_20095 1.000 
1347	688	CQW49_RS00190 1.000 	CQW49_00190 1.000 
1348	688	CQW49_RS03875 1.000 	CQW49_03865 1.000 
1349	688	CQW49_RS19330 1.000 	CQW49_19275 1.000 
1350	687	CQW49_RS03720 1.000 	CQW49_03710 1.000 
1351	687	CQW49_RS10325 1.000 	CQW49_10300 1.000 
1352	686	CQW49_RS00100 1.000 	CQW49_00100 1.000 
1353	686	lpxD 1.000 	CQW49_00470 1.000 
1354	686	hypE 1.000 	CQW49_03585 1.000 
1355	686	CQW49_RS07715 1.000 	CQW49_07705 1.000 
1356	686	CQW49_RS10000 1.000 	CQW49_09975 1.000 
1357	685	CQW49_RS04940 1.000 	CQW49_04935 1.000 
1358	685	CQW49_RS12490 1.000 	CQW49_12455 1.000 
1359	685	CQW49_RS12715 1.000 	CQW49_12680 1.000 
1360	685	CQW49_RS12970 1.000 	CQW49_12935 1.000 
1361	685	CQW49_RS18545 1.000 	CQW49_18485 1.000 
1362	684	CQW49_RS00990 1.000 	CQW49_00990 1.000 
1363	684	CQW49_RS07155 1.000 	CQW49_07145 1.000 
1364	684	recA 1.000 	CQW49_11110 1.000 
1365	684	CQW49_RS15025 1.000 	CQW49_14990 1.000 
1366	683	CQW49_RS01380 1.000 	CQW49_01375 1.000 
1367	683	CQW49_RS11700 1.000 	CQW49_11665 1.000 
1368	683	CQW49_RS17825 1.000 	CQW49_17770 1.000 
1369	682	CQW49_RS15960 1.000 	CQW49_15925 1.000 
1370	682	flhB 1.000 	CQW49_18740 1.000 
1371	681	CQW49_RS01305 1.000 	CQW49_01300 1.000 
1372	681	CQW49_RS05640 1.000 	CQW49_05630 1.000 
1373	680	CQW49_RS02840 1.000 	CQW49_02830 1.000 
1374	680	CQW49_RS09690 1.000 	CQW49_09670 1.000 
1375	680	CQW49_RS13820 1.000 	CQW49_13785 1.000 
1376	679	CQW49_RS00690 1.000 	CQW49_00690 1.000 
1377	679	CQW49_RS01500 1.000 	CQW49_01495 1.000 
1378	679	CQW49_RS12170 1.000 	CQW49_12135 1.000 
1379	679	CQW49_RS21050 1.000 	CQW49_20975 1.000 
1380	678	CQW49_RS03565 1.000 	CQW49_03555 1.000 
1381	677	hypB 1.000 	CQW49_03565 1.000 
1382	677	trpS 1.000 	CQW49_04340 1.000 
1383	677	CQW49_RS06810 1.000 	CQW49_06800 1.000 
1384	677	CQW49_RS20060 1.000 	CQW49_19995 1.000 
1385	676	CQW49_RS03085 1.000 	CQW49_03075 1.000 
1386	676	CQW49_RS06145 1.000 	CQW49_06135 1.000 
1387	676	CQW49_RS07260 1.000 	CQW49_07250 1.000 
1388	676	CQW49_RS08900 1.000 	CQW49_08890 1.000 
1389	676	CQW49_RS11605 1.000 	CQW49_11570 1.000 
1390	676	CQW49_RS13150 1.000 	CQW49_13115 1.000 
1391	675	CQW49_RS16525 1.000 	CQW49_16485 1.000 
1392	675	cobW 1.000 	CQW49_17845 1.000 
1393	675	CQW49_RS19505 1.000 	CQW49_19450 1.000 
1394	675	CQW49_RS19610 1.000 	CQW49_19555 1.000 
1395	674	CQW49_RS06910 1.000 	CQW49_06900 1.000 
1396	673	CQW49_RS05320 1.000 	CQW49_05315 1.000 
1397	673	CQW49_RS16230 1.000 	CQW49_16195 1.000 
1398	673	CQW49_RS19690 1.000 	CQW49_19635 1.000 
1399	672	CQW49_RS02275 1.000 	CQW49_02270 1.000 
1400	672	CQW49_RS13725 1.000 	CQW49_13690 1.000 
1401	672	CQW49_RS15205 1.000 	CQW49_15170 1.000 
1402	671	CQW49_RS00920 1.000 	CQW49_00920 1.000 
1403	670	cobS 1.000 cobS 1.000 	CQW49_09040 1.000 
1404	670	CQW49_RS01135 1.000 	CQW49_01135 1.000 
1405	670	CQW49_RS15575 1.000 	CQW49_15540 1.000 
1406	670	CQW49_RS19985 1.000 	CQW49_19920 1.000 
1407	669	CQW49_RS13125 1.000 	CQW49_13090 1.000 
1408	669	CQW49_RS16795 1.000 	CQW49_16755 1.000 
1409	669	CQW49_RS17440 1.000 	CQW49_17390 1.000 
1410	669	tilS 1.000 	CQW49_18520 1.000 
1411	669	ygbF 1.000 	CQW49_18525 1.000 
1412	668	CQW49_RS03380 1.000 	CQW49_03365 1.000 
1413	668	CQW49_RS06550 1.000 	CQW49_06540 1.000 
1414	668	CQW49_RS07485 1.000 	CQW49_07475 1.000 
1415	668	arsB 1.000 	CQW49_11495 1.000 
1416	668	CQW49_RS18400 1.000 	CQW49_18340 1.000 
1417	668	CQW49_RS18880 1.000 	CQW49_18820 1.000 
1418	668	CQW49_RS20585 1.000 	CQW49_20515 1.000 
1419	668	CQW49_RS21225 1.000 	CQW49_21150 1.000 
1420	667	CQW49_RS03650 1.000 	CQW49_03640 1.000 
1421	667	nifU 1.000 	CQW49_08675 1.000 
1422	666	CQW49_RS05645 1.000 	CQW49_05635 1.000 
1423	666	CQW49_RS10675 1.000 	CQW49_10645 1.000 
1424	666	CQW49_RS11615 1.000 	CQW49_11580 1.000 
1425	666	CQW49_RS12570 1.000 	CQW49_12535 1.000 
1426	666	CQW49_RS14730 1.000 	CQW49_14695 1.000 
1427	666	CQW49_RS16800 1.000 	CQW49_16760 1.000 
1428	665	CQW49_RS02330 1.000 	CQW49_02325 1.000 
1429	665	CQW49_RS04995 1.000 	CQW49_04990 1.000 
1430	665	CQW49_RS07635 1.000 	CQW49_07625 1.000 
1431	665	CQW49_RS14020 1.000 	CQW49_13985 1.000 
1432	665	CQW49_RS14485 1.000 	CQW49_14450 1.000 
1433	665	CQW49_RS14510 1.000 	CQW49_14475 1.000 
1434	664	CQW49_RS00760 1.000 	CQW49_00760 1.000 
1435	662	CQW49_RS06425 1.000 	CQW49_06415 1.000 
1436	662	CQW49_RS15240 1.000 	CQW49_15205 1.000 
1437	662	CQW49_RS17105 1.000 	CQW49_17060 1.000 
1438	661	CQW49_RS00120 1.000 	CQW49_00120 1.000 
1439	661	CQW49_RS06210 1.000 	CQW49_06200 1.000 
1440	661	CQW49_RS17250 1.000 	CQW49_17205 1.000 
1441	660	CQW49_RS11090 1.000 	CQW49_11060 1.000 
1442	660	CQW49_RS13735 1.000 	CQW49_13700 1.000 
1443	660	CQW49_RS15260 1.000 	CQW49_15225 1.000 
1444	659	CQW49_RS05685 1.000 	CQW49_05675 1.000 
1445	659	gap 1.000 	CQW49_11885 1.000 
1446	657	CQW49_RS09460 1.000 	CQW49_09440 1.000 
1447	657	CQW49_RS18170 1.000 	CQW49_18110 1.000 
1448	657	trpD 1.000 	CQW49_20180 1.000 
1449	656	CQW49_RS02460 1.000 	CQW49_02450 1.000 
1450	656	CQW49_RS07150 1.000 	CQW49_07140 1.000 
1451	656	CQW49_RS11870 1.000 	CQW49_11835 1.000 
1452	656	galE 1.000 	CQW49_16595 1.000 
1453	656	CQW49_RS18240 1.000 	CQW49_18180 1.000 
1454	656	CQW49_RS18295 1.000 	CQW49_18235 1.000 
1455	656	CQW49_RS18935 1.000 	CQW49_18875 1.000 
1456	655	CQW49_RS11340 1.000 	CQW49_11310 1.000 
1457	655	CQW49_RS19915 1.000 	CQW49_19850 1.000 
1458	654	CQW49_RS06760 1.000 	CQW49_06750 1.000 
1459	654	CQW49_RS13565 1.000 	CQW49_13530 1.000 
1460	654	CQW49_RS18785 1.000 	CQW49_18725 1.000 
1461	654	CQW49_RS19535 1.000 	CQW49_19480 1.000 
1462	654	CQW49_RS19745 1.000 	CQW49_19690 1.000 
1463	653	CQW49_RS09930 1.000 	CQW49_09910 1.000 
1464	653	CQW49_RS18135 1.000 	CQW49_18075 1.000 
1465	653	CQW49_RS18255 1.000 	CQW49_18195 1.000 
1466	652	CQW49_RS11220 1.000 	CQW49_11190 1.000 
1467	652	CQW49_RS13890 1.000 	CQW49_13855 1.000 
1468	652	gmd 1.000 	CQW49_16725 1.000 
1469	652	CQW49_RS16875 1.000 	CQW49_16830 1.000 
1470	652	CQW49_RS19125 1.000 	CQW49_19065 1.000 
1471	651	holA 1.000 	CQW49_06520 1.000 
1472	651	trxB 1.000 	CQW49_10575 1.000 
1473	651	CQW49_RS16025 1.000 	CQW49_15990 1.000 
1474	651	CQW49_RS17260 1.000 	CQW49_17215 1.000 
1475	651	CQW49_RS19975 1.000 	CQW49_19910 1.000 
1476	649	CQW49_RS14250 1.000 	CQW49_14215 1.000 
1477	648	CQW49_RS11425 1.000 	CQW49_11395 1.000 
1478	648	CQW49_RS12120 1.000 	CQW49_12085 1.000 
1479	648	CQW49_RS12925 1.000 	CQW49_12890 1.000 
1480	648	CQW49_RS20355 1.000 	CQW49_20285 1.000 
1481	648	glpX 1.000 	CQW49_20760 1.000 
1482	647	CQW49_RS10205 1.000 	CQW49_10180 1.000 
1483	647	CQW49_RS15265 1.000 	CQW49_15230 1.000 
1484	645	CQW49_RS04725 1.000 	CQW49_04715 1.000 
1485	645	CQW49_RS07650 1.000 	CQW49_07640 1.000 
1486	645	CQW49_RS09425 1.000 	CQW49_09405 1.000 
1487	645	thrB 1.000 	CQW49_17520 1.000 
1488	644	CQW49_RS02015 1.000 	CQW49_02010 1.000 
1489	644	CQW49_RS06540 1.000 	CQW49_06530 1.000 
1490	644	CQW49_RS09060 1.000 	CQW49_09045 1.000 
1491	644	CQW49_RS18475 1.000 	CQW49_18415 1.000 
1492	644	CQW49_RS18890 1.000 	CQW49_18830 1.000 
1493	643	CQW49_RS01465 1.000 	CQW49_01460 1.000 
1494	643	CQW49_RS10260 1.000 	CQW49_10235 1.000 
1495	643	CQW49_RS12645 1.000 	CQW49_12610 1.000 
1496	643	CQW49_RS13525 1.000 	CQW49_13490 1.000 
1497	642	CQW49_RS13530 1.000 	CQW49_13495 1.000 
1498	642	CQW49_RS13745 1.000 	CQW49_13710 1.000 
1499	642	CQW49_RS16980 1.000 	CQW49_16935 1.000 
1500	641	CQW49_RS03905 1.000 	CQW49_03895 1.000 
1501	641	CQW49_RS13975 1.000 	CQW49_13940 1.000 
1502	641	CQW49_RS14500 1.000 	CQW49_14465 1.000 
1503	640	lipA 1.000 	CQW49_01705 1.000 
1504	640	CQW49_RS06740 1.000 	CQW49_06730 1.000 
1505	640	CQW49_RS09745 1.000 	CQW49_09725 1.000 
1506	640	CQW49_RS13085 1.000 	CQW49_13050 1.000 
1507	640	CQW49_RS13185 1.000 	CQW49_13150 1.000 
1508	640	CQW49_RS18795 1.000 	CQW49_18735 1.000 
1509	640	CQW49_RS20410 1.000 	CQW49_20340 1.000 
1510	639	CQW49_RS05980 1.000 	CQW49_05970 1.000 
1511	639	CQW49_RS07230 1.000 	CQW49_07220 1.000 
1512	639	CQW49_RS09995 1.000 	CQW49_09970 1.000 
1513	639	CQW49_RS12270 1.000 	CQW49_12235 1.000 
1514	639	CQW49_RS14900 1.000 	CQW49_14865 1.000 
1515	638	bioB 1.000 	CQW49_05065 1.000 
1516	638	CQW49_RS11725 1.000 	CQW49_11690 1.000 
1517	638	CQW49_RS16760 1.000 	CQW49_16720 1.000 
1518	637	CQW49_RS02355 1.000 	CQW49_02350 1.000 
1519	636	CQW49_RS01675 1.000 	CQW49_01670 1.000 
1520	636	CQW49_RS01835 1.000 	CQW49_01830 1.000 
1521	636	CQW49_RS05115 1.000 	CQW49_05110 1.000 
1522	636	CQW49_RS05895 1.000 	CQW49_05885 1.000 
1523	636	CQW49_RS07005 1.000 	CQW49_06995 1.000 
1524	636	CQW49_RS18275 1.000 	CQW49_18215 1.000 
1525	635	CQW49_RS08555 1.000 	CQW49_08545 1.000 
1526	635	CQW49_RS17430 1.000 	CQW49_17380 1.000 
1527	635	CQW49_RS20955 1.000 	CQW49_20880 1.000 
1528	634	CQW49_RS03475 1.000 	CQW49_03465 1.000 
1529	633	CQW49_RS08250 1.000 	CQW49_08240 1.000 
1530	633	CQW49_RS12930 1.000 	CQW49_12895 1.000 
1531	633	CQW49_RS16060 1.000 	CQW49_16025 1.000 
1532	633	CQW49_RS16515 1.000 	CQW49_16475 1.000 
1533	633	lpxK 1.000 	CQW49_17610 1.000 
1534	633	CQW49_RS17995 1.000 	CQW49_17940 1.000 
1535	633	thiL 1.000 	CQW49_19500 1.000 
1536	632	CQW49_RS15585 1.000 	CQW49_15550 1.000 
1537	632	CQW49_RS17580 1.000 	CQW49_17525 1.000 
1538	632	CQW49_RS18735 1.000 	CQW49_18675 1.000 
1539	631	CQW49_RS01545 1.000 	CQW49_01540 1.000 
1540	631	CQW49_RS03740 1.000 	CQW49_03730 1.000 
1541	631	CQW49_RS11310 1.000 	CQW49_11280 1.000 
1542	631	pstC 1.000 	CQW49_15935 1.000 
1543	631	CQW49_RS16350 1.000 	CQW49_16315 1.000 
1544	630	CQW49_RS11680 1.000 	CQW49_11645 1.000 
1545	629	trbB 1.000 trbB 1.000 trbB 1.000 trbB 1.000 	CQW49_14975 1.000 
1546	629	CQW49_RS03155 1.000 	CQW49_03145 1.000 
1547	629	CQW49_RS09685 1.000 	CQW49_09665 1.000 
1548	629	CQW49_RS10200 1.000 	CQW49_10175 1.000 
1549	629	CQW49_RS11160 1.000 	CQW49_11130 1.000 
1550	629	CQW49_RS12395 1.000 	CQW49_12360 1.000 
1551	629	CQW49_RS13270 1.000 	CQW49_13235 1.000 
1552	629	CQW49_RS15395 1.000 	CQW49_15360 1.000 
1553	628	CQW49_RS00880 1.000 	CQW49_00880 1.000 
1554	628	CQW49_RS02655 1.000 	CQW49_02645 1.000 
1555	628	CQW49_RS04235 1.000 	CQW49_04225 1.000 
1556	628	CQW49_RS07120 1.000 	CQW49_07110 1.000 
1557	628	CQW49_RS07980 1.000 	CQW49_07970 1.000 
1558	628	CQW49_RS10315 1.000 	CQW49_10290 1.000 
1559	628	CQW49_RS11290 1.000 	CQW49_11260 1.000 
1560	628	argF 1.000 	CQW49_13055 1.000 
1561	628	CQW49_RS21020 1.000 	CQW49_20945 1.000 
1562	626	CQW49_RS00950 1.000 	CQW49_00950 1.000 
1563	626	sppA 1.000 	CQW49_04185 1.000 
1564	626	CQW49_RS08880 1.000 	CQW49_08870 1.000 
1565	626	cysK 1.000 	CQW49_10340 1.000 
1566	626	CQW49_RS13825 1.000 	CQW49_13790 1.000 
1567	625	egtD 1.000 	CQW49_00070 1.000 
1568	625	CQW49_RS03080 1.000 	CQW49_03070 1.000 
1569	625	CQW49_RS03865 1.000 	CQW49_03855 1.000 
1570	625	CQW49_RS10160 1.000 	CQW49_10135 1.000 
1571	625	CQW49_RS19450 1.000 	CQW49_19395 1.000 
1572	624	CQW49_RS02690 1.000 	CQW49_02680 1.000 
1573	624	CQW49_RS05620 1.000 	CQW49_05610 1.000 
1574	624	CQW49_RS11080 1.000 	CQW49_11050 1.000 
1575	623	CQW49_RS06320 1.000 	CQW49_06310 1.000 
1576	623	CQW49_RS10305 1.000 	CQW49_10280 1.000 
1577	623	CQW49_RS15750 1.000 	CQW49_15715 1.000 
1578	623	CQW49_RS18230 1.000 	CQW49_18170 1.000 
1579	622	CQW49_RS04135 1.000 	CQW49_04125 1.000 
1580	622	cyoA 1.000 	CQW49_05685 1.000 
1581	621	secF 1.000 	CQW49_03015 1.000 
1582	621	CQW49_RS06440 1.000 	CQW49_06430 1.000 
1583	621	CQW49_RS08855 1.000 	CQW49_08845 1.000 
1584	621	CQW49_RS09505 1.000 	CQW49_09485 1.000 
1585	621	CQW49_RS09975 1.000 	CQW49_09950 1.000 
1586	621	CQW49_RS11285 1.000 	CQW49_11255 1.000 
1587	621	CQW49_RS11635 1.000 	CQW49_11600 1.000 
1588	619	CQW49_RS01975 1.000 	CQW49_01970 1.000 
1589	619	CQW49_RS10765 1.000 	CQW49_10735 1.000 
1590	619	CQW49_RS16325 1.000 	CQW49_16290 1.000 
1591	618	CQW49_RS00350 1.000 	CQW49_00350 1.000 
1592	618	CQW49_RS07800 1.000 	CQW49_07790 1.000 
1593	618	pyrB 1.000 	CQW49_10330 1.000 
1594	618	CQW49_RS17425 1.000 	CQW49_17375 1.000 
1595	618	mdh 1.000 	CQW49_18955 1.000 
1596	618	CQW49_RS19895 1.000 	CQW49_19835 1.000 
1597	617	CQW49_RS03355 1.000 	CQW49_03345 1.000 
1598	617	CQW49_RS05885 1.000 	CQW49_05875 1.000 
1599	617	CQW49_RS14610 1.000 	CQW49_14575 1.000 
1600	617	CQW49_RS15920 1.000 	CQW49_15885 1.000 
1601	616	CQW49_RS00420 1.000 	CQW49_00420 1.000 
1602	616	CQW49_RS02605 1.000 	CQW49_02595 1.000 
1603	616	CQW49_RS04285 1.000 	CQW49_04275 1.000 
1604	616	CQW49_RS09740 1.000 	CQW49_09720 1.000 
1605	616	CQW49_RS16375 1.000 	CQW49_16340 1.000 
1606	616	CQW49_RS17635 1.000 	CQW49_17580 1.000 
1607	615	CQW49_RS01945 1.000 	CQW49_01940 1.000 
1608	615	CQW49_RS06155 1.000 	CQW49_06145 1.000 
1609	615	CQW49_RS19195 1.000 	CQW49_19135 1.000 
1610	614	CQW49_RS03395 1.000 	CQW49_03380 1.000 
1611	614	CQW49_RS03620 1.000 	CQW49_03610 1.000 
1612	614	CQW49_RS10045 1.000 	CQW49_10020 1.000 
1613	614	CQW49_RS11475 1.000 	CQW49_11445 1.000 
1614	614	CQW49_RS12240 1.000 	CQW49_12205 1.000 
1615	614	CQW49_RS16730 1.000 	CQW49_16690 1.000 
1616	614	CQW49_RS17075 1.000 	CQW49_17030 1.000 
1617	613	CQW49_RS05190 1.000 	CQW49_05185 1.000 
1618	613	CQW49_RS07730 1.000 	CQW49_07720 1.000 
1619	613	CQW49_RS11450 1.000 	CQW49_11420 1.000 
1620	613	CQW49_RS18120 1.000 	CQW49_18060 1.000 
1621	612	CQW49_RS05975 1.000 	CQW49_05965 1.000 
1622	611	CQW49_RS13700 1.000 	CQW49_13665 1.000 
1623	611	CQW49_RS17895 1.000 	CQW49_17840 1.000 
1624	610	CQW49_RS02435 1.000 	CQW49_02425 1.000 
1625	610	CQW49_RS16410 1.000 	CQW49_16375 1.000 
1626	610	CQW49_RS17730 1.000 	CQW49_17675 1.000 
1627	609	cobD 1.000 	CQW49_02445 1.000 
1628	608	CQW49_RS08000 1.000 	CQW49_07990 1.000 
1629	608	CQW49_RS11550 1.000 	CQW49_11515 1.000 
1630	608	CQW49_RS15805 1.000 	CQW49_15770 1.000 
1631	607	CQW49_RS14955 1.000 CQW49_RS14685 1.000 	CQW49_14920 1.000 CQW49_14650 1.000 
1632	607	fhcD 1.000 	CQW49_03835 1.000 
1633	607	CQW49_RS09445 1.000 	CQW49_09425 1.000 
1634	607	CQW49_RS12660 1.000 	CQW49_12625 1.000 
1635	607	CQW49_RS15340 1.000 	CQW49_15305 1.000 
1636	606	CQW49_RS02790 1.000 	CQW49_02780 1.000 
1637	606	CQW49_RS07185 1.000 	CQW49_07175 1.000 
1638	605	CQW49_RS02130 1.000 	CQW49_02125 1.000 
1639	605	CQW49_RS04535 1.000 	CQW49_04530 1.000 
1640	605	CQW49_RS14180 1.000 	CQW49_14145 1.000 
1641	605	CQW49_RS15760 1.000 	CQW49_15725 1.000 
1642	604	CQW49_RS02095 1.000 	CQW49_02090 1.000 
1643	604	CQW49_RS05745 1.000 	CQW49_05735 1.000 
1644	604	CQW49_RS07250 1.000 	CQW49_07240 1.000 
1645	604	CQW49_RS10685 1.000 	CQW49_10655 1.000 
1646	604	CQW49_RS11610 1.000 	CQW49_11575 1.000 
1647	604	CQW49_RS13485 1.000 	CQW49_13450 1.000 
1648	604	CQW49_RS13790 1.000 	CQW49_13755 1.000 
1649	604	CQW49_RS14435 1.000 	CQW49_14400 1.000 
1650	604	CQW49_RS18180 1.000 	CQW49_18120 1.000 
1651	604	CQW49_RS18635 1.000 	CQW49_18575 1.000 
1652	603	CQW49_RS01350 1.000 	CQW49_01345 1.000 
1653	603	CQW49_RS08600 1.000 	CQW49_08590 1.000 
1654	603	CQW49_RS17265 1.000 	CQW49_17220 1.000 
1655	603	metF 1.000 	CQW49_19060 1.000 
1656	603	CQW49_RS19260 1.000 	CQW49_19205 1.000 
1657	602	CQW49_RS04130 1.000 	CQW49_04120 1.000 
1658	602	CQW49_RS09185 1.000 	CQW49_09165 1.000 
1659	602	CQW49_RS12885 1.000 	CQW49_12850 1.000 
1660	602	CQW49_RS20580 1.000 	CQW49_20510 1.000 
1661	601	lptB 1.000 	CQW49_13285 1.000 
1662	601	CQW49_RS19395 1.000 	CQW49_19340 1.000 
1663	600	CQW49_RS03035 1.000 	CQW49_03025 1.000 
1664	600	CQW49_RS14585 1.000 	CQW49_14550 1.000 
1665	599	CQW49_RS00925 1.000 	CQW49_00925 1.000 
1666	599	CQW49_RS04465 1.000 	CQW49_04460 1.000 
1667	599	CQW49_RS10060 1.000 	CQW49_10035 1.000 
1668	599	CQW49_RS11200 1.000 	CQW49_11170 1.000 
1669	599	CQW49_RS11270 1.000 	CQW49_11240 1.000 
1670	598	CQW49_RS09765 1.000 	CQW49_09745 1.000 
1671	598	CQW49_RS15480 1.000 	CQW49_15445 1.000 
1672	597	CQW49_RS12075 1.000 	CQW49_12040 1.000 
1673	597	CQW49_RS16745 1.000 	CQW49_16705 1.000 
1674	596	CQW49_RS03690 1.000 	CQW49_03680 1.000 
1675	596	CQW49_RS07035 1.000 	CQW49_07025 1.000 
1676	595	CQW49_RS17245 1.000 	CQW49_17200 1.000 
1677	594	CQW49_RS01820 1.000 	CQW49_01815 1.000 
1678	594	CQW49_RS06935 1.000 	CQW49_06925 1.000 
1679	594	CQW49_RS07990 1.000 	CQW49_07980 1.000 
1680	594	CQW49_RS18380 1.000 	CQW49_18320 1.000 
1681	594	CQW49_RS20520 1.000 	CQW49_20450 1.000 
1682	594	CQW49_RS20905 1.000 	CQW49_20830 1.000 
1683	593	CQW49_RS06040 1.000 	CQW49_06030 1.000 
1684	593	CQW49_RS20785 1.000 	CQW49_20710 1.000 
1685	592	CQW49_RS01175 1.000 	CQW49_01170 1.000 
1686	592	CQW49_RS03325 1.000 	CQW49_03315 1.000 
1687	592	CQW49_RS09200 1.000 	CQW49_09180 1.000 
1688	592	fabD 1.000 	CQW49_17670 1.000 
1689	591	CQW49_RS00630 1.000 	CQW49_00630 1.000 
1690	591	cas8c 1.000 	CQW49_05805 1.000 
1691	591	CQW49_RS06525 1.000 	CQW49_06515 1.000 
1692	591	lpxC 1.000 	CQW49_11275 1.000 
1693	591	CQW49_RS12975 1.000 	CQW49_12940 1.000 
1694	590	coxB 1.000 	CQW49_10045 1.000 
1695	590	CQW49_RS16415 1.000 	CQW49_16380 1.000 
1696	590	CQW49_RS18465 1.000 	CQW49_18405 1.000 
1697	590	CQW49_RS19695 1.000 	CQW49_19640 1.000 
1698	590	CQW49_RS20305 1.000 	CQW49_20235 1.000 
1699	589	CQW49_RS00800 1.000 	CQW49_00800 1.000 
1700	589	CQW49_RS00885 1.000 	CQW49_00885 1.000 
1701	589	CQW49_RS04015 1.000 	CQW49_04005 1.000 
1702	589	rfbA 1.000 	CQW49_06230 1.000 
1703	589	CQW49_RS15430 1.000 	CQW49_15395 1.000 
1704	589	CQW49_RS17100 1.000 	CQW49_17055 1.000 
1705	589	argC 1.000 	CQW49_20035 1.000 
1706	589	CQW49_RS20525 1.000 	CQW49_20455 1.000 
1707	588	CQW49_RS11585 1.000 	CQW49_11550 1.000 
1708	588	CQW49_RS19920 1.000 	CQW49_19855 1.000 
1709	587	CQW49_RS00045 1.000 	CQW49_00045 1.000 
1710	587	CQW49_RS00280 1.000 	CQW49_00280 1.000 
1711	587	CQW49_RS05600 1.000 	CQW49_05590 1.000 
1712	587	CQW49_RS07855 1.000 	CQW49_07845 1.000 
1713	587	CQW49_RS13175 1.000 	CQW49_13140 1.000 
1714	587	CQW49_RS14420 1.000 	CQW49_14385 1.000 
1715	587	moxJ 1.000 	CQW49_14430 1.000 
1716	587	CQW49_RS14495 1.000 	CQW49_14460 1.000 
1717	587	CQW49_RS16510 1.000 	CQW49_16470 1.000 
1718	587	CQW49_RS19530 1.000 	CQW49_19475 1.000 
1719	586	CQW49_RS03305 1.000 	CQW49_03295 1.000 
1720	586	CQW49_RS04595 1.000 	CQW49_04590 1.000 
1721	586	CQW49_RS12300 1.000 	CQW49_12265 1.000 
1722	586	CQW49_RS16680 1.000 	CQW49_16640 1.000 
1723	586	CQW49_RS17850 1.000 	CQW49_17795 1.000 
1724	586	prmC 1.000 	CQW49_18865 1.000 
1725	585	CQW49_RS15335 1.000 	CQW49_15300 1.000 
1726	585	CQW49_RS18505 1.000 	CQW49_18445 1.000 
1727	585	CQW49_RS20500 1.000 	CQW49_20430 1.000 
1728	584	CQW49_RS00795 1.000 	CQW49_00795 1.000 
1729	584	CQW49_RS06795 1.000 	CQW49_06785 1.000 
1730	584	CQW49_RS09090 1.000 	CQW49_09070 1.000 
1731	584	CQW49_RS11555 1.000 	CQW49_11520 1.000 
1732	584	CQW49_RS15695 1.000 	CQW49_15660 1.000 
1733	584	CQW49_RS20450 1.000 	CQW49_20380 1.000 
1734	584	CQW49_RS20860 1.000 	CQW49_20785 1.000 
1735	583	CQW49_RS01315 1.000 	CQW49_01310 1.000 
1736	583	CQW49_RS12260 1.000 	CQW49_12225 1.000 
1737	583	CQW49_RS20960 1.000 	CQW49_20885 1.000 
1738	582	CQW49_RS00480 1.000 	CQW49_00480 1.000 
1739	582	CQW49_RS02105 1.000 	CQW49_02100 1.000 
1740	582	CQW49_RS04880 1.000 	CQW49_04870 1.000 
1741	582	CQW49_RS04970 1.000 	CQW49_04965 1.000 
1742	582	nifH 1.000 	CQW49_08730 1.000 
1743	582	CQW49_RS15860 1.000 	CQW49_15825 1.000 
1744	582	CQW49_RS16640 1.000 	CQW49_16600 1.000 
1745	582	CQW49_RS19970 1.000 	CQW49_19905 1.000 
1746	581	CQW49_RS03470 1.000 	CQW49_03460 1.000 
1747	581	CQW49_RS05260 1.000 	CQW49_05255 1.000 
1748	581	rsmI 1.000 	CQW49_06935 1.000 
1749	581	CQW49_RS09480 1.000 	CQW49_09460 1.000 
1750	581	CQW49_RS16555 1.000 	CQW49_16515 1.000 
1751	581	CQW49_RS20755 1.000 	CQW49_20680 1.000 
1752	580	CQW49_RS03775 1.000 	CQW49_03765 1.000 
1753	580	CQW49_RS05730 1.000 	CQW49_05720 1.000 
1754	580	rfbD 1.000 	CQW49_06235 1.000 
1755	580	CQW49_RS15150 1.000 	CQW49_15115 1.000 
1756	580	rpoH 1.000 	CQW49_15560 1.000 
1757	579	CQW49_RS03625 1.000 	CQW49_03615 1.000 
1758	579	CQW49_RS16080 1.000 	CQW49_16045 1.000 
1759	579	CQW49_RS16420 1.000 	CQW49_16385 1.000 
1760	579	CQW49_RS17945 1.000 	CQW49_17890 1.000 
1761	579	CQW49_RS18000 1.000 	CQW49_17945 1.000 
1762	578	CQW49_RS00110 1.000 	CQW49_00110 1.000 
1763	578	CQW49_RS18065 1.000 	CQW49_18005 1.000 
1764	577	CQW49_RS00230 1.000 	CQW49_00230 1.000 
1765	577	CQW49_RS09115 1.000 	CQW49_09095 1.000 
1766	577	CQW49_RS09935 1.000 	CQW49_09915 1.000 
1767	577	CQW49_RS12755 1.000 	CQW49_12720 1.000 
1768	577	CQW49_RS15455 1.000 	CQW49_15420 1.000 
1769	577	CQW49_RS16735 1.000 	CQW49_16695 1.000 
1770	577	CQW49_RS20440 1.000 	CQW49_20370 1.000 
1771	576	CQW49_RS08865 1.000 	CQW49_08855 1.000 
1772	576	CQW49_RS14455 1.000 	CQW49_14420 1.000 
1773	575	CQW49_RS00435 1.000 	CQW49_00435 1.000 
1774	575	CQW49_RS01430 1.000 	CQW49_01425 1.000 
1775	575	CQW49_RS06665 1.000 	CQW49_06655 1.000 
1776	575	CQW49_RS08755 1.000 	CQW49_08745 1.000 
1777	575	CQW49_RS12155 1.000 	CQW49_12120 1.000 
1778	575	CQW49_RS21215 1.000 	CQW49_21140 1.000 
1779	574	CQW49_RS02725 1.000 	CQW49_02715 1.000 
1780	574	CQW49_RS04865 1.000 	CQW49_04855 1.000 
1781	574	argB 1.000 	CQW49_08615 1.000 
1782	574	dapD 1.000 	CQW49_16565 1.000 
1783	574	serB 1.000 	CQW49_18580 1.000 
1784	574	motA 1.000 	CQW49_18720 1.000 
1785	573	CQW49_RS18945 1.000 CQW49_RS06460 1.000 	CQW49_18885 1.000 CQW49_06450 1.000 
1786	573	CQW49_RS00060 1.000 	CQW49_00060 1.000 
1787	573	CQW49_RS15460 1.000 	CQW49_15425 1.000 
1788	573	CQW49_RS20310 1.000 	CQW49_20240 1.000 
1789	572	hpnD 1.000 	CQW49_11735 1.000 
1790	572	CQW49_RS13435 1.000 	CQW49_13400 1.000 
1791	572	CQW49_RS20125 1.000 	CQW49_20060 1.000 
1792	571	CQW49_RS00450 1.000 	CQW49_00450 1.000 
1793	571	mbnB 1.000 	CQW49_07160 1.000 
1794	571	CQW49_RS15440 1.000 	CQW49_15405 1.000 
1795	571	CQW49_RS20610 1.000 	CQW49_20540 1.000 
1796	570	CQW49_RS06065 1.000 	CQW49_06055 1.000 
1797	570	CQW49_RS16880 1.000 	CQW49_16835 1.000 
1798	569	CQW49_RS02900 1.000 	CQW49_02890 1.000 
1799	569	CQW49_RS10705 1.000 	CQW49_10675 1.000 
1800	569	CQW49_RS13885 1.000 	CQW49_13850 1.000 
1801	569	CQW49_RS21100 1.000 	CQW49_21025 1.000 
1802	568	CQW49_RS10505 1.000 	CQW49_10480 1.000 
1803	567	CQW49_RS07445 1.000 	CQW49_07435 1.000 
1804	567	CQW49_RS14395 1.000 	CQW49_14360 1.000 
1805	567	CQW49_RS17130 1.000 	CQW49_17085 1.000 
1806	566	CQW49_RS06045 1.000 	CQW49_06035 1.000 
1807	566	CQW49_RS13360 1.000 	CQW49_13325 1.000 
1808	566	CQW49_RS16000 1.000 	CQW49_15965 1.000 
1809	565	map 1.000 	CQW49_05385 1.000 
1810	565	CQW49_RS07475 1.000 	CQW49_07465 1.000 
1811	565	CQW49_RS15880 1.000 	CQW49_15845 1.000 
1812	565	CQW49_RS15915 1.000 	CQW49_15880 1.000 
1813	564	hisN 1.000 	CQW49_00955 1.000 
1814	564	CQW49_RS10320 1.000 	CQW49_10295 1.000 
1815	564	hpnC 1.000 	CQW49_11740 1.000 
1816	564	CQW49_RS13520 1.000 	CQW49_13485 1.000 
1817	564	CQW49_RS16040 1.000 	CQW49_16005 1.000 
1818	564	CQW49_RS17755 1.000 	CQW49_17700 1.000 
1819	564	CQW49_RS20025 1.000 	CQW49_19960 1.000 
1820	563	CQW49_RS02755 1.000 	CQW49_02745 1.000 
1821	563	CQW49_RS03140 1.000 	CQW49_03130 1.000 
1822	563	CQW49_RS11345 1.000 	CQW49_11315 1.000 
1823	563	cysW 1.000 	CQW49_18480 1.000 
1824	562	CQW49_RS03550 1.000 	CQW49_03540 1.000 
1825	562	CQW49_RS04625 1.000 	CQW49_04620 1.000 
1826	562	CQW49_RS07900 1.000 	CQW49_07890 1.000 
1827	562	CQW49_RS08590 1.000 	CQW49_08580 1.000 
1828	562	CQW49_RS09850 1.000 	CQW49_09830 1.000 
1829	562	CQW49_RS12405 1.000 	CQW49_12370 1.000 
1830	562	CQW49_RS16955 1.000 	CQW49_16910 1.000 
1831	562	CQW49_RS18200 1.000 	CQW49_18140 1.000 
1832	562	CQW49_RS18900 1.000 	CQW49_18840 1.000 
1833	562	CQW49_RS20825 1.000 	CQW49_20750 1.000 
1834	561	CQW49_RS00205 1.000 	CQW49_00205 1.000 
1835	561	CQW49_RS07470 1.000 	CQW49_07460 1.000 
1836	561	CQW49_RS19185 1.000 	CQW49_19125 1.000 
1837	560	uppP 1.000 	CQW49_04285 1.000 
1838	560	CQW49_RS09750 1.000 	CQW49_09730 1.000 
1839	560	CQW49_RS15275 1.000 	CQW49_15240 1.000 
1840	559	CQW49_RS00300 1.000 	CQW49_00300 1.000 
1841	559	CQW49_RS00555 1.000 	CQW49_00555 1.000 
1842	559	CQW49_RS01605 1.000 	CQW49_01600 1.000 
1843	559	CQW49_RS04445 1.000 	CQW49_04440 1.000 
1844	559	CQW49_RS09215 1.000 	CQW49_09195 1.000 
1845	559	CQW49_RS18075 1.000 	CQW49_18015 1.000 
1846	558	CQW49_RS04190 1.000 	CQW49_04180 1.000 
1847	558	CQW49_RS06465 1.000 	CQW49_06455 1.000 
1848	558	CQW49_RS19315 1.000 	CQW49_19260 1.000 
1849	557	cysE 1.000 cysE 1.000 cysE 1.000 cysE 1.000 cysE 1.000 cysE 1.000 cysE 1.000 cysE 1.000 cysE 1.000 	CQW49_12405 1.000 
1850	557	CQW49_RS01870 1.000 	CQW49_01865 1.000 
1851	557	CQW49_RS03330 1.000 	CQW49_03320 1.000 
1852	557	CQW49_RS18600 1.000 	CQW49_18540 1.000 
1853	557	CQW49_RS19825 1.000 	CQW49_19770 1.000 
1854	556	CQW49_RS00730 1.000 	CQW49_00730 1.000 
1855	556	CQW49_RS03135 1.000 	CQW49_03125 1.000 
1856	556	CQW49_RS16890 1.000 	CQW49_16845 1.000 
1857	555	CQW49_RS07905 1.000 	CQW49_07895 1.000 
1858	555	CQW49_RS08970 1.000 	CQW49_08960 1.000 
1859	555	CQW49_RS10855 1.000 	CQW49_10825 1.000 
1860	555	CQW49_RS17915 1.000 	CQW49_17860 1.000 
1861	555	CQW49_RS18095 1.000 	CQW49_18035 1.000 
1862	555	CQW49_RS18695 1.000 	CQW49_18635 1.000 
1863	555	CQW49_RS18910 1.000 	CQW49_18850 1.000 
1864	554	CQW49_RS07140 1.000 	CQW49_07130 1.000 
1865	554	CQW49_RS11210 1.000 	CQW49_11180 1.000 
1866	554	CQW49_RS12785 1.000 	CQW49_12750 1.000 
1867	554	CQW49_RS14320 1.000 	CQW49_14285 1.000 
1868	554	CQW49_RS15580 1.000 	CQW49_15545 1.000 
1869	554	CQW49_RS20390 1.000 	CQW49_20320 1.000 
1870	554	CQW49_RS20765 1.000 	CQW49_20690 1.000 
1871	553	CQW49_RS07340 1.000 	CQW49_07330 1.000 
1872	553	CQW49_RS09120 1.000 	CQW49_09100 1.000 
1873	553	CQW49_RS12245 1.000 	CQW49_12210 1.000 
1874	552	CQW49_RS06680 1.000 	CQW49_06670 1.000 
1875	552	CQW49_RS16270 1.000 	CQW49_16235 1.000 
1876	551	CQW49_RS10885 1.000 	CQW49_10855 1.000 
1877	551	cysT 1.000 	CQW49_18475 1.000 
1878	550	CQW49_RS08660 1.000 	CQW49_08650 1.000 
1879	550	CQW49_RS11760 1.000 	CQW49_11725 1.000 
1880	549	CQW49_RS00195 1.000 	CQW49_00195 1.000 
1881	549	CQW49_RS08795 1.000 	CQW49_08785 1.000 
1882	549	CQW49_RS10565 1.000 	CQW49_10540 1.000 
1883	549	CQW49_RS12560 1.000 	CQW49_12525 1.000 
1884	549	CQW49_RS12875 1.000 	CQW49_12840 1.000 
1885	549	CQW49_RS13580 1.000 	CQW49_13545 1.000 
1886	548	CQW49_RS17690 1.000 	CQW49_17635 1.000 
1887	547	CQW49_RS01610 1.000 	CQW49_01605 1.000 
1888	547	CQW49_RS03145 1.000 	CQW49_03135 1.000 
1889	547	CQW49_RS14735 1.000 	CQW49_14700 1.000 
1890	547	CQW49_RS20565 1.000 	CQW49_20495 1.000 
1891	546	CQW49_RS04975 1.000 	CQW49_04970 1.000 
1892	546	CQW49_RS20840 1.000 	CQW49_20765 1.000 
1893	545	CQW49_RS05950 1.000 	CQW49_05940 1.000 
1894	545	CQW49_RS06515 1.000 	CQW49_06505 1.000 
1895	545	CQW49_RS07135 1.000 	CQW49_07125 1.000 
1896	545	CQW49_RS12720 1.000 	CQW49_12685 1.000 
1897	545	CQW49_RS17845 1.000 	CQW49_17790 1.000 
1898	544	CQW49_RS00565 1.000 	CQW49_00565 1.000 
1899	544	cysQ 1.000 	CQW49_04630 1.000 
1900	544	CQW49_RS06170 1.000 	CQW49_06160 1.000 
1901	544	CQW49_RS11415 1.000 	CQW49_11385 1.000 
1902	544	CQW49_RS12710 1.000 	CQW49_12675 1.000 
1903	544	CQW49_RS14490 1.000 	CQW49_14455 1.000 
1904	544	CQW49_RS16355 1.000 	CQW49_16320 1.000 
1905	544	CQW49_RS19320 1.000 	CQW49_19265 1.000 
1906	543	CQW49_RS08200 1.000 	CQW49_08190 1.000 
1907	542	CQW49_RS12215 1.000 	CQW49_12180 1.000 
1908	542	CQW49_RS13155 1.000 	CQW49_13120 1.000 
1909	542	CQW49_RS20050 1.000 	CQW49_19985 1.000 
1910	541	CQW49_RS05935 1.000 	CQW49_05925 1.000 
1911	541	CQW49_RS12295 1.000 	CQW49_12260 1.000 
1912	540	CQW49_RS00820 1.000 	CQW49_00820 1.000 
1913	540	CQW49_RS00910 1.000 	CQW49_00910 1.000 
1914	540	CQW49_RS06385 1.000 	CQW49_06375 1.000 
1915	540	CQW49_RS07225 1.000 	CQW49_07215 1.000 
1916	540	CQW49_RS20395 1.000 	CQW49_20325 1.000 
1917	539	CQW49_RS02100 1.000 	CQW49_02095 1.000 
1918	539	CQW49_RS08910 1.000 	CQW49_08900 1.000 
1919	539	CQW49_RS10330 1.000 	CQW49_10305 1.000 
1920	539	lepB 1.000 	CQW49_13440 1.000 
1921	537	CQW49_RS00215 1.000 	CQW49_00215 1.000 
1922	537	CQW49_RS12475 1.000 	CQW49_12440 1.000 
1923	537	CQW49_RS18110 1.000 	CQW49_18050 1.000 
1924	536	CQW49_RS04750 1.000 	CQW49_04740 1.000 
1925	536	CQW49_RS05435 1.000 	CQW49_05430 1.000 
1926	536	CQW49_RS12695 1.000 	CQW49_12660 1.000 
1927	536	CQW49_RS16660 1.000 	CQW49_16620 1.000 
1928	536	CQW49_RS19265 1.000 	CQW49_19210 1.000 
1929	535	pssA 1.000 	CQW49_03330 1.000 
1930	535	CQW49_RS09410 1.000 	CQW49_09390 1.000 
1931	535	CQW49_RS16975 1.000 	CQW49_16930 1.000 
1932	534	CQW49_RS05360 1.000 	CQW49_05355 1.000 
1933	534	CQW49_RS06205 1.000 	CQW49_06195 1.000 
1934	534	CQW49_RS09340 1.000 	CQW49_09320 1.000 
1935	534	CQW49_RS14750 1.000 	CQW49_14715 1.000 
1936	534	CQW49_RS20245 1.000 	CQW49_20175 1.000 
1937	533	CQW49_RS10285 1.000 CQW49_RS01220 1.000 	CQW49_10260 1.000 CQW49_01215 1.000 
1938	533	CQW49_RS05285 1.000 	CQW49_05280 1.000 
1939	532	CQW49_RS10280 1.000 CQW49_RS01225 1.000 	CQW49_10255 1.000 CQW49_01220 1.000 
1940	532	CQW49_RS17435 1.000 	CQW49_17385 1.000 
1941	532	CQW49_RS19235 1.000 	CQW49_19180 1.000 
1942	531	CQW49_RS08470 1.000 	CQW49_08460 1.000 
1943	531	CQW49_RS12985 1.000 	CQW49_12950 1.000 
1944	530	CQW49_RS09250 1.000 	CQW49_09230 1.000 
1945	530	CQW49_RS09680 1.000 	CQW49_09660 1.000 
1946	530	CQW49_RS14715 1.000 	CQW49_14680 1.000 
1947	530	CQW49_RS16275 1.000 	CQW49_16240 1.000 
1948	529	CQW49_RS15030 1.000 	CQW49_14995 1.000 
1949	529	CQW49_RS15165 1.000 	CQW49_15130 1.000 
1950	529	CQW49_RS15945 1.000 	CQW49_15910 1.000 
1951	529	CQW49_RS17650 1.000 	CQW49_17595 1.000 
1952	529	CQW49_RS20560 1.000 	CQW49_20490 1.000 
1953	528	CQW49_RS02230 1.000 	CQW49_02225 1.000 
1954	527	CQW49_RS01620 1.000 	CQW49_01615 1.000 
1955	527	CQW49_RS06545 1.000 	CQW49_06535 1.000 
1956	527	CQW49_RS12415 1.000 	CQW49_12380 1.000 
1957	527	CQW49_RS16280 1.000 	CQW49_16245 1.000 
1958	526	CQW49_RS03850 1.000 	CQW49_03840 1.000 
1959	525	CQW49_RS02880 1.000 	CQW49_02870 1.000 
1960	525	CQW49_RS18025 1.000 	CQW49_17965 1.000 
1961	525	CQW49_RS20435 1.000 	CQW49_20365 1.000 
1962	524	CQW49_RS02735 1.000 	CQW49_02725 1.000 
1963	524	CQW49_RS05940 1.000 	CQW49_05930 1.000 
1964	524	minD 1.000 	CQW49_11435 1.000 
1965	524	CQW49_RS16400 1.000 	CQW49_16365 1.000 
1966	524	CQW49_RS17565 1.000 	CQW49_17510 1.000 
1967	523	CQW49_RS01160 1.000 	CQW49_01155 1.000 
1968	523	CQW49_RS17775 1.000 	CQW49_17720 1.000 
1969	522	xth 1.000 xth 1.000 xth 1.000 xth 1.000 	CQW49_20530 1.000 
1970	522	CQW49_RS02240 1.000 	CQW49_02235 1.000 
1971	522	CQW49_RS13655 1.000 	CQW49_13620 1.000 
1972	522	CQW49_RS17345 1.000 	CQW49_17295 1.000 
1973	522	CQW49_RS18625 1.000 	CQW49_18565 1.000 
1974	521	CQW49_RS01985 1.000 	CQW49_01980 1.000 
1975	521	CQW49_RS13570 1.000 	CQW49_13535 1.000 
1976	520	CQW49_RS03410 1.000 	CQW49_03395 1.000 
1977	520	CQW49_RS10390 1.000 	CQW49_10365 1.000 
1978	520	CQW49_RS10715 1.000 	CQW49_10685 1.000 
1979	520	thiD 1.000 	CQW49_13110 1.000 
1980	520	CQW49_RS13295 1.000 	CQW49_13260 1.000 
1981	519	CQW49_RS02885 1.000 	CQW49_02875 1.000 
1982	519	CQW49_RS03235 1.000 	CQW49_03225 1.000 
1983	519	CQW49_RS03360 1.000 	CQW49_03350 1.000 
1984	519	CQW49_RS09075 1.000 	CQW49_09060 1.000 
1985	519	CQW49_RS21295 1.000 	CQW49_21220 1.000 
1986	518	CQW49_RS15980 1.000 	CQW49_15945 1.000 
1987	518	cpaB 1.000 	CQW49_17350 1.000 
1988	517	CQW49_RS02615 1.000 	CQW49_02605 1.000 
1989	517	CQW49_RS14295 1.000 	CQW49_14260 1.000 
1990	517	CQW49_RS19180 1.000 	CQW49_19120 1.000 
1991	516	CQW49_RS09650 1.000 	CQW49_09630 1.000 
1992	516	CQW49_RS10015 1.000 	CQW49_09990 1.000 
1993	516	CQW49_RS14105 1.000 	CQW49_14070 1.000 
1994	516	CQW49_RS15380 1.000 	CQW49_15345 1.000 
1995	516	CQW49_RS16315 1.000 	CQW49_16280 1.000 
1996	516	CQW49_RS18590 1.000 	CQW49_18530 1.000 
1997	516	gloB 1.000 	CQW49_21005 1.000 
1998	515	CQW49_RS00085 1.000 	CQW49_00085 1.000 
1999	515	cobM 1.000 	CQW49_09620 1.000 
2000	515	CQW49_RS12205 1.000 	CQW49_12170 1.000 
2001	515	CQW49_RS12615 1.000 	CQW49_12580 1.000 
2002	515	CQW49_RS15065 1.000 	CQW49_15030 1.000 
2003	515	CQW49_RS16100 1.000 	CQW49_16065 1.000 
2004	514	CQW49_RS18195 1.000 	CQW49_18135 1.000 
2005	514	CQW49_RS20150 1.000 	CQW49_20085 1.000 
2006	513	CQW49_RS00570 1.000 	CQW49_00570 1.000 
2007	513	CQW49_RS06295 1.000 	CQW49_06285 1.000 
2008	513	CQW49_RS13065 1.000 	CQW49_13030 1.000 
2009	513	CQW49_RS13765 1.000 	CQW49_13730 1.000 
2010	513	CQW49_RS15815 1.000 	CQW49_15780 1.000 
2011	512	CQW49_RS00495 1.000 	CQW49_00495 1.000 
2012	512	kdsB 1.000 	CQW49_04775 1.000 
2013	512	CQW49_RS21250 1.000 	CQW49_21175 1.000 
2014	511	CQW49_RS00445 1.000 	CQW49_00445 1.000 
2015	511	CQW49_RS01550 1.000 	CQW49_01545 1.000 
2016	511	CQW49_RS10105 1.000 	CQW49_10080 1.000 
2017	511	CQW49_RS19640 1.000 	CQW49_19585 1.000 
2018	510	CQW49_RS04340 1.000 	CQW49_04335 1.000 
2019	510	CQW49_RS08960 1.000 	CQW49_08950 1.000 
2020	510	CQW49_RS11750 1.000 	CQW49_11715 1.000 
2021	509	panB 1.000 	CQW49_13525 1.000 
2022	509	CQW49_RS15675 1.000 	CQW49_15640 1.000 
2023	509	CQW49_RS17530 1.000 	CQW49_17475 1.000 
2024	508	CQW49_RS03130 1.000 	CQW49_03120 1.000 
2025	508	CQW49_RS03385 1.000 	CQW49_03370 1.000 
2026	508	CQW49_RS05035 1.000 	CQW49_05030 1.000 
2027	508	CQW49_RS08830 1.000 	CQW49_08820 1.000 
2028	508	CQW49_RS11460 1.000 	CQW49_11430 1.000 
2029	508	CQW49_RS12435 1.000 	CQW49_12400 1.000 
2030	508	pstA 1.000 	CQW49_15940 1.000 
2031	508	CQW49_RS18190 1.000 	CQW49_18130 1.000 
2032	508	CQW49_RS18870 1.000 	CQW49_18810 1.000 
2033	507	modA 1.000 modA 1.000 	CQW49_10670 1.000 
2034	507	CQW49_RS04180 1.000 	CQW49_04170 1.000 
2035	507	CQW49_RS06990 1.000 	CQW49_06980 1.000 
2036	507	CQW49_RS07010 1.000 	CQW49_07000 1.000 
2037	507	CQW49_RS07020 1.000 	CQW49_07010 1.000 
2038	507	CQW49_RS10790 1.000 	CQW49_10760 1.000 
2039	507	CQW49_RS15405 1.000 	CQW49_15370 1.000 
2040	506	CQW49_RS00345 1.000 	CQW49_00345 1.000 
2041	506	CQW49_RS07640 1.000 	CQW49_07630 1.000 
2042	506	CQW49_RS20775 1.000 	CQW49_20700 1.000 
2043	505	CQW49_RS02195 1.000 	CQW49_02190 1.000 
2044	505	CQW49_RS02270 1.000 	CQW49_02265 1.000 
2045	505	cybH 1.000 	CQW49_03515 1.000 
2046	505	CQW49_RS17615 1.000 	CQW49_17560 1.000 
2047	505	CQW49_RS18490 1.000 	CQW49_18430 1.000 
2048	505	flgG 1.000 	CQW49_18760 1.000 
2049	504	CQW49_RS02110 1.000 	CQW49_02105 1.000 
2050	504	CQW49_RS04830 1.000 	CQW49_04820 1.000 
2051	504	CQW49_RS10255 1.000 	CQW49_10230 1.000 
2052	504	CQW49_RS12160 1.000 	CQW49_12125 1.000 
2053	503	CQW49_RS00810 1.000 	CQW49_00810 1.000 
2054	503	CQW49_RS02800 1.000 	CQW49_02790 1.000 
2055	503	CQW49_RS17140 1.000 	CQW49_17095 1.000 
2056	503	CQW49_RS19940 1.000 	CQW49_19875 1.000 
2057	502	CQW49_RS06420 1.000 	CQW49_06410 1.000 
2058	502	CQW49_RS10035 1.000 	CQW49_10010 1.000 
2059	502	CQW49_RS17480 1.000 	CQW49_17425 1.000 
2060	501	CQW49_RS07345 1.000 	CQW49_07335 1.000 
2061	501	folP 1.000 	CQW49_10270 1.000 
2062	501	CQW49_RS20935 1.000 	CQW49_20860 1.000 
2063	501	CQW49_RS21325 1.000 	CQW49_21250 1.000 
2064	500	tatC 1.000 	CQW49_02200 1.000 
2065	500	CQW49_RS06435 1.000 	CQW49_06425 1.000 
2066	499	CQW49_RS04840 1.000 	CQW49_04830 1.000 
2067	499	CQW49_RS12790 1.000 	CQW49_12755 1.000 
2068	499	CQW49_RS20575 1.000 	CQW49_20505 1.000 
2069	497	CQW49_RS06430 1.000 	CQW49_06420 1.000 
2070	497	CQW49_RS06555 1.000 	CQW49_06545 1.000 
2071	497	CQW49_RS17890 1.000 	CQW49_17835 1.000 
2072	497	CQW49_RS19545 1.000 	CQW49_19490 1.000 
2073	496	CQW49_RS11000 1.000 	CQW49_10970 1.000 
2074	495	CQW49_RS03910 1.000 	CQW49_03900 1.000 
2075	495	CQW49_RS04860 1.000 	CQW49_04850 1.000 
2076	495	CQW49_RS14440 1.000 	CQW49_14405 1.000 
2077	495	CQW49_RS18130 1.000 	CQW49_18070 1.000 
2078	494	CQW49_RS11745 1.000 	CQW49_11710 1.000 
2079	494	CQW49_RS12200 1.000 	CQW49_12165 1.000 
2080	494	CQW49_RS18375 1.000 	CQW49_18315 1.000 
2081	493	otsB 1.000 otsB 1.000 otsB 1.000 otsB 1.000 	CQW49_12970 1.000 
2082	493	CQW49_RS04835 1.000 	CQW49_04825 1.000 
2083	493	CQW49_RS05880 1.000 	CQW49_05870 1.000 
2084	493	CQW49_RS06925 1.000 	CQW49_06915 1.000 
2085	493	CQW49_RS10490 1.000 	CQW49_10465 1.000 
2086	493	CQW49_RS10950 1.000 	CQW49_10920 1.000 
2087	493	CQW49_RS13465 1.000 	CQW49_13430 1.000 
2088	493	CQW49_RS16175 1.000 	CQW49_16140 1.000 
2089	493	CQW49_RS16200 1.000 	CQW49_16165 1.000 
2090	493	CQW49_RS16945 1.000 	CQW49_16900 1.000 
2091	493	CQW49_RS19225 1.000 	CQW49_19170 1.000 
2092	493	CQW49_RS21140 1.000 	CQW49_21065 1.000 
2093	492	CQW49_RS17135 1.000 	CQW49_17090 1.000 
2094	491	CQW49_RS09625 1.000 	CQW49_09605 1.000 
2095	491	lptC 1.000 	CQW49_11995 1.000 
2096	491	CQW49_RS12290 1.000 	CQW49_12255 1.000 
2097	490	CQW49_RS03290 1.000 	CQW49_03280 1.000 
2098	490	CQW49_RS06560 1.000 	CQW49_06550 1.000 
2099	490	CQW49_RS07850 1.000 	CQW49_07840 1.000 
2100	490	CQW49_RS13355 1.000 	CQW49_13320 1.000 
2101	489	CQW49_RS11170 1.000 	CQW49_11140 1.000 
2102	489	CQW49_RS16065 1.000 	CQW49_16030 1.000 
2103	488	sufC 1.000 	CQW49_01405 1.000 
2104	488	CQW49_RS07780 1.000 	CQW49_07770 1.000 
2105	488	CQW49_RS11375 1.000 	CQW49_11345 1.000 
2106	488	CQW49_RS11890 1.000 	CQW49_11855 1.000 
2107	488	CQW49_RS13495 1.000 	CQW49_13460 1.000 
2108	488	CQW49_RS15400 1.000 	CQW49_15365 1.000 
2109	488	CQW49_RS16240 1.000 	CQW49_16205 1.000 
2110	488	CQW49_RS21085 1.000 	CQW49_21010 1.000 
2111	487	CQW49_RS00735 1.000 	CQW49_00735 1.000 
2112	487	CQW49_RS01540 1.000 	CQW49_01535 1.000 
2113	487	CQW49_RS20295 1.000 	CQW49_20225 1.000 
2114	487	CQW49_RS20915 1.000 	CQW49_20840 1.000 
2115	486	CQW49_RS08035 1.000 	CQW49_08025 1.000 
2116	486	queC 1.000 	CQW49_10130 1.000 
2117	485	CQW49_RS14765 1.000 CQW49_RS08215 1.000 	CQW49_14730 1.000 CQW49_23935 1.000 CQW49_08205 1.000 
2118	485	CQW49_RS06790 1.000 	CQW49_06780 1.000 
2119	485	CQW49_RS06915 1.000 	CQW49_06905 1.000 
2120	485	CQW49_RS13990 1.000 	CQW49_13955 1.000 
2121	485	CQW49_RS15370 1.000 	CQW49_15335 1.000 
2122	485	CQW49_RS15540 1.000 	CQW49_15505 1.000 
2123	485	phoB 1.000 	CQW49_15955 1.000 
2124	485	CQW49_RS17590 1.000 	CQW49_17535 1.000 
2125	485	CQW49_RS19775 1.000 	CQW49_19720 1.000 
2126	484	CQW49_RS02760 1.000 	CQW49_02750 1.000 
2127	484	CQW49_RS10550 1.000 	CQW49_10525 1.000 
2128	484	CQW49_RS12880 1.000 	CQW49_12845 1.000 
2129	484	CQW49_RS13770 1.000 	CQW49_13735 1.000 
2130	483	CQW49_RS00320 1.000 	CQW49_00320 1.000 
2131	483	CQW49_RS01360 1.000 	CQW49_01355 1.000 
2132	483	cobJ 1.000 	CQW49_09600 1.000 
2133	483	CQW49_RS11900 1.000 	CQW49_11865 1.000 
2134	483	CQW49_RS13575 1.000 	CQW49_13540 1.000 
2135	483	CQW49_RS13945 1.000 	CQW49_13910 1.000 
2136	483	CQW49_RS17625 1.000 	CQW49_17570 1.000 
2137	483	CQW49_RS20055 1.000 	CQW49_19990 1.000 
2138	482	CQW49_RS05920 1.000 	CQW49_05910 1.000 
2139	482	CQW49_RS09675 1.000 	CQW49_09655 1.000 
2140	482	CQW49_RS19325 1.000 	CQW49_19270 1.000 
2141	482	CQW49_RS20800 1.000 	CQW49_20725 1.000 
2142	481	CQW49_RS15925 1.000 	CQW49_15890 1.000 
2143	480	CQW49_RS08255 1.000 	CQW49_08245 1.000 
2144	480	cobI 1.000 	CQW49_09595 1.000 
2145	480	CQW49_RS16990 1.000 	CQW49_16945 1.000 
2146	480	CQW49_RS18270 1.000 	CQW49_18210 1.000 
2147	479	CQW49_RS18680 1.000 	CQW49_18620 1.000 
2148	479	CQW49_RS20590 1.000 	CQW49_20520 1.000 
2149	478	CQW49_RS01060 1.000 	CQW49_01060 1.000 
2150	478	CQW49_RS05210 1.000 	CQW49_05205 1.000 
2151	478	CQW49_RS15930 1.000 	CQW49_15895 1.000 
2152	478	CQW49_RS20980 1.000 	CQW49_20905 1.000 
2153	477	CQW49_RS04155 1.000 	CQW49_04145 1.000 
2154	477	hisA 1.000 	CQW49_07615 1.000 
2155	477	CQW49_RS12650 1.000 	CQW49_12615 1.000 
2156	477	CQW49_RS12675 1.000 	CQW49_12640 1.000 
2157	477	CQW49_RS15425 1.000 	CQW49_15390 1.000 
2158	477	CQW49_RS17095 1.000 	CQW49_17050 1.000 
2159	477	CQW49_RS17365 1.000 	CQW49_17315 1.000 
2160	477	CQW49_RS18005 1.000 	CQW49_17950 1.000 
2161	477	CQW49_RS18835 1.000 	CQW49_18775 1.000 
2162	476	CQW49_RS03935 1.000 	CQW49_03925 1.000 
2163	476	CQW49_RS05740 1.000 	CQW49_05730 1.000 
2164	476	CQW49_RS08630 1.000 	CQW49_08620 1.000 
2165	476	CQW49_RS14595 1.000 	CQW49_14560 1.000 
2166	476	CQW49_RS19280 1.000 	CQW49_19225 1.000 
2167	475	CQW49_RS06060 1.000 	CQW49_06050 1.000 
2168	475	CQW49_RS08620 1.000 	CQW49_08610 1.000 
2169	475	CQW49_RS09170 1.000 	CQW49_09150 1.000 
2170	475	CQW49_RS09725 1.000 	CQW49_09705 1.000 
2171	475	CQW49_RS11060 1.000 	CQW49_11030 1.000 
2172	475	CQW49_RS17000 1.000 	CQW49_16955 1.000 
2173	475	CQW49_RS19095 1.000 	CQW49_19035 1.000 
2174	475	CQW49_RS21090 1.000 	CQW49_21015 1.000 
2175	474	CQW49_RS00225 1.000 	CQW49_00225 1.000 
2176	474	CQW49_RS19205 1.000 	CQW49_19145 1.000 
2177	474	CQW49_RS19810 1.000 	CQW49_19755 1.000 
2178	474	CQW49_RS20300 1.000 	CQW49_20230 1.000 
2179	473	tolQ 1.000 	CQW49_00720 1.000 
2180	473	CQW49_RS00890 1.000 	CQW49_00890 1.000 
2181	473	CQW49_RS01980 1.000 	CQW49_01975 1.000 
2182	473	CQW49_RS02415 1.000 	CQW49_02405 1.000 
2183	473	CQW49_RS10520 1.000 	CQW49_10495 1.000 
2184	473	CQW49_RS11570 1.000 	CQW49_11535 1.000 
2185	473	CQW49_RS16590 1.000 	CQW49_16550 1.000 
2186	473	CQW49_RS18030 1.000 	CQW49_17970 1.000 
2187	472	CQW49_RS01370 1.000 	CQW49_01365 1.000 
2188	472	CQW49_RS05715 1.000 	CQW49_05705 1.000 
2189	472	CQW49_RS10095 1.000 	CQW49_10070 1.000 
2190	472	dnaQ 1.000 	CQW49_12800 1.000 
2191	472	CQW49_RS17735 1.000 	CQW49_17680 1.000 
2192	472	CQW49_RS18395 1.000 	CQW49_18335 1.000 
2193	471	CQW49_RS00410 1.000 	CQW49_00410 1.000 
2194	471	CQW49_RS01325 1.000 	CQW49_01320 1.000 
2195	471	CQW49_RS05385 1.000 	CQW49_05380 1.000 
2196	471	CQW49_RS17030 1.000 	CQW49_16985 1.000 
2197	471	CQW49_RS17800 1.000 	CQW49_17745 1.000 
2198	470	CQW49_RS02320 1.000 	CQW49_02315 1.000 
2199	470	CQW49_RS03825 1.000 	CQW49_03815 1.000 
2200	470	scpB 1.000 	CQW49_06190 1.000 
2201	470	CQW49_RS06520 1.000 	CQW49_06510 1.000 
2202	470	CQW49_RS17115 1.000 	CQW49_17070 1.000 
2203	470	CQW49_RS17560 1.000 	CQW49_17505 1.000 
2204	470	CQW49_RS17680 1.000 	CQW49_17625 1.000 
2205	469	CQW49_RS00315 1.000 	CQW49_00315 1.000 
2206	469	CQW49_RS15290 1.000 	CQW49_15255 1.000 
2207	469	CQW49_RS16185 1.000 	CQW49_16150 1.000 
2208	468	CQW49_RS03890 1.000 	CQW49_03880 1.000 
2209	468	CQW49_RS06400 1.000 	CQW49_06390 1.000 
2210	468	CQW49_RS09175 1.000 	CQW49_09155 1.000 
2211	468	CQW49_RS13760 1.000 	CQW49_13725 1.000 
2212	467	CQW49_RS01730 1.000 	CQW49_01725 1.000 
2213	467	CQW49_RS09670 1.000 	CQW49_09650 1.000 
2214	466	CQW49_RS00545 1.000 	CQW49_00545 1.000 
2215	466	bluB 1.000 	CQW49_01800 1.000 
2216	466	CQW49_RS13840 1.000 	CQW49_13805 1.000 
2217	466	CQW49_RS18040 1.000 	CQW49_17980 1.000 
2218	466	flgF 1.000 	CQW49_18715 1.000 
2219	465	CQW49_RS04735 1.000 	CQW49_04725 1.000 
2220	465	CQW49_RS10400 1.000 	CQW49_10375 1.000 
2221	465	CQW49_RS11180 1.000 	CQW49_11150 1.000 
2222	465	CQW49_RS11840 1.000 	CQW49_11805 1.000 
2223	465	CQW49_RS13020 1.000 	CQW49_12985 1.000 
2224	465	phoU 1.000 	CQW49_15950 1.000 
2225	465	fliP 1.000 	CQW49_19765 1.000 
2226	464	CQW49_RS05410 1.000 	CQW49_05405 1.000 
2227	464	CQW49_RS06590 1.000 	CQW49_06575 1.000 
2228	464	CQW49_RS10945 1.000 	CQW49_10915 1.000 
2229	464	CQW49_RS13445 1.000 	CQW49_13410 1.000 
2230	463	CQW49_RS03335 1.000 	CQW49_03325 1.000 
2231	463	CQW49_RS11430 1.000 	CQW49_11400 1.000 
2232	463	CQW49_RS11800 1.000 	CQW49_11765 1.000 
2233	462	CQW49_RS01995 1.000 	CQW49_01990 1.000 
2234	462	CQW49_RS10380 1.000 	CQW49_10355 1.000 
2235	462	CQW49_RS12330 1.000 	CQW49_12295 1.000 
2236	462	rnc 1.000 	CQW49_13445 1.000 
2237	462	CQW49_RS17210 1.000 	CQW49_17165 1.000 
2238	462	CQW49_RS18365 1.000 	CQW49_18305 1.000 
2239	462	CQW49_RS20035 1.000 	CQW49_19970 1.000 
2240	462	CQW49_RS20550 1.000 	CQW49_20480 1.000 
2241	461	trbJ 1.000 trbJ 1.000 trbJ 1.000 trbJ 1.000 	CQW49_14955 1.000 
2242	461	CQW49_RS14350 1.000 	CQW49_14315 1.000 
2243	461	CQW49_RS20175 1.000 	CQW49_20110 1.000 
2244	460	CQW49_RS00500 1.000 	CQW49_00500 1.000 
2245	460	CQW49_RS01425 1.000 	CQW49_01420 1.000 
2246	460	CQW49_RS02955 1.000 	CQW49_02945 1.000 
2247	460	CQW49_RS06135 1.000 	CQW49_06125 1.000 
2248	460	CQW49_RS08410 1.000 	CQW49_08400 1.000 
2249	460	CQW49_RS08455 1.000 	CQW49_08445 1.000 
2250	460	CQW49_RS11860 1.000 	CQW49_11825 1.000 
2251	460	CQW49_RS14160 1.000 	CQW49_14125 1.000 
2252	459	CQW49_RS14975 1.000 CQW49_RS14665 1.000 	CQW49_14940 1.000 CQW49_14630 1.000 
2253	459	CQW49_RS08465 1.000 	CQW49_08455 1.000 
2254	459	CQW49_RS15420 1.000 	CQW49_15385 1.000 
2255	458	CQW49_RS00835 1.000 	CQW49_00835 1.000 
2256	458	CQW49_RS01735 1.000 	CQW49_01730 1.000 
2257	458	CQW49_RS02515 1.000 	CQW49_02505 1.000 
2258	458	CQW49_RS08695 1.000 	CQW49_08685 1.000 
2259	458	CQW49_RS13035 1.000 	CQW49_13000 1.000 
2260	458	CQW49_RS17160 1.000 	CQW49_17115 1.000 
2261	458	thyX 1.000 	CQW49_18435 1.000 
2262	457	CQW49_RS00025 1.000 	CQW49_00025 1.000 
2263	457	CQW49_RS08595 1.000 	CQW49_08585 1.000 
2264	457	CQW49_RS16550 1.000 	CQW49_16510 1.000 
2265	456	fixJ 1.000 fixJ 1.000 fixJ 1.000 fixJ 1.000 fixJ 1.000 fixJ 1.000 fixJ 1.000 fixJ 1.000 fixJ 1.000 	CQW49_19420 1.000 
2266	456	nth 1.000 	CQW49_08995 1.000 
2267	456	CQW49_RS12370 1.000 	CQW49_12335 1.000 
2268	456	CQW49_RS12780 1.000 	CQW49_12745 1.000 
2269	456	CQW49_RS14355 1.000 	CQW49_14320 1.000 
2270	456	CQW49_RS18615 1.000 	CQW49_18555 1.000 
2271	456	CQW49_RS19605 1.000 	CQW49_19550 1.000 
2272	455	CQW49_RS00220 1.000 	CQW49_00220 1.000 
2273	455	CQW49_RS00275 1.000 	CQW49_00275 1.000 
2274	455	CQW49_RS05675 1.000 	CQW49_05665 1.000 
2275	455	CQW49_RS07325 1.000 	CQW49_07315 1.000 
2276	455	CQW49_RS14720 1.000 	CQW49_14685 1.000 
2277	454	CQW49_RS01615 1.000 	CQW49_01610 1.000 
2278	454	CQW49_RS09730 1.000 	CQW49_09710 1.000 
2279	454	CQW49_RS14275 1.000 	CQW49_14240 1.000 
2280	454	CQW49_RS15635 1.000 	CQW49_15600 1.000 
2281	453	CQW49_RS00825 1.000 	CQW49_00825 1.000 
2282	453	CQW49_RS01530 1.000 	CQW49_01525 1.000 
2283	453	CQW49_RS03425 1.000 	CQW49_03410 1.000 
2284	453	CQW49_RS03430 1.000 	CQW49_03415 1.000 
2285	453	CQW49_RS09275 1.000 	CQW49_09255 1.000 
2286	453	CQW49_RS11370 1.000 	CQW49_11340 1.000 
2287	453	CQW49_RS12605 1.000 	CQW49_12570 1.000 
2288	452	CQW49_RS02865 1.000 	CQW49_02855 1.000 
2289	452	CQW49_RS04260 1.000 	CQW49_04250 1.000 
2290	452	CQW49_RS09100 1.000 	CQW49_09080 1.000 
2291	452	CQW49_RS12850 1.000 	CQW49_12815 1.000 
2292	451	CQW49_RS04540 1.000 	CQW49_04535 1.000 
2293	451	gph 1.000 	CQW49_14220 1.000 
2294	451	CQW49_RS20320 1.000 	CQW49_20250 1.000 
2295	450	CQW49_RS03975 1.000 	CQW49_03965 1.000 
2296	450	CQW49_RS11980 1.000 	CQW49_11945 1.000 
2297	450	CQW49_RS17880 1.000 	CQW49_17825 1.000 
2298	450	CQW49_RS18305 1.000 	CQW49_18245 1.000 
2299	450	CQW49_RS20620 1.000 	CQW49_20550 1.000 
2300	449	CQW49_RS21275 1.000 	CQW49_21200 1.000 
2301	448	CQW49_RS02045 1.000 	CQW49_02040 1.000 
2302	448	CQW49_RS03765 1.000 	CQW49_03755 1.000 
2303	448	CQW49_RS05140 1.000 	CQW49_05135 1.000 
2304	448	CQW49_RS17050 1.000 	CQW49_17005 1.000 
2305	448	CQW49_RS18330 1.000 	CQW49_18270 1.000 
2306	446	CQW49_RS00115 1.000 	CQW49_00115 1.000 
2307	446	CQW49_RS00510 1.000 	CQW49_00510 1.000 
2308	446	CQW49_RS02035 1.000 	CQW49_02030 1.000 
2309	446	CQW49_RS13505 1.000 	CQW49_13470 1.000 
2310	446	CQW49_RS16450 1.000 	CQW49_16415 1.000 
2311	446	CQW49_RS17545 1.000 	CQW49_17490 1.000 
2312	445	CQW49_RS00105 1.000 	CQW49_00105 1.000 
2313	445	CQW49_RS02815 1.000 	CQW49_02805 1.000 
2314	445	CQW49_RS08240 1.000 	CQW49_08230 1.000 
2315	445	CQW49_RS09830 1.000 	CQW49_09810 1.000 
2316	445	CQW49_RS10760 1.000 	CQW49_10730 1.000 
2317	445	CQW49_RS14775 1.000 	CQW49_14740 1.000 
2318	445	CQW49_RS17410 1.000 	CQW49_17360 1.000 
2319	445	CQW49_RS19490 1.000 	CQW49_19435 1.000 
2320	444	CQW49_RS10625 1.000 	CQW49_10595 1.000 
2321	444	CQW49_RS15995 1.000 	CQW49_15960 1.000 
2322	444	CQW49_RS16830 1.000 	CQW49_16790 1.000 
2323	444	mtnC 1.000 	CQW49_20655 1.000 
2324	443	CQW49_RS02190 1.000 	CQW49_02185 1.000 
2325	443	CQW49_RS04895 1.000 	CQW49_04885 1.000 
2326	443	CQW49_RS05570 1.000 	CQW49_05560 1.000 
2327	443	CQW49_RS07270 1.000 	CQW49_07260 1.000 
2328	443	CQW49_RS10460 1.000 	CQW49_10435 1.000 
2329	443	CQW49_RS20790 1.000 	CQW49_20715 1.000 
2330	442	CQW49_RS03095 1.000 	CQW49_03085 1.000 
2331	442	CQW49_RS06655 1.000 	CQW49_06645 1.000 
2332	442	CQW49_RS18445 1.000 	CQW49_18385 1.000 
2333	442	CQW49_RS19800 1.000 	CQW49_19745 1.000 
2334	441	CQW49_RS04870 1.000 	CQW49_04860 1.000 
2335	441	CQW49_RS07835 1.000 	CQW49_07825 1.000 
2336	441	CQW49_RS08980 1.000 	CQW49_08970 1.000 
2337	441	CQW49_RS10555 1.000 	CQW49_10530 1.000 
2338	441	CQW49_RS10905 1.000 	CQW49_10875 1.000 
2339	441	CQW49_RS15690 1.000 	CQW49_15655 1.000 
2340	441	CQW49_RS18685 1.000 	CQW49_18625 1.000 
2341	441	CQW49_RS20925 1.000 	CQW49_20850 1.000 
2342	440	CQW49_RS00125 1.000 	CQW49_00125 1.000 
2343	440	CQW49_RS04115 1.000 	CQW49_04105 1.000 
2344	440	CQW49_RS05705 1.000 	CQW49_05695 1.000 
2345	440	CQW49_RS07865 1.000 	CQW49_07855 1.000 
2346	440	CQW49_RS10825 1.000 	CQW49_10795 1.000 
2347	439	tsaB 1.000 	CQW49_05900 1.000 
2348	439	CQW49_RS09420 1.000 	CQW49_09400 1.000 
2349	439	CQW49_RS15625 1.000 	CQW49_15590 1.000 
2350	438	CQW49_RS03275 1.000 	CQW49_03265 1.000 
2351	438	CQW49_RS07390 1.000 	CQW49_07380 1.000 
2352	438	CQW49_RS07620 1.000 	CQW49_07610 1.000 
2353	438	CQW49_RS16560 1.000 	CQW49_16520 1.000 
2354	437	CQW49_RS07360 1.000 	CQW49_07350 1.000 
2355	436	CQW49_RS19465 1.000 CQW49_RS00135 1.000 	CQW49_19410 1.000 CQW49_00135 1.000 
2356	436	atpB 1.000 	CQW49_00535 1.000 
2357	436	CQW49_RS07065 1.000 	CQW49_07055 1.000 
2358	436	CQW49_RS13605 1.000 	CQW49_13570 1.000 
2359	436	CQW49_RS19835 1.000 	CQW49_19780 1.000 
2360	435	CQW49_RS04765 1.000 	CQW49_04755 1.000 
2361	435	CQW49_RS14915 1.000 	CQW49_14880 1.000 
2362	435	queE 1.000 	CQW49_17760 1.000 
2363	434	CQW49_RS02000 1.000 	CQW49_01995 1.000 
2364	434	rsmG 1.000 	CQW49_12760 1.000 
2365	434	CQW49_RS13635 1.000 	CQW49_13600 1.000 
2366	434	CQW49_RS16090 1.000 	CQW49_16055 1.000 
2367	434	CQW49_RS16925 1.000 	CQW49_16880 1.000 
2368	434	CQW49_RS18430 1.000 	CQW49_18370 1.000 
2369	433	CQW49_RS07670 1.000 	CQW49_07660 1.000 
2370	433	CQW49_RS08510 1.000 	CQW49_08500 1.000 
2371	433	CQW49_RS08570 1.000 	CQW49_08560 1.000 
2372	433	CQW49_RS14940 1.000 	CQW49_14905 1.000 
2373	433	CQW49_RS15315 1.000 	CQW49_15280 1.000 
2374	432	CQW49_RS01830 1.000 	CQW49_01825 1.000 
2375	432	CQW49_RS04330 1.000 	CQW49_04325 1.000 
2376	432	CQW49_RS07215 1.000 	CQW49_07205 1.000 
2377	432	CQW49_RS08365 1.000 	CQW49_08355 1.000 
2378	432	CQW49_RS13215 1.000 	CQW49_13180 1.000 
2379	431	CQW49_RS03110 1.000 	CQW49_03100 1.000 
2380	431	CQW49_RS13590 1.000 	CQW49_13555 1.000 
2381	431	CQW49_RS13980 1.000 	CQW49_13945 1.000 
2382	430	CQW49_RS00655 1.000 	CQW49_00655 1.000 
2383	430	CQW49_RS00695 1.000 	CQW49_00695 1.000 
2384	430	CQW49_RS04405 1.000 	CQW49_04400 1.000 
2385	430	CQW49_RS11950 1.000 	CQW49_11915 1.000 
2386	430	CQW49_RS12895 1.000 	CQW49_12860 1.000 
2387	430	CQW49_RS17700 1.000 	CQW49_17645 1.000 
2388	429	CQW49_RS04665 1.000 	CQW49_04655 1.000 
2389	429	CQW49_RS05845 1.000 	CQW49_05835 1.000 
2390	429	CQW49_RS11935 1.000 	CQW49_11900 1.000 
2391	428	CQW49_RS03780 1.000 	CQW49_03770 1.000 
2392	428	CQW49_RS17230 1.000 	CQW49_17185 1.000 
2393	427	CQW49_RS00395 1.000 	CQW49_00395 1.000 
2394	427	CQW49_RS04430 1.000 	CQW49_04425 1.000 
2395	427	CQW49_RS07430 1.000 	CQW49_07420 1.000 
2396	427	CQW49_RS16125 1.000 	CQW49_16090 1.000 
2397	427	CQW49_RS21130 1.000 	CQW49_21055 1.000 
2398	426	CQW49_RS15560 1.000 	CQW49_15525 1.000 
2399	426	rdgB 1.000 	CQW49_18780 1.000 
2400	425	ftsE 1.000 	CQW49_01965 1.000 
2401	425	ccmB 1.000 	CQW49_11795 1.000 
2402	425	CQW49_RS14330 1.000 	CQW49_14295 1.000 
2403	424	CQW49_RS05335 1.000 	CQW49_05330 1.000 
2404	424	CQW49_RS06640 1.000 	CQW49_06625 1.000 
2405	424	CQW49_RS19165 1.000 	CQW49_19105 1.000 
2406	423	CQW49_RS01290 1.000 	CQW49_01285 1.000 
2407	423	CQW49_RS01960 1.000 	CQW49_01955 1.000 
2408	423	CQW49_RS04020 1.000 	CQW49_04010 1.000 
2409	423	CQW49_RS11110 1.000 	CQW49_11080 1.000 
2410	422	CQW49_RS01235 1.000 	CQW49_01230 1.000 
2411	422	CQW49_RS03390 1.000 	CQW49_03375 1.000 
2412	422	CQW49_RS06315 1.000 	CQW49_06305 1.000 
2413	422	CQW49_RS08115 1.000 	CQW49_08105 1.000 
2414	422	CQW49_RS09050 1.000 	CQW49_09035 1.000 
2415	421	CQW49_RS00915 1.000 	CQW49_00915 1.000 
2416	421	CQW49_RS01285 1.000 	CQW49_01280 1.000 
2417	421	CQW49_RS01375 1.000 	CQW49_01370 1.000 
2418	421	maiA 1.000 	CQW49_05650 1.000 
2419	421	CQW49_RS07130 1.000 	CQW49_07120 1.000 
2420	421	clpP 1.000 	CQW49_20810 1.000 
2421	420	CQW49_RS05225 1.000 	CQW49_05220 1.000 
2422	420	CQW49_RS12060 1.000 	CQW49_12025 1.000 
2423	420	CQW49_RS12445 1.000 	CQW49_12410 1.000 
2424	420	CQW49_RS13180 1.000 	CQW49_13145 1.000 
2425	420	CQW49_RS14810 1.000 	CQW49_14775 1.000 
2426	419	CQW49_RS10340 1.000 	CQW49_10315 1.000 
2427	418	CQW49_RS04790 1.000 	CQW49_04780 1.000 
2428	418	CQW49_RS15820 1.000 	CQW49_15785 1.000 
2429	418	CQW49_RS17760 1.000 	CQW49_17705 1.000 
2430	418	folE 1.000 	CQW49_20120 1.000 
2431	418	CQW49_RS21285 1.000 	CQW49_21210 1.000 
2432	417	CQW49_RS03220 1.000 	CQW49_03210 1.000 
2433	417	CQW49_RS09940 1.000 	CQW49_09920 1.000 
2434	417	CQW49_RS18705 1.000 	CQW49_18645 1.000 
2435	417	CQW49_RS20255 1.000 	CQW49_20185 1.000 
2436	416	CQW49_RS06690 1.000 	CQW49_06680 1.000 
2437	416	CQW49_RS06700 1.000 	CQW49_06690 1.000 
2438	416	CQW49_RS09345 1.000 	CQW49_09325 1.000 
2439	416	CQW49_RS10020 1.000 	CQW49_09995 1.000 
2440	416	CQW49_RS12050 1.000 	CQW49_12015 1.000 
2441	416	CQW49_RS17860 1.000 	CQW49_17805 1.000 
2442	415	CQW49_RS10080 1.000 	CQW49_10055 1.000 
2443	415	ccmA 1.000 	CQW49_11800 1.000 
2444	415	CQW49_RS14400 1.000 	CQW49_14365 1.000 
2445	415	CQW49_RS15850 1.000 	CQW49_15815 1.000 
2446	415	CQW49_RS16985 1.000 	CQW49_16940 1.000 
2447	414	CQW49_RS09610 1.000 	CQW49_09590 1.000 
2448	414	pdxH 1.000 	CQW49_12905 1.000 
2449	414	CQW49_RS17370 1.000 	CQW49_17320 1.000 
2450	413	CQW49_RS01250 1.000 	CQW49_01245 1.000 
2451	413	CQW49_RS05250 1.000 	CQW49_05245 1.000 
2452	413	CQW49_RS10805 1.000 	CQW49_10775 1.000 
2453	413	CQW49_RS14080 1.000 	CQW49_14045 1.000 
2454	413	CQW49_RS15090 1.000 	CQW49_15055 1.000 
2455	413	CQW49_RS21290 1.000 	CQW49_21215 1.000 
2456	411	CQW49_RS04255 1.000 	CQW49_04245 1.000 
2457	411	CQW49_RS04400 1.000 	CQW49_04395 1.000 
2458	411	CQW49_RS05255 1.000 	CQW49_05250 1.000 
2459	411	CQW49_RS07725 1.000 	CQW49_07715 1.000 
2460	411	CQW49_RS07765 1.000 	CQW49_07755 1.000 
2461	411	CQW49_RS14760 1.000 	CQW49_14725 1.000 
2462	411	CQW49_RS14950 1.000 	CQW49_14915 1.000 
2463	411	CQW49_RS19400 1.000 	CQW49_19345 1.000 
2464	410	CQW49_RS12025 1.000 	CQW49_11990 1.000 
2465	410	CQW49_RS13190 1.000 	CQW49_13155 1.000 
2466	410	CQW49_RS18660 1.000 	CQW49_18600 1.000 
2467	409	CQW49_RS05345 1.000 	CQW49_05340 1.000 
2468	409	CQW49_RS10100 1.000 	CQW49_10075 1.000 
2469	409	CQW49_RS12020 1.000 	CQW49_11985 1.000 
2470	409	metW 1.000 	CQW49_17010 1.000 
2471	408	mbnC 1.000 	CQW49_07155 1.000 
2472	408	CQW49_RS14185 1.000 	CQW49_14150 1.000 
2473	408	CQW49_RS14690 1.000 	CQW49_14655 1.000 
2474	408	CQW49_RS14815 1.000 	CQW49_14780 1.000 
2475	408	CQW49_RS17175 1.000 	CQW49_17130 1.000 
2476	408	CQW49_RS18510 1.000 	CQW49_18450 1.000 
2477	408	CQW49_RS19085 1.000 	CQW49_19025 1.000 
2478	407	CQW49_RS16165 1.000 	CQW49_16130 1.000 
2479	407	CQW49_RS16850 1.000 	CQW49_16810 1.000 
2480	407	CQW49_RS21220 1.000 	CQW49_21145 1.000 
2481	406	CQW49_RS04570 1.000 	CQW49_04565 1.000 
2482	406	CQW49_RS09400 1.000 	CQW49_09380 1.000 
2483	406	CQW49_RS10515 1.000 	CQW49_10490 1.000 
2484	406	CQW49_RS11565 1.000 	CQW49_11530 1.000 
2485	406	CQW49_RS20080 1.000 	CQW49_20015 1.000 
2486	405	CQW49_RS02835 1.000 	CQW49_02825 1.000 
2487	405	leuD 1.000 	CQW49_13290 1.000 
2488	405	CQW49_RS14360 1.000 	CQW49_14325 1.000 
2489	405	CQW49_RS16490 1.000 	CQW49_16455 1.000 
2490	405	CQW49_RS20615 1.000 	CQW49_20545 1.000 
2491	404	CQW49_RS01855 1.000 	CQW49_01850 1.000 
2492	404	CQW49_RS06885 1.000 	CQW49_06875 1.000 
2493	404	CQW49_RS10270 1.000 	CQW49_10245 1.000 
2494	404	CQW49_RS12740 1.000 	CQW49_12705 1.000 
2495	404	CQW49_RS14525 1.000 	CQW49_14490 1.000 
2496	404	phaR 1.000 	CQW49_20990 1.000 
2497	403	pgsA 1.000 	CQW49_03695 1.000 
2498	403	CQW49_RS03730 1.000 	CQW49_03720 1.000 
2499	403	CQW49_RS06670 1.000 	CQW49_06660 1.000 
2500	403	CQW49_RS13450 1.000 	CQW49_13415 1.000 
2501	402	CQW49_RS00370 1.000 	CQW49_00370 1.000 
2502	402	CQW49_RS07535 1.000 	CQW49_07525 1.000 
2503	402	CQW49_RS11315 1.000 	CQW49_11285 1.000 
2504	402	CQW49_RS13375 1.000 	CQW49_13340 1.000 
2505	402	CQW49_RS14505 1.000 	CQW49_14470 1.000 
2506	401	CQW49_RS02775 1.000 	CQW49_02765 1.000 
2507	401	CQW49_RS11805 1.000 	CQW49_11770 1.000 
2508	401	CQW49_RS18605 1.000 	CQW49_18545 1.000 
2509	401	CQW49_RS20625 1.000 	CQW49_20555 1.000 
2510	400	CQW49_RS10120 1.000 	CQW49_10095 1.000 
2511	400	cobO 1.000 	CQW49_17855 1.000 
2512	399	CQW49_RS10050 1.000 	CQW49_10025 1.000 
2513	399	CQW49_RS12860 1.000 	CQW49_12825 1.000 
2514	399	CQW49_RS20145 1.000 	CQW49_20080 1.000 
2515	398	CQW49_RS04220 1.000 	CQW49_04210 1.000 
2516	398	CQW49_RS05350 1.000 	CQW49_05345 1.000 
2517	398	CQW49_RS06005 1.000 	CQW49_05995 1.000 
2518	398	CQW49_RS11695 1.000 	CQW49_11660 1.000 
2519	398	CQW49_RS12185 1.000 	CQW49_12150 1.000 
2520	398	CQW49_RS13235 1.000 	CQW49_13200 1.000 
2521	398	CQW49_RS16075 1.000 	CQW49_16040 1.000 
2522	398	CQW49_RS16535 1.000 	CQW49_16495 1.000 
2523	398	CQW49_RS20350 1.000 	CQW49_20280 1.000 
2524	397	CQW49_RS02030 1.000 	CQW49_02025 1.000 
2525	397	CQW49_RS06000 1.000 	CQW49_05990 1.000 
2526	397	CQW49_RS07460 1.000 	CQW49_07450 1.000 
2527	397	CQW49_RS12470 1.000 	CQW49_12435 1.000 
2528	397	CQW49_RS17885 1.000 	CQW49_17830 1.000 
2529	397	CQW49_RS19950 1.000 	CQW49_19885 1.000 
2530	396	CQW49_RS00660 1.000 	CQW49_00660 1.000 
2531	396	CQW49_RS11485 1.000 	CQW49_11455 1.000 
2532	396	CQW49_RS14290 1.000 	CQW49_14255 1.000 
2533	395	CQW49_RS19160 1.000 	CQW49_19100 1.000 
2534	394	CQW49_RS02555 1.000 	CQW49_02545 1.000 
2535	394	CQW49_RS09265 1.000 	CQW49_09245 1.000 
2536	394	CQW49_RS09270 1.000 	CQW49_09250 1.000 
2537	394	CQW49_RS19570 1.000 	CQW49_19515 1.000 
2538	394	CQW49_RS20555 1.000 	CQW49_20485 1.000 
2539	393	CQW49_RS10720 1.000 	CQW49_10690 1.000 
2540	393	CQW49_RS11705 1.000 	CQW49_11670 1.000 
2541	393	CQW49_RS13335 1.000 	CQW49_13300 1.000 
2542	393	rsfS 1.000 	CQW49_18220 1.000 
2543	393	CQW49_RS18525 1.000 	CQW49_18465 1.000 
2544	393	CQW49_RS19255 1.000 	CQW49_19200 1.000 
2545	393	CQW49_RS19375 1.000 	CQW49_19320 1.000 
2546	393	CQW49_RS20285 1.000 	CQW49_20215 1.000 
2547	392	CQW49_RS07610 1.000 	CQW49_07600 1.000 
2548	392	CQW49_RS08835 1.000 	CQW49_08825 1.000 
2549	392	CQW49_RS09125 1.000 	CQW49_09105 1.000 
2550	392	CQW49_RS13905 1.000 	CQW49_13870 1.000 
2551	391	hybD 1.000 	CQW49_03520 1.000 
2552	391	CQW49_RS04640 1.000 	CQW49_04635 1.000 
2553	391	CQW49_RS10115 1.000 	CQW49_10090 1.000 
2554	391	CQW49_RS11685 1.000 	CQW49_11650 1.000 
2555	391	pyrE 1.000 	CQW49_16180 1.000 
2556	390	CQW49_RS02915 1.000 	CQW49_02905 1.000 
2557	390	CQW49_RS04105 1.000 	CQW49_04095 1.000 
2558	390	CQW49_RS04655 1.000 	CQW49_04645 1.000 
2559	390	CQW49_RS07275 1.000 	CQW49_07265 1.000 
2560	390	CQW49_RS09155 1.000 	CQW49_09135 1.000 
2561	390	CQW49_RS12480 1.000 	CQW49_12445 1.000 
2562	390	CQW49_RS13555 1.000 	CQW49_13520 1.000 
2563	389	CQW49_RS00645 1.000 	CQW49_00645 1.000 
2564	389	CQW49_RS04100 1.000 	CQW49_04090 1.000 
2565	389	CQW49_RS06340 1.000 	CQW49_06330 1.000 
2566	389	CQW49_RS12250 1.000 	CQW49_12215 1.000 
2567	388	CQW49_RS03900 1.000 	CQW49_03890 1.000 
2568	388	CQW49_RS04650 1.000 	CQW49_04640 1.000 
2569	388	CQW49_RS18970 1.000 	CQW49_18910 1.000 
2570	388	CQW49_RS19650 1.000 	CQW49_19595 1.000 
2571	387	CQW49_RS17835 1.000 	CQW49_17780 1.000 
2572	386	CQW49_RS01875 1.000 	CQW49_01870 1.000 
2573	386	CQW49_RS03670 1.000 	CQW49_03660 1.000 
2574	386	CQW49_RS04440 1.000 	CQW49_04435 1.000 
2575	386	CQW49_RS11975 1.000 	CQW49_11940 1.000 
2576	386	CQW49_RS21030 1.000 	CQW49_20955 1.000 
2577	386	CQW49_RS21165 1.000 	CQW49_21090 1.000 
2578	385	CQW49_RS04350 1.000 	CQW49_04345 1.000 
2579	385	CQW49_RS14045 1.000 	CQW49_14010 1.000 
2580	385	CQW49_RS20920 1.000 	CQW49_20845 1.000 
2581	384	CQW49_RS01965 1.000 	CQW49_01960 1.000 
2582	384	CQW49_RS02550 1.000 	CQW49_02540 1.000 
2583	384	CQW49_RS02680 1.000 	CQW49_02670 1.000 
2584	384	CQW49_RS04280 1.000 	CQW49_04270 1.000 
2585	384	CQW49_RS10415 1.000 	CQW49_10390 1.000 
2586	384	CQW49_RS12055 1.000 	CQW49_12020 1.000 
2587	384	CQW49_RS14410 1.000 	CQW49_14375 1.000 
2588	384	CQW49_RS15620 1.000 	CQW49_15585 1.000 
2589	383	CQW49_RS10350 1.000 	CQW49_10325 1.000 
2590	383	CQW49_RS10955 1.000 	CQW49_10925 1.000 
2591	383	CQW49_RS15725 1.000 	CQW49_15690 1.000 
2592	383	CQW49_RS20335 1.000 	CQW49_20265 1.000 
2593	382	CQW49_RS10560 1.000 	CQW49_10535 1.000 
2594	382	CQW49_RS12830 1.000 	CQW49_12795 1.000 
2595	382	ahpC 1.000 	CQW49_19845 1.000 
2596	382	CQW49_RS20075 1.000 	CQW49_20010 1.000 
2597	381	CQW49_RS00405 1.000 	CQW49_00405 1.000 
2598	381	CQW49_RS00865 1.000 	CQW49_00865 1.000 
2599	381	CQW49_RS02640 1.000 	CQW49_02630 1.000 
2600	381	CQW49_RS04055 1.000 	CQW49_04045 1.000 
2601	381	CQW49_RS12305 1.000 	CQW49_12270 1.000 
2602	381	raiA 1.000 	CQW49_13275 1.000 
2603	381	CQW49_RS14845 1.000 	CQW49_14810 1.000 
2604	381	CQW49_RS21190 1.000 	CQW49_21115 1.000 
2605	380	CQW49_RS03045 1.000 	CQW49_03035 1.000 
2606	380	rfbC 1.000 	CQW49_06240 1.000 
2607	380	CQW49_RS16720 1.000 	CQW49_16680 1.000 
2608	380	CQW49_RS17035 1.000 	CQW49_16990 1.000 
2609	379	CQW49_RS01070 1.000 	CQW49_01070 1.000 
2610	379	CQW49_RS12725 1.000 	CQW49_12690 1.000 
2611	379	CQW49_RS14415 1.000 	CQW49_14380 1.000 
2612	379	CQW49_RS15610 1.000 	CQW49_15575 1.000 
2613	379	CQW49_RS17085 1.000 	CQW49_17040 1.000 
2614	379	CQW49_RS20605 1.000 	CQW49_20535 1.000 
2615	378	CQW49_RS02360 1.000 	CQW49_02355 1.000 
2616	378	CQW49_RS06485 1.000 	CQW49_06475 1.000 
2617	378	CQW49_RS08565 1.000 	CQW49_08555 1.000 
2618	378	CQW49_RS10660 1.000 	CQW49_10630 1.000 
2619	378	CQW49_RS13285 1.000 	CQW49_13250 1.000 
2620	378	moxG 1.000 	CQW49_14435 1.000 
2621	378	CQW49_RS15685 1.000 	CQW49_15650 1.000 
2622	377	CQW49_RS02895 1.000 	CQW49_02885 1.000 
2623	377	CQW49_RS04065 1.000 	CQW49_04055 1.000 
2624	377	CQW49_RS04690 1.000 	CQW49_04680 1.000 
2625	377	CQW49_RS05310 1.000 	CQW49_05305 1.000 
2626	377	CQW49_RS07240 1.000 	CQW49_07230 1.000 
2627	376	CQW49_RS06185 1.000 	CQW49_06175 1.000 
2628	376	CQW49_RS11445 1.000 	CQW49_11415 1.000 
2629	376	CQW49_RS12945 1.000 	CQW49_12910 1.000 
2630	376	CQW49_RS14220 1.000 	CQW49_14185 1.000 
2631	376	CQW49_RS15285 1.000 	CQW49_15250 1.000 
2632	375	CQW49_RS18760 1.000 	CQW49_18700 1.000 
2633	375	efp 1.000 	CQW49_20470 1.000 
2634	374	CQW49_RS00365 1.000 	CQW49_00365 1.000 
2635	374	CQW49_RS10435 1.000 	CQW49_10410 1.000 
2636	374	CQW49_RS11205 1.000 	CQW49_11175 1.000 
2637	374	CQW49_RS13100 1.000 	CQW49_13065 1.000 
2638	374	CQW49_RS19510 1.000 	CQW49_19455 1.000 
2639	373	CQW49_RS06580 1.000 	CQW49_06565 1.000 
2640	373	CQW49_RS12080 1.000 	CQW49_12045 1.000 
2641	373	CQW49_RS12825 1.000 	CQW49_12790 1.000 
2642	373	CQW49_RS15160 1.000 	CQW49_15125 1.000 
2643	372	CQW49_RS01435 1.000 	CQW49_01430 1.000 
2644	372	CQW49_RS04565 1.000 	CQW49_04560 1.000 
2645	372	CQW49_RS06765 1.000 	CQW49_06755 1.000 
2646	372	CQW49_RS16110 1.000 	CQW49_16075 1.000 
2647	371	CQW49_RS08530 1.000 	CQW49_08520 1.000 
2648	371	CQW49_RS15075 1.000 	CQW49_15040 1.000 
2649	371	CQW49_RS15840 1.000 	CQW49_15805 1.000 
2650	371	CQW49_RS21240 1.000 	CQW49_21165 1.000 
2651	370	CQW49_RS01880 1.000 	CQW49_01875 1.000 
2652	370	CQW49_RS02945 1.000 	CQW49_02935 1.000 
2653	370	CQW49_RS13780 1.000 	CQW49_13745 1.000 
2654	369	CQW49_RS05375 1.000 	CQW49_05370 1.000 
2655	369	CQW49_RS06055 1.000 	CQW49_06045 1.000 
2656	369	CQW49_RS06455 1.000 	CQW49_06445 1.000 
2657	369	CQW49_RS07805 1.000 	CQW49_07795 1.000 
2658	369	CQW49_RS15605 1.000 	CQW49_15570 1.000 
2659	368	CQW49_RS04410 1.000 	CQW49_04405 1.000 
2660	368	CQW49_RS19050 1.000 	CQW49_18990 1.000 
2661	368	CQW49_RS19290 1.000 	CQW49_19235 1.000 
2662	367	CQW49_RS01570 1.000 	CQW49_01565 1.000 
2663	367	CQW49_RS02040 1.000 	CQW49_02035 1.000 
2664	367	CQW49_RS03125 1.000 	CQW49_03115 1.000 
2665	367	CQW49_RS14095 1.000 	CQW49_14060 1.000 
2666	367	CQW49_RS19460 1.000 	CQW49_19405 1.000 
2667	366	CQW49_RS01490 1.000 	CQW49_01485 1.000 
2668	366	CQW49_RS05605 1.000 	CQW49_05595 1.000 
2669	366	CQW49_RS06535 1.000 	CQW49_06525 1.000 
2670	366	CQW49_RS07490 1.000 	CQW49_07480 1.000 
2671	366	CQW49_RS15130 1.000 	CQW49_15095 1.000 
2672	365	CQW49_RS19880 1.000 	CQW49_19820 1.000 
2673	365	CQW49_RS20360 1.000 	CQW49_20290 1.000 
2674	364	CQW49_RS16035 1.000 	CQW49_16000 1.000 
2675	364	CQW49_RS16170 1.000 	CQW49_16135 1.000 
2676	363	CQW49_RS05205 1.000 	CQW49_05200 1.000 
2677	363	CQW49_RS08800 1.000 	CQW49_08790 1.000 
2678	363	CQW49_RS11105 1.000 	CQW49_11075 1.000 
2679	363	CQW49_RS11145 1.000 	CQW49_11115 1.000 
2680	363	CQW49_RS12770 1.000 	CQW49_12735 1.000 
2681	363	CQW49_RS17870 1.000 	CQW49_17815 1.000 
2682	362	CQW49_RS00440 1.000 	CQW49_00440 1.000 
2683	362	CQW49_RS05915 1.000 	CQW49_05905 1.000 
2684	362	CQW49_RS06175 1.000 	CQW49_06165 1.000 
2685	362	CQW49_RS09330 1.000 	CQW49_09310 1.000 
2686	362	CQW49_RS12035 1.000 	CQW49_12000 1.000 
2687	362	CQW49_RS16180 1.000 	CQW49_16145 1.000 
2688	362	CQW49_RS19680 1.000 	CQW49_19625 1.000 
2689	361	CQW49_RS03300 1.000 	CQW49_03290 1.000 
2690	361	CQW49_RS03995 1.000 	CQW49_03985 1.000 
2691	361	CQW49_RS04615 1.000 	CQW49_04610 1.000 
2692	361	CQW49_RS11505 1.000 	CQW49_11475 1.000 
2693	360	CQW49_RS04305 1.000 	CQW49_04295 1.000 
2694	360	CQW49_RS05670 1.000 	CQW49_05660 1.000 
2695	360	folK 1.000 	CQW49_10265 1.000 
2696	360	CQW49_RS20990 1.000 	CQW49_20915 1.000 
2697	359	CQW49_RS01990 1.000 	CQW49_01985 1.000 
2698	359	CQW49_RS05500 1.000 	CQW49_05490 1.000 
2699	359	CQW49_RS20120 1.000 	CQW49_20055 1.000 
2700	358	CQW49_RS01740 1.000 	CQW49_01735 1.000 
2701	358	CQW49_RS02020 1.000 	CQW49_02015 1.000 
2702	358	CQW49_RS02580 1.000 	CQW49_02570 1.000 
2703	358	CQW49_RS02795 1.000 	CQW49_02785 1.000 
2704	358	CQW49_RS03805 1.000 	CQW49_03795 1.000 
2705	358	CQW49_RS20645 1.000 	CQW49_20570 1.000 
2706	357	CQW49_RS00650 1.000 	CQW49_00650 1.000 
2707	357	CQW49_RS02125 1.000 	CQW49_02120 1.000 
2708	357	CQW49_RS05510 1.000 	CQW49_05500 1.000 
2709	357	CQW49_RS07810 1.000 	CQW49_07800 1.000 
2710	357	rsmD 1.000 	CQW49_09370 1.000 
2711	357	CQW49_RS15080 1.000 	CQW49_15045 1.000 
2712	357	CQW49_RS18050 1.000 	CQW49_17990 1.000 
2713	356	CQW49_RS04090 1.000 	CQW49_04080 1.000 
2714	356	CQW49_RS09000 1.000 	CQW49_08990 1.000 
2715	356	CQW49_RS11645 1.000 	CQW49_11610 1.000 
2716	356	CQW49_RS21300 1.000 	CQW49_21225 1.000 
2717	355	CQW49_RS04300 1.000 	CQW49_04290 1.000 
2718	355	CQW49_RS06365 1.000 	CQW49_06355 1.000 
2719	355	CQW49_RS07930 1.000 	CQW49_07920 1.000 
2720	354	petA 1.000 	CQW49_00050 1.000 
2721	354	CQW49_RS02710 1.000 	CQW49_02700 1.000 
2722	354	accB 1.000 	CQW49_05020 1.000 
2723	354	CQW49_RS14090 1.000 	CQW49_14055 1.000 
2724	354	CQW49_RS14380 1.000 	CQW49_14345 1.000 
2725	354	CQW49_RS15185 1.000 	CQW49_15150 1.000 
2726	354	CQW49_RS17645 1.000 	CQW49_17590 1.000 
2727	353	CQW49_RS02750 1.000 	CQW49_02740 1.000 
2728	353	CQW49_RS05380 1.000 	CQW49_05375 1.000 
2729	353	CQW49_RS06825 1.000 	CQW49_06815 1.000 
2730	353	CQW49_RS13030 1.000 	CQW49_12995 1.000 
2731	352	CQW49_RS00290 1.000 	CQW49_00290 1.000 
2732	352	CQW49_RS00870 1.000 	CQW49_00870 1.000 
2733	352	CQW49_RS02400 1.000 	CQW49_02390 1.000 
2734	352	CQW49_RS02875 1.000 	CQW49_02865 1.000 
2735	352	CQW49_RS10445 1.000 	CQW49_10420 1.000 
2736	352	CQW49_RS19190 1.000 	CQW49_19130 1.000 
2737	351	CQW49_RS05050 1.000 	CQW49_05045 1.000 
2738	351	CQW49_RS13845 1.000 	CQW49_13810 1.000 
2739	351	CQW49_RS14515 1.000 	CQW49_14480 1.000 
2740	350	CQW49_RS14280 1.000 	CQW49_14245 1.000 
2741	349	CQW49_RS09430 1.000 	CQW49_09410 1.000 
2742	349	CQW49_RS15170 1.000 	CQW49_15135 1.000 
2743	348	CQW49_RS04025 1.000 	CQW49_04015 1.000 
2744	348	CQW49_RS10075 1.000 	CQW49_10050 1.000 
2745	348	CQW49_RS13540 1.000 	CQW49_13505 1.000 
2746	348	CQW49_RS19805 1.000 	CQW49_19750 1.000 
2747	347	CQW49_RS01600 1.000 	CQW49_01595 1.000 
2748	347	CQW49_RS02890 1.000 	CQW49_02880 1.000 
2749	347	CQW49_RS07290 1.000 	CQW49_07280 1.000 
2750	347	CQW49_RS12535 1.000 	CQW49_12500 1.000 
2751	347	CQW49_RS16750 1.000 	CQW49_16710 1.000 
2752	347	CQW49_RS19845 1.000 	CQW49_19790 1.000 
2753	346	CQW49_RS01085 1.000 	CQW49_01085 1.000 
2754	346	CQW49_RS03170 1.000 	CQW49_03160 1.000 
2755	346	CQW49_RS05445 1.000 	CQW49_05440 1.000 
2756	346	CQW49_RS06150 1.000 	CQW49_06140 1.000 
2757	346	CQW49_RS06500 1.000 	CQW49_06490 1.000 
2758	346	CQW49_RS11360 1.000 	CQW49_11330 1.000 
2759	346	CQW49_RS11940 1.000 	CQW49_11905 1.000 
2760	346	CQW49_RS13025 1.000 	CQW49_12990 1.000 
2761	346	CQW49_RS15565 1.000 	CQW49_15530 1.000 
2762	345	CQW49_RS00270 1.000 	CQW49_00270 1.000 
2763	345	CQW49_RS00635 1.000 	CQW49_00635 1.000 
2764	345	CQW49_RS01345 1.000 	CQW49_01340 1.000 
2765	344	CQW49_RS05890 1.000 	CQW49_05880 1.000 
2766	344	CQW49_RS11630 1.000 	CQW49_11595 1.000 
2767	344	CQW49_RS12920 1.000 	CQW49_12885 1.000 
2768	344	CQW49_RS15105 1.000 	CQW49_15070 1.000 
2769	343	CQW49_RS05315 1.000 	CQW49_05310 1.000 
2770	343	CQW49_RS09290 1.000 	CQW49_09270 1.000 
2771	343	lspA 1.000 	CQW49_13105 1.000 
2772	343	secG 1.000 	CQW49_18935 1.000 
2773	343	CQW49_RS19310 1.000 	CQW49_19255 1.000 
2774	342	CQW49_RS00595 1.000 	CQW49_00595 1.000 
2775	342	CQW49_RS00935 1.000 	CQW49_00935 1.000 
2776	342	CQW49_RS06575 1.000 	CQW49_06560 1.000 
2777	342	CQW49_RS07375 1.000 	CQW49_07365 1.000 
2778	342	CQW49_RS07415 1.000 	CQW49_07405 1.000 
2779	342	CQW49_RS14215 1.000 	CQW49_14180 1.000 
2780	342	CQW49_RS18355 1.000 	CQW49_18295 1.000 
2781	341	CQW49_RS07565 1.000 	CQW49_07555 1.000 
2782	341	CQW49_RS08370 1.000 	CQW49_08360 1.000 
2783	341	CQW49_RS08580 1.000 	CQW49_08570 1.000 
2784	341	CQW49_RS17570 1.000 	CQW49_17515 1.000 
2785	341	CQW49_RS18655 1.000 	CQW49_18595 1.000 
2786	341	CQW49_RS19815 1.000 	CQW49_19760 1.000 
2787	340	CQW49_RS05075 1.000 	CQW49_05070 1.000 
2788	339	CQW49_RS12955 1.000 	CQW49_12920 1.000 
2789	339	CQW49_RS18885 1.000 	CQW49_18825 1.000 
2790	339	CQW49_RS19090 1.000 	CQW49_19030 1.000 
2791	339	CQW49_RS19415 1.000 	CQW49_19360 1.000 
2792	338	CQW49_RS13160 1.000 	CQW49_13125 1.000 
2793	338	CQW49_RS14605 1.000 	CQW49_14570 1.000 
2794	338	CQW49_RS14790 1.000 	CQW49_14755 1.000 
2795	338	CQW49_RS20455 1.000 	CQW49_20385 1.000 
2796	337	ybeY 1.000 	CQW49_09965 1.000 
2797	336	CQW49_RS10005 1.000 	CQW49_09980 1.000 
2798	336	CQW49_RS10265 1.000 	CQW49_10240 1.000 
2799	336	CQW49_RS14425 1.000 	CQW49_14390 1.000 
2800	336	CQW49_RS15390 1.000 	CQW49_15355 1.000 
2801	335	CQW49_RS04160 1.000 	CQW49_04150 1.000 
2802	335	CQW49_RS10970 1.000 	CQW49_10940 1.000 
2803	335	CQW49_RS20415 1.000 	CQW49_20345 1.000 
2804	334	CQW49_RS08485 1.000 	CQW49_08475 1.000 
2805	334	CQW49_RS08560 1.000 	CQW49_08550 1.000 
2806	334	CQW49_RS11050 1.000 	CQW49_11020 1.000 
2807	334	CQW49_RS12500 1.000 	CQW49_12465 1.000 
2808	334	CQW49_RS12840 1.000 	CQW49_12805 1.000 
2809	334	CQW49_RS20330 1.000 	CQW49_20260 1.000 
2810	333	CQW49_RS08460 1.000 	CQW49_08450 1.000 
2811	333	CQW49_RS09920 1.000 	CQW49_09900 1.000 
2812	332	fae 1.000 fae 1.000 fae 1.000 fae 1.000 fae 1.000 fae 1.000 fae 1.000 fae 1.000 fae 1.000 	CQW49_13480 1.000 
2813	332	CQW49_RS07705 1.000 	CQW49_07695 1.000 
2814	332	CQW49_RS08415 1.000 	CQW49_08405 1.000 
2815	332	CQW49_RS09235 1.000 	CQW49_09215 1.000 
2816	332	CQW49_RS11155 1.000 	CQW49_11125 1.000 
2817	332	CQW49_RS13935 1.000 	CQW49_13900 1.000 
2818	332	CQW49_RS16055 1.000 	CQW49_16020 1.000 
2819	331	CQW49_RS01525 1.000 	CQW49_01520 1.000 
2820	331	pal 1.000 	CQW49_03215 1.000 
2821	331	CQW49_RS04085 1.000 	CQW49_04075 1.000 
2822	331	CQW49_RS04170 1.000 	CQW49_04160 1.000 
2823	331	CQW49_RS08985 1.000 	CQW49_08975 1.000 
2824	331	CQW49_RS11895 1.000 	CQW49_11860 1.000 
2825	331	CQW49_RS16645 1.000 	CQW49_16605 1.000 
2826	331	CQW49_RS20195 1.000 	CQW49_20130 1.000 
2827	330	CQW49_RS01155 1.000 	CQW49_01150 1.000 
2828	330	CQW49_RS02745 1.000 	CQW49_02735 1.000 
2829	330	CQW49_RS03940 1.000 	CQW49_03930 1.000 
2830	330	CQW49_RS05530 1.000 	CQW49_05520 1.000 
2831	330	CQW49_RS08290 1.000 	CQW49_08280 1.000 
2832	330	CQW49_RS13535 1.000 	CQW49_13500 1.000 
2833	330	CQW49_RS13705 1.000 	CQW49_13670 1.000 
2834	329	CQW49_RS00155 1.000 	CQW49_00155 1.000 
2835	329	CQW49_RS02610 1.000 	CQW49_02600 1.000 
2836	329	CQW49_RS07190 1.000 	CQW49_07180 1.000 
2837	329	CQW49_RS07480 1.000 	CQW49_07470 1.000 
2838	329	CQW49_RS13775 1.000 	CQW49_13740 1.000 
2839	329	CQW49_RS14520 1.000 	CQW49_14485 1.000 
2840	329	CQW49_RS18225 1.000 	CQW49_18165 1.000 
2841	329	CQW49_RS18750 1.000 	CQW49_18690 1.000 
2842	329	CQW49_RS20090 1.000 	CQW49_20025 1.000 
2843	328	CQW49_RS13855 1.000 	CQW49_13820 1.000 
2844	328	CQW49_RS18185 1.000 	CQW49_18125 1.000 
2845	328	CQW49_RS19040 1.000 	CQW49_18980 1.000 
2846	327	CQW49_RS05615 1.000 	CQW49_05605 1.000 
2847	327	CQW49_RS05905 1.000 	CQW49_05895 1.000 
2848	327	CQW49_RS16320 1.000 	CQW49_16285 1.000 
2849	327	CQW49_RS16470 1.000 	CQW49_16435 1.000 
2850	327	CQW49_RS19055 1.000 	CQW49_18995 1.000 
2851	327	CQW49_RS19580 1.000 	CQW49_19525 1.000 
2852	326	gspG 1.000 	CQW49_00425 1.000 
2853	326	CQW49_RS00860 1.000 	CQW49_00860 1.000 
2854	326	CQW49_RS06020 1.000 	CQW49_06010 1.000 
2855	326	CQW49_RS06025 1.000 	CQW49_06015 1.000 
2856	326	CQW49_RS10165 1.000 	CQW49_10140 1.000 
2857	326	CQW49_RS11560 1.000 	CQW49_11525 1.000 
2858	326	CQW49_RS12040 1.000 	CQW49_12005 1.000 
2859	326	CQW49_RS13785 1.000 	CQW49_13750 1.000 
2860	326	CQW49_RS15270 1.000 	CQW49_15235 1.000 
2861	326	CQW49_RS17310 1.000 	CQW49_17265 1.000 
2862	325	CQW49_RS00640 1.000 	CQW49_00640 1.000 
2863	325	CQW49_RS20975 1.000 	CQW49_20900 1.000 
2864	324	CQW49_RS00340 1.000 	CQW49_00340 1.000 
2865	324	CQW49_RS02440 1.000 	CQW49_02430 1.000 
2866	324	CQW49_RS03560 1.000 	CQW49_03550 1.000 
2867	324	CQW49_RS15545 1.000 	CQW49_15510 1.000 
2868	324	CQW49_RS16810 1.000 	CQW49_16770 1.000 
2869	324	CQW49_RS17975 1.000 	CQW49_17920 1.000 
2870	323	CQW49_RS02465 1.000 	CQW49_02455 1.000 
2871	323	CQW49_RS04805 1.000 	CQW49_04795 1.000 
2872	323	CQW49_RS10180 1.000 	CQW49_10155 1.000 
2873	322	CQW49_RS01485 1.000 	CQW49_01480 1.000 
2874	322	CQW49_RS01690 1.000 	CQW49_01685 1.000 
2875	322	CQW49_RS03685 1.000 	CQW49_03675 1.000 
2876	322	CQW49_RS08150 1.000 	CQW49_08140 1.000 
2877	322	CQW49_RS08820 1.000 	CQW49_08810 1.000 
2878	322	CQW49_RS10370 1.000 	CQW49_10345 1.000 
2879	322	CQW49_RS11115 1.000 	CQW49_11085 1.000 
2880	322	CQW49_RS11480 1.000 	CQW49_11450 1.000 
2881	322	CQW49_RS16675 1.000 	CQW49_16635 1.000 
2882	322	CQW49_RS18965 1.000 	CQW49_18905 1.000 
2883	321	CQW49_RS02160 1.000 	CQW49_02155 1.000 
2884	321	CQW49_RS04960 1.000 	CQW49_04955 1.000 
2885	321	CQW49_RS08005 1.000 	CQW49_07995 1.000 
2886	321	CQW49_RS09950 1.000 	CQW49_09930 1.000 
2887	321	CQW49_RS15345 1.000 	CQW49_15310 1.000 
2888	321	CQW49_RS15765 1.000 	CQW49_15730 1.000 
2889	321	CQW49_RS19795 1.000 	CQW49_19740 1.000 
2890	321	CQW49_RS20595 1.000 	CQW49_20525 1.000 
2891	320	CQW49_RS06755 1.000 	CQW49_06745 1.000 
2892	319	CQW49_RS00900 1.000 	CQW49_00900 1.000 
2893	319	CQW49_RS05835 1.000 	CQW49_05825 1.000 
2894	319	CQW49_RS08550 1.000 	CQW49_08540 1.000 
2895	319	CQW49_RS11545 1.000 	CQW49_11510 1.000 
2896	319	CQW49_RS19175 1.000 	CQW49_19115 1.000 
2897	319	CQW49_RS19565 1.000 	CQW49_19510 1.000 
2898	318	CQW49_RS00605 1.000 	CQW49_00605 1.000 
2899	318	CQW49_RS05110 1.000 	CQW49_05105 1.000 
2900	318	CQW49_RS12550 1.000 	CQW49_12515 1.000 
2901	317	CQW49_RS03260 1.000 	CQW49_03250 1.000 
2902	317	CQW49_RS07055 1.000 	CQW49_07045 1.000 
2903	317	CQW49_RS11020 1.000 	CQW49_10990 1.000 
2904	317	CQW49_RS11190 1.000 	CQW49_11160 1.000 
2905	317	CQW49_RS11440 1.000 	CQW49_11410 1.000 
2906	317	CQW49_RS12460 1.000 	CQW49_12425 1.000 
2907	317	CQW49_RS13410 1.000 	CQW49_13375 1.000 
2908	317	CQW49_RS13440 1.000 	CQW49_13405 1.000 
2909	317	CQW49_RS16610 1.000 	CQW49_16570 1.000 
2910	317	CQW49_RS16885 1.000 	CQW49_16840 1.000 
2911	317	CQW49_RS18990 1.000 	CQW49_18930 1.000 
2912	317	CQW49_RS19785 1.000 	CQW49_19730 1.000 
2913	317	moaC 1.000 	CQW49_20170 1.000 
2914	316	CQW49_RS01695 1.000 	CQW49_01690 1.000 
2915	316	CQW49_RS03485 1.000 	CQW49_03475 1.000 
2916	316	CQW49_RS06235 1.000 	CQW49_06225 1.000 
2917	316	CQW49_RS07545 1.000 	CQW49_07535 1.000 
2918	316	CQW49_RS09770 1.000 	CQW49_09750 1.000 
2919	316	CQW49_RS11005 1.000 	CQW49_10975 1.000 
2920	316	CQW49_RS12890 1.000 	CQW49_12855 1.000 
2921	316	CQW49_RS15435 1.000 	CQW49_15400 1.000 
2922	316	CQW49_RS17605 1.000 	CQW49_17550 1.000 
2923	316	CQW49_RS17610 1.000 	CQW49_17555 1.000 
2924	315	CQW49_RS06290 1.000 	CQW49_06280 1.000 
2925	315	bfr 1.000 	CQW49_16015 1.000 
2926	315	CQW49_RS21315 1.000 	CQW49_21240 1.000 
2927	314	CQW49_RS08710 1.000 	CQW49_08700 1.000 
2928	314	CQW49_RS10900 1.000 	CQW49_10870 1.000 
2929	314	CQW49_RS16900 1.000 	CQW49_16855 1.000 
2930	314	CQW49_RS20385 1.000 	CQW49_20315 1.000 
2931	313	CQW49_RS02920 1.000 	CQW49_02910 1.000 
2932	313	CQW49_RS13130 1.000 	CQW49_13095 1.000 
2933	313	CQW49_RS21075 1.000 	CQW49_21000 1.000 
2934	312	CQW49_RS01495 1.000 	CQW49_01490 1.000 
2935	312	CQW49_RS03990 1.000 	CQW49_03980 1.000 
2936	312	CQW49_RS06800 1.000 	CQW49_06790 1.000 
2937	312	CQW49_RS06805 1.000 	CQW49_06795 1.000 
2938	312	CQW49_RS10425 1.000 	CQW49_10400 1.000 
2939	311	CQW49_RS02505 1.000 	CQW49_02495 1.000 
2940	311	CQW49_RS04185 1.000 	CQW49_04175 1.000 
2941	311	CQW49_RS12175 1.000 	CQW49_12140 1.000 
2942	311	CQW49_RS13350 1.000 	CQW49_13315 1.000 
2943	311	CQW49_RS15835 1.000 	CQW49_15800 1.000 
2944	311	CQW49_RS16965 1.000 	CQW49_16920 1.000 
2945	311	CQW49_RS19100 1.000 	CQW49_19040 1.000 
2946	310	CQW49_RS03050 1.000 	CQW49_03040 1.000 
2947	310	CQW49_RS04825 1.000 	CQW49_04815 1.000 
2948	310	CQW49_RS07400 1.000 	CQW49_07390 1.000 
2949	310	soxR 1.000 	CQW49_17065 1.000 
2950	310	CQW49_RS20095 1.000 	CQW49_20030 1.000 
2951	309	CQW49_RS00960 1.000 	CQW49_00960 1.000 
2952	309	CQW49_RS01775 1.000 	CQW49_01770 1.000 
2953	309	CQW49_RS06095 1.000 	CQW49_06085 1.000 
2954	309	CQW49_RS07110 1.000 	CQW49_07100 1.000 
2955	309	CQW49_RS17475 1.000 	CQW49_17420 1.000 
2956	309	CQW49_RS18360 1.000 	CQW49_18300 1.000 
2957	308	CQW49_RS04010 1.000 	CQW49_04000 1.000 
2958	308	CQW49_RS08275 1.000 	CQW49_08265 1.000 
2959	308	CQW49_RS11400 1.000 	CQW49_11370 1.000 
2960	308	CQW49_RS19155 1.000 	CQW49_19095 1.000 
2961	308	CQW49_RS20760 1.000 	CQW49_20685 1.000 
2962	307	CQW49_RS02175 1.000 	CQW49_02170 1.000 
2963	307	CQW49_RS07915 1.000 	CQW49_07905 1.000 
2964	307	CQW49_RS16115 1.000 	CQW49_16080 1.000 
2965	307	CQW49_RS16500 1.000 	CQW49_16465 1.000 
2966	307	CQW49_RS18285 1.000 	CQW49_18225 1.000 
2967	306	CQW49_RS03715 1.000 	CQW49_03705 1.000 
2968	306	CQW49_RS10540 1.000 	CQW49_10515 1.000 
2969	306	CQW49_RS15910 1.000 	CQW49_15875 1.000 
2970	306	CQW49_RS16870 1.000 	CQW49_16825 1.000 
2971	306	CQW49_RS18895 1.000 	CQW49_18835 1.000 
2972	305	fabZ 1.000 	CQW49_00475 1.000 
2973	305	CQW49_RS03675 1.000 	CQW49_03665 1.000 
2974	305	CQW49_RS03725 1.000 	CQW49_03715 1.000 
2975	305	CQW49_RS05095 1.000 	CQW49_05090 1.000 
2976	305	CQW49_RS07605 1.000 	CQW49_07595 1.000 
2977	305	CQW49_RS10175 1.000 	CQW49_10150 1.000 
2978	305	CQW49_RS10375 1.000 	CQW49_10350 1.000 
2979	305	CQW49_RS19715 1.000 	CQW49_19660 1.000 
2980	304	CQW49_RS00875 1.000 	CQW49_00875 1.000 
2981	304	CQW49_RS01090 1.000 	CQW49_01090 1.000 
2982	304	CQW49_RS02635 1.000 	CQW49_02625 1.000 
2983	304	CQW49_RS06380 1.000 	CQW49_06370 1.000 
2984	304	CQW49_RS07745 1.000 	CQW49_07735 1.000 
2985	304	CQW49_RS12005 1.000 	CQW49_11970 1.000 
2986	304	CQW49_RS17390 1.000 	CQW49_17340 1.000 
2987	304	CQW49_RS17985 1.000 	CQW49_17930 1.000 
2988	303	CQW49_RS01145 1.000 	CQW49_01140 1.000 
2989	303	CQW49_RS03210 1.000 	CQW49_03200 1.000 
2990	303	CQW49_RS07615 1.000 	CQW49_07605 1.000 
2991	303	CQW49_RS10615 1.000 	CQW49_10585 1.000 
2992	303	CQW49_RS12775 1.000 	CQW49_12740 1.000 
2993	303	CQW49_RS19560 1.000 	CQW49_19505 1.000 
2994	302	CQW49_RS02055 1.000 	CQW49_02050 1.000 
2995	302	CQW49_RS02700 1.000 	CQW49_02690 1.000 
2996	302	CQW49_RS04660 1.000 	CQW49_04650 1.000 
2997	302	CQW49_RS06510 1.000 	CQW49_06500 1.000 
2998	302	CQW49_RS12275 1.000 	CQW49_12240 1.000 
2999	302	CQW49_RS15375 1.000 	CQW49_15340 1.000 
3000	302	CQW49_RS16780 1.000 	CQW49_16740 1.000 
3001	302	CQW49_RS17375 1.000 	CQW49_17325 1.000 
3002	302	CQW49_RS18675 1.000 	CQW49_18615 1.000 
3003	301	CQW49_RS12845 1.000 	CQW49_12810 1.000 
3004	300	CQW49_RS00590 1.000 	CQW49_00590 1.000 
3005	300	CQW49_RS08225 1.000 	CQW49_08215 1.000 
3006	300	CQW49_RS10850 1.000 	CQW49_10820 1.000 
3007	299	CQW49_RS03215 1.000 	CQW49_03205 1.000 
3008	299	CQW49_RS04620 1.000 	CQW49_04615 1.000 
3009	299	CQW49_RS05475 1.000 	CQW49_05465 1.000 
3010	299	CQW49_RS06390 1.000 	CQW49_06380 1.000 
3011	299	CQW49_RS07655 1.000 	CQW49_07645 1.000 
3012	299	CQW49_RS12935 1.000 	CQW49_12900 1.000 
3013	298	CQW49_RS01565 1.000 	CQW49_01560 1.000 
3014	298	CQW49_RS05015 1.000 	CQW49_05010 1.000 
3015	298	CQW49_RS07045 1.000 	CQW49_07035 1.000 
3016	298	CQW49_RS13995 1.000 	CQW49_13960 1.000 
3017	298	purE 1.000 	CQW49_20925 1.000 
3018	297	CQW49_RS01130 1.000 	CQW49_01130 1.000 
3019	297	CQW49_RS01390 1.000 	CQW49_01385 1.000 
3020	297	CQW49_RS05925 1.000 	CQW49_05915 1.000 
3021	297	CQW49_RS07380 1.000 	CQW49_07370 1.000 
3022	297	CQW49_RS07520 1.000 	CQW49_07510 1.000 
3023	297	CQW49_RS07735 1.000 	CQW49_07725 1.000 
3024	297	CQW49_RS07910 1.000 	CQW49_07900 1.000 
3025	297	CQW49_RS08875 1.000 	CQW49_08865 1.000 
3026	297	CQW49_RS09785 1.000 	CQW49_09765 1.000 
3027	297	CQW49_RS11970 1.000 	CQW49_11935 1.000 
3028	297	ptsN 1.000 	CQW49_13270 1.000 
3029	297	CQW49_RS14030 1.000 	CQW49_13995 1.000 
3030	297	CQW49_RS15190 1.000 	CQW49_15155 1.000 
3031	297	CQW49_RS15670 1.000 	CQW49_15635 1.000 
3032	297	CQW49_RS15810 1.000 	CQW49_15775 1.000 
3033	297	CQW49_RS18765 1.000 	CQW49_18705 1.000 
3034	297	CQW49_RS19730 1.000 	CQW49_19675 1.000 
3035	297	CQW49_RS21245 1.000 	CQW49_21170 1.000 
3036	296	gspH 1.000 	CQW49_00380 1.000 
3037	296	CQW49_RS17180 1.000 	CQW49_17135 1.000 
3038	296	CQW49_RS21145 1.000 	CQW49_21070 1.000 
3039	295	CQW49_RS02325 1.000 	CQW49_02320 1.000 
3040	295	CQW49_RS02350 1.000 	CQW49_02345 1.000 
3041	295	CQW49_RS03270 1.000 	CQW49_03260 1.000 
3042	295	CQW49_RS15230 1.000 	CQW49_15195 1.000 
3043	294	CQW49_RS12900 1.000 	CQW49_12865 1.000 
3044	294	CQW49_RS17205 1.000 	CQW49_17160 1.000 
3045	294	CQW49_RS19295 1.000 	CQW49_19240 1.000 
3046	294	CQW49_RS19885 1.000 	CQW49_19825 1.000 
3047	293	CQW49_RS01295 1.000 	CQW49_01290 1.000 
3048	293	CQW49_RS03545 1.000 	CQW49_03535 1.000 
3049	293	CQW49_RS12380 1.000 	CQW49_12345 1.000 
3050	292	CQW49_RS04670 1.000 	CQW49_04660 1.000 
3051	292	CQW49_RS06770 1.000 	CQW49_06760 1.000 
3052	292	CQW49_RS07945 1.000 	CQW49_07935 1.000 
3053	292	CQW49_RS09575 1.000 	CQW49_09555 1.000 
3054	292	CQW49_RS10110 1.000 	CQW49_10085 1.000 
3055	292	msrB 1.000 	CQW49_12190 1.000 
3056	291	CQW49_RS08840 1.000 	CQW49_08830 1.000 
3057	291	CQW49_RS19500 1.000 	CQW49_19445 1.000 
3058	290	CQW49_RS00715 1.000 	CQW49_00715 1.000 
3059	290	CQW49_RS03790 1.000 	CQW49_03780 1.000 
3060	290	CQW49_RS10710 1.000 	CQW49_10680 1.000 
3061	289	CQW49_RS00375 1.000 	CQW49_00375 1.000 
3062	289	CQW49_RS01590 1.000 	CQW49_01585 1.000 
3063	289	CQW49_RS02765 1.000 	CQW49_02755 1.000 
3064	289	CQW49_RS04745 1.000 	CQW49_04735 1.000 
3065	289	CQW49_RS06270 1.000 	CQW49_06260 1.000 
3066	289	CQW49_RS15905 1.000 	CQW49_15870 1.000 
3067	289	CQW49_RS20995 1.000 	CQW49_20920 1.000 
3068	288	CQW49_RS02670 1.000 	CQW49_02660 1.000 
3069	288	CQW49_RS08235 1.000 	CQW49_08225 1.000 
3070	288	CQW49_RS16370 1.000 	CQW49_16335 1.000 
3071	288	CQW49_RS17780 1.000 	CQW49_17725 1.000 
3072	287	CQW49_RS00520 1.000 	CQW49_00520 1.000 
3073	287	CQW49_RS11195 1.000 	CQW49_11165 1.000 
3074	287	CQW49_RS11325 1.000 	CQW49_11295 1.000 
3075	287	CQW49_RS13075 1.000 	CQW49_13040 1.000 
3076	287	CQW49_RS13250 1.000 	CQW49_13215 1.000 
3077	287	CQW49_RS15040 1.000 	CQW49_15005 1.000 
3078	287	CQW49_RS16030 1.000 	CQW49_15995 1.000 
3079	287	CQW49_RS17500 1.000 	CQW49_17445 1.000 
3080	287	CQW49_RS17630 1.000 	CQW49_17575 1.000 
3081	287	flgA 1.000 	CQW49_18765 1.000 
3082	286	CQW49_RS06410 1.000 	CQW49_06400 1.000 
3083	286	CQW49_RS13740 1.000 	CQW49_13705 1.000 
3084	286	CQW49_RS16015 1.000 	CQW49_15980 1.000 
3085	286	CQW49_RS17235 1.000 	CQW49_17190 1.000 
3086	286	CQW49_RS20405 1.000 	CQW49_20335 1.000 
3087	285	CQW49_RS04850 1.000 	CQW49_04840 1.000 
3088	285	CQW49_RS07405 1.000 	CQW49_07395 1.000 
3089	285	CQW49_RS09470 1.000 	CQW49_09450 1.000 
3090	285	CQW49_RS14120 1.000 	CQW49_14085 1.000 
3091	285	CQW49_RS15015 1.000 	CQW49_14980 1.000 
3092	285	CQW49_RS15715 1.000 	CQW49_15680 1.000 
3093	285	CQW49_RS16520 1.000 	CQW49_16480 1.000 
3094	285	CQW49_RS17340 1.000 	CQW49_17290 1.000 
3095	284	CQW49_RS02650 1.000 	CQW49_02640 1.000 
3096	284	CQW49_RS04720 1.000 	CQW49_04710 1.000 
3097	284	aroQ 1.000 	CQW49_05025 1.000 
3098	284	CQW49_RS11595 1.000 	CQW49_11560 1.000 
3099	284	CQW49_RS13110 1.000 	CQW49_13075 1.000 
3100	284	CQW49_RS13960 1.000 	CQW49_13925 1.000 
3101	283	CQW49_RS03455 1.000 	CQW49_03440 1.000 
3102	283	CQW49_RS05780 1.000 	CQW49_05770 1.000 
3103	283	CQW49_RS06350 1.000 	CQW49_06340 1.000 
3104	283	CQW49_RS06415 1.000 	CQW49_06405 1.000 
3105	283	CQW49_RS15655 1.000 	CQW49_15620 1.000 
3106	283	CQW49_RS18740 1.000 	CQW49_18680 1.000 
3107	282	tolR 1.000 	CQW49_22015 1.000 CQW49_13720 1.000 
3108	282	ybgC 1.000 	CQW49_00725 1.000 
3109	282	CQW49_RS02510 1.000 	CQW49_02500 1.000 
3110	282	CQW49_RS05525 1.000 	CQW49_05515 1.000 
3111	282	CQW49_RS07515 1.000 	CQW49_07505 1.000 
3112	282	CQW49_RS14740 1.000 	CQW49_14705 1.000 
3113	282	CQW49_RS19080 1.000 	CQW49_19020 1.000 
3114	282	CQW49_RS19590 1.000 	CQW49_19535 1.000 
3115	282	CQW49_RS20105 1.000 	CQW49_20040 1.000 
3116	282	CQW49_RS21320 1.000 	CQW49_21245 1.000 
3117	281	CQW49_RS07280 1.000 	CQW49_07270 1.000 
3118	281	CQW49_RS12815 1.000 	CQW49_12780 1.000 
3119	281	CQW49_RS20190 1.000 	CQW49_20125 1.000 
3120	280	CQW49_RS01815 1.000 	CQW49_01810 1.000 
3121	280	CQW49_RS04550 1.000 	CQW49_04545 1.000 
3122	280	CQW49_RS05545 1.000 	CQW49_05535 1.000 
3123	280	CQW49_RS09365 1.000 	CQW49_09345 1.000 
3124	280	CQW49_RS10725 1.000 	CQW49_10695 1.000 
3125	280	CQW49_RS13600 1.000 	CQW49_13565 1.000 
3126	280	CQW49_RS16365 1.000 	CQW49_16330 1.000 
3127	280	CQW49_RS19030 1.000 	CQW49_18970 1.000 
3128	279	exbD 1.000 	CQW49_03400 1.000 
3129	279	CQW49_RS06120 1.000 	CQW49_06110 1.000 
3130	279	CQW49_RS07505 1.000 	CQW49_07495 1.000 
3131	279	CQW49_RS11045 1.000 	CQW49_11015 1.000 
3132	279	rplK 1.000 	CQW49_11335 1.000 
3133	279	CQW49_RS11995 1.000 	CQW49_11960 1.000 
3134	279	CQW49_RS16225 1.000 	CQW49_16190 1.000 
3135	279	CQW49_RS20535 1.000 	CQW49_20465 1.000 
3136	278	CQW49_RS06630 1.000 	CQW49_06615 1.000 
3137	278	CQW49_RS10770 1.000 	CQW49_10740 1.000 
3138	278	CQW49_RS16905 1.000 	CQW49_16860 1.000 
3139	277	CQW49_RS01585 1.000 	CQW49_01580 1.000 
3140	277	CQW49_RS07370 1.000 	CQW49_07360 1.000 
3141	277	CQW49_RS09085 1.000 	CQW49_09065 1.000 
3142	277	CQW49_RS10570 1.000 	CQW49_10545 1.000 
3143	277	CQW49_RS10665 1.000 	CQW49_10635 1.000 
3144	277	CQW49_RS10775 1.000 	CQW49_10745 1.000 
3145	277	CQW49_RS16860 1.000 	CQW49_16815 1.000 
3146	277	CQW49_RS17525 1.000 	CQW49_17470 1.000 
3147	277	CQW49_RS21055 1.000 	CQW49_20980 1.000 
3148	276	CQW49_RS03680 1.000 	CQW49_03670 1.000 
3149	276	CQW49_RS09660 1.000 	CQW49_09640 1.000 
3150	276	CQW49_RS10600 1.000 	CQW49_10570 1.000 
3151	276	CQW49_RS11795 1.000 	CQW49_11760 1.000 
3152	276	CQW49_RS19270 1.000 	CQW49_19215 1.000 
3153	275	CQW49_RS08745 1.000 	CQW49_08735 1.000 
3154	275	CQW49_RS10485 1.000 	CQW49_10460 1.000 
3155	275	CQW49_RS11035 1.000 	CQW49_11005 1.000 
3156	275	CQW49_RS17520 1.000 	CQW49_17465 1.000 
3157	275	CQW49_RS19855 1.000 	CQW49_19800 1.000 
3158	275	CQW49_RS20155 1.000 	CQW49_20090 1.000 
3159	275	CQW49_RS20180 1.000 	CQW49_20115 1.000 
3160	274	CQW49_RS00585 1.000 	CQW49_00585 1.000 
3161	274	CQW49_RS01365 1.000 	CQW49_01360 1.000 
3162	274	dksA 1.000 	CQW49_01455 1.000 
3163	274	rnpA 1.000 	CQW49_08600 1.000 
3164	274	CQW49_RS08950 1.000 	CQW49_08940 1.000 
3165	274	CQW49_RS11125 1.000 	CQW49_11095 1.000 
3166	274	CQW49_RS12565 1.000 	CQW49_12530 1.000 
3167	274	CQW49_RS13710 1.000 	CQW49_13675 1.000 
3168	273	CQW49_RS06600 1.000 	CQW49_06585 1.000 
3169	273	nifX 1.000 	CQW49_08705 1.000 
3170	273	CQW49_RS11905 1.000 	CQW49_11870 1.000 
3171	272	CQW49_RS01195 1.000 	CQW49_01190 1.000 
3172	272	CQW49_RS03175 1.000 	CQW49_03165 1.000 
3173	271	CQW49_RS12505 1.000 	CQW49_12470 1.000 
3174	271	CQW49_RS15940 1.000 	CQW49_15905 1.000 
3175	271	CQW49_RS17865 1.000 	CQW49_17810 1.000 
3176	271	CQW49_RS18140 1.000 	CQW49_18080 1.000 
3177	271	CQW49_RS18810 1.000 	CQW49_18750 1.000 
3178	270	exbB 1.000 exbB 1.000 exbB 1.000 exbB 1.000 	CQW49_05415 1.000 
3179	270	CQW49_RS02940 1.000 	CQW49_02930 1.000 
3180	270	CQW49_RS03120 1.000 	CQW49_03110 1.000 
3181	270	CQW49_RS12180 1.000 	CQW49_12145 1.000 
3182	270	CQW49_RS18915 1.000 	CQW49_18855 1.000 
3183	269	sdhC 1.000 	CQW49_10800 1.000 
3184	269	CQW49_RS11915 1.000 	CQW49_11880 1.000 
3185	269	CQW49_RS12085 1.000 	CQW49_12050 1.000 
3186	269	CQW49_RS15145 1.000 	CQW49_15110 1.000 
3187	269	CQW49_RS17980 1.000 	CQW49_17925 1.000 
3188	268	CQW49_RS04425 1.000 	CQW49_04420 1.000 
3189	268	CQW49_RS11150 1.000 	CQW49_11120 1.000 
3190	268	CQW49_RS12100 1.000 	CQW49_12065 1.000 
3191	267	CQW49_RS03000 1.000 	CQW49_02990 1.000 
3192	267	CQW49_RS04250 1.000 	CQW49_04240 1.000 
3193	267	CQW49_RS17970 1.000 	CQW49_17915 1.000 
3194	267	CQW49_RS18160 1.000 	CQW49_18100 1.000 
3195	267	CQW49_RS21280 1.000 	CQW49_21205 1.000 
3196	266	mce 1.000 	CQW49_05270 1.000 
3197	266	CQW49_RS08230 1.000 	CQW49_08220 1.000 
3198	266	CQW49_RS10450 1.000 	CQW49_10425 1.000 
3199	266	CQW49_RS17145 1.000 	CQW49_17100 1.000 
3200	266	CQW49_RS17820 1.000 	CQW49_17765 1.000 
3201	266	CQW49_RS20805 1.000 	CQW49_20730 1.000 
3202	266	CQW49_RS20815 1.000 	CQW49_20740 1.000 
3203	265	CQW49_RS01395 1.000 	CQW49_01390 1.000 
3204	265	CQW49_RS02530 1.000 	CQW49_02520 1.000 
3205	265	CQW49_RS05000 1.000 	CQW49_04995 1.000 
3206	265	CQW49_RS05550 1.000 	CQW49_05540 1.000 
3207	265	CQW49_RS06635 1.000 	CQW49_06620 1.000 
3208	265	CQW49_RS06890 1.000 	CQW49_06880 1.000 
3209	265	CQW49_RS08440 1.000 	CQW49_08430 1.000 
3210	265	CQW49_RS10300 1.000 	CQW49_10275 1.000 
3211	265	CQW49_RS10670 1.000 	CQW49_10640 1.000 
3212	265	CQW49_RS16970 1.000 	CQW49_16925 1.000 
3213	265	CQW49_RS17280 1.000 	CQW49_17235 1.000 
3214	264	CQW49_RS02265 1.000 	CQW49_02260 1.000 
3215	264	CQW49_RS04045 1.000 	CQW49_04035 1.000 
3216	264	CQW49_RS05555 1.000 	CQW49_05545 1.000 
3217	264	CQW49_RS05785 1.000 	CQW49_05775 1.000 
3218	264	CQW49_RS06225 1.000 	CQW49_06215 1.000 
3219	264	CQW49_RS08330 1.000 	CQW49_08320 1.000 
3220	264	CQW49_RS10740 1.000 	CQW49_10710 1.000 
3221	264	CQW49_RS13425 1.000 	CQW49_13390 1.000 
3222	263	CQW49_RS07395 1.000 	CQW49_07385 1.000 
3223	263	CQW49_RS14065 1.000 	CQW49_14030 1.000 
3224	262	CQW49_RS02250 1.000 	CQW49_02245 1.000 
3225	262	CQW49_RS04040 1.000 	CQW49_04030 1.000 
3226	262	CQW49_RS10040 1.000 	CQW49_10015 1.000 
3227	262	CQW49_RS13345 1.000 	CQW49_13310 1.000 
3228	261	CQW49_RS01700 1.000 	CQW49_01695 1.000 
3229	261	CQW49_RS02120 1.000 	CQW49_02115 1.000 
3230	261	CQW49_RS02255 1.000 	CQW49_02250 1.000 
3231	261	CQW49_RS04590 1.000 	CQW49_04585 1.000 
3232	261	CQW49_RS06310 1.000 	CQW49_06300 1.000 
3233	261	CQW49_RS19755 1.000 	CQW49_19700 1.000 
3234	260	CQW49_RS03745 1.000 	CQW49_03735 1.000 
3235	260	CQW49_RS09205 1.000 	CQW49_09185 1.000 
3236	260	CQW49_RS11945 1.000 	CQW49_11910 1.000 
3237	260	CQW49_RS13470 1.000 	CQW49_13435 1.000 
3238	260	CQW49_RS19340 1.000 	CQW49_19285 1.000 
3239	260	CQW49_RS20685 1.000 	CQW49_20610 1.000 
3240	260	CQW49_RS20700 1.000 	CQW49_20625 1.000 
3241	259	CQW49_RS04370 1.000 	CQW49_04365 1.000 
3242	259	CQW49_RS05125 1.000 	CQW49_05120 1.000 
3243	259	CQW49_RS07700 1.000 	CQW49_07690 1.000 
3244	259	CQW49_RS09955 1.000 	CQW49_09935 1.000 
3245	259	CQW49_RS18650 1.000 	CQW49_18590 1.000 
3246	259	CQW49_RS21025 1.000 	CQW49_20950 1.000 
3247	258	CQW49_RS02380 1.000 	CQW49_02370 1.000 
3248	258	CQW49_RS13900 1.000 	CQW49_13865 1.000 
3249	257	CQW49_RS00040 1.000 	CQW49_00040 1.000 
3250	257	CQW49_RS02590 1.000 	CQW49_02580 1.000 
3251	257	CQW49_RS03405 1.000 	CQW49_03390 1.000 
3252	257	CQW49_RS05185 1.000 	CQW49_05180 1.000 
3253	257	CQW49_RS06180 1.000 	CQW49_06170 1.000 
3254	257	CQW49_RS07935 1.000 	CQW49_07925 1.000 
3255	257	CQW49_RS10930 1.000 	CQW49_10900 1.000 
3256	257	CQW49_RS12385 1.000 	CQW49_12350 1.000 
3257	257	CQW49_RS12575 1.000 	CQW49_12540 1.000 
3258	257	CQW49_RS13795 1.000 	CQW49_13760 1.000 
3259	257	CQW49_RS14590 1.000 	CQW49_14555 1.000 
3260	256	CQW49_RS00310 1.000 	CQW49_00310 1.000 
3261	256	CQW49_RS11120 1.000 	CQW49_11090 1.000 
3262	256	CQW49_RS17485 1.000 	CQW49_17430 1.000 
3263	256	CQW49_RS18220 1.000 	CQW49_18160 1.000 
3264	256	CQW49_RS21205 1.000 	CQW49_21130 1.000 
3265	255	CQW49_RS05830 1.000 	CQW49_05820 1.000 
3266	255	CQW49_RS07845 1.000 	CQW49_07835 1.000 
3267	255	CQW49_RS11825 1.000 	CQW49_11790 1.000 
3268	255	CQW49_RS14315 1.000 	CQW49_14280 1.000 
3269	254	CQW49_RS05370 1.000 	CQW49_05365 1.000 
3270	254	CQW49_RS10545 1.000 	CQW49_10520 1.000 
3271	254	CQW49_RS10755 1.000 	CQW49_10725 1.000 
3272	254	CQW49_RS16330 1.000 	CQW49_16295 1.000 
3273	253	CQW49_RS04955 1.000 	CQW49_04950 1.000 
3274	253	CQW49_RS06495 1.000 	CQW49_06485 1.000 
3275	253	CQW49_RS06960 1.000 	CQW49_06950 1.000 
3276	253	CQW49_RS07590 1.000 	CQW49_07580 1.000 
3277	253	CQW49_RS12190 1.000 	CQW49_12155 1.000 
3278	253	CQW49_RS16460 1.000 	CQW49_16425 1.000 
3279	253	CQW49_RS16690 1.000 	CQW49_16650 1.000 
3280	253	CQW49_RS16960 1.000 	CQW49_16915 1.000 
3281	253	CQW49_RS17015 1.000 	CQW49_16970 1.000 
3282	253	CQW49_RS18620 1.000 	CQW49_18560 1.000 
3283	253	CQW49_RS19780 1.000 	CQW49_19725 1.000 
3284	253	CQW49_RS20225 1.000 	CQW49_20155 1.000 
3285	252	CQW49_RS00360 1.000 	CQW49_00360 1.000 
3286	252	CQW49_RS01900 1.000 	CQW49_01895 1.000 
3287	252	CQW49_RS03105 1.000 	CQW49_03095 1.000 
3288	252	CQW49_RS13455 1.000 	CQW49_13420 1.000 
3289	252	CQW49_RS14820 1.000 	CQW49_14785 1.000 
3290	252	CQW49_RS19685 1.000 	CQW49_19630 1.000 
3291	251	CQW49_RS00430 1.000 	CQW49_00430 1.000 
3292	251	CQW49_RS02500 1.000 	CQW49_02490 1.000 
3293	251	CQW49_RS06620 1.000 	CQW49_06605 1.000 
3294	251	CQW49_RS11420 1.000 	CQW49_11390 1.000 
3295	251	CQW49_RS17810 1.000 	CQW49_17755 1.000 
3296	250	CQW49_RS01180 1.000 	CQW49_01175 1.000 
3297	250	CQW49_RS04275 1.000 	CQW49_04265 1.000 
3298	250	CQW49_RS04740 1.000 	CQW49_04730 1.000 
3299	250	CQW49_RS05355 1.000 	CQW49_05350 1.000 
3300	250	CQW49_RS07550 1.000 	CQW49_07540 1.000 
3301	250	CQW49_RS08295 1.000 	CQW49_08285 1.000 
3302	250	CQW49_RS13650 1.000 	CQW49_13615 1.000 
3303	250	CQW49_RS14755 1.000 	CQW49_14720 1.000 
3304	250	flgB 1.000 	CQW49_18745 1.000 
3305	249	CQW49_RS01865 1.000 	CQW49_01860 1.000 
3306	249	CQW49_RS07860 1.000 	CQW49_07850 1.000 
3307	249	CQW49_RS09295 1.000 	CQW49_09275 1.000 
3308	249	CQW49_RS19675 1.000 	CQW49_19620 1.000 
3309	248	CQW49_RS05635 1.000 	CQW49_05625 1.000 
3310	248	CQW49_RS05805 1.000 	CQW49_05795 1.000 
3311	248	CQW49_RS05995 1.000 	CQW49_05985 1.000 
3312	248	CQW49_RS08895 1.000 	CQW49_08885 1.000 
3313	248	sdhD 1.000 	CQW49_10805 1.000 
3314	248	CQW49_RS11225 1.000 	CQW49_11195 1.000 
3315	248	CQW49_RS15215 1.000 	CQW49_15180 1.000 
3316	248	CQW49_RS15720 1.000 	CQW49_15685 1.000 
3317	248	flgD 1.000 	CQW49_19705 1.000 
3318	248	CQW49_RS21135 1.000 	CQW49_21060 1.000 
3319	247	CQW49_RS03030 1.000 	CQW49_03020 1.000 
3320	247	CQW49_RS03880 1.000 	CQW49_03870 1.000 
3321	247	CQW49_RS04800 1.000 	CQW49_04790 1.000 
3322	247	CQW49_RS05610 1.000 	CQW49_05600 1.000 
3323	247	CQW49_RS15220 1.000 	CQW49_15185 1.000 
3324	247	CQW49_RS15770 1.000 	CQW49_15735 1.000 
3325	246	CQW49_RS05485 1.000 	CQW49_05475 1.000 
3326	245	CQW49_RS02850 1.000 	CQW49_02840 1.000 
3327	245	CQW49_RS04395 1.000 	CQW49_04390 1.000 
3328	245	CQW49_RS06940 1.000 	CQW49_06930 1.000 
3329	245	CQW49_RS10815 1.000 	CQW49_10785 1.000 
3330	245	CQW49_RS13245 1.000 	CQW49_13210 1.000 
3331	245	gcvH 1.000 	CQW49_13360 1.000 
3332	245	CQW49_RS20275 1.000 	CQW49_20205 1.000 
3333	244	CQW49_RS05105 1.000 	CQW49_05100 1.000 
3334	244	CQW49_RS08475 1.000 	CQW49_08465 1.000 
3335	244	CQW49_RS19480 1.000 	CQW49_19425 1.000 
3336	244	CQW49_RS19670 1.000 	CQW49_19615 1.000 
3337	243	CQW49_RS04310 1.000 	CQW49_04300 1.000 
3338	243	CQW49_RS10630 1.000 	CQW49_10600 1.000 
3339	243	CQW49_RS11930 1.000 	CQW49_11895 1.000 
3340	243	CQW49_RS15415 1.000 	CQW49_15380 1.000 
3341	243	CQW49_RS17195 1.000 	CQW49_17150 1.000 
3342	242	CQW49_RS08055 1.000 CQW49_RS14640 1.000 CQW49_RS05855 1.000 	CQW49_08045 1.000 CQW49_14605 1.000 CQW49_23645 1.000 CQW49_05845 1.000 
3343	242	CQW49_RS02395 1.000 	CQW49_02385 1.000 
3344	242	CQW49_RS07255 1.000 	CQW49_07245 1.000 
3345	242	CQW49_RS09525 1.000 	CQW49_09505 1.000 
3346	242	CQW49_RS10495 1.000 	CQW49_10470 1.000 
3347	242	CQW49_RS11515 1.000 	CQW49_11485 1.000 
3348	242	CQW49_RS12580 1.000 	CQW49_12545 1.000 
3349	241	CQW49_RS04380 1.000 	CQW49_04375 1.000 
3350	241	CQW49_RS05080 1.000 	CQW49_05075 1.000 
3351	241	cyoD 1.000 	CQW49_05700 1.000 
3352	241	CQW49_RS06695 1.000 	CQW49_06685 1.000 
3353	241	CQW49_RS11015 1.000 	CQW49_10985 1.000 
3354	241	CQW49_RS15325 1.000 	CQW49_15290 1.000 
3355	241	CQW49_RS19075 1.000 	CQW49_19015 1.000 
3356	240	CQW49_RS00945 1.000 	CQW49_00945 1.000 
3357	240	CQW49_RS02990 1.000 	CQW49_02980 1.000 
3358	240	CQW49_RS05195 1.000 	CQW49_05190 1.000 
3359	240	CQW49_RS08585 1.000 	CQW49_08575 1.000 
3360	240	CQW49_RS12680 1.000 	CQW49_12645 1.000 
3361	240	CQW49_RS16440 1.000 	CQW49_16405 1.000 
3362	240	CQW49_RS17355 1.000 	CQW49_17305 1.000 
3363	240	CQW49_RS18665 1.000 	CQW49_18605 1.000 
3364	240	CQW49_RS19705 1.000 	CQW49_19650 1.000 
3365	239	CQW49_RS00580 1.000 	CQW49_00580 1.000 
3366	239	CQW49_RS01385 1.000 	CQW49_01380 1.000 
3367	239	CQW49_RS04710 1.000 	CQW49_04700 1.000 
3368	239	CQW49_RS15885 1.000 	CQW49_15850 1.000 
3369	238	CQW49_RS08060 1.000 CQW49_RS14645 1.000 CQW49_RS05850 1.000 	CQW49_08050 1.000 CQW49_14610 1.000 CQW49_23640 1.000 CQW49_05840 1.000 
3370	238	CQW49_RS01280 1.000 	CQW49_01275 1.000 
3371	238	CQW49_RS01705 1.000 	CQW49_01700 1.000 
3372	238	CQW49_RS08805 1.000 	CQW49_08795 1.000 
3373	238	CQW49_RS12315 1.000 	CQW49_12280 1.000 
3374	237	CQW49_RS02985 1.000 	CQW49_02975 1.000 
3375	237	CQW49_RS04110 1.000 	CQW49_04100 1.000 
3376	237	CQW49_RS07000 1.000 	CQW49_06990 1.000 
3377	237	CQW49_RS08070 1.000 	CQW49_08060 1.000 
3378	237	CQW49_RS08750 1.000 	CQW49_08740 1.000 
3379	237	CQW49_RS10470 1.000 	CQW49_10445 1.000 
3380	237	CQW49_RS18345 1.000 	CQW49_18285 1.000 
3381	237	fliN 1.000 	CQW49_18730 1.000 
3382	236	CQW49_RS01240 1.000 	CQW49_01235 1.000 
3383	236	CQW49_RS04215 1.000 	CQW49_04205 1.000 
3384	236	CQW49_RS05415 1.000 	CQW49_05410 1.000 
3385	236	CQW49_RS16245 1.000 	CQW49_16210 1.000 
3386	236	CQW49_RS17315 1.000 	CQW49_17270 1.000 
3387	235	CQW49_RS03250 1.000 	CQW49_03240 1.000 
3388	235	CQW49_RS03965 1.000 	CQW49_03955 1.000 
3389	235	CQW49_RS05180 1.000 	CQW49_05175 1.000 
3390	235	CQW49_RS06860 1.000 	CQW49_06850 1.000 
3391	235	CQW49_RS13290 1.000 	CQW49_13255 1.000 
3392	235	CQW49_RS18145 1.000 	CQW49_18085 1.000 
3393	235	CQW49_RS21235 1.000 	CQW49_21160 1.000 
3394	234	CQW49_RS08065 1.000 	CQW49_23545 1.000 CQW49_08055 1.000 
3395	234	CQW49_RS00285 1.000 	CQW49_00285 1.000 
3396	234	CQW49_RS00985 1.000 	CQW49_00985 1.000 
3397	234	CQW49_RS12690 1.000 	CQW49_12655 1.000 
3398	234	CQW49_RS13665 1.000 	CQW49_13630 1.000 
3399	234	CQW49_RS14260 1.000 	CQW49_14225 1.000 
3400	234	CQW49_RS16095 1.000 	CQW49_16060 1.000 
3401	233	CQW49_RS00160 1.000 	CQW49_00160 1.000 
3402	233	CQW49_RS00245 1.000 	CQW49_00245 1.000 
3403	233	hypA 1.000 	CQW49_03560 1.000 
3404	233	CQW49_RS06815 1.000 	CQW49_06805 1.000 
3405	233	CQW49_RS06865 1.000 	CQW49_06855 1.000 
3406	233	CQW49_RS07495 1.000 	CQW49_07485 1.000 
3407	233	CQW49_RS09635 1.000 	CQW49_09615 1.000 
3408	233	CQW49_RS10405 1.000 	CQW49_10380 1.000 
3409	233	CQW49_RS10810 1.000 	CQW49_10780 1.000 
3410	233	CQW49_RS14925 1.000 	CQW49_14890 1.000 
3411	233	nirD 1.000 	CQW49_19305 1.000 
3412	232	CQW49_RS07720 1.000 	CQW49_07710 1.000 
3413	232	CQW49_RS09795 1.000 	CQW49_09775 1.000 
3414	232	CQW49_RS12655 1.000 	CQW49_12620 1.000 
3415	232	CQW49_RS14265 1.000 	CQW49_14230 1.000 
3416	232	CQW49_RS15125 1.000 	CQW49_15090 1.000 
3417	231	arsC 1.000 arsC 1.000 arsC 1.000 arsC 1.000 	CQW49_20390 1.000 
3418	231	CQW49_RS14600 1.000 	CQW49_14565 1.000 
3419	231	CQW49_RS19790 1.000 	CQW49_19735 1.000 
3420	230	CQW49_RS04205 1.000 	CQW49_04195 1.000 
3421	230	fdxB 1.000 	CQW49_08690 1.000 
3422	230	CQW49_RS10440 1.000 	CQW49_10415 1.000 
3423	230	CQW49_RS10980 1.000 	CQW49_10950 1.000 
3424	229	CQW49_RS08990 1.000 	CQW49_08980 1.000 
3425	229	CQW49_RS09310 1.000 	CQW49_09290 1.000 
3426	229	CQW49_RS14190 1.000 	CQW49_14155 1.000 
3427	229	CQW49_RS18390 1.000 	CQW49_18330 1.000 
3428	229	CQW49_RS18610 1.000 	CQW49_18550 1.000 
3429	228	CQW49_RS06140 1.000 	CQW49_06130 1.000 
3430	228	CQW49_RS06450 1.000 	CQW49_06440 1.000 
3431	228	CQW49_RS11500 1.000 	CQW49_11470 1.000 
3432	228	CQW49_RS14695 1.000 	CQW49_14660 1.000 
3433	228	CQW49_RS17765 1.000 	CQW49_17710 1.000 
3434	228	CQW49_RS19275 1.000 	CQW49_19220 1.000 
3435	228	CQW49_RS20420 1.000 	CQW49_20350 1.000 
3436	227	CQW49_RS00625 1.000 	CQW49_00625 1.000 
3437	227	CQW49_RS01905 1.000 	CQW49_01900 1.000 
3438	227	CQW49_RS15070 1.000 	CQW49_15035 1.000 
3439	227	CQW49_RS16380 1.000 	CQW49_16345 1.000 
3440	227	CQW49_RS17715 1.000 	CQW49_17660 1.000 
3441	227	CQW49_RS18265 1.000 	CQW49_18205 1.000 
3442	227	CQW49_RS20725 1.000 	CQW49_20650 1.000 
3443	226	CQW49_RS07205 1.000 	CQW49_07195 1.000 
3444	226	CQW49_RS08545 1.000 	CQW49_08535 1.000 
3445	226	CQW49_RS08665 1.000 	CQW49_08655 1.000 
3446	226	CQW49_RS18930 1.000 	CQW49_18870 1.000 
3447	226	CQW49_RS19750 1.000 	CQW49_19695 1.000 
3448	225	CQW49_RS00845 1.000 	CQW49_00845 1.000 
3449	225	CQW49_RS02070 1.000 	CQW49_02065 1.000 
3450	225	CQW49_RS03665 1.000 	CQW49_03655 1.000 
3451	225	CQW49_RS06405 1.000 	CQW49_06395 1.000 
3452	225	CQW49_RS09020 1.000 	CQW49_09005 1.000 
3453	225	CQW49_RS09095 1.000 	CQW49_09075 1.000 
3454	225	CQW49_RS12425 1.000 	CQW49_12390 1.000 
3455	225	CQW49_RS14100 1.000 	CQW49_14065 1.000 
3456	225	CQW49_RS16575 1.000 	CQW49_16535 1.000 
3457	224	CQW49_RS07410 1.000 	CQW49_07400 1.000 
3458	224	CQW49_RS07775 1.000 	CQW49_07765 1.000 
3459	224	CQW49_RS16105 1.000 	CQW49_16070 1.000 
3460	224	CQW49_RS19665 1.000 	CQW49_19610 1.000 
3461	223	CQW49_RS00260 1.000 	CQW49_00260 1.000 
3462	223	CQW49_RS06085 1.000 	CQW49_06075 1.000 
3463	223	grxD 1.000 	CQW49_11930 1.000 
3464	223	CQW49_RS12105 1.000 	CQW49_12070 1.000 
3465	223	CQW49_RS13670 1.000 	CQW49_13635 1.000 
3466	223	CQW49_RS14040 1.000 	CQW49_14005 1.000 
3467	223	CQW49_RS15705 1.000 	CQW49_15670 1.000 
3468	222	CQW49_RS00145 1.000 	CQW49_00145 1.000 
3469	222	CQW49_RS00325 1.000 	CQW49_00325 1.000 
3470	222	CQW49_RS01450 1.000 	CQW49_01445 1.000 
3471	222	CQW49_RS01505 1.000 	CQW49_01500 1.000 
3472	222	CQW49_RS07760 1.000 	CQW49_07750 1.000 
3473	222	CQW49_RS11650 1.000 	CQW49_11615 1.000 
3474	222	CQW49_RS17040 1.000 	CQW49_16995 1.000 
3475	222	CQW49_RS20735 1.000 	CQW49_20660 1.000 
3476	221	CQW49_RS06995 1.000 	CQW49_06985 1.000 
3477	221	CQW49_RS08975 1.000 	CQW49_08965 1.000 
3478	221	CQW49_RS13910 1.000 	CQW49_13875 1.000 
3479	221	CQW49_RS14310 1.000 	CQW49_14275 1.000 
3480	220	CQW49_RS01125 1.000 	CQW49_01125 1.000 
3481	220	CQW49_RS02165 1.000 	CQW49_02160 1.000 
3482	220	CQW49_RS02290 1.000 	CQW49_02285 1.000 
3483	220	CQW49_RS06820 1.000 	CQW49_06810 1.000 
3484	220	CQW49_RS06965 1.000 	CQW49_06955 1.000 
3485	220	CQW49_RS12540 1.000 	CQW49_12505 1.000 
3486	220	trxA 1.000 	CQW49_16785 1.000 
3487	219	CQW49_RS08925 1.000 	CQW49_08915 1.000 
3488	219	CQW49_RS11730 1.000 	CQW49_11695 1.000 
3489	219	CQW49_RS20660 1.000 	CQW49_20585 1.000 
3490	218	CQW49_RS01895 1.000 	CQW49_01890 1.000 
3491	218	CQW49_RS04245 1.000 	CQW49_04235 1.000 
3492	218	CQW49_RS04885 1.000 	CQW49_04875 1.000 
3493	218	CQW49_RS05840 1.000 	CQW49_05830 1.000 
3494	218	CQW49_RS06470 1.000 	CQW49_06460 1.000 
3495	218	CQW49_RS11495 1.000 	CQW49_11465 1.000 
3496	218	CQW49_RS20140 1.000 	CQW49_20075 1.000 
3497	217	CQW49_RS07740 1.000 	CQW49_07730 1.000 
3498	217	mmoD 1.000 	CQW49_12460 1.000 
3499	217	CQW49_RS12525 1.000 	CQW49_12490 1.000 
3500	217	CQW49_RS20745 1.000 	CQW49_20670 1.000 
3501	216	cas2 1.000 cas2 1.000 	CQW49_07975 1.000 
3502	216	CQW49_RS02625 1.000 	CQW49_02615 1.000 
3503	216	yajC 1.000 	CQW49_03005 1.000 
3504	216	CQW49_RS06490 1.000 	CQW49_06480 1.000 
3505	216	CQW49_RS07095 1.000 	CQW49_07085 1.000 
3506	216	CQW49_RS12905 1.000 	CQW49_12870 1.000 
3507	215	CQW49_RS01720 1.000 	CQW49_01715 1.000 
3508	215	CQW49_RS08130 1.000 	CQW49_08120 1.000 
3509	215	CQW49_RS08480 1.000 	CQW49_08470 1.000 
3510	215	CQW49_RS08690 1.000 	CQW49_08680 1.000 
3511	215	CQW49_RS14655 1.000 	CQW49_14620 1.000 
3512	214	CQW49_RS02825 1.000 	CQW49_02815 1.000 
3513	214	CQW49_RS04050 1.000 	CQW49_04040 1.000 
3514	214	CQW49_RS05990 1.000 	CQW49_05980 1.000 
3515	214	CQW49_RS06955 1.000 	CQW49_06945 1.000 
3516	214	CQW49_RS09440 1.000 	CQW49_09420 1.000 
3517	214	CQW49_RS14930 1.000 	CQW49_14895 1.000 
3518	214	CQW49_RS15005 1.000 	CQW49_14970 1.000 
3519	213	CQW49_RS03205 1.000 	CQW49_03195 1.000 
3520	213	CQW49_RS04375 1.000 	CQW49_04370 1.000 
3521	213	CQW49_RS05160 1.000 	CQW49_05155 1.000 
3522	213	CQW49_RS07540 1.000 	CQW49_07530 1.000 
3523	212	higA 1.000 higA 1.000 higA 1.000 higA 1.000 higA 1.000 higA 1.000 higA 1.000 higA 1.000 higA 1.000 	CQW49_15410 1.000 
3524	212	CQW49_RS00330 1.000 	CQW49_00330 1.000 
3525	212	CQW49_RS03855 1.000 	CQW49_03845 1.000 
3526	212	CQW49_RS03925 1.000 	CQW49_03915 1.000 
3527	212	CQW49_RS04035 1.000 	CQW49_04025 1.000 
3528	212	CQW49_RS10995 1.000 	CQW49_10965 1.000 
3529	212	CQW49_RS14130 1.000 	CQW49_14095 1.000 
3530	212	CQW49_RS14475 1.000 	CQW49_14440 1.000 
3531	212	CQW49_RS17620 1.000 	CQW49_17565 1.000 
3532	212	CQW49_RS17770 1.000 	CQW49_17715 1.000 
3533	211	CQW49_RS01745 1.000 	CQW49_01740 1.000 
3534	211	CQW49_RS05450 1.000 	CQW49_05445 1.000 
3535	211	CQW49_RS07585 1.000 	CQW49_07575 1.000 
3536	211	CQW49_RS08300 1.000 	CQW49_08290 1.000 
3537	211	CQW49_RS08645 1.000 	CQW49_08635 1.000 
3538	211	CQW49_RS10360 1.000 	CQW49_10335 1.000 
3539	211	CQW49_RS13045 1.000 	CQW49_13010 1.000 
3540	211	CQW49_RS14860 1.000 	CQW49_14825 1.000 
3541	211	CQW49_RS14985 1.000 	CQW49_14950 1.000 
3542	210	CQW49_RS05515 1.000 	CQW49_05505 1.000 
3543	210	CQW49_RS14150 1.000 	CQW49_14115 1.000 
3544	209	CQW49_RS10990 1.000 	CQW49_10960 1.000 
3545	209	CQW49_RS12410 1.000 	CQW49_12375 1.000 
3546	208	CQW49_RS11875 1.000 	CQW49_11840 1.000 
3547	208	CQW49_RS14540 1.000 	CQW49_14505 1.000 
3548	208	CQW49_RS16220 1.000 	CQW49_16185 1.000 
3549	207	CQW49_RS03480 1.000 	CQW49_03470 1.000 
3550	207	CQW49_RS06370 1.000 	CQW49_06360 1.000 
3551	207	CQW49_RS08025 1.000 	CQW49_08015 1.000 
3552	207	CQW49_RS08535 1.000 	CQW49_08525 1.000 
3553	207	CQW49_RS18300 1.000 	CQW49_18240 1.000 
3554	207	CQW49_RS19020 1.000 	CQW49_18960 1.000 
3555	207	CQW49_RS19220 1.000 	CQW49_19165 1.000 
3556	206	CQW49_RS00665 1.000 	CQW49_00665 1.000 
3557	206	CQW49_RS09530 1.000 	CQW49_09510 1.000 
3558	206	CQW49_RS10465 1.000 	CQW49_10440 1.000 
3559	206	CQW49_RS11820 1.000 	CQW49_11785 1.000 
3560	206	CQW49_RS14370 1.000 	CQW49_14335 1.000 
3561	205	CQW49_RS01625 1.000 	CQW49_01620 1.000 
3562	205	CQW49_RS11410 1.000 	CQW49_11380 1.000 
3563	205	CQW49_RS14855 1.000 	CQW49_14820 1.000 
3564	205	CQW49_RS15210 1.000 	CQW49_15175 1.000 
3565	204	CQW49_RS12355 1.000 	CQW49_12320 1.000 
3566	203	CQW49_RS04210 1.000 	CQW49_04200 1.000 
3567	203	CQW49_RS07050 1.000 	CQW49_07040 1.000 
3568	203	CQW49_RS07645 1.000 	CQW49_07635 1.000 
3569	203	CQW49_RS09925 1.000 	CQW49_09905 1.000 
3570	203	CQW49_RS12390 1.000 	CQW49_12355 1.000 
3571	203	CQW49_RS13950 1.000 	CQW49_13915 1.000 
3572	203	CQW49_RS15115 1.000 	CQW49_15080 1.000 
3573	203	CQW49_RS19230 1.000 	CQW49_19175 1.000 
3574	203	CQW49_RS19540 1.000 	CQW49_19485 1.000 
3575	202	CQW49_RS03185 1.000 	CQW49_03175 1.000 
3576	202	CQW49_RS10525 1.000 	CQW49_10500 1.000 
3577	202	CQW49_RS12630 1.000 	CQW49_12595 1.000 
3578	202	CQW49_RS12640 1.000 	CQW49_12605 1.000 
3579	202	rplU 1.000 	CQW49_12695 1.000 
3580	201	CQW49_RS00165 1.000 	CQW49_00165 1.000 
3581	201	CQW49_RS01480 1.000 	CQW49_01475 1.000 
3582	201	CQW49_RS01660 1.000 	CQW49_01655 1.000 
3583	201	CQW49_RS16710 1.000 	CQW49_16670 1.000 
3584	200	CQW49_RS02575 1.000 	CQW49_02565 1.000 
3585	200	CQW49_RS08765 1.000 	CQW49_08755 1.000 
3586	200	CQW49_RS08790 1.000 	CQW49_08780 1.000 
3587	200	CQW49_RS14885 1.000 	CQW49_14850 1.000 
3588	200	CQW49_RS19300 1.000 	CQW49_19245 1.000 
3589	199	CQW49_RS03810 1.000 	CQW49_03800 1.000 
3590	199	CQW49_RS14545 1.000 	CQW49_14510 1.000 
3591	199	CQW49_RS18815 1.000 	CQW49_18755 1.000 
3592	199	CQW49_RS18875 1.000 	CQW49_18815 1.000 
3593	198	CQW49_RS00240 1.000 	CQW49_00240 1.000 
3594	198	CQW49_RS15360 1.000 	CQW49_15325 1.000 
3595	198	CQW49_RS18470 1.000 	CQW49_18410 1.000 
3596	198	CQW49_RS19140 1.000 	CQW49_19080 1.000 
3597	197	CQW49_RS02210 1.000 	CQW49_02205 1.000 
3598	197	CQW49_RS02660 1.000 	CQW49_02650 1.000 
3599	197	CQW49_RS13195 1.000 	CQW49_13160 1.000 
3600	196	CQW49_RS01105 1.000 	CQW49_01105 1.000 
3601	196	CQW49_RS02090 1.000 	CQW49_02085 1.000 
3602	196	CQW49_RS04630 1.000 	CQW49_04625 1.000 
3603	196	CQW49_RS09045 1.000 	CQW49_09030 1.000 
3604	196	CQW49_RS13260 1.000 	CQW49_13225 1.000 
3605	196	CQW49_RS17150 1.000 	CQW49_17105 1.000 
3606	196	CQW49_RS20720 1.000 	CQW49_20645 1.000 
3607	195	CQW49_RS01800 1.000 	CQW49_01795 1.000 
3608	195	CQW49_RS01920 1.000 	CQW49_01915 1.000 
3609	195	CQW49_RS02535 1.000 	CQW49_02525 1.000 
3610	195	CQW49_RS06125 1.000 	CQW49_06115 1.000 
3611	195	CQW49_RS10455 1.000 	CQW49_10430 1.000 
3612	195	CQW49_RS10500 1.000 	CQW49_10475 1.000 
3613	195	CQW49_RS14625 1.000 	CQW49_14590 1.000 
3614	195	CQW49_RS14920 1.000 	CQW49_14885 1.000 
3615	195	CQW49_RS15100 1.000 	CQW49_15065 1.000 
3616	195	CQW49_RS15790 1.000 	CQW49_15755 1.000 
3617	195	CQW49_RS20485 1.000 	CQW49_20415 1.000 
3618	194	CQW49_RS02980 1.000 	CQW49_02970 1.000 
3619	194	CQW49_RS09800 1.000 	CQW49_09780 1.000 
3620	194	CQW49_RS18010 1.000 	CQW49_17955 1.000 
3621	193	CQW49_RS01930 1.000 	CQW49_01925 1.000 
3622	193	CQW49_RS02180 1.000 	CQW49_02175 1.000 
3623	193	CQW49_RS03450 1.000 	CQW49_03435 1.000 
3624	193	CQW49_RS07570 1.000 	CQW49_07560 1.000 
3625	193	CQW49_RS07970 1.000 	CQW49_07960 1.000 
3626	193	CQW49_RS11530 1.000 	CQW49_11500 1.000 
3627	193	CQW49_RS14195 1.000 	CQW49_14160 1.000 
3628	193	CQW49_RS20475 1.000 	CQW49_20405 1.000 
3629	192	CQW49_RS07420 1.000 	CQW49_07410 1.000 
3630	192	CQW49_RS13210 1.000 	CQW49_13175 1.000 
3631	192	CQW49_RS14700 1.000 	CQW49_14665 1.000 
3632	191	CQW49_RS01005 1.000 	CQW49_01005 1.000 
3633	191	CQW49_RS05585 1.000 	CQW49_05575 1.000 
3634	191	CQW49_RS07200 1.000 	CQW49_07190 1.000 
3635	191	CQW49_RS07315 1.000 	CQW49_07305 1.000 
3636	191	CQW49_RS14070 1.000 	CQW49_14035 1.000 
3637	190	CQW49_RS04510 1.000 	CQW49_04505 1.000 
3638	190	CQW49_RS10510 1.000 	CQW49_10485 1.000 
3639	190	CQW49_RS12420 1.000 	CQW49_12385 1.000 
3640	190	CQW49_RS14135 1.000 	CQW49_14100 1.000 
3641	190	CQW49_RS14580 1.000 	CQW49_14545 1.000 
3642	189	CQW49_RS05465 1.000 	CQW49_05455 1.000 
3643	189	CQW49_RS12145 1.000 	CQW49_12110 1.000 
3644	189	CQW49_RS15000 1.000 	CQW49_14965 1.000 
3645	189	CQW49_RS19060 1.000 	CQW49_19000 1.000 
3646	188	CQW49_RS03295 1.000 	CQW49_03285 1.000 
3647	188	CQW49_RS03930 1.000 	CQW49_03920 1.000 
3648	188	ihfB 1.000 	CQW49_04190 1.000 
3649	188	CQW49_RS05055 1.000 	CQW49_05050 1.000 
3650	188	CQW49_RS05305 1.000 	CQW49_05300 1.000 
3651	188	CQW49_RS09320 1.000 	CQW49_09300 1.000 
3652	188	CQW49_RS15195 1.000 	CQW49_15160 1.000 
3653	188	CQW49_RS15225 1.000 	CQW49_15190 1.000 
3654	188	CQW49_RS15730 1.000 	CQW49_15695 1.000 
3655	188	CQW49_RS15780 1.000 	CQW49_15745 1.000 
3656	188	CQW49_RS19035 1.000 	CQW49_18975 1.000 
3657	187	CQW49_RS01080 1.000 	CQW49_01080 1.000 
3658	187	CQW49_RS01185 1.000 	CQW49_01180 1.000 
3659	187	CQW49_RS04240 1.000 	CQW49_04230 1.000 
3660	187	CQW49_RS07510 1.000 	CQW49_07500 1.000 
3661	187	CQW49_RS15450 1.000 	CQW49_15415 1.000 
3662	187	CQW49_RS20665 1.000 	CQW49_20590 1.000 
3663	187	CQW49_RS21035 1.000 	CQW49_20960 1.000 
3664	186	CQW49_RS01095 1.000 	CQW49_01095 1.000 
3665	186	CQW49_RS01575 1.000 	CQW49_01570 1.000 
3666	186	CQW49_RS07750 1.000 	CQW49_07740 1.000 
3667	186	CQW49_RS10230 1.000 	CQW49_10205 1.000 
3668	186	CQW49_RS11165 1.000 	CQW49_11135 1.000 
3669	186	CQW49_RS19105 1.000 	CQW49_19045 1.000 
3670	185	CQW49_RS02155 1.000 	CQW49_02150 1.000 
3671	185	CQW49_RS02480 1.000 	CQW49_02470 1.000 
3672	185	CQW49_RS03245 1.000 	CQW49_03235 1.000 
3673	185	CQW49_RS05060 1.000 	CQW49_05055 1.000 
3674	185	CQW49_RS05800 1.000 	CQW49_05790 1.000 
3675	185	CQW49_RS07300 1.000 	CQW49_07290 1.000 
3676	185	CQW49_RS08210 1.000 	CQW49_08200 1.000 
3677	185	CQW49_RS15330 1.000 	CQW49_15295 1.000 
3678	185	CQW49_RS19025 1.000 	CQW49_18965 1.000 
3679	185	CQW49_RS20260 1.000 	CQW49_20190 1.000 
3680	184	CQW49_RS21255 1.000 	CQW49_21180 1.000 
3681	183	CQW49_RS00930 1.000 	CQW49_00930 1.000 
3682	183	CQW49_RS04150 1.000 	CQW49_04140 1.000 
3683	183	CQW49_RS06015 1.000 	CQW49_06005 1.000 
3684	183	CQW49_RS06675 1.000 	CQW49_06665 1.000 
3685	183	grxC 1.000 	CQW49_08945 1.000 
3686	183	CQW49_RS10750 1.000 	CQW49_10720 1.000 
3687	183	CQW49_RS12735 1.000 	CQW49_12700 1.000 
3688	183	CQW49_RS16435 1.000 	CQW49_16400 1.000 
3689	182	CQW49_RS00170 1.000 	CQW49_00170 1.000 
3690	182	CQW49_RS02285 1.000 	CQW49_02280 1.000 
3691	182	CQW49_RS08490 1.000 	CQW49_08480 1.000 
3692	182	CQW49_RS08870 1.000 	CQW49_08860 1.000 
3693	182	CQW49_RS11880 1.000 	CQW49_11845 1.000 
3694	182	CQW49_RS20510 1.000 	CQW49_20440 1.000 
3695	181	CQW49_RS01635 1.000 	CQW49_01630 1.000 
3696	181	CQW49_RS04530 1.000 	CQW49_04525 1.000 
3697	181	CQW49_RS05175 1.000 	CQW49_05170 1.000 
3698	181	CQW49_RS12095 1.000 	CQW49_12060 1.000 
3699	181	CQW49_RS13300 1.000 	CQW49_13265 1.000 
3700	181	CQW49_RS14850 1.000 	CQW49_14815 1.000 
3701	181	CQW49_RS21060 1.000 	CQW49_20985 1.000 
3702	180	CQW49_RS00905 1.000 	CQW49_00905 1.000 
3703	180	CQW49_RS05965 1.000 	CQW49_05955 1.000 
3704	180	CQW49_RS06395 1.000 	CQW49_06385 1.000 
3705	180	CQW49_RS11620 1.000 	CQW49_11585 1.000 
3706	180	CQW49_RS11670 1.000 	CQW49_11635 1.000 
3707	180	CQW49_RS11925 1.000 	CQW49_11890 1.000 
3708	180	CQW49_RS12010 1.000 	CQW49_11975 1.000 
3709	180	CQW49_RS14055 1.000 	CQW49_14020 1.000 
3710	180	CQW49_RS16135 1.000 	CQW49_16100 1.000 
3711	179	CQW49_RS05220 1.000 	CQW49_05215 1.000 
3712	179	CQW49_RS13230 1.000 	CQW49_13195 1.000 
3713	178	CQW49_RS00620 1.000 	CQW49_00620 1.000 
3714	178	CQW49_RS04610 1.000 	CQW49_04605 1.000 
3715	178	CQW49_RS05665 1.000 	CQW49_05655 1.000 
3716	178	CQW49_RS08040 1.000 	CQW49_08030 1.000 
3717	178	CQW49_RS08160 1.000 	CQW49_08150 1.000 
3718	178	CQW49_RS20430 1.000 	CQW49_20360 1.000 
3719	178	CQW49_RS21110 1.000 	CQW49_21035 1.000 
3720	177	CQW49_RS00175 1.000 	CQW49_00175 1.000 
3721	177	CQW49_RS07465 1.000 	CQW49_07455 1.000 
3722	177	CQW49_RS11535 1.000 	CQW49_11505 1.000 
3723	177	CQW49_RS19595 1.000 	CQW49_19540 1.000 
3724	176	CQW49_RS00530 1.000 	CQW49_00530 1.000 
3725	176	CQW49_RS08030 1.000 	CQW49_08020 1.000 
3726	176	CQW49_RS11025 1.000 	CQW49_10995 1.000 
3727	176	CQW49_RS18865 1.000 	CQW49_18805 1.000 
3728	176	CQW49_RS21125 1.000 	CQW49_21050 1.000 
3729	175	CQW49_RS01270 1.000 	CQW49_01265 1.000 
3730	175	CQW49_RS05490 1.000 	CQW49_05480 1.000 
3731	175	CQW49_RS07500 1.000 	CQW49_07490 1.000 
3732	175	CQW49_RS07890 1.000 	CQW49_07880 1.000 
3733	175	CQW49_RS08775 1.000 	CQW49_08765 1.000 
3734	175	CQW49_RS13255 1.000 	CQW49_13220 1.000 
3735	175	CQW49_RS13545 1.000 	CQW49_13510 1.000 
3736	175	CQW49_RS19710 1.000 	CQW49_19655 1.000 
3737	175	CQW49_RS20015 1.000 	CQW49_19950 1.000 
3738	174	CQW49_RS00525 1.000 	CQW49_00525 1.000 
3739	174	CQW49_RS11470 1.000 	CQW49_11440 1.000 
3740	174	CQW49_RS17020 1.000 	CQW49_16975 1.000 
3741	174	CQW49_RS17510 1.000 	CQW49_17455 1.000 
3742	174	CQW49_RS20370 1.000 	CQW49_20300 1.000 
3743	174	CQW49_RS20940 1.000 	CQW49_20865 1.000 
3744	173	CQW49_RS00035 1.000 	CQW49_00035 1.000 
3745	173	CQW49_RS03100 1.000 	CQW49_03090 1.000 
3746	173	CQW49_RS04560 1.000 	CQW49_04555 1.000 
3747	173	CQW49_RS04815 1.000 	CQW49_04805 1.000 
3748	173	CQW49_RS08195 1.000 	CQW49_08185 1.000 
3749	173	CQW49_RS10170 1.000 	CQW49_10145 1.000 
3750	173	CQW49_RS14365 1.000 	CQW49_14330 1.000 
3751	173	CQW49_RS17490 1.000 	CQW49_17435 1.000 
3752	172	CQW49_RS01190 1.000 	CQW49_01185 1.000 
3753	172	CQW49_RS02495 1.000 	CQW49_02485 1.000 
3754	172	CQW49_RS10915 1.000 	CQW49_10885 1.000 
3755	172	CQW49_RS20820 1.000 	CQW49_20745 1.000 
3756	171	CQW49_RS02215 1.000 	CQW49_02210 1.000 
3757	171	moaD 1.000 	CQW49_03700 1.000 
3758	171	CQW49_RS07690 1.000 	CQW49_07680 1.000 
3759	171	CQW49_RS07975 1.000 	CQW49_07965 1.000 
3760	171	CQW49_RS14085 1.000 	CQW49_14050 1.000 
3761	171	CQW49_RS15085 1.000 	CQW49_15050 1.000 
3762	171	CQW49_RS17655 1.000 	CQW49_17600 1.000 
3763	171	CQW49_RS19305 1.000 	CQW49_19250 1.000 
3764	171	CQW49_RS19435 1.000 	CQW49_19380 1.000 
3765	171	CQW49_RS19725 1.000 	CQW49_19670 1.000 
3766	171	CQW49_RS20950 1.000 	CQW49_20875 1.000 
3767	170	CQW49_RS02975 1.000 	CQW49_02965 1.000 
3768	170	CQW49_RS03500 1.000 	CQW49_03490 1.000 
3769	170	CQW49_RS03795 1.000 	CQW49_03785 1.000 
3770	170	CQW49_RS09510 1.000 	CQW49_09490 1.000 
3771	170	CQW49_RS16005 1.000 	CQW49_15970 1.000 
3772	170	CQW49_RS19945 1.000 	CQW49_19880 1.000 
3773	169	CQW49_RS01935 1.000 	CQW49_01930 1.000 
3774	169	CQW49_RS06475 1.000 	CQW49_06465 1.000 
3775	169	CQW49_RS07965 1.000 	CQW49_07955 1.000 
3776	169	CQW49_RS09565 1.000 	CQW49_09545 1.000 
3777	169	CQW49_RS16390 1.000 	CQW49_16355 1.000 
3778	169	CQW49_RS20680 1.000 	CQW49_20605 1.000 
3779	168	CQW49_RS14960 1.000 CQW49_RS14680 1.000 	CQW49_14925 1.000 CQW49_14645 1.000 
3780	168	CQW49_RS07320 1.000 	CQW49_07310 1.000 
3781	168	CQW49_RS09515 1.000 	CQW49_09495 1.000 
3782	168	CQW49_RS16395 1.000 	CQW49_16360 1.000 
3783	168	CQW49_RS16545 1.000 	CQW49_16505 1.000 
3784	168	CQW49_RS19430 1.000 	CQW49_19375 1.000 
3785	167	CQW49_RS08170 1.000 	CQW49_08160 1.000 
3786	167	CQW49_RS08810 1.000 	CQW49_08800 1.000 
3787	167	CQW49_RS10225 1.000 	CQW49_10200 1.000 
3788	167	CQW49_RS12950 1.000 	CQW49_12915 1.000 
3789	167	CQW49_RS15180 1.000 	CQW49_15145 1.000 
3790	167	CQW49_RS16045 1.000 	CQW49_16010 1.000 
3791	166	CQW49_RS02520 1.000 	CQW49_02510 1.000 
3792	166	CQW49_RS10935 1.000 	CQW49_10905 1.000 
3793	166	CQW49_RS14175 1.000 	CQW49_14140 1.000 
3794	166	CQW49_RS15200 1.000 	CQW49_15165 1.000 
3795	166	CQW49_RS16530 1.000 	CQW49_16490 1.000 
3796	166	fliQ 1.000 	CQW49_19710 1.000 
3797	166	CQW49_RS21210 1.000 	CQW49_21135 1.000 
3798	165	CQW49_RS11280 1.000 	CQW49_11250 1.000 
3799	165	CQW49_RS16615 1.000 	CQW49_16575 1.000 
3800	164	CQW49_RS00940 1.000 	CQW49_00940 1.000 
3801	164	CQW49_RS01655 1.000 	CQW49_01650 1.000 
3802	164	CQW49_RS05775 1.000 	CQW49_05765 1.000 
3803	164	CQW49_RS07530 1.000 	CQW49_07520 1.000 
3804	164	CQW49_RS08890 1.000 	CQW49_08880 1.000 
3805	164	CQW49_RS09665 1.000 	CQW49_09645 1.000 
3806	164	CQW49_RS11405 1.000 	CQW49_11375 1.000 
3807	164	CQW49_RS13420 1.000 	CQW49_13385 1.000 
3808	164	CQW49_RS20065 1.000 	CQW49_20000 1.000 
3809	164	CQW49_RS20210 1.000 	CQW49_20145 1.000 
3810	163	CQW49_RS01475 1.000 	CQW49_01470 1.000 
3811	163	CQW49_RS01520 1.000 	CQW49_01515 1.000 
3812	163	CQW49_RS04145 1.000 	CQW49_04135 1.000 
3813	163	CQW49_RS06080 1.000 	CQW49_06070 1.000 
3814	163	CQW49_RS06905 1.000 	CQW49_06895 1.000 
3815	163	CQW49_RS07195 1.000 	CQW49_07185 1.000 
3816	163	CQW49_RS07330 1.000 	CQW49_07320 1.000 
3817	163	CQW49_RS18480 1.000 	CQW49_18420 1.000 
3818	162	CQW49_RS10475 1.000 	CQW49_10450 1.000 
3819	162	CQW49_RS17470 1.000 	CQW49_17415 1.000 
3820	162	CQW49_RS18340 1.000 	CQW49_18280 1.000 
3821	161	CQW49_RS01115 1.000 	CQW49_01115 1.000 
3822	161	CQW49_RS01255 1.000 	CQW49_01250 1.000 
3823	161	CQW49_RS05130 1.000 	CQW49_05125 1.000 
3824	161	CQW49_RS06160 1.000 	CQW49_06150 1.000 
3825	161	CQW49_RS08310 1.000 	CQW49_08300 1.000 
3826	161	CQW49_RS17170 1.000 	CQW49_17125 1.000 
3827	161	CQW49_RS21330 1.000 	CQW49_21255 1.000 
3828	160	CQW49_RS00065 1.000 	CQW49_00065 1.000 
3829	160	CQW49_RS00080 1.000 	CQW49_00080 1.000 
3830	160	CQW49_RS05270 1.000 	CQW49_05265 1.000 
3831	160	CQW49_RS07245 1.000 	CQW49_07235 1.000 
3832	160	CQW49_RS08500 1.000 	CQW49_08490 1.000 
3833	160	CQW49_RS09360 1.000 	CQW49_09340 1.000 
3834	160	CQW49_RS10635 1.000 	CQW49_10605 1.000 
3835	160	CQW49_RS13810 1.000 	CQW49_13775 1.000 
3836	159	CQW49_RS03980 1.000 	CQW49_03970 1.000 
3837	159	CQW49_RS04515 1.000 	CQW49_04510 1.000 
3838	159	CQW49_RS09600 1.000 	CQW49_09580 1.000 
3839	159	CQW49_RS11385 1.000 	CQW49_11355 1.000 
3840	159	CQW49_RS16995 1.000 	CQW49_16950 1.000 
3841	159	CQW49_RS19135 1.000 	CQW49_19075 1.000 
3842	158	CQW49_RS02315 1.000 	CQW49_02310 1.000 
3843	158	CQW49_RS03535 1.000 	CQW49_03525 1.000 
3844	158	CQW49_RS04490 1.000 	CQW49_04485 1.000 
3845	158	CQW49_RS05235 1.000 	CQW49_05230 1.000 
3846	158	CQW49_RS05505 1.000 	CQW49_05495 1.000 
3847	158	CQW49_RS05750 1.000 	CQW49_05740 1.000 
3848	158	CQW49_RS06090 1.000 	CQW49_06080 1.000 
3849	158	CQW49_RS07580 1.000 	CQW49_07570 1.000 
3850	158	CQW49_RS08785 1.000 	CQW49_08775 1.000 
3851	158	CQW49_RS14205 1.000 	CQW49_14170 1.000 
3852	158	CQW49_RS17025 1.000 	CQW49_16980 1.000 
3853	157	CQW49_RS08045 1.000 CQW49_RS14630 1.000 CQW49_RS15355 1.000 CQW49_RS05865 1.000 	CQW49_08035 1.000 CQW49_14595 1.000 CQW49_15320 1.000 CQW49_23655 1.000 CQW49_05855 1.000 
3854	157	CQW49_RS04270 1.000 	CQW49_04260 1.000 
3855	157	CQW49_RS07630 1.000 	CQW49_07620 1.000 
3856	157	CQW49_RS08175 1.000 	CQW49_08165 1.000 
3857	156	CQW49_RS03285 1.000 	CQW49_03275 1.000 
3858	156	CQW49_RS07790 1.000 	CQW49_07780 1.000 
3859	156	CQW49_RS08205 1.000 	CQW49_08195 1.000 
3860	156	CQW49_RS14025 1.000 	CQW49_13990 1.000 
3861	156	CQW49_RS14745 1.000 	CQW49_14710 1.000 
3862	156	rpsR 1.000 	CQW49_17155 1.000 
3863	155	rpsU 1.000 	CQW49_00200 1.000 
3864	155	CQW49_RS01810 1.000 	CQW49_01805 1.000 
3865	155	CQW49_RS03070 1.000 	CQW49_03060 1.000 
3866	155	CQW49_RS05245 1.000 	CQW49_05240 1.000 
3867	155	CQW49_RS08155 1.000 	CQW49_08145 1.000 
3868	155	CQW49_RS13660 1.000 	CQW49_13625 1.000 
3869	155	CQW49_RS15550 1.000 	CQW49_15515 1.000 
3870	155	CQW49_RS20230 1.000 	CQW49_20160 1.000 
3871	154	CQW49_RS03760 1.000 	CQW49_03750 1.000 
3872	154	CQW49_RS07920 1.000 	CQW49_07910 1.000 
3873	154	CQW49_RS09260 1.000 	CQW49_09240 1.000 
3874	154	CQW49_RS15890 1.000 	CQW49_15855 1.000 
3875	153	atpE 1.000 	CQW49_00540 1.000 
3876	153	CQW49_RS07575 1.000 	CQW49_07565 1.000 
3877	153	CQW49_RS08445 1.000 	CQW49_08435 1.000 
3878	153	CQW49_RS10735 1.000 	CQW49_10705 1.000 
3879	153	CQW49_RS10845 1.000 	CQW49_10815 1.000 
3880	153	CQW49_RS17670 1.000 	CQW49_17615 1.000 
3881	153	CQW49_RS17740 1.000 	CQW49_17685 1.000 
3882	153	CQW49_RS20445 1.000 	CQW49_20375 1.000 
3883	153	CQW49_RS20655 1.000 	CQW49_20580 1.000 
3884	153	CQW49_RS21170 1.000 	CQW49_21095 1.000 
3885	152	CQW49_RS18350 1.000 	CQW49_18290 1.000 
3886	151	CQW49_RS01275 1.000 	CQW49_01270 1.000 
3887	151	CQW49_RS04875 1.000 	CQW49_04865 1.000 
3888	151	CQW49_RS05720 1.000 	CQW49_05710 1.000 
3889	151	CQW49_RS07820 1.000 	CQW49_07810 1.000 
3890	151	CQW49_RS09025 1.000 	CQW49_09010 1.000 
3891	151	CQW49_RS16255 1.000 	CQW49_16220 1.000 
3892	151	CQW49_RS20165 1.000 	CQW49_20100 1.000 
3893	150	CQW49_RS01335 1.000 	CQW49_01330 1.000 
3894	150	CQW49_RS08920 1.000 	CQW49_08910 1.000 
3895	150	CQW49_RS11435 1.000 	CQW49_11405 1.000 
3896	150	CQW49_RS16655 1.000 	CQW49_16615 1.000 
3897	149	CQW49_RS00505 1.000 	CQW49_00505 1.000 
3898	149	CQW49_RS08390 1.000 	CQW49_08380 1.000 
3899	149	CQW49_RS14705 1.000 	CQW49_14670 1.000 
3900	149	CQW49_RS14795 1.000 	CQW49_14760 1.000 
3901	149	CQW49_RS21040 1.000 	CQW49_20965 1.000 
3902	148	CQW49_RS00965 1.000 	CQW49_00965 1.000 
3903	148	CQW49_RS02570 1.000 	CQW49_02560 1.000 
3904	148	CQW49_RS05240 1.000 	CQW49_05235 1.000 
3905	148	CQW49_RS07435 1.000 	CQW49_07425 1.000 
3906	148	CQW49_RS08935 1.000 	CQW49_08925 1.000 
3907	148	CQW49_RS15120 1.000 	CQW49_15085 1.000 
3908	148	CQW49_RS18290 1.000 	CQW49_18230 1.000 
3909	147	CQW49_RS01050 1.000 	CQW49_01050 1.000 
3910	147	CQW49_RS02560 1.000 	CQW49_02550 1.000 
3911	147	CQW49_RS08135 1.000 	CQW49_08125 1.000 
3912	146	CQW49_RS07335 1.000 	CQW49_07325 1.000 
3913	146	CQW49_RS11350 1.000 	CQW49_11320 1.000 
3914	146	CQW49_RS11960 1.000 	CQW49_11925 1.000 
3915	146	CQW49_RS15295 1.000 	CQW49_15260 1.000 
3916	146	CQW49_RS17350 1.000 	CQW49_17300 1.000 
3917	145	CQW49_RS01120 1.000 	CQW49_01120 1.000 
3918	145	CQW49_RS07950 1.000 	CQW49_07940 1.000 
3919	145	CQW49_RS11740 1.000 	CQW49_11705 1.000 
3920	145	CQW49_RS17065 1.000 	CQW49_17020 1.000 
3921	145	CQW49_RS20110 1.000 	CQW49_20045 1.000 
3922	144	hypC 1.000 hypC 1.000 	CQW49_03575 1.000 
3923	144	CQW49_RS01765 1.000 	CQW49_01760 1.000 
3924	144	CQW49_RS02810 1.000 	CQW49_02800 1.000 
3925	144	CQW49_RS03555 1.000 	CQW49_03545 1.000 
3926	144	CQW49_RS05930 1.000 	CQW49_05920 1.000 
3927	144	CQW49_RS08760 1.000 	CQW49_08750 1.000 
3928	144	CQW49_RS10800 1.000 	CQW49_10770 1.000 
3929	144	CQW49_RS10925 1.000 	CQW49_10895 1.000 
3930	144	CQW49_RS14050 1.000 	CQW49_14015 1.000 
3931	144	CQW49_RS14060 1.000 	CQW49_14025 1.000 
3932	144	CQW49_RS15320 1.000 	CQW49_15285 1.000 
3933	144	CQW49_RS17875 1.000 	CQW49_17820 1.000 
3934	143	CQW49_RS03240 1.000 	CQW49_03230 1.000 
3935	143	CQW49_RS03445 1.000 	CQW49_03430 1.000 
3936	143	CQW49_RS03820 1.000 	CQW49_03810 1.000 
3937	143	CQW49_RS04265 1.000 	CQW49_04255 1.000 
3938	143	CQW49_RS04705 1.000 	CQW49_04695 1.000 
3939	143	CQW49_RS06610 1.000 	CQW49_06595 1.000 
3940	143	CQW49_RS06930 1.000 	CQW49_06920 1.000 
3941	143	nifT 1.000 	CQW49_08770 1.000 
3942	143	CQW49_RS09695 1.000 	CQW49_09675 1.000 
3943	143	CQW49_RS15060 1.000 	CQW49_15025 1.000 
3944	143	CQW49_RS15110 1.000 	CQW49_15075 1.000 
3945	143	CQW49_RS19285 1.000 	CQW49_19230 1.000 
3946	142	CQW49_RS02010 1.000 	CQW49_02005 1.000 
3947	142	CQW49_RS02490 1.000 	CQW49_02480 1.000 
3948	142	CQW49_RS07265 1.000 	CQW49_07255 1.000 
3949	142	CQW49_RS08520 1.000 	CQW49_08510 1.000 
3950	142	CQW49_RS16790 1.000 	CQW49_16750 1.000 
3951	141	CQW49_RS02565 1.000 	CQW49_02555 1.000 
3952	141	CQW49_RS05495 1.000 	CQW49_05485 1.000 
3953	141	CQW49_RS07895 1.000 	CQW49_07885 1.000 
3954	141	CQW49_RS07960 1.000 	CQW49_07950 1.000 
3955	141	CQW49_RS15895 1.000 	CQW49_15860 1.000 
3956	141	CQW49_RS17710 1.000 	CQW49_17655 1.000 
3957	141	CQW49_RS19425 1.000 	CQW49_19370 1.000 
3958	141	CQW49_RS19440 1.000 	CQW49_19385 1.000 
3959	140	CQW49_RS05090 1.000 	CQW49_05085 1.000 
3960	140	CQW49_RS05870 1.000 	CQW49_05860 1.000 
3961	140	CQW49_RS13860 1.000 	CQW49_13825 1.000 
3962	140	CQW49_RS14335 1.000 	CQW49_14300 1.000 
3963	140	CQW49_RS14785 1.000 	CQW49_14750 1.000 
3964	140	CQW49_RS15825 1.000 	CQW49_15790 1.000 
3965	139	CQW49_RS01010 1.000 	CQW49_01010 1.000 
3966	139	CQW49_RS07555 1.000 	CQW49_07545 1.000 
3967	139	CQW49_RS08165 1.000 	CQW49_08155 1.000 
3968	139	CQW49_RS13715 1.000 	CQW49_13680 1.000 
3969	139	CQW49_RS14825 1.000 	CQW49_14790 1.000 
3970	139	CQW49_RS17955 1.000 	CQW49_17900 1.000 
3971	138	CQW49_RS04930 1.000 	CQW49_04925 1.000 
3972	138	CQW49_RS11040 1.000 	CQW49_11010 1.000 
3973	138	CQW49_RS20135 1.000 	CQW49_20070 1.000 
3974	137	CQW49_RS00970 1.000 	CQW49_00970 1.000 
3975	137	CQW49_RS00975 1.000 	CQW49_00975 1.000 
3976	137	CQW49_RS04575 1.000 	CQW49_04570 1.000 
3977	137	CQW49_RS06855 1.000 	CQW49_06845 1.000 
3978	137	CQW49_RS08355 1.000 	CQW49_08345 1.000 
3979	137	CQW49_RS09035 1.000 	CQW49_09020 1.000 
3980	137	CQW49_RS16465 1.000 	CQW49_16430 1.000 
3981	137	CQW49_RS19110 1.000 	CQW49_19050 1.000 
3982	137	CQW49_RS20865 1.000 	CQW49_20790 1.000 
3983	136	CQW49_RS02485 1.000 	CQW49_02475 1.000 
3984	136	CQW49_RS02780 1.000 	CQW49_02770 1.000 
3985	136	CQW49_RS07075 1.000 	CQW49_07065 1.000 
3986	136	CQW49_RS08010 1.000 	CQW49_08000 1.000 
3987	136	CQW49_RS08125 1.000 	CQW49_08115 1.000 
3988	136	CQW49_RS10190 1.000 	CQW49_10165 1.000 
3989	136	CQW49_RS10480 1.000 	CQW49_10455 1.000 
3990	136	CQW49_RS12310 1.000 	CQW49_12275 1.000 
3991	136	CQW49_RS14650 1.000 	CQW49_14615 1.000 
3992	136	CQW49_RS15235 1.000 	CQW49_15200 1.000 
3993	136	CQW49_RS16260 1.000 	CQW49_16225 1.000 
3994	135	CQW49_RS02820 1.000 	CQW49_02810 1.000 
3995	135	CQW49_RS09495 1.000 	CQW49_09475 1.000 
3996	135	CQW49_RS10590 1.000 	CQW49_10560 1.000 
3997	134	CQW49_RS08305 1.000 	CQW49_08295 1.000 
3998	134	CQW49_RS10860 1.000 	CQW49_10830 1.000 
3999	133	CQW49_RS03255 1.000 	CQW49_03245 1.000 
4000	133	CQW49_RS08435 1.000 	CQW49_08425 1.000 
4001	133	CQW49_RS15590 1.000 	CQW49_15555 1.000 
4002	132	CQW49_RS02050 1.000 	CQW49_02045 1.000 
4003	132	CQW49_RS07425 1.000 	CQW49_07415 1.000 
4004	132	CQW49_RS14385 1.000 	CQW49_14350 1.000 
4005	131	CQW49_RS06050 1.000 	CQW49_06040 1.000 
4006	131	CQW49_RS07755 1.000 	CQW49_07745 1.000 
4007	131	CQW49_RS09655 1.000 	CQW49_09635 1.000 
4008	131	CQW49_RS13620 1.000 	CQW49_13585 1.000 
4009	131	CQW49_RS14200 1.000 	CQW49_14165 1.000 
4010	131	CQW49_RS14480 1.000 	CQW49_14445 1.000 
4011	131	CQW49_RS15515 1.000 	CQW49_15480 1.000 
4012	130	CQW49_RS00180 1.000 	CQW49_00180 1.000 
4013	130	CQW49_RS11335 1.000 	CQW49_11305 1.000 
4014	130	thiS 1.000 	CQW49_14265 1.000 
4015	129	CQW49_RS01340 1.000 	CQW49_01335 1.000 
4016	129	CQW49_RS03985 1.000 	CQW49_03975 1.000 
4017	129	CQW49_RS05480 1.000 	CQW49_05470 1.000 
4018	129	CQW49_RS08705 1.000 	CQW49_08695 1.000 
4019	129	CQW49_RS09835 1.000 	CQW49_09815 1.000 
4020	129	CQW49_RS10395 1.000 	CQW49_10370 1.000 
4021	129	CQW49_RS14865 1.000 	CQW49_14830 1.000 
4022	128	CQW49_RS02115 1.000 	CQW49_02110 1.000 
4023	128	CQW49_RS10730 1.000 	CQW49_10700 1.000 
4024	127	CQW49_RS07525 1.000 	CQW49_07515 1.000 
4025	127	CQW49_RS10185 1.000 	CQW49_10160 1.000 
4026	127	CQW49_RS10780 1.000 	CQW49_10750 1.000 
4027	126	CQW49_RS02585 1.000 	CQW49_02575 1.000 
4028	126	CQW49_RS07880 1.000 	CQW49_07870 1.000 
4029	126	CQW49_RS13405 1.000 	CQW49_13370 1.000 
4030	126	CQW49_RS20205 1.000 	CQW49_20140 1.000 
4031	125	CQW49_RS04600 1.000 	CQW49_04595 1.000 
4032	125	CQW49_RS04950 1.000 	CQW49_04945 1.000 
4033	125	CQW49_RS08430 1.000 	CQW49_08420 1.000 
4034	125	CQW49_RS10880 1.000 	CQW49_10850 1.000 
4035	125	CQW49_RS13730 1.000 	CQW49_13695 1.000 
4036	125	CQW49_RS18850 1.000 	CQW49_18790 1.000 
4037	125	CQW49_RS20270 1.000 	CQW49_20200 1.000 
4038	125	CQW49_RS20495 1.000 	CQW49_20425 1.000 
4039	124	CQW49_RS03630 1.000 	CQW49_03620 1.000 
4040	124	CQW49_RS03660 1.000 	CQW49_03650 1.000 
4041	124	CQW49_RS04320 1.000 	CQW49_04310 1.000 
4042	124	CQW49_RS11355 1.000 	CQW49_11325 1.000 
4043	124	CQW49_RS18405 1.000 	CQW49_18345 1.000 
4044	123	CQW49_RS06585 1.000 	CQW49_06570 1.000 
4045	123	CQW49_RS07085 1.000 	CQW49_07075 1.000 
4046	123	CQW49_RS17640 1.000 	CQW49_17585 1.000 
4047	123	CQW49_RS19245 1.000 	CQW49_19190 1.000 
4048	122	CQW49_RS04125 1.000 	CQW49_04115 1.000 
4049	122	CQW49_RS10430 1.000 	CQW49_10405 1.000 
4050	122	CQW49_RS16295 1.000 	CQW49_16260 1.000 
4051	122	CQW49_RS18670 1.000 	CQW49_18610 1.000 
4052	121	CQW49_RS16265 1.000 	CQW49_16230 1.000 
4053	121	CQW49_RS17240 1.000 	CQW49_17195 1.000 
4054	121	CQW49_RS18515 1.000 	CQW49_18455 1.000 
4055	120	CQW49_RS05150 1.000 	CQW49_05145 1.000 
4056	120	CQW49_RS12705 1.000 	CQW49_12670 1.000 
4057	120	CQW49_RS18080 1.000 	CQW49_18020 1.000 
4058	120	CQW49_RS20675 1.000 	CQW49_20600 1.000 
4059	119	CQW49_RS03490 1.000 	CQW49_03480 1.000 
4060	119	CQW49_RS04070 1.000 	CQW49_04060 1.000 
4061	119	CQW49_RS13880 1.000 	CQW49_13845 1.000 
4062	119	CQW49_RS16205 1.000 	CQW49_16170 1.000 
4063	119	CQW49_RS19615 1.000 	CQW49_19560 1.000 
4064	118	CQW49_RS10055 1.000 	CQW49_10030 1.000 
4065	118	CQW49_RS13690 1.000 	CQW49_13655 1.000 
4066	118	CQW49_RS18720 1.000 	CQW49_18660 1.000 
4067	117	CQW49_RS00095 1.000 	CQW49_00095 1.000 
4068	116	CQW49_RS04030 1.000 	CQW49_04020 1.000 
4069	110	rpmG 1.000 	CQW49_04580 1.000 
4070	110	CQW49_RS05155 1.000 	CQW49_05150 1.000 
4071	109	ccmD 1.000 	CQW49_19590 1.000 
4072	108	CQW49_RS17595 1.000 	CQW49_17540 1.000 
4073	105	CQW49_RS14710 1.000 	CQW49_14675 1.000 
4074	104	CQW49_RS17380 1.000 	CQW49_17330 1.000 
4075	104	CQW49_RS17385 1.000 	CQW49_17335 1.000 
4076	104	CQW49_RS18385 1.000 	CQW49_18325 1.000 
4077	101	CQW49_RS09580 1.000 	CQW49_09560 1.000 
4078	96	CQW49_RS13120 1.000 	CQW49_13085 1.000 
4079	92	CQW49_RS16405 1.000 	CQW49_16370 1.000 
4080	90	CQW49_RS04485 1.000 	CQW49_04480 1.000 
4081	90	CQW49_RS08605 1.000 	CQW49_08595 1.000 
4082	85	CQW49_RS08905 1.000 	CQW49_08895 1.000 
4083	84	CQW49_RS06325 1.000 	CQW49_06315 1.000 
4084	84	CQW49_RS18955 1.000 	CQW49_18895 1.000 
4085	82	CQW49_RS16480 1.000 	CQW49_16445 1.000 
4086	79	CQW49_RS08270 1.000 	CQW49_08260 1.000 
4087	79	CQW49_RS08350 1.000 	CQW49_08340 1.000 
4088	76	CQW49_RS11655 1.000 	CQW49_11620 1.000 
4089	71	CQW49_RS06605 1.000 	CQW49_06590 1.000 
4090	67	CQW49_RS07175 1.000 	CQW49_07165 1.000 
4091	67	CQW49_RS18960 1.000 	CQW49_18900 1.000 
4092	64	CQW49_RS12285 1.000 	CQW49_12250 1.000 
4093	59	CQW49_RS05230 1.000 	CQW49_05225 1.000 
4094	59	kdpF 1.000 	CQW49_10615 1.000 
4095	54	pqqA 1.000 	CQW49_03850 1.000 
