# Supplementary material for: Genome-Scale Metabolic Model Reconstruction and in Silico Investigations of Methane Metabolism in Methylosinus trichosporium OB3b
Source: Microorganisms. 2020 Mar 20;8(3):437. doi: 10.3390/microorganisms8030437 (PMC7144005; doi:10.3390/microorganisms8030437)
Supplement: Supplementary file 1 [file microorganisms-08-00437-s001.zip › supplementary_materials/gem_reconstruction_supplementary_materials/pkgs.txt]

# This file may be used to create an environment using:
# $ conda create --name <env> --file <this file>
# platform: linux-64
@EXPLICIT
https://repo.anaconda.com/pkgs/main/linux-64/_libgcc_mutex-0.1-main.conda
https://repo.anaconda.com/pkgs/main/linux-64/blas-1.0-mkl.conda
https://conda.anaconda.org/conda-forge/linux-64/ca-certificates-2019.9.11-hecc5488_0.tar.bz2
https://repo.anaconda.com/pkgs/main/linux-64/intel-openmp-2019.4-243.conda
https://conda.anaconda.org/conda-forge/linux-64/libgfortran-ng-7.3.0-hdf63c60_2.tar.bz2
https://repo.anaconda.com/pkgs/main/linux-64/libstdcxx-ng-9.1.0-hdf63c60_0.conda
https://repo.anaconda.com/pkgs/main/linux-64/libgcc-ng-9.1.0-hdf63c60_0.conda
https://repo.anaconda.com/pkgs/main/linux-64/mkl-2019.4-243.conda
https://conda.anaconda.org/conda-forge/linux-64/bzip2-1.0.8-h516909a_1.tar.bz2
https://conda.anaconda.org/conda-forge/linux-64/expat-2.2.5-he1b5a44_1004.tar.bz2
https://conda.anaconda.org/conda-forge/linux-64/icu-58.2-hf484d3e_1000.tar.bz2
https://conda.anaconda.org/conda-forge/linux-64/jpeg-9c-h14c3975_1001.tar.bz2
https://conda.anaconda.org/bioconda/linux-64/libdeflate-1.0-h14c3975_1.tar.bz2
https://repo.anaconda.com/pkgs/main/linux-64/libffi-3.2.1-hd88cf55_4.conda
https://conda.anaconda.org/conda-forge/linux-64/libiconv-1.15-h516909a_1005.tar.bz2
https://conda.anaconda.org/conda-forge/linux-64/libllvm8-8.0.1-hc9558a2_0.tar.bz2
https://repo.anaconda.com/pkgs/main/linux-64/libsodium-1.0.16-h1bed415_0.conda
https://conda.anaconda.org/conda-forge/linux-64/libuuid-2.32.1-h14c3975_1000.tar.bz2
https://conda.anaconda.org/conda-forge/linux-64/lz4-c-1.8.3-he1b5a44_1001.tar.bz2
https://repo.anaconda.com/pkgs/main/linux-64/ncurses-6.1-he6710b0_1.conda
https://conda.anaconda.org/conda-forge/linux-64/openssl-1.1.1d-h516909a_0.tar.bz2
https://conda.anaconda.org/conda-forge/linux-64/pcre-8.43-he1b5a44_0.tar.bz2
https://conda.anaconda.org/conda-forge/linux-64/pthread-stubs-0.4-h14c3975_1001.tar.bz2
https://conda.anaconda.org/conda-forge/linux-64/xorg-libxau-1.0.9-h14c3975_0.tar.bz2
https://conda.anaconda.org/conda-forge/linux-64/xorg-libxdmcp-1.1.3-h516909a_0.tar.bz2
https://repo.anaconda.com/pkgs/main/linux-64/xz-5.2.4-h14c3975_4.conda
https://conda.anaconda.org/conda-forge/linux-64/yaml-0.1.7-h14c3975_1001.tar.bz2
https://repo.anaconda.com/pkgs/main/linux-64/zlib-1.2.11-h7b6447c_3.conda
https://conda.anaconda.org/conda-forge/linux-64/gettext-0.19.8.1-hc5be6a0_1002.tar.bz2
https://repo.anaconda.com/pkgs/main/linux-64/libedit-3.1.20181209-hc058e9b_0.conda
https://conda.anaconda.org/conda-forge/linux-64/libpng-1.6.37-hed695b0_0.tar.bz2
https://conda.anaconda.org/conda-forge/linux-64/libssh2-1.8.2-h22169c7_2.tar.bz2
https://conda.anaconda.org/conda-forge/linux-64/libxcb-1.13-h14c3975_1002.tar.bz2
https://conda.anaconda.org/conda-forge/linux-64/libxml2-2.9.9-h13577e0_2.tar.bz2
https://repo.anaconda.com/pkgs/main/linux-64/readline-7.0-h7b6447c_5.conda
https://repo.anaconda.com/pkgs/main/linux-64/tk-8.6.8-hbc83047_0.conda
https://repo.anaconda.com/pkgs/main/linux-64/zeromq-4.3.1-he6710b0_3.conda
https://conda.anaconda.org/conda-forge/linux-64/zstd-1.4.3-h3b9ef0a_0.tar.bz2
https://conda.anaconda.org/conda-forge/linux-64/freetype-2.10.0-he983fc9_1.tar.bz2
https://repo.anaconda.com/pkgs/main/linux-64/krb5-1.16.1-h173b8e3_7.conda
https://conda.anaconda.org/conda-forge/linux-64/libtiff-4.1.0-hfc65ed5_0.tar.bz2
https://repo.anaconda.com/pkgs/main/linux-64/sqlite-3.29.0-h7b6447c_0.tar.bz2
https://conda.anaconda.org/conda-forge/linux-64/fontconfig-2.13.1-he4413a7_1000.tar.bz2
https://repo.anaconda.com/pkgs/main/linux-64/libcurl-7.65.3-h20c2e04_0.tar.bz2
https://repo.anaconda.com/pkgs/main/linux-64/python-3.6.9-h265db76_0.tar.bz2
https://conda.anaconda.org/conda-forge/linux-64/asn1crypto-1.2.0-py36_0.tar.bz2
https://repo.anaconda.com/pkgs/main/linux-64/backcall-0.1.0-py36_0.conda
https://conda.anaconda.org/conda-forge/linux-64/certifi-2019.9.11-py36_0.tar.bz2
https://conda.anaconda.org/conda-forge/linux-64/chardet-3.0.4-py36_1003.tar.bz2
https://conda.anaconda.org/conda-forge/noarch/cloudpickle-1.2.2-py_0.tar.bz2
https://repo.anaconda.com/pkgs/main/linux-64/curl-7.65.3-hbc83047_0.tar.bz2
https://repo.anaconda.com/pkgs/main/linux-64/decorator-4.4.0-py36_1.conda
https://conda.anaconda.org/conda-forge/linux-64/docutils-0.15.2-py36_0.tar.bz2
https://conda.anaconda.org/conda-forge/linux-64/entrypoints-0.3-py36_1000.tar.bz2
https://conda.anaconda.org/conda-forge/linux-64/future-0.18.2-py36_0.tar.bz2
https://conda.anaconda.org/conda-forge/noarch/futures-compat-1.0-py3_0.tar.bz2
https://conda.anaconda.org/conda-forge/linux-64/glib-2.58.3-py36h6f030ca_1002.tar.bz2
https://conda.anaconda.org/conda-forge/linux-64/idna-2.8-py36_1000.tar.bz2
https://repo.anaconda.com/pkgs/main/linux-64/ipython_genutils-0.2.0-py36_0.conda
https://conda.anaconda.org/conda-forge/noarch/jeepney-0.4.1-py_0.tar.bz2
https://conda.anaconda.org/conda-forge/linux-64/kiwisolver-1.1.0-py36hc9558a2_0.tar.bz2
https://conda.anaconda.org/conda-forge/linux-64/llvmlite-0.30.0-py36h8b12597_1.tar.bz2
https://conda.anaconda.org/conda-forge/noarch/lockfile-0.12.2-py_1.tar.bz2
https://repo.anaconda.com/pkgs/main/linux-64/markupsafe-1.1.1-py36h7b6447c_0.conda
https://conda.anaconda.org/conda-forge/linux-64/msgpack-python-0.6.2-py36hc9558a2_0.tar.bz2
https://repo.anaconda.com/pkgs/main/linux-64/numpy-base-1.16.4-py36hde5b4d6_0.conda
https://repo.anaconda.com/pkgs/main/linux-64/olefile-0.46-py36_0.conda
https://repo.anaconda.com/pkgs/main/noarch/parso-0.5.0-py_0.tar.bz2
https://repo.anaconda.com/pkgs/main/linux-64/pickleshare-0.7.5-py36_0.conda
https://repo.anaconda.com/pkgs/main/linux-64/ptyprocess-0.6.0-py36_0.conda
https://conda.anaconda.org/conda-forge/linux-64/pycparser-2.19-py36_1.tar.bz2
https://repo.anaconda.com/pkgs/main/noarch/pyparsing-2.4.2-py_0.tar.bz2
https://conda.anaconda.org/conda-forge/linux-64/pysocks-1.7.1-py36_0.tar.bz2
https://repo.anaconda.com/pkgs/main/noarch/pytz-2019.1-py_0.tar.bz2
https://repo.anaconda.com/pkgs/main/linux-64/pyyaml-5.1.2-py36h7b6447c_0.tar.bz2
https://repo.anaconda.com/pkgs/main/linux-64/pyzmq-18.0.0-py36he6710b0_0.conda
https://repo.anaconda.com/pkgs/main/linux-64/sip-4.19.8-py36hf484d3e_0.conda
https://repo.anaconda.com/pkgs/main/linux-64/six-1.12.0-py36_0.conda
https://repo.anaconda.com/pkgs/main/linux-64/tornado-6.0.3-py36h7b6447c_0.conda
https://repo.anaconda.com/pkgs/main/linux-64/wcwidth-0.1.7-py36_0.conda
https://conda.anaconda.org/conda-forge/linux-64/wurlitzer-1.0.3-py36_0.tar.bz2
https://conda.anaconda.org/conda-forge/noarch/xlrd-1.2.0-py_0.tar.bz2
https://conda.anaconda.org/conda-forge/noarch/xlsxwriter-1.2.2-py_0.tar.bz2
https://conda.anaconda.org/conda-forge/linux-64/cffi-1.13.2-py36h8022711_0.tar.bz2
https://conda.anaconda.org/conda-forge/noarch/commonmark-0.9.1-py_0.tar.bz2
https://conda.anaconda.org/conda-forge/noarch/cycler-0.10.0-py_2.tar.bz2
https://conda.anaconda.org/conda-forge/linux-64/dbus-1.13.6-he372182_0.tar.bz2
https://conda.anaconda.org/conda-forge/linux-64/gstreamer-1.14.5-h36ae1b5_0.tar.bz2
https://repo.anaconda.com/pkgs/main/linux-64/jedi-0.13.3-py36_0.conda
https://conda.anaconda.org/conda-forge/linux-64/mkl-service-2.3.0-py36h516909a_0.tar.bz2
https://repo.anaconda.com/pkgs/main/linux-64/mkl_random-1.0.2-py36hd81dba3_0.conda
https://repo.anaconda.com/pkgs/main/linux-64/packaging-19.1-py36_0.tar.bz2
https://repo.anaconda.com/pkgs/main/linux-64/pexpect-4.7.0-py36_0.conda
https://repo.anaconda.com/pkgs/main/linux-64/pillow-6.1.0-py36h34e0f95_0.tar.bz2
https://conda.anaconda.org/bioconda/linux-64/pysam-0.15.3-py36hda2845c_1.tar.bz2
https://repo.anaconda.com/pkgs/main/linux-64/python-dateutil-2.8.0-py36_0.conda
https://repo.anaconda.com/pkgs/main/linux-64/setuptools-41.0.1-py36_0.conda
https://repo.anaconda.com/pkgs/main/linux-64/traitlets-4.3.2-py36_0.conda
https://conda.anaconda.org/conda-forge/linux-64/cryptography-2.7-py36h72c5cf5_0.tar.bz2
https://conda.anaconda.org/conda-forge/linux-64/gst-plugins-base-1.14.5-h0935bb2_0.tar.bz2
https://repo.anaconda.com/pkgs/main/linux-64/jinja2-2.10.1-py36_0.conda
https://conda.anaconda.org/conda-forge/noarch/joblib-0.14.0-py_0.tar.bz2
https://repo.anaconda.com/pkgs/main/noarch/jupyter_core-4.5.0-py_0.tar.bz2
https://conda.anaconda.org/conda-forge/noarch/networkx-2.4-py_0.tar.bz2
https://repo.anaconda.com/pkgs/main/noarch/pygments-2.4.2-py_0.tar.bz2
https://repo.anaconda.com/pkgs/main/linux-64/wheel-0.33.4-py36_0.conda
https://repo.anaconda.com/pkgs/main/noarch/jupyter_client-5.3.1-py_0.tar.bz2
https://repo.anaconda.com/pkgs/main/linux-64/pip-19.1.1-py36_0.conda
https://repo.anaconda.com/pkgs/main/linux-64/prompt_toolkit-2.0.9-py36_0.conda
https://conda.anaconda.org/conda-forge/linux-64/pyopenssl-19.0.0-py36_0.tar.bz2
https://conda.anaconda.org/conda-forge/linux-64/qt-5.9.7-h52cfd70_2.tar.bz2
https://conda.anaconda.org/conda-forge/linux-64/secretstorage-3.1.1-py36_0.tar.bz2
https://repo.anaconda.com/pkgs/main/linux-64/ipython-7.7.0-py36h39e3cac_0.tar.bz2
https://conda.anaconda.org/conda-forge/linux-64/keyring-19.2.0-py36_0.tar.bz2
https://conda.anaconda.org/conda-forge/linux-64/pyqt-5.9.2-py36hcca6a23_4.tar.bz2
https://conda.anaconda.org/conda-forge/linux-64/urllib3-1.25.6-py36_0.tar.bz2
https://conda.anaconda.org/conda-forge/noarch/anyqt-0.0.10-py_1.tar.bz2
https://repo.anaconda.com/pkgs/main/linux-64/ipykernel-5.1.1-py36h39e3cac_0.conda
https://conda.anaconda.org/conda-forge/noarch/keyrings.alt-3.1-py_0.tar.bz2
https://conda.anaconda.org/conda-forge/linux-64/requests-2.22.0-py36_1.tar.bz2
https://conda.anaconda.org/conda-forge/noarch/cachecontrol-0.12.5-py_0.tar.bz2
https://conda.anaconda.org/conda-forge/noarch/serverfiles-0.3.0-py_0.tar.bz2
https://conda.anaconda.org/conda-forge/linux-64/spyder-kernels-0.5.2-py36_0.tar.bz2
https://conda.anaconda.org/conda-forge/noarch/orange-canvas-core-0.1.7-py_0.tar.bz2
https://conda.anaconda.org/bokeh/noarch/bokeh-1.4.0-py_0.tar.bz2
https://conda.anaconda.org/conda-forge/linux-64/bottleneck-1.2.1-py36hc1659b7_1001.tar.bz2
https://conda.anaconda.org/conda-forge/linux-64/numba-0.46.0-py36hb3f55d8_1.tar.bz2
https://conda.anaconda.org/conda-forge/linux-64/pandas-0.23.4-py36h637b7d7_1000.tar.bz2
https://conda.anaconda.org/conda-forge/noarch/pyqtgraph-0.10.0-py_5.tar.bz2
https://conda.anaconda.org/conda-forge/noarch/python-louvain-0.13-py_0.tar.bz2
https://repo.anaconda.com/pkgs/main/linux-64/matplotlib-3.1.1-py36h5429711_0.conda
https://repo.anaconda.com/pkgs/main/noarch/orange-widget-base-4.0.1-py_0.tar.bz2
https://repo.anaconda.com/pkgs/main/linux-64/mkl_fft-1.0.12-py36ha843d7b_0.conda
https://repo.anaconda.com/pkgs/main/linux-64/numpy-1.16.4-py36h7e9f1db_0.conda
https://repo.anaconda.com/pkgs/main/linux-64/scipy-1.3.1-py36h7c811a0_0.conda
https://conda.anaconda.org/conda-forge/noarch/patsy-0.5.1-py_0.tar.bz2
https://repo.anaconda.com/pkgs/main/linux-64/scikit-learn-0.21.3-py36hd81dba3_0.conda
https://conda.anaconda.org/conda-forge/noarch/pynndescent-0.3.3-py_0.tar.bz2
https://conda.anaconda.org/conda-forge/linux-64/opentsne-0.3.11-py36h516909a_1.tar.bz2
https://conda.anaconda.org/conda-forge/linux-64/orange3-3.23.1-py36he1b5a44_0.tar.bz2
