# Supplementary material for: Genome-Scale Metabolic Model Reconstruction and in Silico Investigations of Methane Metabolism in Methylosinus trichosporium OB3b
Source: Microorganisms. 2020 Mar 20;8(3):437. doi: 10.3390/microorganisms8030437 (PMC7144005; doi:10.3390/microorganisms8030437)
Supplement: Supplementary file 1 [file microorganisms-08-00437-s001.zip › supplementary_materials/model_files/iMsOB3b.json]

{
"metabolites":[
{
"id":"pppg9_c",
"name":"Protoporphyrinogen_IX",
"compartment":"c"
},
{
"id":"hco3_c",
"name":"HCO3_",
"compartment":"c"
},
{
"id":"2ichor_c",
"name":"2_amino_2_deoxyisochorismate",
"compartment":"c"
},
{
"id":"lald_L_p",
"name":"S__lactaldehyde",
"compartment":"p"
},
{
"id":"actp_c",
"name":"acetylphosphate",
"compartment":"c"
},
{
"id":"glytrna_c",
"name":"glycyl_tRNA_Gly_",
"compartment":"c"
},
{
"id":"eig3p_c",
"name":"D_erythro_imidazole_glycerol_phosphate",
"compartment":"c"
},
{
"id":"h4mpt_c",
"name":"tetrahydromethanopterin",
"compartment":"c"
},
{
"id":"thex2eACP_c",
"name":"trans_hex_2_enoyl__acyl_carrier_protein_",
"compartment":"c"
},
{
"id":"lald_L_e",
"name":"S__lactaldehyde",
"compartment":"e"
},
{
"id":"mettrna_c",
"name":"L_methionyl_tRNA_Met_",
"compartment":"c"
},
{
"id":"3chd9ecoa_c",
"name":"cis_3_cis_9_hexadecenoyl_CoA",
"compartment":"c"
},
{
"id":"lald_L_c",
"name":"S__lactaldehyde",
"compartment":"c"
},
{
"id":"hgbam_c",
"name":"hydrogenobyrinate_a_c_diamide",
"compartment":"c"
},
{
"id":"ugmd_c",
"name":"UDP_N_acetylmuramoyl_L_alanyl_D_glutamyl_meso_2_6_diaminopimelate",
"compartment":"c"
},
{
"id":"cdd3ecoa_c",
"name":"cis_dodec_3_enoyl_CoA",
"compartment":"c"
},
{
"id":"2ahbut_c",
"name":"2_aceto_2_hydroxy_butyrate",
"compartment":"c"
},
{
"id":"phthr_c",
"name":"4__phosphonooxy__threonine",
"compartment":"c"
},
{
"id":"c2ch4cmo_c",
"name":"2_chloro_cis_dienelactone",
"compartment":"c"
},
{
"id":"trp_L_c",
"name":"L_tryptophan",
"compartment":"c"
},
{
"id":"quln_c",
"name":"quinolinate",
"compartment":"c"
},
{
"id":"trnaile_c",
"name":"tRNA_Ile_",
"compartment":"c"
},
{
"id":"dctp_c",
"name":"dCTP",
"compartment":"c"
},
{
"id":"ac_p",
"name":"acetate",
"compartment":"p"
},
{
"id":"prephyn_c",
"name":"prephytoene_diphosphate",
"compartment":"c"
},
{
"id":"asn_L_c",
"name":"L_asparagine",
"compartment":"c"
},
{
"id":"Ssact_c",
"name":"sulfurated_sulfur_donor",
"compartment":"c"
},
{
"id":"dhf_c",
"name":"7_8_dihydrofolate",
"compartment":"c"
},
{
"id":"pppi_c",
"name":"triphosphate",
"compartment":"c"
},
{
"id":"5mta_c",
"name":"S__methyl_5__thioadenosine",
"compartment":"c"
},
{
"id":"3hhdcoa_c",
"name":"3S__3_hydroxyhexadecanoyl_CoA",
"compartment":"c"
},
{
"id":"glu_D_c",
"name":"D_glutamate",
"compartment":"c"
},
{
"id":"2dhguln_c",
"name":"2_keto_L_gulonate",
"compartment":"c"
},
{
"id":"arab_D_p",
"name":"D_arabinose",
"compartment":"p"
},
{
"id":"2dda7p_c",
"name":"3_deoxy_D_arabino_heptulosonate_7_phosphate",
"compartment":"c"
},
{
"id":"fum_p",
"name":"fumarate",
"compartment":"p"
},
{
"id":"fum_c",
"name":"fumarate",
"compartment":"c"
},
{
"id":"26dap_M_c",
"name":"meso_diaminoheptanedioate",
"compartment":"c"
},
{
"id":"hisp_c",
"name":"L_histidinol_phosphate",
"compartment":"c"
},
{
"id":"fum_e",
"name":"fumarate",
"compartment":"e"
},
{
"id":"acac_e",
"name":"acetoacetate",
"compartment":"e"
},
{
"id":"acac_c",
"name":"acetoacetate",
"compartment":"c"
},
{
"id":"2Smsucccoa_c",
"name":"2S__methylsuccinyl_CoA",
"compartment":"c"
},
{
"id":"3oodcoa_c",
"name":"3_oxooctadecanoyl_CoA",
"compartment":"c"
},
{
"id":"u3aga_c",
"name":"UDP_3_O__3_hydroxymyristoyl__N_acetylglucosamine",
"compartment":"c"
},
{
"id":"4ppan_c",
"name":"D__4__phosphopantothenate",
"compartment":"c"
},
{
"id":"arab_D_e",
"name":"D_arabinose",
"compartment":"e"
},
{
"id":"trnaphe_c",
"name":"tRNA_Phe_",
"compartment":"c"
},
{
"id":"rdmbzi_c",
"name":"a_ribazole",
"compartment":"c"
},
{
"id":"tdeACP_c",
"name":"cis_tetradec_7_enoyl__acyl_carrier_protein_",
"compartment":"c"
},
{
"id":"ac_c",
"name":"acetate",
"compartment":"c"
},
{
"id":"ac_e",
"name":"acetate",
"compartment":"e"
},
{
"id":"R_3hcdd5ecoa_c",
"name":"3R__3_hydroxy_cis_dodec_5_enoyl_CoA",
"compartment":"c"
},
{
"id":"orot5p_c",
"name":"orotidine_5__phosphate",
"compartment":"c"
},
{
"id":"trnaser_c",
"name":"tRNA_Ser_",
"compartment":"c"
},
{
"id":"nicrnt_c",
"name":"nicotinate_mononucleotide",
"compartment":"c"
},
{
"id":"toct2eACP_c",
"name":"trans_oct_2_enoyl__acyl_carrier_protein_",
"compartment":"c"
},
{
"id":"mpe180_c",
"name":"phosphatidyl_N_methylethanolamine_dioctadecanoyl_",
"compartment":"c"
},
{
"id":"t3c9palmeACP_c",
"name":"trans_3_cis_9_hexadecenoyl__acyl_carrier_protein_",
"compartment":"c"
},
{
"id":"nad_c",
"name":"NAD_",
"compartment":"c"
},
{
"id":"acac_p",
"name":"acetoacetate",
"compartment":"p"
},
{
"id":"13dampp_c",
"name":"1_3_diaminopropane",
"compartment":"c"
},
{
"id":"odecoa_c",
"name":"octadec_9_enoyl_CoA",
"compartment":"c"
},
{
"id":"tyr_L_c",
"name":"L_tyrosine",
"compartment":"c"
},
{
"id":"ppcoa_c",
"name":"propionyl_CoA",
"compartment":"c"
},
{
"id":"oc2coa_c",
"name":"trans_oct_2_enoyl_CoA",
"compartment":"c"
},
{
"id":"dtbt_c",
"name":"dethiobiotin",
"compartment":"c"
},
{
"id":"clpnd181_c",
"name":"cardiolipin_dioctadec_9_enoyl_",
"compartment":"c"
},
{
"id":"glu_L_e",
"name":"L_glutamate",
"compartment":"e"
},
{
"id":"ribflv_c",
"name":"riboflavin",
"compartment":"c"
},
{
"id":"e4p_c",
"name":"D_erythrose_4_phosphate",
"compartment":"c"
},
{
"id":"1agpe160_c",
"name":"1_hexadecanoyl_sn_glycero_3_phosphoethanolamine",
"compartment":"c"
},
{
"id":"rmn_c",
"name":"L_rhamnose",
"compartment":"c"
},
{
"id":"glu_L_p",
"name":"L_glutamate",
"compartment":"p"
},
{
"id":"10fthf5glu_c",
"name":"10_formyl_tetrahydropteroyl__gamma_Glu_5",
"compartment":"c"
},
{
"id":"2agpe160_c",
"name":"2_hexadecanoyl_sn_glycero_3_phosphoethanolamine",
"compartment":"c"
},
{
"id":"sphedn_c",
"name":"spheroidene",
"compartment":"c"
},
{
"id":"co1dam_c",
"name":"cob_I_yrinate_a_c_diamide",
"compartment":"c"
},
{
"id":"uacgam_c",
"name":"UDP_N_acetyl_D_glucosamine",
"compartment":"c"
},
{
"id":"pe180_c",
"name":"phosphatidylethanolamine_dioctadecanoyl_",
"compartment":"c"
},
{
"id":"dmpp_c",
"name":"dimethylallyl_diphosphate",
"compartment":"c"
},
{
"id":"3opalmACP_c",
"name":"3_oxohexadecanoyl__acyl_carrier_protein_",
"compartment":"c"
},
{
"id":"glu_L_c",
"name":"L_glutamate",
"compartment":"c"
},
{
"id":"g3p_c",
"name":"D_glyceraldehyde_3_phosphate",
"compartment":"c"
},
{
"id":"aicar_c",
"name":"aminoimidazole_carboxamide_ribonucleotide",
"compartment":"c"
},
{
"id":"trnamet_c",
"name":"tRNA_Met_",
"compartment":"c"
},
{
"id":"dtpchptpp_c",
"name":"di_trans_poly_cis_heptaprenyl_diphosphate",
"compartment":"c"
},
{
"id":"ttdcea_c",
"name":"7_tetradecenoate",
"compartment":"c"
},
{
"id":"cdpddglc_c",
"name":"CDP_4_dehydro_6_deoxy_D_glucose",
"compartment":"c"
},
{
"id":"glc_D_c",
"name":"D_glucose",
"compartment":"c"
},
{
"id":"glc_D_e",
"name":"D_glucose",
"compartment":"e"
},
{
"id":"thmpp_c",
"name":"thiamine_diphosphate",
"compartment":"c"
},
{
"id":"thil_c",
"name":"thiI",
"compartment":"c"
},
{
"id":"pre3a_c",
"name":"precorrin_3A",
"compartment":"c"
},
{
"id":"4fumacac_c",
"name":"4_fumaryl_acetoacetate",
"compartment":"c"
},
{
"id":"4c2me_c",
"name":"4__cytidine_5__diphospho__2_C_methyl_D_erythritol",
"compartment":"c"
},
{
"id":"fe2_p",
"name":"Fe2_",
"compartment":"p"
},
{
"id":"acgam1p_c",
"name":"N_acetyl_glucosamine_1_phosphate",
"compartment":"c"
},
{
"id":"uaAgla_c",
"name":"N_acetylmuramoyl_L_alanyl_D_glutamyl_L_lysyl_D_alanyl_D_alanine_diphosphoundecaprenol",
"compartment":"c"
},
{
"id":"achms_c",
"name":"O_acetyl_L_homoserine",
"compartment":"c"
},
{
"id":"g3pe_c",
"name":"sn_glycero_3_phosphoethanolamine",
"compartment":"c"
},
{
"id":"10fthf_c",
"name":"10_formyltetrahydrofolate",
"compartment":"c"
},
{
"id":"hexdp_c",
"name":"all_trans_hexaprenyl_diphosphate",
"compartment":"c"
},
{
"id":"fe2_c",
"name":"Fe2_",
"compartment":"c"
},
{
"id":"fe2_e",
"name":"Fe2_",
"compartment":"e"
},
{
"id":"fdxrd_c",
"name":"reduced_ferredoxin",
"compartment":"c"
},
{
"id":"3cdd5ecoa_c",
"name":"cis_3_cis_5_dodecenoyl_CoA",
"compartment":"c"
},
{
"id":"4mpetz_c",
"name":"4_methyl_5__b_hydroxyethyl_thiazole_phosphate",
"compartment":"c"
},
{
"id":"tcynt_c",
"name":"thiocyanate",
"compartment":"c"
},
{
"id":"mred_c",
"name":"methyl_red",
"compartment":"c"
},
{
"id":"trnaleu_c",
"name":"tRNA_Leu_",
"compartment":"c"
},
{
"id":"creat_c",
"name":"creatine",
"compartment":"c"
},
{
"id":"grdp_c",
"name":"geranyl_diphosphate",
"compartment":"c"
},
{
"id":"orot_c",
"name":"orotate",
"compartment":"c"
},
{
"id":"2pg_c",
"name":"2_phospho_D_glycerate",
"compartment":"c"
},
{
"id":"butACP_c",
"name":"butyryl__acyl_carrier_protein_",
"compartment":"c"
},
{
"id":"4ampm_c",
"name":"hydroxymethylpyrimidine_phosphate",
"compartment":"c"
},
{
"id":"dpcoa_c",
"name":"dephospho_CoA",
"compartment":"c"
},
{
"id":"dhrdpin_c",
"name":"3_4_dehydrorhodopin",
"compartment":"c"
},
{
"id":"2agpe180_c",
"name":"2_octadecanoyl_sn_glycero_3_phosphoethanolamine",
"compartment":"c"
},
{
"id":"3ochd9ecoa_c",
"name":"3_oxo_cis_hexadec_9_enoyl_CoA",
"compartment":"c"
},
{
"id":"23dhdp_c",
"name":"dihydrodipicolinate",
"compartment":"c"
},
{
"id":"pmcoa_c",
"name":"6_carboxyhexanoyl_CoA",
"compartment":"c"
},
{
"id":"valtrna_c",
"name":"L_valyl_tRNA_Val_",
"compartment":"c"
},
{
"id":"succoa_c",
"name":"succinyl_CoA",
"compartment":"c"
},
{
"id":"trnahis_c",
"name":"tRNA_His_",
"compartment":"c"
},
{
"id":"polypi_c",
"name":"polyphosphate",
"compartment":"c"
},
{
"id":"thf6glu_c",
"name":"tetrahydropteroyl__gamma_Glu_6",
"compartment":"c"
},
{
"id":"focytc_c",
"name":"reduced_cytochrome_c",
"compartment":"c"
},
{
"id":"dhpt_c",
"name":"7_8_dihydropteroate",
"compartment":"c"
},
{
"id":"sorbnl_L_c",
"name":"L_sorbosone_2_6_lactone",
"compartment":"c"
},
{
"id":"3dhq_c",
"name":"3_dehydroquinate",
"compartment":"c"
},
{
"id":"fadh2_c",
"name":"FADH2",
"compartment":"c"
},
{
"id":"3psme_c",
"name":"5_enolpyruvylshikimate_3_phosphate",
"compartment":"c"
},
{
"id":"phe_L_c",
"name":"L_phenylalanine",
"compartment":"c"
},
{
"id":"R_3hhdccoa_c",
"name":"3R__3_hydroxyhexadecanoyl_CoA",
"compartment":"c"
},
{
"id":"pg161_c",
"name":"phosphatidylglycerol_dihexadec_9_enoyl_",
"compartment":"c"
},
{
"id":"damp_c",
"name":"dAMP",
"compartment":"c"
},
{
"id":"dadp_c",
"name":"dADP",
"compartment":"c"
},
{
"id":"lys_L_c",
"name":"L_lysine",
"compartment":"c"
},
{
"id":"udpgal_c",
"name":"UDP_galactose",
"compartment":"c"
},
{
"id":"12ppd_S_e",
"name":"1_2_propanediol",
"compartment":"e"
},
{
"id":"gcald_c",
"name":"glycolaldehyde",
"compartment":"c"
},
{
"id":"clac_c",
"name":"chloroacetate",
"compartment":"c"
},
{
"id":"pmtcoa_c",
"name":"hexadecanoyl_CoA",
"compartment":"c"
},
{
"id":"uAgla_c",
"name":"UDP_N_acetylmuramoyl_L_alanyl_D_glutamyl_L_lysyl_D_alanyl_D_alanine",
"compartment":"c"
},
{
"id":"hneuropn_c",
"name":"hydroxyneurosporene",
"compartment":"c"
},
{
"id":"12ppd_S_p",
"name":"1_2_propanediol",
"compartment":"p"
},
{
"id":"3hcdd5ecoa_c",
"name":"3S__3_hydroxy_cis_dodec_5_enoyl_CoA",
"compartment":"c"
},
{
"id":"R_3hchd9ecoa_c",
"name":"3R__3_hydroxy_cis_hexadec_9_enoyl_CoA",
"compartment":"c"
},
{
"id":"ttdca_c",
"name":"tetradecanoate",
"compartment":"c"
},
{
"id":"trnatyr_c",
"name":"tRNA_Tyr_",
"compartment":"c"
},
{
"id":"3ocpalm9eACP_c",
"name":"3_oxo_cis_hexadec_9_enoyl__acyl_carrier_protein_",
"compartment":"c"
},
{
"id":"btcoa_c",
"name":"butyryl_CoA",
"compartment":"c"
},
{
"id":"protrna_c",
"name":"L_prolyl_tRNA_Pro_",
"compartment":"c"
},
{
"id":"dcamp_c",
"name":"adenylo_succinate",
"compartment":"c"
},
{
"id":"ps180_c",
"name":"phosphatidyl_L_serine_dioctadecanoyl_",
"compartment":"c"
},
{
"id":"dmtsphedn_c",
"name":"demethylspheroidene",
"compartment":"c"
},
{
"id":"prbamp_c",
"name":"phosphoribosyl_AMP",
"compartment":"c"
},
{
"id":"toctd2eACP_c",
"name":"trans_octadec_2_enoyl__acyl_carrier_protein_",
"compartment":"c"
},
{
"id":"so3_c",
"name":"HSO3_",
"compartment":"c"
},
{
"id":"glutrna_c",
"name":"L_glutamyl_tRNA_Glu_",
"compartment":"c"
},
{
"id":"prpp_c",
"name":"5_phosphoribosyl_1_pyrophosphate",
"compartment":"c"
},
{
"id":"mlthf_c",
"name":"5_10_methylenetetrahydrofolate",
"compartment":"c"
},
{
"id":"imacp_c",
"name":"imidazol_acetol_phosphate",
"compartment":"c"
},
{
"id":"mg2_c",
"name":"Mg2_",
"compartment":"c"
},
{
"id":"mg2_e",
"name":"Mg2_",
"compartment":"e"
},
{
"id":"apoACP_c",
"name":"apo__acyl_carrier_protein_",
"compartment":"c"
},
{
"id":"3ooctdACP_c",
"name":"3_oxooctadecanoyl__acyl_carrier_protein_",
"compartment":"c"
},
{
"id":"ade_c",
"name":"adenine",
"compartment":"c"
},
{
"id":"ps161_c",
"name":"phosphatidyl_L_serine_dihexadec_9_enoyl_",
"compartment":"c"
},
{
"id":"phez1c_c",
"name":"phenazine_1_carboxylate",
"compartment":"c"
},
{
"id":"u23ga_c",
"name":"UDP_2_3_bis_3_hydroxymyristoyl_glucosamine",
"compartment":"c"
},
{
"id":"2agpc160_c",
"name":"2_hexadecanoyl_sn_glycero_3_phosphocholine",
"compartment":"c"
},
{
"id":"mg2_p",
"name":"Mg2_",
"compartment":"p"
},
{
"id":"dtpcdcpp_c",
"name":"di_trans_poly_cis_decaprenyldiphosphate",
"compartment":"c"
},
{
"id":"myrsACP_c",
"name":"tetradecanoyl__acyl_carrier_protein_",
"compartment":"c"
},
{
"id":"glyc2p_c",
"name":"glycerol_2_phosphate",
"compartment":"c"
},
{
"id":"glucys_c",
"name":"gamma_L_glutamyl_L_cysteine",
"compartment":"c"
},
{
"id":"this_c",
"name":"thiS",
"compartment":"c"
},
{
"id":"prbatp_c",
"name":"phosphoribosyl_ATP",
"compartment":"c"
},
{
"id":"cit_p",
"name":"citrate",
"compartment":"p"
},
{
"id":"2dmmq8_c",
"name":"demethylmenaquinone_8",
"compartment":"c"
},
{
"id":"precZ_c",
"name":"precursor_Z",
"compartment":"c"
},
{
"id":"trnagly_c",
"name":"tRNA_Gly_",
"compartment":"c"
},
{
"id":"trnapro_c",
"name":"tRNA_Pro_",
"compartment":"c"
},
{
"id":"cit_e",
"name":"citrate",
"compartment":"e"
},
{
"id":"cit_c",
"name":"citrate",
"compartment":"c"
},
{
"id":"iletrna_c",
"name":"L_isoleucyl_tRNA_Ile_",
"compartment":"c"
},
{
"id":"met_L_c",
"name":"L_methionine",
"compartment":"c"
},
{
"id":"histda_c",
"name":"histidinal",
"compartment":"c"
},
{
"id":"pgp160_c",
"name":"phosphatidylglycerolphosphate_dihexadecanoyl_",
"compartment":"c"
},
{
"id":"fprica_c",
"name":"phosphoribosyl_formamido_carboxamide",
"compartment":"c"
},
{
"id":"scl_c",
"name":"sirohydrochlorin",
"compartment":"c"
},
{
"id":"3oddecACP_c",
"name":"3_oxododecanoyl__acyl_carrier_protein_",
"compartment":"c"
},
{
"id":"pre6b_c",
"name":"precorrin_6B",
"compartment":"c"
},
{
"id":"R_3hdcoa_c",
"name":"3R__3_hydroxydecanoyl_CoA",
"compartment":"c"
},
{
"id":"malScoa_c",
"name":"S__malyl_CoA",
"compartment":"c"
},
{
"id":"dhor_S_c",
"name":"dihydroorotate",
"compartment":"c"
},
{
"id":"pg180_c",
"name":"phosphatidylglycerol_dioctadecanoyl_",
"compartment":"c"
},
{
"id":"4abz_c",
"name":"p_aminobenzoate",
"compartment":"c"
},
{
"id":"sarcs_c",
"name":"sarcosine",
"compartment":"c"
},
{
"id":"trnaasp_c",
"name":"tRNA_Asp_",
"compartment":"c"
},
{
"id":"fdxox_c",
"name":"oxidized_ferredoxin",
"compartment":"c"
},
{
"id":"gtp_c",
"name":"GTP",
"compartment":"c"
},
{
"id":"kdo8p_c",
"name":"3_deoxy_D_manno_octulosonate_8_P",
"compartment":"c"
},
{
"id":"adn_c",
"name":"adenosine",
"compartment":"c"
},
{
"id":"2agpc180_c",
"name":"2_octadecanoyl_sn_glycero_3_phosphocholine",
"compartment":"c"
},
{
"id":"tartr_L_e",
"name":"L_tartrate",
"compartment":"e"
},
{
"id":"aspsa_c",
"name":"L_aspartate_4_semialdehyde",
"compartment":"c"
},
{
"id":"2Sethmalcoa_c",
"name":"2S__ethylmalonyl_CoA",
"compartment":"c"
},
{
"id":"tartr_L_c",
"name":"L_tartrate",
"compartment":"c"
},
{
"id":"tartr_L_p",
"name":"L_tartrate",
"compartment":"p"
},
{
"id":"thr_L_c",
"name":"L_threonine",
"compartment":"c"
},
{
"id":"trnaasn_c",
"name":"tRNA_Asn_",
"compartment":"c"
},
{
"id":"gly_c",
"name":"glycine",
"compartment":"c"
},
{
"id":"R_3hbacp_c",
"name":"3R__3_hydroxybutanoyl__acyl_carrier_protein_",
"compartment":"c"
},
{
"id":"cys_L_c",
"name":"L_cysteine",
"compartment":"c"
},
{
"id":"t3c5ddeceACP_c",
"name":"trans_3_cis_5_dodecenoyl__acyl_carrier_protein_",
"compartment":"c"
},
{
"id":"3ocdd5ecoa_c",
"name":"3_oxo_cis_dodec_5_enoyl_CoA",
"compartment":"c"
},
{
"id":"t3coctd11ecoa_c",
"name":"trans_3_cis_11_octadecenoyl_CoA",
"compartment":"c"
},
{
"id":"co2dam_c",
"name":"cob_II_yrinate_a_c_diamide",
"compartment":"c"
},
{
"id":"mlthf5glu_c",
"name":"methylene_tetrahydropteroyl__gamma_Glu_5",
"compartment":"c"
},
{
"id":"man1p_c",
"name":"D_mannose_1_phosphate",
"compartment":"c"
},
{
"id":"pant_R_c",
"name":"L_pantoate",
"compartment":"c"
},
{
"id":"R_3hctd7ecoa_c",
"name":"3R__3_hydroxy_cis_tetradec_7_enoyl_CoA",
"compartment":"c"
},
{
"id":"pi_p",
"name":"phosphate",
"compartment":"p"
},
{
"id":"acald_c",
"name":"acetaldehyde",
"compartment":"c"
},
{
"id":"ocdceap_c",
"name":"octadec_9_enoyl_phosphate",
"compartment":"c"
},
{
"id":"5dr1p_c",
"name":"5__deoxyribose_1_phosphate",
"compartment":"c"
},
{
"id":"glcn_p",
"name":"D_gluconate",
"compartment":"p"
},
{
"id":"pi_e",
"name":"phosphate",
"compartment":"e"
},
{
"id":"pyam5p_c",
"name":"pyridoxamine_5__phosphate",
"compartment":"c"
},
{
"id":"gsn_c",
"name":"guanosine",
"compartment":"c"
},
{
"id":"R_3hhc_c",
"name":"3R__3_hydroxyhexanoate",
"compartment":"c"
},
{
"id":"tsul_p",
"name":"thiosulfate",
"compartment":"p"
},
{
"id":"glcn_e",
"name":"D_gluconate",
"compartment":"e"
},
{
"id":"mvpclphd_c",
"name":"monovinyl_protochlorophyllidea",
"compartment":"c"
},
{
"id":"3hcvac11eACP_c",
"name":"3R__3_hydroxy_cis_octadec_11_enoyl__acyl_carrier_protein_",
"compartment":"c"
},
{
"id":"pi_c",
"name":"phosphate",
"compartment":"c"
},
{
"id":"acald_p",
"name":"acetaldehyde",
"compartment":"p"
},
{
"id":"tsul_e",
"name":"thiosulfate",
"compartment":"e"
},
{
"id":"pgp181_c",
"name":"phosphatidylglycerolphosphate_dioctadec_9_enoyl_",
"compartment":"c"
},
{
"id":"glcn_c",
"name":"D_gluconate",
"compartment":"c"
},
{
"id":"t2ctd7ecoa_c",
"name":"trans_2_cis_7_tetradecenoyl_CoA",
"compartment":"c"
},
{
"id":"malcoa_c",
"name":"malonyl_CoA",
"compartment":"c"
},
{
"id":"cbasp_c",
"name":"N_carbamoyl_L_aspartate",
"compartment":"c"
},
{
"id":"5aizc_c",
"name":"4_carboxyaminoimidazole_ribonucleotide",
"compartment":"c"
},
{
"id":"Brfap_c",
"name":"4__b_D_ribofuranosyl_aminobenzene_5__phosphate",
"compartment":"c"
},
{
"id":"ca2_p",
"name":"Ca2_",
"compartment":"p"
},
{
"id":"ugmda_c",
"name":"UDP_N_acetylmuramoyl_L_alanyl_D_glutamyl_meso_2_6_diaminopimelyl_D_alanyl_D_alanine",
"compartment":"c"
},
{
"id":"cdpdhdecg_c",
"name":"CDP_1_2_dihexadecanoyl_glycerol",
"compartment":"c"
},
{
"id":"pyr_p",
"name":"pyruvate",
"compartment":"p"
},
{
"id":"6hmhpt_c",
"name":"6_hydroxymethyl_7_8_dihydropterin",
"compartment":"c"
},
{
"id":"8aonn_c",
"name":"7_keto_8_aminopelargonate",
"compartment":"c"
},
{
"id":"cddec5eACP_c",
"name":"cis_dodec_5_enoyl__acyl_carrier_protein_",
"compartment":"c"
},
{
"id":"3hhcoa_c",
"name":"3S__3_hydroxyhexanoyl_CoA",
"compartment":"c"
},
{
"id":"ca2_c",
"name":"Ca2_",
"compartment":"c"
},
{
"id":"ctd3ecoa_c",
"name":"cis_tetradec_3_enoyl_CoA",
"compartment":"c"
},
{
"id":"cobalt2_e",
"name":"Co2_",
"compartment":"e"
},
{
"id":"cobalt2_c",
"name":"Co2_",
"compartment":"c"
},
{
"id":"cobalt2_p",
"name":"Co2_",
"compartment":"p"
},
{
"id":"hcys_L_c",
"name":"L_homocysteine",
"compartment":"c"
},
{
"id":"ca2_e",
"name":"Ca2_",
"compartment":"e"
},
{
"id":"pre4_c",
"name":"precorrin_4",
"compartment":"c"
},
{
"id":"asntrna_c",
"name":"L_asparaginyl_tRNA_Asn_",
"compartment":"c"
},
{
"id":"R_3hddcoa_c",
"name":"3R__3_hydroxydodecanoyl_CoA",
"compartment":"c"
},
{
"id":"mptS_c",
"name":"molybdopterin_synthase",
"compartment":"c"
},
{
"id":"23dhmb_c",
"name":"2_3_dihydroxy_isovalerate",
"compartment":"c"
},
{
"id":"adocbl_c",
"name":"coenzyme_B12",
"compartment":"c"
},
{
"id":"3ohexACP_c",
"name":"3_oxohexanoyl__acyl_carrier_protein_",
"compartment":"c"
},
{
"id":"dtpchxapp_c",
"name":"di_trans_poly_cis_hexaprenyl_diphosphate",
"compartment":"c"
},
{
"id":"uppg3_c",
"name":"uroporphyrinogen_III",
"compartment":"c"
},
{
"id":"trnalys_c",
"name":"tRNA_Lys_",
"compartment":"c"
},
{
"id":"oaa_c",
"name":"oxaloacetate",
"compartment":"c"
},
{
"id":"2pglyc_c",
"name":"2_phosphoglycolate",
"compartment":"c"
},
{
"id":"trnathr_c",
"name":"tRNA_Thr_",
"compartment":"c"
},
{
"id":"pyr_e",
"name":"pyruvate",
"compartment":"e"
},
{
"id":"cdpdodecg_c",
"name":"CDP_1_2_dioctadecanoyl_glycerol",
"compartment":"c"
},
{
"id":"s7p_c",
"name":"sedoheptulose_7_phosphate",
"compartment":"c"
},
{
"id":"pyr_c",
"name":"pyruvate",
"compartment":"c"
},
{
"id":"uaccg_c",
"name":"UDP_N_acetyl_3_O__1_carboxyvinyl__D_glucosamine",
"compartment":"c"
},
{
"id":"icit_c",
"name":"threo_D_isocitrate",
"compartment":"c"
},
{
"id":"2Rethmalcoa_c",
"name":"2R__ethylmalonyl_CoA",
"compartment":"c"
},
{
"id":"fad_c",
"name":"FAD",
"compartment":"c"
},
{
"id":"N1aspmd_c",
"name":"N_acetylspermidine",
"compartment":"c"
},
{
"id":"mmcoa_R_c",
"name":"R__methylmalonyl_CoA",
"compartment":"c"
},
{
"id":"spmd_c",
"name":"spermidine",
"compartment":"c"
},
{
"id":"R_3hoctdc_c",
"name":"3R__3_hydroxyoctadecanoate",
"compartment":"c"
},
{
"id":"btn_c",
"name":"biotin",
"compartment":"c"
},
{
"id":"2ippa_c",
"name":"2S__2_isopropylmalate",
"compartment":"c"
},
{
"id":"arog_c",
"name":"L_arogenate",
"compartment":"c"
},
{
"id":"thdp_c",
"name":"tetrahydrodipicolinate",
"compartment":"c"
},
{
"id":"val_L_c",
"name":"L_valine",
"compartment":"c"
},
{
"id":"hdceap_c",
"name":"hexadec_9_enoyl_phosphate",
"compartment":"c"
},
{
"id":"etha_e",
"name":"ethanolamine",
"compartment":"e"
},
{
"id":"fald_p",
"name":"formaldehyde",
"compartment":"p"
},
{
"id":"fdp_c",
"name":"D_fructose_1_6_bisphosphate",
"compartment":"c"
},
{
"id":"adocblp_c",
"name":"adenosylcobalamin_5__phosphate",
"compartment":"c"
},
{
"id":"meoh_p",
"name":"methanol",
"compartment":"p"
},
{
"id":"hpyr_c",
"name":"hydroxypyruvate",
"compartment":"c"
},
{
"id":"trnagln_c",
"name":"tRNA_Gln_",
"compartment":"c"
},
{
"id":"etha_p",
"name":"ethanolamine",
"compartment":"p"
},
{
"id":"r5p_c",
"name":"D_ribose_5_phosphate",
"compartment":"c"
},
{
"id":"3hoctACP_c",
"name":"3R__3_hydroxyoctanoyl__acyl_carrier_protein_",
"compartment":"c"
},
{
"id":"his_L_c",
"name":"L_histidine",
"compartment":"c"
},
{
"id":"meoh_e",
"name":"methanol",
"compartment":"e"
},
{
"id":"mlthf6glu_c",
"name":"methylene_tetrahydropteroyl__gamma_Glu_6",
"compartment":"c"
},
{
"id":"fald_e",
"name":"formaldehyde",
"compartment":"e"
},
{
"id":"fald_c",
"name":"formaldehyde",
"compartment":"c"
},
{
"id":"mptamp_c",
"name":"molybdopterin_AMP",
"compartment":"c"
},
{
"id":"hemeO_c",
"name":"heme_o",
"compartment":"c"
},
{
"id":"dhnpt_c",
"name":"7_8_dihydro_D_neopterin",
"compartment":"c"
},
{
"id":"h2mpt_c",
"name":"7_8_dihydromethanopterin",
"compartment":"c"
},
{
"id":"ru5p_D_c",
"name":"D_ribulose_5_phosphate",
"compartment":"c"
},
{
"id":"23dpg_c",
"name":"2_3_bisphospho_D_glycerate",
"compartment":"c"
},
{
"id":"t3c7mrseACP_c",
"name":"trans_3_cis_7_tetradecenoyl__acyl_carrier_protein_",
"compartment":"c"
},
{
"id":"3oocoa_c",
"name":"3_oxooctanoyl_CoA",
"compartment":"c"
},
{
"id":"1agpe181_c",
"name":"1_octadec_9_enoyl_sn_glycero_3_phosphoethanolamine",
"compartment":"c"
},
{
"id":"ser_D_c",
"name":"D_serine",
"compartment":"c"
},
{
"id":"xtsn_c",
"name":"xanthosine",
"compartment":"c"
},
{
"id":"mlh4mpt_c",
"name":"5_10_methylenetetrahydromethanopterin",
"compartment":"c"
},
{
"id":"suchms_c",
"name":"O_succinyl_L_homoserine",
"compartment":"c"
},
{
"id":"uamag_c",
"name":"UDP_N_acetylmuramoyl_L_alanyl_D_glutamate",
"compartment":"c"
},
{
"id":"cl_c",
"name":"Cl_",
"compartment":"c"
},
{
"id":"alaLgluD_c",
"name":"L_Ala_D_Glu",
"compartment":"c"
},
{
"id":"mpe160_c",
"name":"phosphatidyl_N_methylethanolamine_dihexadecanoyl_",
"compartment":"c"
},
{
"id":"gudac_c",
"name":"guanidinoacetate",
"compartment":"c"
},
{
"id":"cl_e",
"name":"Cl_",
"compartment":"e"
},
{
"id":"lyxnt_e",
"name":"L_lyxonate",
"compartment":"e"
},
{
"id":"k_p",
"name":"K_",
"compartment":"p"
},
{
"id":"23dh3oxanth_c",
"name":"2_3_dihydro_3_oxo_anthranilate",
"compartment":"c"
},
{
"id":"6hmhptpp_c",
"name":"6_hydroxymethyl_dihydropterin_diphosphate",
"compartment":"c"
},
{
"id":"dc2coa_c",
"name":"trans_dec_2_enoyl_CoA",
"compartment":"c"
},
{
"id":"ump_c",
"name":"UMP",
"compartment":"c"
},
{
"id":"2ommbl_c",
"name":"2_octaprenyl_3_methyl_6_methoxy_1_4_benzoquinol",
"compartment":"c"
},
{
"id":"cl_p",
"name":"Cl_",
"compartment":"p"
},
{
"id":"lyxnt_p",
"name":"L_lyxonate",
"compartment":"p"
},
{
"id":"3hcpalm9eACP_c",
"name":"3R__3_hydroxy_cis_hexadec_9_enoyl__acyl_carrier_protein_",
"compartment":"c"
},
{
"id":"argtrna_c",
"name":"L_arginyl_tRNA_Arg_",
"compartment":"c"
},
{
"id":"rib_D_p",
"name":"D_ribose",
"compartment":"p"
},
{
"id":"lystrna_c",
"name":"L_lysyl_tRNA_Lys_",
"compartment":"c"
},
{
"id":"thrtrna_c",
"name":"L_threonyl_tRNA_Thr_",
"compartment":"c"
},
{
"id":"23dhmp_c",
"name":"2_3_dihydroxy_3_methylvalerate",
"compartment":"c"
},
{
"id":"trdrd_c",
"name":"reduced_thioredoxin",
"compartment":"c"
},
{
"id":"rib_D_e",
"name":"D_ribose",
"compartment":"e"
},
{
"id":"acser_c",
"name":"O_acetyl_L_serine",
"compartment":"c"
},
{
"id":"arg_L_c",
"name":"L_arginine",
"compartment":"c"
},
{
"id":"3hddcoa_c",
"name":"3S__3_hydroxydodecanoyl_CoA",
"compartment":"c"
},
{
"id":"dttp_c",
"name":"dTTP",
"compartment":"c"
},
{
"id":"k_e",
"name":"K_",
"compartment":"e"
},
{
"id":"dhrdvbin_c",
"name":"3__4__dihydrorhodovibrin",
"compartment":"c"
},
{
"id":"k_c",
"name":"K_",
"compartment":"c"
},
{
"id":"pbhb_c",
"name":"Poly_beta_hydroxybutyrate",
"compartment":"c"
},
{
"id":"t3c11vaceACP_c",
"name":"trans_3_cis_11_octadecenoyl__acyl_carrier_protein_",
"compartment":"c"
},
{
"id":"kdo_c",
"name":"3_deoxy_D_manno_octulosonate",
"compartment":"c"
},
{
"id":"applp_c",
"name":"R__1_amino_2_propanol_O_2_phosphate",
"compartment":"c"
},
{
"id":"dtdpglu_c",
"name":"dTDP_glucose",
"compartment":"c"
},
{
"id":"pa160_c",
"name":"1_2_dihexadecanoyl_sn_glycerol_3_phosphate",
"compartment":"c"
},
{
"id":"octdp_c",
"name":"all_trans_octaprenyl_diphosphate",
"compartment":"c"
},
{
"id":"2agpe181_c",
"name":"2_octadec_9_enoyl_sn_glycero_3_phosphoethanolamine",
"compartment":"c"
},
{
"id":"c4cmbo_c",
"name":"cis_dienelactone",
"compartment":"c"
},
{
"id":"lac_L_e",
"name":"S__lactate",
"compartment":"e"
},
{
"id":"Nforglu_c",
"name":"N_formyl_L_glutamate",
"compartment":"c"
},
{
"id":"lac_L_c",
"name":"S__lactate",
"compartment":"c"
},
{
"id":"3mop_c",
"name":"2_keto_3_methyl_valerate",
"compartment":"c"
},
{
"id":"cbl1_c",
"name":"cob_I_alamin",
"compartment":"c"
},
{
"id":"dcaACP_c",
"name":"decanoyl__acyl_carrier_protein_",
"compartment":"c"
},
{
"id":"pSamdhll_c",
"name":"H_protein_S__aminomethyldihydrolipoyl_lysine",
"compartment":"c"
},
{
"id":"3ophb_c",
"name":"3_octaprenyl_4_hydroxybenzoate",
"compartment":"c"
},
{
"id":"tlycopn_c",
"name":"trans_lycopene",
"compartment":"c"
},
{
"id":"tlycopn_e",
"name":"trans_lycopene",
"compartment":"e"
},
{
"id":"3hcddec5eACP_c",
"name":"3R__3_hydroxy_cis_dodec_5_enoyl__acyl_carrier_protein_",
"compartment":"c"
},
{
"id":"pser_D_c",
"name":"O_phospho_D_serine",
"compartment":"c"
},
{
"id":"kdolipid4_c",
"name":"KDO__lipid_IVA",
"compartment":"c"
},
{
"id":"lac_L_p",
"name":"S__lactate",
"compartment":"p"
},
{
"id":"1odec11eg3p_c",
"name":"1_octadec_9_enoyl_sn_glycerol_3_phosphate",
"compartment":"c"
},
{
"id":"hdd2coa_c",
"name":"trans_hexadec_2_enoyl_CoA",
"compartment":"c"
},
{
"id":"hdcea_c",
"name":"9_hexadecenoate",
"compartment":"c"
},
{
"id":"cdpdodec11eg_c",
"name":"CDP_1_2_dioctadec_9_enoyl_glycerol",
"compartment":"c"
},
{
"id":"phom_c",
"name":"O_phospho_L_homoserine",
"compartment":"c"
},
{
"id":"3omrsACP_c",
"name":"3_oxotetradecanoyl__acyl_carrier_protein_",
"compartment":"c"
},
{
"id":"5prdmbz_c",
"name":"a_ribazole_5__P",
"compartment":"c"
},
{
"id":"ocACP_c",
"name":"octanoyl__acyl_carrier_protein_",
"compartment":"c"
},
{
"id":"3ocddec5eACP_c",
"name":"3_oxo_cis_dodec_5_enoyl__acyl_carrier_protein_",
"compartment":"c"
},
{
"id":"R_3hcoctd11ecoa_c",
"name":"3R__3_hydroxy_cis_octadec_11_enoyl_CoA",
"compartment":"c"
},
{
"id":"prlp_c",
"name":"phosphoribulosylformimino_AICAR_phosphate",
"compartment":"c"
},
{
"id":"3odcoa_c",
"name":"3_oxodecanoyl_CoA",
"compartment":"c"
},
{
"id":"lipidA_c",
"name":"lipid_IVA",
"compartment":"c"
},
{
"id":"succ_e",
"name":"succinate",
"compartment":"e"
},
{
"id":"dhanrdvbin_c",
"name":"3_4_dihydroanhydrorhodovibrin",
"compartment":"c"
},
{
"id":"succ_c",
"name":"succinate",
"compartment":"c"
},
{
"id":"5mdr1p_c",
"name":"S__methyl_5_thio_alpha_D_ribose_1_phosphate",
"compartment":"c"
},
{
"id":"3hmrsACP_c",
"name":"3R__3_hydroxytetradecanoyl__acyl_carrier_protein_",
"compartment":"c"
},
{
"id":"cdpdhdec9eg_c",
"name":"CDP_1_2_dihexadec_9_enoyl_glycerol",
"compartment":"c"
},
{
"id":"glyc_c",
"name":"glycerol",
"compartment":"c"
},
{
"id":"gam6p_c",
"name":"D_glucosamine_6_phosphate",
"compartment":"c"
},
{
"id":"4pasp_c",
"name":"L_aspartyl_4_phosphate",
"compartment":"c"
},
{
"id":"ocdca_c",
"name":"octadecanoate",
"compartment":"c"
},
{
"id":"13dpg_c",
"name":"3_phospho_D_glyceroylphosphate",
"compartment":"c"
},
{
"id":"2omph_c",
"name":"2_octaprenyl_6_methoxyphenol",
"compartment":"c"
},
{
"id":"chd3ecoa_c",
"name":"cis_hexadec_3_enoyl_CoA",
"compartment":"c"
},
{
"id":"ddc5e_c",
"name":"5_dodecenoate",
"compartment":"c"
},
{
"id":"histd_c",
"name":"L_histidinol",
"compartment":"c"
},
{
"id":"3c4mop_c",
"name":"2_isopropyl_3_oxosuccinate",
"compartment":"c"
},
{
"id":"mma_p",
"name":"methylamine",
"compartment":"p"
},
{
"id":"3hchd9ecoa_c",
"name":"3S__3_hydroxy_cis_hexadec_9_enoyl_CoA",
"compartment":"c"
},
{
"id":"succ_p",
"name":"succinate",
"compartment":"p"
},
{
"id":"neuropn_e",
"name":"neurosporene",
"compartment":"e"
},
{
"id":"nadh_c",
"name":"NADH",
"compartment":"c"
},
{
"id":"tre_c",
"name":"trehalose",
"compartment":"c"
},
{
"id":"mi3p_D_c",
"name":"D_myo_inositol_3_monophosphate",
"compartment":"c"
},
{
"id":"3ococtd11ecoa_c",
"name":"3_oxo_cis_octadec_11_enoyl_CoA",
"compartment":"c"
},
{
"id":"neuropn_c",
"name":"neurosporene",
"compartment":"c"
},
{
"id":"adocbi_c",
"name":"adenosylcobinamide",
"compartment":"c"
},
{
"id":"2mecdp_c",
"name":"2_C_methyl_D_erythritol_2_4_cyclodiphosphate",
"compartment":"c"
},
{
"id":"glyc_R_c",
"name":"D_glycerate",
"compartment":"c"
},
{
"id":"23dh3hxanth_c",
"name":"2_3_dihydro_3_hydroxy_anthranilate",
"compartment":"c"
},
{
"id":"no2_c",
"name":"NO2_",
"compartment":"c"
},
{
"id":"5dglcn_c",
"name":"5_dehydro_D_gluconate",
"compartment":"c"
},
{
"id":"photon_c",
"name":"photon",
"compartment":"c"
},
{
"id":"5dglcn_e",
"name":"5_dehydro_D_gluconate",
"compartment":"e"
},
{
"id":"hemeD_c",
"name":"heme_d",
"compartment":"c"
},
{
"id":"10fthf6glu_c",
"name":"10_formyl_tetrahydropteroyl__gamma_Glu_6",
"compartment":"c"
},
{
"id":"hom_L_c",
"name":"L_homoserine",
"compartment":"c"
},
{
"id":"gdpfuc_c",
"name":"GDP_fucose",
"compartment":"c"
},
{
"id":"leutrna_c",
"name":"L_leucyl_tRNA_Leu_",
"compartment":"c"
},
{
"id":"no2_p",
"name":"NO2_",
"compartment":"p"
},
{
"id":"sheme_c",
"name":"siroheme",
"compartment":"c"
},
{
"id":"urea_c",
"name":"urea",
"compartment":"c"
},
{
"id":"q_c",
"name":"UQ",
"compartment":"c"
},
{
"id":"coctd3ecoa_c",
"name":"cis_octadec_3_enoyl_CoA",
"compartment":"c"
},
{
"id":"dudp_c",
"name":"dUDP",
"compartment":"c"
},
{
"id":"1agpc160_c",
"name":"1_hexadecanoyl_sn_glycero_3_phosphocholine",
"compartment":"c"
},
{
"id":"leu_L_c",
"name":"L_leucine",
"compartment":"c"
},
{
"id":"acACP_c",
"name":"acetyl__acyl_carrier_protein_",
"compartment":"c"
},
{
"id":"ahcys_c",
"name":"S__adenosyl_L_homocysteine",
"compartment":"c"
},
{
"id":"rbrdxOX_c",
"name":"oxidized_rubredoxin",
"compartment":"c"
},
{
"id":"argsuc_c",
"name":"L_arginino_succinate",
"compartment":"c"
},
{
"id":"zn2_p",
"name":"Zn2_",
"compartment":"p"
},
{
"id":"gln_L_c",
"name":"L_glutamine",
"compartment":"c"
},
{
"id":"gdpddman_c",
"name":"GDP_4_dehydro_6_deoxy_D_mannose",
"compartment":"c"
},
{
"id":"glntrna_c",
"name":"L_glutaminyl_tRNA_Gln_",
"compartment":"c"
},
{
"id":"zn2_c",
"name":"Zn2_",
"compartment":"c"
},
{
"id":"uaagmda_c",
"name":"N_acetylmuramoyl_L_alanyl_D_glutamyl_meso_2_6_diaminopimelyl_D_alanyl_D_alanine_diphosphoundecaprenyl_N_acetylglucosamine",
"compartment":"c"
},
{
"id":"2mac_c",
"name":"2_maleylacetate",
"compartment":"c"
},
{
"id":"zn2_e",
"name":"Zn2_",
"compartment":"e"
},
{
"id":"sl26da_c",
"name":"N_succinyl_L_L_2_6_diaminopimelate",
"compartment":"c"
},
{
"id":"cdec3eACP_c",
"name":"cis_dec_3_enoyl__acyl_carrier_protein_",
"compartment":"c"
},
{
"id":"acmalt_c",
"name":"acetylmaltose",
"compartment":"c"
},
{
"id":"rdEA_e",
"name":"reduced_electron_acceptor",
"compartment":"e"
},
{
"id":"rdEA_c",
"name":"reduced_electron_acceptor",
"compartment":"c"
},
{
"id":"ametam_c",
"name":"S__adenosylmethioninamine",
"compartment":"c"
},
{
"id":"tddec2eACP_c",
"name":"trans_dodec_2_enoyl__acyl_carrier_protein_",
"compartment":"c"
},
{
"id":"meh4mpt_c",
"name":"5_10_methenyltetrahydromethanopterin",
"compartment":"c"
},
{
"id":"iasp_c",
"name":"a_iminosuccinate",
"compartment":"c"
},
{
"id":"uamr_c",
"name":"UDP_N_acetylmuramate",
"compartment":"c"
},
{
"id":"methf_c",
"name":"5_10_methenyltetrahydrofolate",
"compartment":"c"
},
{
"id":"o2s_c",
"name":"superoxide",
"compartment":"c"
},
{
"id":"pap_c",
"name":"adenosine_3__5__bisphosphate",
"compartment":"c"
},
{
"id":"pep_c",
"name":"phosphoenolpyruvate",
"compartment":"c"
},
{
"id":"agdpcbi_c",
"name":"adenosylcobinamide_GDP",
"compartment":"c"
},
{
"id":"3coctd11ecoa_c",
"name":"cis_3_cis_11_octadecenoyl_CoA",
"compartment":"c"
},
{
"id":"gdpmann_c",
"name":"GDP_mannose",
"compartment":"c"
},
{
"id":"formmfr_b__c",
"name":"formylmethanofuran",
"compartment":"c"
},
{
"id":"chol_c",
"name":"choline",
"compartment":"c"
},
{
"id":"mptSs_c",
"name":"sulfurated_molybdopterin_synthase",
"compartment":"c"
},
{
"id":"hmbil_c",
"name":"hydroxymethylbilane",
"compartment":"c"
},
{
"id":"xu5p_D_c",
"name":"D_xylulose_5_phosphate",
"compartment":"c"
},
{
"id":"6pthp_c",
"name":"6_pyruvoyl_tetrahydropterin",
"compartment":"c"
},
{
"id":"5dglcn_p",
"name":"5_dehydro_D_gluconate",
"compartment":"p"
},
{
"id":"g6p_c",
"name":"D_glucose_6_phosphate",
"compartment":"c"
},
{
"id":"26dap_LL_c",
"name":"LL_2_6_diaminoheptanedioate",
"compartment":"c"
},
{
"id":"R_3hddc_c",
"name":"3R__3_hydroxydodecanoate",
"compartment":"c"
},
{
"id":"pram_c",
"name":"5_phospho_beta_D_ribosylamine",
"compartment":"c"
},
{
"id":"pe160_c",
"name":"phosphatidylethanolamine_dihexadecanoyl_",
"compartment":"c"
},
{
"id":"trptrna_c",
"name":"L_tryptophyl_tRNA_Trp_",
"compartment":"c"
},
{
"id":"dmuqh2_c",
"name":"3_demethylubiquinol_8",
"compartment":"c"
},
{
"id":"3mob_c",
"name":"3_methyl_2_oxobutanoate",
"compartment":"c"
},
{
"id":"4adcho_c",
"name":"4_amino_4_deoxychorismate",
"compartment":"c"
},
{
"id":"hxysplxanth_c",
"name":"hydroxyspirilloxanthin",
"compartment":"c"
},
{
"id":"ribona_p",
"name":"D_ribonate",
"compartment":"p"
},
{
"id":"ins_c",
"name":"inosine",
"compartment":"c"
},
{
"id":"2agpe161_c",
"name":"2_hexadec_9_enoyl_sn_glycero_3_phosphoethanolamine",
"compartment":"c"
},
{
"id":"14bglu_c",
"name":"1_4_beta_D_glucosyl_10u_",
"compartment":"c"
},
{
"id":"dmlz_c",
"name":"6_7_dimethyl_8__1_D_ribityl_lumazine",
"compartment":"c"
},
{
"id":"phetrna_c",
"name":"L_phenylalanyl_tRNA_Phe_",
"compartment":"c"
},
{
"id":"pan4p_c",
"name":"4__phosphopantetheine",
"compartment":"c"
},
{
"id":"ribona_e",
"name":"D_ribonate",
"compartment":"e"
},
{
"id":"3hddecACP_c",
"name":"3R__3_hydroxydodecanoyl__acyl_carrier_protein_",
"compartment":"c"
},
{
"id":"pa181_c",
"name":"1_2_dioctadec_9_enoyl_sn_glycerol_3_phosphate",
"compartment":"c"
},
{
"id":"pre1_c",
"name":"precorrin_1",
"compartment":"c"
},
{
"id":"pg181_c",
"name":"phosphatidylglycerol_dioctadec_9_enoyl_",
"compartment":"c"
},
{
"id":"3hdecACP_c",
"name":"3R__3_hydroxydecanoyl__acyl_carrier_protein_",
"compartment":"c"
},
{
"id":"aps_c",
"name":"adenosine_5__phosphosulfate",
"compartment":"c"
},
{
"id":"ppbng_c",
"name":"porphobilinogen",
"compartment":"c"
},
{
"id":"hcl_c",
"name":"HCl",
"compartment":"c"
},
{
"id":"accoa_c",
"name":"acetyl_CoA",
"compartment":"c"
},
{
"id":"coct3ecoa_c",
"name":"cis_oct_3_enoyl_CoA",
"compartment":"c"
},
{
"id":"adcobhex_c",
"name":"adenosyl_cobyrate",
"compartment":"c"
},
{
"id":"3hhexACP_c",
"name":"3R__3_hydroxyhexanoyl__acyl_carrier_protein_",
"compartment":"c"
},
{
"id":"5aprbu_c",
"name":"5_amino_6_ribitylamino_2_4_1H_3H__pyrimidinedione_5__phosphate",
"compartment":"c"
},
{
"id":"dtdp4d6dm_c",
"name":"dTDP_4_dehydro_6_deoxy_L_mannose",
"compartment":"c"
},
{
"id":"paps_c",
"name":"phosphoadenosine_5__phosphosulfate",
"compartment":"c"
},
{
"id":"oxalcoa_c",
"name":"oxalyl_CoA",
"compartment":"c"
},
{
"id":"xylnt_D_p",
"name":"D_xylonate",
"compartment":"p"
},
{
"id":"anth_c",
"name":"anthranilate",
"compartment":"c"
},
{
"id":"1hdec9eg3p_c",
"name":"1_hexadec_9_enoyl_sn_glycerol_3_phosphate",
"compartment":"c"
},
{
"id":"asp_L_e",
"name":"L_aspartate",
"compartment":"e"
},
{
"id":"4r5au_c",
"name":"5_amino_6_ribitylamino_2_4_1H_3H__pyrimidinedione",
"compartment":"c"
},
{
"id":"asp_L_c",
"name":"L_aspartate",
"compartment":"c"
},
{
"id":"so4_p",
"name":"SO42_",
"compartment":"p"
},
{
"id":"amet_c",
"name":"S__adenosyl_L_methionine",
"compartment":"c"
},
{
"id":"so4_c",
"name":"SO42_",
"compartment":"c"
},
{
"id":"thrp_c",
"name":"L_threonine_O_3_phosphate",
"compartment":"c"
},
{
"id":"so4_e",
"name":"SO42_",
"compartment":"e"
},
{
"id":"ch3ecoa_c",
"name":"cis_hex_3_enoyl_CoA",
"compartment":"c"
},
{
"id":"xylnt_D_e",
"name":"D_xylonate",
"compartment":"e"
},
{
"id":"vnaccoa_c",
"name":"vinylacetyl_CoA",
"compartment":"c"
},
{
"id":"acgam6p_c",
"name":"N_acetyl_D_glucosamine_6_phosphate",
"compartment":"c"
},
{
"id":"thf_c",
"name":"tetrahydrofolate",
"compartment":"c"
},
{
"id":"t3ctd7ecoa_c",
"name":"trans_3_cis_7_tetradecenoyl_CoA",
"compartment":"c"
},
{
"id":"R_3hhcoa_c",
"name":"3R__3_hydroxyhexanoyl_CoA",
"compartment":"c"
},
{
"id":"dtdprmn_c",
"name":"dTDP_a_L_rhamnose",
"compartment":"c"
},
{
"id":"mpe181_c",
"name":"phosphatidyl_N_methylethanolamine_dioctadec_9_enoyl_",
"compartment":"c"
},
{
"id":"thif_c",
"name":"thiF",
"compartment":"c"
},
{
"id":"nac_c",
"name":"nicotinate",
"compartment":"c"
},
{
"id":"utp_c",
"name":"UTP",
"compartment":"c"
},
{
"id":"oxa_p",
"name":"oxalate",
"compartment":"p"
},
{
"id":"R_3hhdc_c",
"name":"3R__3_hydroxyhexadecanoate",
"compartment":"c"
},
{
"id":"2agpc181_c",
"name":"2_octadec_9_enoyl_sn_glycero_3_phosphocholine",
"compartment":"c"
},
{
"id":"oxa_e",
"name":"oxalate",
"compartment":"e"
},
{
"id":"occoa_c",
"name":"octanoyl_CoA",
"compartment":"c"
},
{
"id":"alatrna_c",
"name":"L_alanyl_tRNA_Ala_",
"compartment":"c"
},
{
"id":"glyc3p_c",
"name":"sn_glycerol_3_phosphate",
"compartment":"c"
},
{
"id":"oxa_c",
"name":"oxalate",
"compartment":"c"
},
{
"id":"R_3htdc_c",
"name":"3R__3_hydroxytetradecanoate",
"compartment":"c"
},
{
"id":"dann_c",
"name":"7_8_diaminopelargonate",
"compartment":"c"
},
{
"id":"dnad_c",
"name":"nicotinate_adenine_dinucleotide",
"compartment":"c"
},
{
"id":"crtn_c",
"name":"creatinine",
"compartment":"c"
},
{
"id":"dxyl5p_c",
"name":"1_deoxy_D_xylulose_5_phosphate",
"compartment":"c"
},
{
"id":"hexACP_c",
"name":"hexanoyl__acyl_carrier_protein_",
"compartment":"c"
},
{
"id":"prfp_c",
"name":"phosphoribosylformimino_AICAR_phosphate",
"compartment":"c"
},
{
"id":"td2coa_c",
"name":"trans_tetradec_2_enoyl_CoA",
"compartment":"c"
},
{
"id":"clpnd180_c",
"name":"cardiolipin_dioctadecanoyl_",
"compartment":"c"
},
{
"id":"crm_c",
"name":"ceramide",
"compartment":"c"
},
{
"id":"rb15bp_c",
"name":"D_ribulose_1_5_bisphosphate",
"compartment":"c"
},
{
"id":"mpt_c",
"name":"molybdopterin",
"compartment":"c"
},
{
"id":"pe181_c",
"name":"phosphatidylethanolamine_dioctadec_9_enoyl_",
"compartment":"c"
},
{
"id":"orn_c",
"name":"L_ornithine",
"compartment":"c"
},
{
"id":"t2chd9ecoa_c",
"name":"trans_2_cis_9_hexadecenoyl_CoA",
"compartment":"c"
},
{
"id":"dscl_c",
"name":"precorrin_2",
"compartment":"c"
},
{
"id":"ocdcaACP_c",
"name":"octadecanoyl__acyl_carrier_protein_",
"compartment":"c"
},
{
"id":"ocdcea_c",
"name":"9_octadecenoate",
"compartment":"c"
},
{
"id":"cdd5ecoa_c",
"name":"cis_dodec_5_enoyl_CoA",
"compartment":"c"
},
{
"id":"dca_p",
"name":"decanoate",
"compartment":"p"
},
{
"id":"xyl_D_e",
"name":"D_xylose",
"compartment":"e"
},
{
"id":"xyl_D_p",
"name":"D_xylose",
"compartment":"p"
},
{
"id":"histrna_c",
"name":"L_histidyl_tRNA_His_",
"compartment":"c"
},
{
"id":"thilps_c",
"name":"thiI_persulfide",
"compartment":"c"
},
{
"id":"3hcmrs7eACP_c",
"name":"3R__3_hydroxy_cis_tetradec_7_enoyl__acyl_carrier_protein_",
"compartment":"c"
},
{
"id":"ala_B_c",
"name":"b_alanine",
"compartment":"c"
},
{
"id":"dca_e",
"name":"decanoate",
"compartment":"e"
},
{
"id":"3hocoa_c",
"name":"3S__3_hydroxyoctanoyl_CoA",
"compartment":"c"
},
{
"id":"dca_c",
"name":"decanoate",
"compartment":"c"
},
{
"id":"acetmurpentpeptdpdcp_c",
"name":"N_acetylmuramoyl_pentapeptide_diphosphoundecaprenol",
"compartment":"c"
},
{
"id":"R_3hmrscoa_c",
"name":"3R__3_hydroxytetradecanoyl_CoA",
"compartment":"c"
},
{
"id":"fpram_c",
"name":"5_phosphoribosyl_N_formylglycineamidine",
"compartment":"c"
},
{
"id":"lgt_S_c",
"name":"S_lactoylglutathione",
"compartment":"c"
},
{
"id":"dahetbclphd_c",
"name":"2_desacetyl_2_hydroxyethyl_bacteriochlorophyllidea",
"compartment":"c"
},
{
"id":"udp_c",
"name":"UDP",
"compartment":"c"
},
{
"id":"metmetacc_c",
"name":"methylated_methyl_acceptor",
"compartment":"c"
},
{
"id":"pser_L_c",
"name":"3_phospho_L_serine",
"compartment":"c"
},
{
"id":"dmetmetacc_c",
"name":"demethylated_methyl_acceptor",
"compartment":"c"
},
{
"id":"cyan_c",
"name":"cyanide",
"compartment":"c"
},
{
"id":"hdca_c",
"name":"hexadecanoate",
"compartment":"c"
},
{
"id":"mtoxneuropn_c",
"name":"methoxyneurosporene",
"compartment":"c"
},
{
"id":"ppap_c",
"name":"propionylphosphate",
"compartment":"c"
},
{
"id":"dgtp_c",
"name":"dGTP",
"compartment":"c"
},
{
"id":"sucorn_c",
"name":"N2_succinyl_L_ornithine",
"compartment":"c"
},
{
"id":"mma_e",
"name":"methylamine",
"compartment":"e"
},
{
"id":"3hbcoa_c",
"name":"S__3_hydroxybutanoyl_CoA",
"compartment":"c"
},
{
"id":"akg_c",
"name":"2_oxoglutarate",
"compartment":"c"
},
{
"id":"lyx_L_p",
"name":"L_lyxose",
"compartment":"p"
},
{
"id":"mma_c",
"name":"methylamine",
"compartment":"c"
},
{
"id":"uSsact_c",
"name":"unsulfurated_sulfur_acceptor",
"compartment":"c"
},
{
"id":"lipidX_c",
"name":"2_3_bis_3_hydroxymyristoyl__b_D_glucosaminyl_1_phosphate",
"compartment":"c"
},
{
"id":"akg_e",
"name":"2_oxoglutarate",
"compartment":"e"
},
{
"id":"lyx_L_e",
"name":"L_lyxose",
"compartment":"e"
},
{
"id":"akg_p",
"name":"2_oxoglutarate",
"compartment":"p"
},
{
"id":"ddca_c",
"name":"dodecanoate",
"compartment":"c"
},
{
"id":"t3cdd5ecoa_c",
"name":"trans_3_cis_5_dodecenoyl_CoA",
"compartment":"c"
},
{
"id":"malACP_c",
"name":"malonyl__acyl_carrier_protein_",
"compartment":"c"
},
{
"id":"5mthf_c",
"name":"5_methyltetrahydrofolate",
"compartment":"c"
},
{
"id":"1pyr5c_c",
"name":"S__1_pyrroline_5_carboxylate",
"compartment":"c"
},
{
"id":"udpg_c",
"name":"UDP_glucose",
"compartment":"c"
},
{
"id":"2me4p_c",
"name":"2_C_methyl_D_erythritol_4_phosphate",
"compartment":"c"
},
{
"id":"no_c",
"name":"NO",
"compartment":"c"
},
{
"id":"lipidAds_c",
"name":"lipid_A_disaccharide",
"compartment":"c"
},
{
"id":"gthrd_c",
"name":"glutathione",
"compartment":"c"
},
{
"id":"pro_L_c",
"name":"L_proline",
"compartment":"c"
},
{
"id":"pnto_R_c",
"name":"R__pantothenate",
"compartment":"c"
},
{
"id":"3hdcoa_c",
"name":"3S__3_hydroxydecanoyl_CoA",
"compartment":"c"
},
{
"id":"mqn8_c",
"name":"menaquinone_8",
"compartment":"c"
},
{
"id":"air_c",
"name":"5_aminoimidazole_ribonucleotide",
"compartment":"c"
},
{
"id":"mfr_b__c",
"name":"methanofuran",
"compartment":"c"
},
{
"id":"but_c",
"name":"butyrate",
"compartment":"c"
},
{
"id":"3ocmrs7eACP_c",
"name":"3_oxo_cis_tetradec_7_enoyl__acyl_carrier_protein_",
"compartment":"c"
},
{
"id":"dhpmp_c",
"name":"dihydroneopterin_phosphate",
"compartment":"c"
},
{
"id":"glu5p_c",
"name":"L_glutamate_5_phosphate",
"compartment":"c"
},
{
"id":"dgdp_c",
"name":"dGDP",
"compartment":"c"
},
{
"id":"pg160_c",
"name":"phosphatidylglycerol_dihexadecanoyl_",
"compartment":"c"
},
{
"id":"ctp_c",
"name":"CTP",
"compartment":"c"
},
{
"id":"pre6a_c",
"name":"precorrin_6A",
"compartment":"c"
},
{
"id":"alaala_c",
"name":"D_alanyl_D_alanine",
"compartment":"c"
},
{
"id":"alagDgluDAPDala_c",
"name":"L_Ala_gamma_D_Glu_DAP_D_Ala",
"compartment":"c"
},
{
"id":"thisamp_c",
"name":"adenylated_thiS",
"compartment":"c"
},
{
"id":"3hcoctd11ecoa_c",
"name":"3S__3_hydroxy_cis_octadec_11_enoyl_CoA",
"compartment":"c"
},
{
"id":"dgmp_c",
"name":"dGMP",
"compartment":"c"
},
{
"id":"3pg_c",
"name":"3_phospho_D_glycerate",
"compartment":"c"
},
{
"id":"bmmalcoa_c",
"name":"erythro_b_methylmalyl_CoA",
"compartment":"c"
},
{
"id":"imgly_c",
"name":"iminoglycine",
"compartment":"c"
},
{
"id":"ps181_c",
"name":"phosphatidyl_L_serine_dioctadec_9_enoyl_",
"compartment":"c"
},
{
"id":"r1p_c",
"name":"alpha_D_ribose_1_phosphate",
"compartment":"c"
},
{
"id":"octa_c",
"name":"octanoate",
"compartment":"c"
},
{
"id":"2cpr5p_c",
"name":"1__2_carboxyphenylamino__1_deoxy_D_ribulose_5_phosphate",
"compartment":"c"
},
{
"id":"acg5sa_c",
"name":"N_acetyl_L_glutamate_5_semialdehyde",
"compartment":"c"
},
{
"id":"dtdp_c",
"name":"dTDP",
"compartment":"c"
},
{
"id":"1agpc181_c",
"name":"1_octadec_9_enoyl_sn_glycero_3_phosphocholine",
"compartment":"c"
},
{
"id":"dcmp_c",
"name":"dCMP",
"compartment":"c"
},
{
"id":"ddcacoa_c",
"name":"dodecanoyl_CoA",
"compartment":"c"
},
{
"id":"glutrna_gln__c",
"name":"L_glutamyl_tRNA_Gln_",
"compartment":"c"
},
{
"id":"na1_c",
"name":"Na_",
"compartment":"c"
},
{
"id":"na1_e",
"name":"Na_",
"compartment":"e"
},
{
"id":"na1_p",
"name":"Na_",
"compartment":"p"
},
{
"id":"dhap_c",
"name":"glycerone_phosphate",
"compartment":"c"
},
{
"id":"25drapp_c",
"name":"2_5_diamino_6__ribosylamino__4__3H__pyrimidinone_5__phosphate",
"compartment":"c"
},
{
"id":"zcar_e",
"name":"zeta_carotene",
"compartment":"e"
},
{
"id":"thisthilads_c",
"name":"thiS_thiI_acyl_disulfide",
"compartment":"c"
},
{
"id":"zcar_c",
"name":"zeta_carotene",
"compartment":"c"
},
{
"id":"3ocvac11eACP_c",
"name":"3_oxo_cis_octadec_11_enoyl__acyl_carrier_protein_",
"compartment":"c"
},
{
"id":"3ooctACP_c",
"name":"3_oxooctanoyl__acyl_carrier_protein_",
"compartment":"c"
},
{
"id":"fmn_c",
"name":"FMN",
"compartment":"c"
},
{
"id":"sucsal_c",
"name":"succinate_semialdehyde",
"compartment":"c"
},
{
"id":"tyrtrna_c",
"name":"L_tyrosyl_tRNA_Tyr_",
"compartment":"c"
},
{
"id":"dcdp_c",
"name":"dCDP",
"compartment":"c"
},
{
"id":"thf5glu_c",
"name":"tetrahydropteroyl__gamma_Glu_5",
"compartment":"c"
},
{
"id":"tdec2eACP_c",
"name":"trans_dec_2_enoyl__acyl_carrier_protein_",
"compartment":"c"
},
{
"id":"GlcNacanhMurNac_c",
"name":"GlcNAc_1_6_anhMurNAc",
"compartment":"c"
},
{
"id":"datp_c",
"name":"dATP",
"compartment":"c"
},
{
"id":"etha_c",
"name":"ethanolamine",
"compartment":"c"
},
{
"id":"etgly_c",
"name":"N_ethylglycine",
"compartment":"c"
},
{
"id":"ala_L_c",
"name":"L_alanine",
"compartment":"c"
},
{
"id":"gmp_c",
"name":"GMP",
"compartment":"c"
},
{
"id":"clpnd160_c",
"name":"cardiolipin_dihexadecanoyl_",
"compartment":"c"
},
{
"id":"trnacys_c",
"name":"tRNA_Cys_",
"compartment":"c"
},
{
"id":"ahdt_c",
"name":"7_8_dihydroneopterin_triphosphate",
"compartment":"c"
},
{
"id":"pgp161_c",
"name":"phosphatidylglycerolphosphate_dihexadec_9_enoyl_",
"compartment":"c"
},
{
"id":"3hpalmACP_c",
"name":"3R__3_hydroxyhexadecanoyl__acyl_carrier_protein_",
"compartment":"c"
},
{
"id":"nh4_p",
"name":"NH3",
"compartment":"p"
},
{
"id":"chor_c",
"name":"chorismate",
"compartment":"c"
},
{
"id":"phyflun_c",
"name":"phytofluene",
"compartment":"c"
},
{
"id":"but2eACP_c",
"name":"crotonyl__acyl_carrier_protein_",
"compartment":"c"
},
{
"id":"phyflun_e",
"name":"phytofluene",
"compartment":"e"
},
{
"id":"asptrna_asn_c",
"name":"L_aspartyl_tRNA_Asn_",
"compartment":"c"
},
{
"id":"nh4_e",
"name":"NH3",
"compartment":"e"
},
{
"id":"4ahmmp_c",
"name":"hydroxymethylpyrimidine",
"compartment":"c"
},
{
"id":"acg5p_c",
"name":"N_acetylglutamyl_phosphate",
"compartment":"c"
},
{
"id":"nh4_c",
"name":"NH3",
"compartment":"c"
},
{
"id":"dtpcoctpp_c",
"name":"di_trans_poly_cis_octaprenyl_diphosphate",
"compartment":"c"
},
{
"id":"2mahmp_c",
"name":"4_amino_5_hydroxymethyl_2_methylpyrimidine_pyrophosphate",
"compartment":"c"
},
{
"id":"4ppcys_c",
"name":"R__4__phosphopantothenoyl_L_cysteine",
"compartment":"c"
},
{
"id":"acgam_c",
"name":"N_acetyl_D_glucosamine",
"compartment":"c"
},
{
"id":"3dhsk_c",
"name":"3_dehydroshikimate",
"compartment":"c"
},
{
"id":"hepdp_c",
"name":"all_trans_heptaprenyl_diphosphate",
"compartment":"c"
},
{
"id":"pre8_c",
"name":"precorrin_8x",
"compartment":"c"
},
{
"id":"fmettrna_c",
"name":"N_formylmethionyl_tRNA_fMet_",
"compartment":"c"
},
{
"id":"t3chd9ecoa_c",
"name":"trans_3_cis_9_hexadecenoyl_CoA",
"compartment":"c"
},
{
"id":"t2cdd5ecoa_c",
"name":"trans_2_cis_5_dodecenoyl_CoA",
"compartment":"c"
},
{
"id":"ala_D_c",
"name":"D_alanine",
"compartment":"c"
},
{
"id":"3php_c",
"name":"3_phospho_hydroxypyruvate",
"compartment":"c"
},
{
"id":"hspmd_c",
"name":"sym_homospermidine",
"compartment":"c"
},
{
"id":"araba_e",
"name":"L_arabinonate",
"compartment":"e"
},
{
"id":"ncam_c",
"name":"nicotinamide",
"compartment":"c"
},
{
"id":"rETF_c",
"name":"reduced_ETF",
"compartment":"c"
},
{
"id":"R_3hoctdccoa_c",
"name":"3R__3_hydroxyoctadecanoyl_CoA",
"compartment":"c"
},
{
"id":"ps160_c",
"name":"phosphatidyl_L_serine_dihexadecanoyl_",
"compartment":"c"
},
{
"id":"man6p_c",
"name":"D_mannose_6_phosphate",
"compartment":"c"
},
{
"id":"glx_c",
"name":"glyoxylate",
"compartment":"c"
},
{
"id":"araba_p",
"name":"L_arabinonate",
"compartment":"p"
},
{
"id":"5apru_c",
"name":"5_amino_6__5__phosphoribosylamino_uracil",
"compartment":"c"
},
{
"id":"moco_c",
"name":"molybdenum_cofactor",
"compartment":"c"
},
{
"id":"3oddcoa_c",
"name":"3_oxododecanoyl_CoA",
"compartment":"c"
},
{
"id":"bclphd_c",
"name":"bacteriochlorophyllidea",
"compartment":"c"
},
{
"id":"ppi_c",
"name":"diphosphate",
"compartment":"c"
},
{
"id":"mpe161_c",
"name":"phosphatidyl_N_methylethanolamine_dihexadec_9_enoyl_",
"compartment":"c"
},
{
"id":"cyst_L_c",
"name":"L_cystathionine",
"compartment":"c"
},
{
"id":"2kdrib_e",
"name":"2_deoxy_D_ribose",
"compartment":"e"
},
{
"id":"pendp_c",
"name":"geranylfarnesyl_diphosphate",
"compartment":"c"
},
{
"id":"ACP_c",
"name":"acyl_carrier_protein_",
"compartment":"c"
},
{
"id":"4mop_c",
"name":"4_methyl_2_oxopentanoate",
"compartment":"c"
},
{
"id":"od2coa_c",
"name":"trans_octadec_2_enoyl_CoA",
"compartment":"c"
},
{
"id":"cbp_c",
"name":"carbamoyl_phosphate",
"compartment":"c"
},
{
"id":"1hdecg3p_c",
"name":"1_hexadecanoyl_sn_glycerol_3_phosphate",
"compartment":"c"
},
{
"id":"3ohdcoa_c",
"name":"3_oxohexadecanoyl_CoA",
"compartment":"c"
},
{
"id":"cobya_c",
"name":"cobyrinate",
"compartment":"c"
},
{
"id":"dad_2_c",
"name":"5__deoxyadenosine",
"compartment":"c"
},
{
"id":"co2_c",
"name":"CO2",
"compartment":"c"
},
{
"id":"cmp_c",
"name":"CMP",
"compartment":"c"
},
{
"id":"co2_e",
"name":"CO2",
"compartment":"e"
},
{
"id":"2h3oppan_c",
"name":"tartronate_semialdehyde",
"compartment":"c"
},
{
"id":"dpundcpGlcNacMurNacpentpept_c",
"name":"diphosphoundecaprenyl__GlcNAc_MurNAc_pentapeptide",
"compartment":"c"
},
{
"id":"xmp_c",
"name":"XMP",
"compartment":"c"
},
{
"id":"ethlam_c",
"name":"ethylamine",
"compartment":"c"
},
{
"id":"adcobdam_c",
"name":"adenosyl_cobyrinate_a_c_diamide",
"compartment":"c"
},
{
"id":"amp_c",
"name":"AMP",
"compartment":"c"
},
{
"id":"nigos_c",
"name":"nigerose",
"compartment":"c"
},
{
"id":"sucgsa_c",
"name":"N2_succinyl_L_glutamate_5_semialdehyde",
"compartment":"c"
},
{
"id":"phpyr_c",
"name":"phenylpyruvate",
"compartment":"c"
},
{
"id":"pre5_c",
"name":"precorrin_5",
"compartment":"c"
},
{
"id":"34thsplxanth_c",
"name":"3_4_3__4__tetrahydrospirilloxanthin",
"compartment":"c"
},
{
"id":"hx2coa_c",
"name":"trans_hex_2_enoyl_CoA",
"compartment":"c"
},
{
"id":"glyclt_e",
"name":"glycolate",
"compartment":"e"
},
{
"id":"db4p_c",
"name":"L_3_4_dihydroxybutan_2_one_4_phosphate",
"compartment":"c"
},
{
"id":"b2coa_c",
"name":"crotonyl_CoA",
"compartment":"c"
},
{
"id":"3a2op_c",
"name":"1_amino_propan_2_one_3_phosphate",
"compartment":"c"
},
{
"id":"glyclt_c",
"name":"glycolate",
"compartment":"c"
},
{
"id":"gthox_c",
"name":"glutathione_disulfide",
"compartment":"c"
},
{
"id":"h2mb4p_c",
"name":"1_hydroxy_2_methyl_2__E__butenyl_4_diphosphate",
"compartment":"c"
},
{
"id":"etma_p",
"name":"ethylamine",
"compartment":"p"
},
{
"id":"cbi_c",
"name":"cobinamide",
"compartment":"c"
},
{
"id":"3hctd7ecoa_c",
"name":"3S__3_hydroxy_cis_tetradec_7_enoyl_CoA",
"compartment":"c"
},
{
"id":"acglu_c",
"name":"N_acetyl_L_glutamate",
"compartment":"c"
},
{
"id":"h4pt_c",
"name":"5_6_7_8_tetrahydropteridine",
"compartment":"c"
},
{
"id":"galcDarab_p",
"name":"3_O_b_D_galactopyranosyl_D_arabinose",
"compartment":"p"
},
{
"id":"2agpc161_c",
"name":"2_hexadec_9_enoyl_sn_glycero_3_phosphocholine",
"compartment":"c"
},
{
"id":"co2_p",
"name":"CO2",
"compartment":"p"
},
{
"id":"uama_c",
"name":"UDP_N_acetylmuramoyl_L_alanine",
"compartment":"c"
},
{
"id":"glyclt_p",
"name":"glycolate",
"compartment":"p"
},
{
"id":"ppa_p",
"name":"propanoate",
"compartment":"p"
},
{
"id":"clpnd161_c",
"name":"cardiolipin_dihexadec_9_enoyl_",
"compartment":"c"
},
{
"id":"alaglu_c",
"name":"L_Ala_L_Glu",
"compartment":"c"
},
{
"id":"trnaala_c",
"name":"tRNA_Ala_",
"compartment":"c"
},
{
"id":"5aop_c",
"name":"5_aminolevulinate",
"compartment":"c"
},
{
"id":"ipdp_c",
"name":"isopentenyl_diphosphate",
"compartment":"c"
},
{
"id":"tcmbo_c",
"name":"trans_dienelactone",
"compartment":"c"
},
{
"id":"adocbip_c",
"name":"adenosyl_cobinamide_phosphate",
"compartment":"c"
},
{
"id":"galcDarab_e",
"name":"3_O_b_D_galactopyranosyl_D_arabinose",
"compartment":"e"
},
{
"id":"hdcoa_c",
"name":"hexadec_9_enoyl_CoA",
"compartment":"c"
},
{
"id":"mmcoa_S_c",
"name":"S__methylmalonyl_CoA",
"compartment":"c"
},
{
"id":"ppa_e",
"name":"propanoate",
"compartment":"e"
},
{
"id":"ptrc_p",
"name":"putrescine",
"compartment":"p"
},
{
"id":"pe161_c",
"name":"phosphatidylethanolamine_dihexadec_9_enoyl_",
"compartment":"c"
},
{
"id":"ppa_c",
"name":"propanoate",
"compartment":"c"
},
{
"id":"etma_e",
"name":"ethylamine",
"compartment":"e"
},
{
"id":"trnaglu_c",
"name":"tRNA_Glu_",
"compartment":"c"
},
{
"id":"dtdp4d6dg_c",
"name":"dTDP_4_dehydro_6_deoxy_D_glucose",
"compartment":"c"
},
{
"id":"2kdrib_p",
"name":"2_deoxy_D_ribose",
"compartment":"p"
},
{
"id":"o2_c",
"name":"O2",
"compartment":"c"
},
{
"id":"ptrc_e",
"name":"putrescine",
"compartment":"e"
},
{
"id":"anhMurNAc_c",
"name":"1_6_anhydro_N_acetylmuramate",
"compartment":"c"
},
{
"id":"o2_e",
"name":"O2",
"compartment":"e"
},
{
"id":"thisthifads_c",
"name":"thiS_thiF_acyl_disulfide",
"compartment":"c"
},
{
"id":"ptrc_c",
"name":"putrescine",
"compartment":"c"
},
{
"id":"dcacoa_c",
"name":"decanoyl_CoA",
"compartment":"c"
},
{
"id":"nadp_c",
"name":"NADP_",
"compartment":"c"
},
{
"id":"tpalm2eACP_c",
"name":"trans_hexadec_2_enoyl__acyl_carrier_protein_",
"compartment":"c"
},
{
"id":"kdo2lipid4L_c",
"name":"KDO2__lauroyl__lipid_IVA",
"compartment":"c"
},
{
"id":"2ombzl_c",
"name":"2_octaprenyl_6_methoxy_1_4_benzoquinol",
"compartment":"c"
},
{
"id":"o2_p",
"name":"O2",
"compartment":"p"
},
{
"id":"34hpp_c",
"name":"4_hydroxyphenylpyruvate",
"compartment":"c"
},
{
"id":"acgluacetmurpentpeptdpdcp_c",
"name":"N_acetylglucosamine__N_acetylmuramyl__pentapeptide__pyrophosphoryl_undecaprenol",
"compartment":"c"
},
{
"id":"thmmp_c",
"name":"thiamine_phosphate",
"compartment":"c"
},
{
"id":"dtpcpentpp_c",
"name":"di_trans_poly_cis_pentaprenyl_diphosphate",
"compartment":"c"
},
{
"id":"amob_c",
"name":"S__adenosyl_4_methylthio_2_oxobutanoate",
"compartment":"c"
},
{
"id":"alac_S_c",
"name":"2_acetolactate",
"compartment":"c"
},
{
"id":"cdp_c",
"name":"CDP",
"compartment":"c"
},
{
"id":"2oph_c",
"name":"2_octaprenylphenol",
"compartment":"c"
},
{
"id":"3otdcoa_c",
"name":"3_oxotetradecanoyl_CoA",
"compartment":"c"
},
{
"id":"pgp180_c",
"name":"phosphatidylglycerolphosphate_dioctadecanoyl_",
"compartment":"c"
},
{
"id":"ohpb_c",
"name":"2_oxo_3_hydroxy_4_phosphobutanoate",
"compartment":"c"
},
{
"id":"GlcNacanhMurNacAlagGlucDAPAla_c",
"name":"GlcNAc_1_6_anhMurNAc_L_Ala_gamma_D_Glu_DAP_D_Ala",
"compartment":"c"
},
{
"id":"dha_e",
"name":"glycerone",
"compartment":"e"
},
{
"id":"25aics_c",
"name":"5__phosphoribosyl_4__N_succinocarboxamide__5_aminoimidazole",
"compartment":"c"
},
{
"id":"mesaccoa_c",
"name":"mesaconyl_CoA",
"compartment":"c"
},
{
"id":"sertrna_c",
"name":"L_seryl_tRNA_Ser_",
"compartment":"c"
},
{
"id":"cmpkdo_c",
"name":"CMP_3_deoxy_D_manno_octulosonate",
"compartment":"c"
},
{
"id":"tdcoa_c",
"name":"tetradecanoyl_CoA",
"compartment":"c"
},
{
"id":"dha_p",
"name":"glycerone",
"compartment":"p"
},
{
"id":"3htdcoa_c",
"name":"3S__3_hydroxytetradecanoyl_CoA",
"compartment":"c"
},
{
"id":"atp_c",
"name":"ATP",
"compartment":"c"
},
{
"id":"dutp_c",
"name":"dUTP",
"compartment":"c"
},
{
"id":"3octd7ecoa_c",
"name":"3_oxo_cis_tetradec_7_enoyl_CoA",
"compartment":"c"
},
{
"id":"cd3ecoa_c",
"name":"cis_dec_3_enoyl_CoA",
"compartment":"c"
},
{
"id":"octeACP_c",
"name":"octadec_9_enoyl__acyl_carrier_protein_",
"compartment":"c"
},
{
"id":"phyn_c",
"name":"phytoene",
"compartment":"c"
},
{
"id":"dha_c",
"name":"glycerone",
"compartment":"c"
},
{
"id":"phyn_e",
"name":"phytoene",
"compartment":"e"
},
{
"id":"1agpc180_c",
"name":"1_octadecanoyl_sn_glycero_3_phosphocholine",
"compartment":"c"
},
{
"id":"hgbyr_c",
"name":"hydrogenobyrinate",
"compartment":"c"
},
{
"id":"R_3hocoa_c",
"name":"3R__3_hydroxyoctanoyl_CoA",
"compartment":"c"
},
{
"id":"etoh_p",
"name":"ethanol",
"compartment":"p"
},
{
"id":"ara5p_c",
"name":"D_arabinose_5_phosphate",
"compartment":"c"
},
{
"id":"citr_L_c",
"name":"L_citrulline",
"compartment":"c"
},
{
"id":"etoh_e",
"name":"ethanol",
"compartment":"e"
},
{
"id":"t2coctd11ecoa_c",
"name":"trans_2_cis_11_octadecenoyl_CoA",
"compartment":"c"
},
{
"id":"coa_c",
"name":"CoA",
"compartment":"c"
},
{
"id":"dvpclphd_c",
"name":"divinyl_protochlorophyllidea",
"compartment":"c"
},
{
"id":"gar_c",
"name":"5_phospho_ribosyl_glycineamide",
"compartment":"c"
},
{
"id":"malt_c",
"name":"maltose",
"compartment":"c"
},
{
"id":"palmACP_c",
"name":"hexadecanoyl__acyl_carrier_protein_",
"compartment":"c"
},
{
"id":"ocdcap_c",
"name":"octadecanoyl_phosphate",
"compartment":"c"
},
{
"id":"D_araba_e",
"name":"D_arabinonate",
"compartment":"e"
},
{
"id":"h2pt_c",
"name":"6_7_dihydropteridine",
"compartment":"c"
},
{
"id":"g1p_c",
"name":"D_glucose_1_phosphate",
"compartment":"c"
},
{
"id":"rdvbin_c",
"name":"rhodovibrin",
"compartment":"c"
},
{
"id":"u3hga_c",
"name":"UDP_3_O__3_hydroxymyristoyl_glucosamine",
"compartment":"c"
},
{
"id":"3odecACP_c",
"name":"3_oxodecanoyl__acyl_carrier_protein_",
"compartment":"c"
},
{
"id":"3hoctaACP_c",
"name":"3R__3_hydroxyoctadecanoyl__acyl_carrier_protein_",
"compartment":"c"
},
{
"id":"lac_D_c",
"name":"D_lactate",
"compartment":"c"
},
{
"id":"pa161_c",
"name":"1_2_dihexadec_9_enoyl_sn_glycerol_3_phosphate",
"compartment":"c"
},
{
"id":"imp_c",
"name":"IMP",
"compartment":"c"
},
{
"id":"t23dh3hxanth_c",
"name":"trans_2_3_dihydro_3_hydroxyanthranilate",
"compartment":"c"
},
{
"id":"etoh_c",
"name":"ethanol",
"compartment":"c"
},
{
"id":"oxEA_c",
"name":"oxidized_electron_acceptor",
"compartment":"c"
},
{
"id":"oxEA_e",
"name":"oxidized_electron_acceptor",
"compartment":"e"
},
{
"id":"fc1p_c",
"name":"L_fuculose_1_phosphate",
"compartment":"c"
},
{
"id":"qh2_c",
"name":"UQH2",
"compartment":"c"
},
{
"id":"1odecg3p_c",
"name":"1_octadecanoyl_sn_glycerol_3_phosphate",
"compartment":"c"
},
{
"id":"D_araba_p",
"name":"D_arabinonate",
"compartment":"p"
},
{
"id":"xan_c",
"name":"xanthine",
"compartment":"c"
},
{
"id":"trnatrp_c",
"name":"tRNA_Trp_",
"compartment":"c"
},
{
"id":"2driboa_p",
"name":"2_deoxy_D_ribonate",
"compartment":"p"
},
{
"id":"arab_L_e",
"name":"L_arabinose",
"compartment":"e"
},
{
"id":"nadph_c",
"name":"NADPH",
"compartment":"c"
},
{
"id":"pre3b_c",
"name":"precorrin_3B",
"compartment":"c"
},
{
"id":"2obut_c",
"name":"2_oxobutanoate",
"compartment":"c"
},
{
"id":"uagmda_c",
"name":"N_acetylmuramoyl_L_alanyl_D_glutamyl_meso_2_6_diaminopimelyl_D_alanyl_D_alanine_diphosphoundecaprenol",
"compartment":"c"
},
{
"id":"Gcvpdhll_c",
"name":"H_Gcv_protein__dihydrolipoyl_lysine",
"compartment":"c"
},
{
"id":"indole_c",
"name":"indole",
"compartment":"c"
},
{
"id":"5fh4mpt_c",
"name":"5_formyltetrahydromethanopterin",
"compartment":"c"
},
{
"id":"splxanth_c",
"name":"spirilloxanthin",
"compartment":"c"
},
{
"id":"3ctd7ecoa_c",
"name":"cis_3_cis_7_tetradecenoyl_CoA",
"compartment":"c"
},
{
"id":"1agpe180_c",
"name":"1_octadecanoyl_sn_glycero_3_phosphoethanolamine",
"compartment":"c"
},
{
"id":"mercppyr_c",
"name":"3_mercaptopyruvate",
"compartment":"c"
},
{
"id":"cu2_c",
"name":"Cu2_",
"compartment":"c"
},
{
"id":"adp_c",
"name":"ADP",
"compartment":"c"
},
{
"id":"asptrna_c",
"name":"L_aspartyl_tRNA_Asp_",
"compartment":"c"
},
{
"id":"aacoa_c",
"name":"acetoacetyl_CoA",
"compartment":"c"
},
{
"id":"cu2_e",
"name":"Cu2_",
"compartment":"e"
},
{
"id":"frdp_c",
"name":"all_trans_farnesyl_diphosphate",
"compartment":"c"
},
{
"id":"mn2_c",
"name":"Mn2_",
"compartment":"c"
},
{
"id":"cu2_p",
"name":"Cu2_",
"compartment":"p"
},
{
"id":"dd2coa_c",
"name":"trans_dodec_2_enoyl_CoA",
"compartment":"c"
},
{
"id":"mn2_e",
"name":"Mn2_",
"compartment":"e"
},
{
"id":"3ohcoa_c",
"name":"3_oxohexanoyl_CoA",
"compartment":"c"
},
{
"id":"2driboa_e",
"name":"2_deoxy_D_ribonate",
"compartment":"e"
},
{
"id":"g3pc_c",
"name":"sn_glycero_3_phosphocholine",
"compartment":"c"
},
{
"id":"dtmp_c",
"name":"dTMP",
"compartment":"c"
},
{
"id":"for_c",
"name":"formate",
"compartment":"c"
},
{
"id":"mthgxl_c",
"name":"methylglyoxal",
"compartment":"c"
},
{
"id":"ser_L_c",
"name":"L_serine",
"compartment":"c"
},
{
"id":"mn2_p",
"name":"Mn2_",
"compartment":"p"
},
{
"id":"ggdp_c",
"name":"all_trans_geranyl_geranyl_diphosphate",
"compartment":"c"
},
{
"id":"1agpc161_c",
"name":"1_hexadec_9_enoyl_sn_glycero_3_phosphocholine",
"compartment":"c"
},
{
"id":"for_e",
"name":"formate",
"compartment":"e"
},
{
"id":"2p4c2me_c",
"name":"2_phospho_4__cytidine_5__diphospho__2_C_methyl_D_erythritol",
"compartment":"c"
},
{
"id":"Nndmetphenda_c",
"name":"N_N__dimethyl_p_phenylenediamine",
"compartment":"c"
},
{
"id":"hxa_c",
"name":"hexanoate",
"compartment":"c"
},
{
"id":"pphn_c",
"name":"prephenate",
"compartment":"c"
},
{
"id":"pdx5p_c",
"name":"pyridoxine_5__phosphate",
"compartment":"c"
},
{
"id":"acorn_c",
"name":"N_acetyl_L_ornithine",
"compartment":"c"
},
{
"id":"5mdr1p_iso_c",
"name":"S__methyl_5_thio_D_ribulose_1_phosphate",
"compartment":"c"
},
{
"id":"2dhp_c",
"name":"2_dehydropantoate",
"compartment":"c"
},
{
"id":"ile_L_c",
"name":"L_isoleucine",
"compartment":"c"
},
{
"id":"2chmac_c",
"name":"2_chloromaleylacetate",
"compartment":"c"
},
{
"id":"actACP_c",
"name":"acetoacetyl__acyl_carrier_protein_",
"compartment":"c"
},
{
"id":"4mlacac_c",
"name":"4_maleyl_acetoacetate",
"compartment":"c"
},
{
"id":"mal_L_p",
"name":"S__malate",
"compartment":"p"
},
{
"id":"mal_L_e",
"name":"S__malate",
"compartment":"e"
},
{
"id":"3ig3p_c",
"name":"indole_3_glycerol_phosphate",
"compartment":"c"
},
{
"id":"4hbz_c",
"name":"4_hydroxybenzoate",
"compartment":"c"
},
{
"id":"pa180_c",
"name":"1_2_dioctadecanoyl_sn_glycerol_3_phosphate",
"compartment":"c"
},
{
"id":"pran_c",
"name":"N__5_phospho_beta_D_ribosyl__anthranilate",
"compartment":"c"
},
{
"id":"gdp_c",
"name":"GDP",
"compartment":"c"
},
{
"id":"stcoa_c",
"name":"octadecanoyl_CoA",
"compartment":"c"
},
{
"id":"gam1p_c",
"name":"D_glucosamine_1_phosphate",
"compartment":"c"
},
{
"id":"mal_L_c",
"name":"S__malate",
"compartment":"c"
},
{
"id":"pheme_c",
"name":"protoheme_IX",
"compartment":"c"
},
{
"id":"3c3hmp_c",
"name":"3_isopropylmalate",
"compartment":"c"
},
{
"id":"arab_L_p",
"name":"L_arabinose",
"compartment":"p"
},
{
"id":"mobd_p",
"name":"molybdate",
"compartment":"p"
},
{
"id":"udpglcur_c",
"name":"UDP_glucuronate",
"compartment":"c"
},
{
"id":"sl2a6o_c",
"name":"N_succinyl_2_amino_6_ketopimelate",
"compartment":"c"
},
{
"id":"anrdvbin_c",
"name":"anhydrorhodovibrin",
"compartment":"c"
},
{
"id":"3hodcoa_c",
"name":"3S__3_hydroxyoctadecanoyl_CoA",
"compartment":"c"
},
{
"id":"fmnh2_c",
"name":"FMNH2",
"compartment":"c"
},
{
"id":"asp_L_p",
"name":"L_aspartate",
"compartment":"p"
},
{
"id":"inost_c",
"name":"myo_inositol",
"compartment":"c"
},
{
"id":"dump_c",
"name":"dUMP",
"compartment":"c"
},
{
"id":"mocogdp_c",
"name":"molybdopterin_guanine_dinucleotide",
"compartment":"c"
},
{
"id":"kdo2lipid4_c",
"name":"KDO2_lipid_IVA",
"compartment":"c"
},
{
"id":"mobd_c",
"name":"molybdate",
"compartment":"c"
},
{
"id":"mobd_e",
"name":"molybdate",
"compartment":"e"
},
{
"id":"no3_e",
"name":"NO3_",
"compartment":"e"
},
{
"id":"no3_c",
"name":"NO3_",
"compartment":"c"
},
{
"id":"h2s_c",
"name":"H2S",
"compartment":"c"
},
{
"id":"hdcap_c",
"name":"hexadecanoyl_phosphate",
"compartment":"c"
},
{
"id":"cystrna_c",
"name":"L_cysteinyl_tRNA_Cys_",
"compartment":"c"
},
{
"id":"ttc_ggdp_c",
"name":"2_cis_6_trans_10_trans_geranylgeranyl_diphosphate",
"compartment":"c"
},
{
"id":"no3_p",
"name":"NO3_",
"compartment":"p"
},
{
"id":"h2o_p",
"name":"H2O",
"compartment":"p"
},
{
"id":"udpidour_c",
"name":"UDP_L_iduronate",
"compartment":"c"
},
{
"id":"h2o_e",
"name":"H2O",
"compartment":"e"
},
{
"id":"cdpglc_c",
"name":"CDP_glucose",
"compartment":"c"
},
{
"id":"tmrs2eACP_c",
"name":"trans_tetradec_2_enoyl__acyl_carrier_protein_",
"compartment":"c"
},
{
"id":"f6p_c",
"name":"D_fructose_6_phosphate",
"compartment":"c"
},
{
"id":"1agpe161_c",
"name":"1_hexadec_9_enoyl_sn_glycero_3_phosphoethanolamine",
"compartment":"c"
},
{
"id":"bhb_c",
"name":"R__3_hydroxybutanoate",
"compartment":"c"
},
{
"id":"h2o_c",
"name":"H2O",
"compartment":"c"
},
{
"id":"cpppg3_c",
"name":"coproporphyrinogen_III",
"compartment":"c"
},
{
"id":"dtpcnonpp_c",
"name":"di_trans_poly_cis_nonaprenyldiphosphate",
"compartment":"c"
},
{
"id":"oxETF_c",
"name":"oxidized_ETF",
"compartment":"c"
},
{
"id":"pydx5p_c",
"name":"pyridoxal_5__phosphate",
"compartment":"c"
},
{
"id":"2ohph_c",
"name":"2_octaprenyl_6_hydroxyphenol",
"compartment":"c"
},
{
"id":"trnaarg_c",
"name":"tRNA_Arg_",
"compartment":"c"
},
{
"id":"glccrm_c",
"name":"D_glucosyl_ceramide",
"compartment":"c"
},
{
"id":"dmbzid_c",
"name":"dimethylbenzimidazole",
"compartment":"c"
},
{
"id":"h2o2_c",
"name":"H2O2",
"compartment":"c"
},
{
"id":"tre6p_c",
"name":"trehalose_6_phosphate",
"compartment":"c"
},
{
"id":"ficytc_c",
"name":"oxidized_cytochrome_c",
"compartment":"c"
},
{
"id":"r3hbcoa_c",
"name":"R__3_hydroxybutanoyl_CoA",
"compartment":"c"
},
{
"id":"R_3hoct_c",
"name":"3R__3_hydroxyoctanoate",
"compartment":"c"
},
{
"id":"h2o2_e",
"name":"H2O2",
"compartment":"e"
},
{
"id":"ao4pob_c",
"name":"2S__2_amino_3_oxo_4_phosphonooxybutanoate",
"compartment":"c"
},
{
"id":"dtpcudcpp_c",
"name":"di_trans_poly_cis_undecaprenyl_diphosphate",
"compartment":"c"
},
{
"id":"h_p",
"name":"H_",
"compartment":"p"
},
{
"id":"for_p",
"name":"formate",
"compartment":"p"
},
{
"id":"glu5sa_c",
"name":"L_glutamate_gamma_semialdehyde",
"compartment":"c"
},
{
"id":"h2o2_p",
"name":"H2O2",
"compartment":"p"
},
{
"id":"cd2ecoa_c",
"name":"cis_dec_2_enoyl_CoA",
"compartment":"c"
},
{
"id":"udcpp_c",
"name":"di_trans_poly_cis_undecaprenyl_phosphate",
"compartment":"c"
},
{
"id":"ddcaACP_c",
"name":"dodecanoyl__acyl_carrier_protein_",
"compartment":"c"
},
{
"id":"tdecoa_c",
"name":"cis_tetradec_7_enoyl_CoA",
"compartment":"c"
},
{
"id":"trdox_c",
"name":"oxidized_thioredoxin",
"compartment":"c"
},
{
"id":"skm3p_c",
"name":"shikimate_3_phosphate",
"compartment":"c"
},
{
"id":"ppp9_c",
"name":"protoporphyrin_IX",
"compartment":"c"
},
{
"id":"galcDaraba_e",
"name":"3_O_b_D_galactopyranosyl_D_arabinonate",
"compartment":"e"
},
{
"id":"R_3hdc_c",
"name":"3R__3_hydroxydecanoate",
"compartment":"c"
},
{
"id":"rdpin_c",
"name":"rhodopin",
"compartment":"c"
},
{
"id":"galcDaraba_p",
"name":"3_O_b_D_galactopyranosyl_D_arabinonate",
"compartment":"p"
},
{
"id":"fgam_c",
"name":"5__phosphoribosyl_N_formylglycineamide",
"compartment":"c"
},
{
"id":"hdeACP_c",
"name":"hexadec_9_enoyl__acyl_carrier_protein_",
"compartment":"c"
},
{
"id":"4per_c",
"name":"erythronate_4_phosphate",
"compartment":"c"
},
{
"id":"h_c",
"name":"H_",
"compartment":"c"
},
{
"id":"h_e",
"name":"H_",
"compartment":"e"
},
{
"id":"hxcoa_c",
"name":"hexanoyl_CoA",
"compartment":"c"
},
{
"id":"skm_c",
"name":"shikimate",
"compartment":"c"
},
{
"id":"ch4_e",
"name":"methane",
"compartment":"e",
"charge":0,
"formula":"CH4",
"annotation":{
"bigg.metabolite":"ch4",
"biocyc":[
"META:CH4",
"META:METHYL-GROUP"
],
"biopath":"BIOPATH:Methane",
"chebi":[
"CHEBI:16183",
"CHEBI:6811",
"CHEBI:14585",
"CHEBI:25220",
"CHEBI:29434",
"CHEBI:29438"
],
"hmdb":"HMDB02714",
"inchi":"InChI=1S/CH4/h1H4",
"kegg.compound":"C01438",
"metanetx.chemical":"MNXM714",
"seed.compound":"cpd01024",
"upa":"UPA:UPC01438"
}
},
{
"id":"ch4_p",
"name":"methane",
"compartment":"p",
"charge":0,
"formula":"CH4",
"annotation":{
"bigg.metabolite":"ch4",
"biocyc":[
"META:CH4",
"META:METHYL-GROUP"
],
"biopath":"BIOPATH:Methane",
"chebi":[
"CHEBI:16183",
"CHEBI:6811",
"CHEBI:14585",
"CHEBI:25220",
"CHEBI:29434",
"CHEBI:29438"
],
"hmdb":"HMDB02714",
"inchi":"InChI=1S/CH4/h1H4",
"kegg.compound":"C01438",
"metanetx.chemical":"MNXM714",
"seed.compound":"cpd01024",
"upa":"UPA:UPC01438"
}
},
{
"id":"n2_c",
"name":"dinitrogen",
"compartment":"c",
"charge":0,
"formula":"N2",
"annotation":{
"bigg.metabolite":"n2",
"biocyc":"META:NITROGEN-MOLECULE",
"biopath":"BIOPATH:Nitrogen",
"chebi":[
"CHEBI:17997",
"CHEBI:43128",
"CHEBI:7593",
"CHEBI:25365",
"CHEBI:13388",
"CHEBI:14660",
"CHEBI:30099",
"CHEBI:30102"
],
"hmdb":"HMDB01371",
"inchi":"InChI=1S/N2/c1-2",
"kegg.compound":[
"C00697",
"D00083"
],
"metanetx.chemical":"MNXM724",
"seed.compound":"cpd00528",
"upa":"UPA:UPC00697"
}
},
{
"id":"n2_p",
"name":"dinitrogen",
"compartment":"p",
"charge":0,
"formula":"N2",
"annotation":{
"bigg.metabolite":"n2",
"biocyc":"META:NITROGEN-MOLECULE",
"biopath":"BIOPATH:Nitrogen",
"chebi":[
"CHEBI:17997",
"CHEBI:43128",
"CHEBI:7593",
"CHEBI:25365",
"CHEBI:13388",
"CHEBI:14660",
"CHEBI:30099",
"CHEBI:30102"
],
"hmdb":"HMDB01371",
"inchi":"InChI=1S/N2/c1-2",
"kegg.compound":[
"C00697",
"D00083"
],
"metanetx.chemical":"MNXM724",
"seed.compound":"cpd00528",
"upa":"UPA:UPC00697"
}
},
{
"id":"n2_e",
"name":"dinitrogen",
"compartment":"e",
"charge":0,
"formula":"N2",
"annotation":{
"bigg.metabolite":"n2",
"biocyc":"META:NITROGEN-MOLECULE",
"biopath":"BIOPATH:Nitrogen",
"chebi":[
"CHEBI:17997",
"CHEBI:43128",
"CHEBI:7593",
"CHEBI:25365",
"CHEBI:13388",
"CHEBI:14660",
"CHEBI:30099",
"CHEBI:30102"
],
"hmdb":"HMDB01371",
"inchi":"InChI=1S/N2/c1-2",
"kegg.compound":[
"C00697",
"D00083"
],
"metanetx.chemical":"MNXM724",
"seed.compound":"cpd00528",
"upa":"UPA:UPC00697"
}
},
{
"id":"no2_e",
"name":"nitrite",
"compartment":"e",
"charge":-1,
"formula":"NO2",
"annotation":{
"bigg.metabolite":"no2",
"biocyc":"META:NITRITE",
"chebi":[
"CHEBI:16301",
"CHEBI:14658",
"CHEBI:44396",
"CHEBI:7585",
"CHEBI:25567"
],
"hmdb":"HMDB02786",
"inchi":"InChI=1S/HNO2/c2-1-3/h(H,2,3)/p-1",
"kegg.compound":"C00088",
"metanetx.chemical":"MNXM107",
"reactome":"REACTOME:1222379",
"seed.compound":"cpd00075",
"upa":"UPA:UPC00088"
}
},
{
"id":"ham_c",
"name":"hydroxylamine",
"compartment":"c",
"charge":0,
"formula":"H3NO",
"annotation":{
"biocyc":"META:HYDROXYLAMINE",
"chebi":[
"CHEBI:15429",
"CHEBI:43221",
"CHEBI:24708",
"CHEBI:5806",
"CHEBI:14421",
"CHEBI:10793",
"CHEBI:29772",
"CHEBI:29773"
],
"hmdb":"HMDB03338",
"inchi":"InChI=1S/H3NO/c1-2/h2H,1H2",
"kegg.compound":[
"C00192",
"C11598"
],
"metanetx.chemical":"MNXM433",
"seed.compound":[
"cpd00165",
" cpd08415"
]
}
},
{
"id":"ham_p",
"name":"hydroxylamine",
"compartment":"p",
"charge":0,
"formula":"H3NO",
"annotation":{
"biocyc":"META:HYDROXYLAMINE",
"chebi":[
"CHEBI:15429",
"CHEBI:43221",
"CHEBI:24708",
"CHEBI:5806",
"CHEBI:14421",
"CHEBI:10793",
"CHEBI:29772",
"CHEBI:29773"
],
"hmdb":"HMDB03338",
"inchi":"InChI=1S/H3NO/c1-2/h2H,1H2",
"kegg.compound":[
"C00192",
"C11598"
],
"metanetx.chemical":"MNXM433",
"seed.compound":[
"cpd00165",
" cpd08415"
]
}
},
{
"id":"h2_c",
"name":"H2",
"compartment":"c",
"charge":0,
"formula":"H2",
"annotation":{
"bigg.metabolite":"h2",
"biocyc":"META:HYDROGEN-MOLECULE",
"biopath":"BIOPATH:Hydrogen",
"chebi":[
"CHEBI:18276",
"CHEBI:5785",
"CHEBI:13350",
"CHEBI:25363",
"CHEBI:29239",
"CHEBI:29293",
"CHEBI:29297",
"CHEBI:29299",
"CHEBI:29300"
],
"hmdb":"HMDB01362",
"inchi":"",
"kegg.compound":"C00282",
"metanetx.chemical":"MNXM90545",
"reactome":"REACTOME:113555",
"seed.compound":"cpd11640",
"upa":"UPA:UPC00282"
}
},
{
"id":"ch4_c",
"name":"methane",
"compartment":"c",
"charge":0,
"formula":"CH4",
"annotation":{
"bigg.metabolite":"ch4",
"biocyc":[
"META:CH4",
"META:METHYL-GROUP"
],
"biopath":"BIOPATH:Methane",
"chebi":[
"CHEBI:16183",
"CHEBI:6811",
"CHEBI:14585",
"CHEBI:25220",
"CHEBI:29434",
"CHEBI:29438"
],
"hmdb":"HMDB02714",
"inchi":"InChI=1S/CH4/h1H4",
"kegg.compound":"C01438",
"metanetx.chemical":"MNXM714",
"seed.compound":"cpd01024",
"upa":"UPA:UPC01438"
}
},
{
"id":"meoh_c",
"name":"methanol",
"compartment":"c",
"charge":0,
"formula":"CH4O1",
"annotation":{
"bigg.metabolite":"meoh",
"biocyc":"META:METOH",
"biopath":"BIOPATH:Methanol",
"chebi":[
"CHEBI:17790",
"CHEBI:44553",
"CHEBI:25227",
"CHEBI:44080",
"CHEBI:6816",
"CHEBI:14588",
"CHEBI:52090"
],
"hmdb":"HMDB01875",
"inchi":"InChI=1S/CH4O/c1-2/h2H,1H3",
"kegg.compound":[
"C00132",
"D02309"
],
"metanetx.chemical":"MNXM157",
"seed.compound":"cpd00116",
"upa":"UPA:UPC00132"
}
},
{
"id":"acmum6p_c",
"name":"N-acetylmuramate 6-phosphate",
"compartment":"c",
"charge":-3,
"formula":"C11H17NO11P",
"annotation":{
"bigg.metabolite":"acmum6p",
"chebi":[
"CHEBI:47968",
"CHEBI:58722"
],
"kegg.compound":"C16698",
"metanetx.chemical":"MNXM90332",
"seed.compound":"cpd15391"
}
},
{
"id":"anhm_c",
"name":"1,6-anhydrous-N-Acetylmuramate",
"compartment":"c",
"charge":-1,
"formula":"C11H16NO7",
"annotation":{
"bigg.metabolite":"anhm",
"metanetx.chemical":"MNXM90585",
"seed.compound":"cpd15399"
}
},
{
"id":"met__L_c",
"name":"L-methionine zwitterion",
"compartment":"c",
"charge":0,
"formula":"C5H11NO2S",
"annotation":{
"bigg.metabolite":"met-L",
"biocyc":[
"META:MET",
"META:Protein-L-methionine"
],
"biopath":"BIOPATH:L-Methionine",
"chebi":[
"CHEBI:16044",
"CHEBI:14937",
"CHEBI:43924",
"CHEBI:29983",
"CHEBI:8535",
"CHEBI:16643",
"CHEBI:21360",
"CHEBI:6271",
"CHEBI:13141",
"CHEBI:43990",
"CHEBI:32631",
"CHEBI:32632",
"CHEBI:57844"
],
"hmdb":"HMDB00696",
"inchi":"InChI=1S/C5H11NO2S/c1-9-3-2-4(6)5(7)8/h4H,2-3,6H2,1H3,(H,7,8)/t4-/m0/s1",
"kegg.compound":[
"C00073",
"D00019",
"D04984"
],
"metanetx.chemical":"MNXM61",
"reactome":[
"REACTOME:174390",
"REACTOME:379705"
],
"seed.compound":"cpd00060",
"upa":"UPA:UPC00073"
}
},
{
"id":"metsox_R__L_c",
"name":"L-methionine-R-sulfoxide",
"compartment":"c",
"charge":0,
"formula":"C5H11NO3S"
},
{
"id":"uacmam_c",
"name":"UDP-N-acetyl-D-mannosamine",
"compartment":"c",
"charge":-2,
"formula":"C17H25N3O17P2",
"annotation":{
"bigg.metabolite":"uacmam",
"biocyc":"META:UDP-MANNAC",
"chebi":[
"CHEBI:13457",
"CHEBI:13474",
"CHEBI:16287",
"CHEBI:22116",
"CHEBI:57715",
"CHEBI:68623",
"CHEBI:68678",
"CHEBI:9824"
],
"hmdb":"HMDB13112",
"kegg.compound":"C01170",
"kegg.glycan":"G11112",
"metanetx.chemical":"MNXM932",
"seed.compound":"cpd00861"
}
},
{
"id":"uacmamu_c",
"name":"UDP-N-acetyl-D-mannosaminouronate",
"compartment":"c",
"charge":-3,
"formula":"C17H22N3O18P2",
"annotation":{
"bigg.metabolite":"uacmamu",
"biocyc":"META:UDP-MANNACA",
"chebi":[
"CHEBI:22117",
"CHEBI:28581",
"CHEBI:58578",
"CHEBI:70731",
"CHEBI:70738",
"CHEBI:9825"
],
"kegg.compound":"C06240",
"metanetx.chemical":"MNXM97052",
"seed.compound":"cpd03732"
}
},
{
"id":"idp_c",
"name":"IDP",
"compartment":"c",
"charge":-3,
"formula":"C10H11N4O11P2",
"annotation":{
"bigg.metabolite":"idp",
"chebi":[
"CHEBI:17808",
"CHEBI:19270",
"CHEBI:5848",
"CHEBI:43252",
"CHEBI:13371",
"CHEBI:58280"
],
"hmdb":"HMDB03335",
"inchi":"",
"kegg.compound":"C00104",
"metanetx.chemical":"MNXM90141",
"reactome":"REACTOME:2509811",
"seed.compound":"cpd00090"
}
},
{
"id":"itp_c",
"name":"ITP(3-)",
"compartment":"c",
"charge":-4,
"formula":"C10H11N4O14P3",
"annotation":{
"bigg.metabolite":"itp",
"biocyc":"META:ITP",
"chebi":[
"CHEBI:16039",
"CHEBI:5851",
"CHEBI:19272",
"CHEBI:13374",
"CHEBI:57614",
"CHEBI:61402"
],
"hmdb":"HMDB00189",
"inchi":"InChI=1S/C10H15N4O14P3/c15-6-4(1-25-30(21,22)28-31(23,24)27-29(18,19)20)26-10(7(6)16)14-3-13-5-8(14)11-2-12-9(5)17/h2-4,6-7,10,15-16H,1H2,(H,21,22)(H,23,24)(H,11,12,17)(H2,18,19,20)/p-3/t4-,6-,7-,10-/m1/s1",
"kegg.compound":"C00081",
"metanetx.chemical":"MNXM423",
"reactome":"REACTOME:2509836",
"seed.compound":"cpd00068"
}
},
{
"id":"didp_c",
"name":"dIDP",
"compartment":"c",
"charge":-3,
"formula":"C10H11N4O10P2",
"annotation":{
"bigg.metabolite":"didp",
"biocyc":"META:CPD0-2231",
"chebi":[
"CHEBI:28823",
"CHEBI:19249",
"CHEBI:10498",
"CHEBI:62286"
],
"hmdb":"HMDB03536",
"inchi":"",
"kegg.compound":"C01344",
"metanetx.chemical":"MNXM2174",
"reactome":"REACTOME:2509796",
"seed.compound":"cpd00976"
}
},
{
"id":"ditp_c",
"name":"dITP",
"compartment":"c",
"charge":-4,
"formula":"C10H11N4O13P3",
"annotation":{
"bigg.metabolite":"ditp",
"biocyc":"META:DITP",
"chebi":[
"CHEBI:28807",
"CHEBI:10499",
"CHEBI:19251",
"CHEBI:61382"
],
"hmdb":"HMDB03537",
"inchi":"",
"kegg.compound":"C01345",
"metanetx.chemical":"MNXM1325",
"reactome":"REACTOME:2509835",
"seed.compound":"cpd00977"
}
},
{
"id":"2fe2s_c",
"name":"[2Fe-2S] iron-sulfur cluster",
"compartment":"c",
"charge":2,
"formula":"S2Fe2",
"annotation":{
"bigg.metabolite":"2fe2s",
"chebi":[
"CHEBI:21134",
"CHEBI:49600",
"CHEBI:49601",
"CHEBI:64605"
],
"metanetx.chemical":"MNXM151647",
"seed.compound":"cpd24604"
}
},
{
"id":"4fe4s_c",
"name":"[4Fe-4S] iron-sulfur cluster",
"compartment":"c",
"charge":2,
"formula":"S4Fe4",
"annotation":{
"bigg.metabolite":"4fe4s",
"biocyc":"META:CPD-7",
"chebi":"CHEBI:33725",
"metanetx.chemical":"MNXM37766"
}
},
{
"id":"dad_5_c",
"name":"5'-deoxyadenosine",
"compartment":"c",
"charge":0,
"formula":"C10H13N5O3",
"annotation":{
"bigg.metabolite":"dad-5",
"biocyc":"META:CH33ADO",
"chebi":[
"CHEBI:17319",
"CHEBI:40099",
"CHEBI:20493",
"CHEBI:1960",
"CHEBI:12061"
],
"hmdb":"HMDB01983",
"inchi":"InChI=1S/C10H13N5O3/c1-4-6(16)7(17)10(18-4)15-3-14-5-8(11)12-2-13-9(5)15/h2-4,6-7,10,16-17H,1H3,(H2,11,12,13)/t4-,6-,7-,10-/m1/s1",
"kegg.compound":"C05198",
"metanetx.chemical":"MNXM316",
"reactome":"REACTOME:947703",
"seed.compound":"cpd03091",
"upa":"UPA:UPC05198"
}
},
{
"id":"lipopb_c",
"name":"Lipoate (protein bound)",
"compartment":"c",
"charge":1,
"formula":"C8H13OS2",
"annotation":{
"bigg.metabolite":"lipopb",
"metanetx.chemical":"MNXM147499"
}
},
{
"id":"octapb_c",
"name":"Octanoate (protein bound)",
"compartment":"c",
"charge":1,
"formula":"C8H15O",
"annotation":{
"bigg.metabolite":"octapb",
"metanetx.chemical":"MNXM147531"
}
},
{
"id":"cgly_c",
"name":"L-cysteinylglycine",
"compartment":"c",
"charge":0,
"formula":"C5H10N2O3S",
"annotation":{
"bigg.metabolite":"cgly",
"biocyc":"META:CYS-GLY",
"biopath":"BIOPATH:L-Cysteinylglycine",
"chebi":[
"CHEBI:4047",
"CHEBI:61694"
],
"hmdb":"HMDB00078",
"inchi":"InChI=1S/C5H10N2O3S/c6-3(2-11)5(10)7-1-4(8)9/h3,11H,1-2,6H2,(H,7,10)(H,8,9)/t3-/m0/s1",
"kegg.compound":"C01419",
"metanetx.chemical":"MNXM683",
"reactome":[
"REACTOME:1247904",
"REACTOME:1247934"
],
"seed.compound":"cpd01017"
}
},
{
"id":"glu__L_c",
"name":"L-glutamate",
"compartment":"c",
"charge":-1,
"formula":"C5H8NO4",
"annotation":{
"bigg.metabolite":"glu-L",
"biocyc":"META:GLT",
"biopath":"BIOPATH:L-Glutamate",
"chebi":[
"CHEBI:16015",
"CHEBI:6224",
"CHEBI:42825",
"CHEBI:21304",
"CHEBI:29972",
"CHEBI:29985",
"CHEBI:21301",
"CHEBI:13107",
"CHEBI:29988"
],
"hmdb":"HMDB00148",
"inchi":"InChI=1S/C5H9NO4/c6-3(5(9)10)1-2-4(7)8/h3H,1-2,6H2,(H,7,8)(H,9,10)/p-1/t3-/m0/s1",
"kegg.compound":[
"C00025",
"D00007",
"D04480"
],
"metanetx.chemical":"MNXM89557",
"reactome":[
"REACTOME:29404",
"REACTOME:428614",
"REACTOME:210382",
"REACTOME:113552"
],
"seed.compound":"cpd00023",
"upa":"UPA:UPC00025"
}
},
{
"id":"lhcys_c",
"name":"L-homocysteine",
"compartment":"c",
"charge":0,
"formula":"C4H9NO2S"
},
{
"id":"3hpp_c",
"name":"3-Hydroxypropanoate",
"compartment":"c",
"charge":-1,
"formula":"C3H5O3",
"annotation":{
"bigg.metabolite":"3hpp",
"biocyc":"META:3-HYDROXY-PROPIONATE",
"chebi":[
"CHEBI:11836",
"CHEBI:1553",
"CHEBI:16510",
"CHEBI:20071",
"CHEBI:20079",
"CHEBI:33404",
"CHEBI:40000"
],
"kegg.compound":"C01013",
"metanetx.chemical":"MNXM872",
"seed.compound":"cpd00745"
}
},
{
"id":"msa_c",
"name":"Malonate semialdehyde",
"compartment":"c",
"charge":-1,
"formula":"C3H3O3",
"annotation":{
"bigg.metabolite":"msa",
"biocyc":[
"META:CPD-1135",
"META:MALONATE-S-ALD"
],
"chebi":[
"CHEBI:11877",
"CHEBI:14564",
"CHEBI:1651",
"CHEBI:17960",
"CHEBI:20180",
"CHEBI:29480",
"CHEBI:33190"
],
"kegg.compound":[
"C00222",
"C12069"
],
"metanetx.chemical":"MNXM244",
"seed.compound":[
"cpd00191",
"cpd08857"
]
}
},
{
"id":"btamp_c",
"name":"biotinyl-5'-AMP",
"compartment":"c",
"charge":-1,
"formula":"C20H27N7O9PS",
"annotation":{
"bigg.metabolite":"btamp",
"biocyc":"META:BIO-5-AMP",
"chebi":[
"CHEBI:3110",
"CHEBI:62414"
],
"hmdb":[
"HMDB04220",
"HMDB06520"
],
"inchi":"InChI=1S/C20H28N7O9PS/c21-17-14-18(23-7-22-17)27(8-24-14)19-16(30)15(29)10(35-19)5-34-37(32,33)36-12(28)4-2-1-3-11-13-9(6-38-11)25-20(31)26-13/h7-11,13,15-16,19,29-30H,1-6H2,(H,32,33)(H2,21,22,23)(H2,25,26,31)/p-1/t9-,10+,11-,13-,15+,16+,19+/m0/s1",
"kegg.compound":"C05921",
"metanetx.chemical":"MNXM2351",
"seed.compound":"cpd03517"
}
},
{
"id":"hgentis_c",
"name":"Homogentisate C8H7O4",
"compartment":"c",
"charge":0,
"formula":"C8H7O4"
},
{
"id":"5fthf_c",
"name":"5-Formyltetrahydrofolate",
"compartment":"c",
"charge":-2,
"formula":"C20H21N7O7",
"annotation":{
"bigg.metabolite":"5fthf",
"hmdb":[
"HMDB01562",
"HMDB06206"
],
"inchi":"",
"kegg.compound":[
"C03479",
"D07986"
],
"metanetx.chemical":"MNXM97033",
"seed.compound":"cpd02197"
}
},
{
"id":"udpLa4o_c",
"name":"UDP-4-keto-pyranose",
"compartment":"c",
"charge":-2,
"formula":"C14H18N2O16P2",
"annotation":{
"bigg.metabolite":"udpLa4o",
"biocyc":"META:5-BETA-L-THREO-PENTAPYRANOSYL-4-ULOSE-",
"chebi":[
"CHEBI:47028",
"CHEBI:58710"
],
"kegg.compound":"C16155",
"metanetx.chemical":"MNXM1505",
"seed.compound":[
"cpd14876",
"cpd15578"
]
}
},
{
"id":"hcit_c",
"name":"(2R)-homocitrate",
"compartment":"c",
"charge":-3,
"formula":"C7H7O7",
"annotation":{
"bigg.metabolite":"hcit",
"biocyc":"META:HOMO-CIT",
"biopath":"BIOPATH:Homocitrate",
"chebi":[
"CHEBI:52222",
"CHEBI:58884"
],
"hmdb":"HMDB03518",
"inchi":"InChI=1S/C7H10O7/c8-4(9)1-2-7(14,6(12)13)3-5(10)11/h14H,1-3H2,(H,8,9)(H,10,11)(H,12,13)/p-3/t7-/m1/s1",
"kegg.compound":"C01251",
"metanetx.chemical":"MNXM1056",
"seed.compound":"cpd00919",
"upa":"UPA:UPC01251"
}
},
{
"id":"dgsn_c",
"name":"Deoxyguanosine",
"compartment":"c",
"charge":0,
"formula":"C10H13N5O4",
"annotation":{
"bigg.metabolite":"dgsn",
"biocyc":"META:DEOXYGUANOSINE",
"chebi":[
"CHEBI:14116",
"CHEBI:17172",
"CHEBI:19244",
"CHEBI:23624",
"CHEBI:42667",
"CHEBI:42867",
"CHEBI:42874",
"CHEBI:42987",
"CHEBI:4412"
],
"hmdb":"HMDB00085",
"kegg.compound":"C00330",
"metanetx.chemical":"MNXM647",
"seed.compound":"cpd00277"
}
},
{
"id":"4h2opntn_c",
"name":"4-Hydroxy-2-oxopentanoate",
"compartment":"c",
"charge":0,
"formula":"C5H7O4"
},
{
"id":"cdg_c",
"name":"7-deaza-7-carboxyguanine",
"compartment":"c",
"charge":-1,
"formula":"C7H5N4O3",
"annotation":{
"bigg.metabolite":"cdg",
"biocyc":"META:CPD-13043",
"chebi":[
"CHEBI:61036",
"CHEBI:61125"
],
"kegg.compound":"C20248",
"metanetx.chemical":"MNXM5026",
"seed.compound":"cpd21481"
}
},
{
"id":"preq0_c",
"name":"7-cyano-7-deazaguanine",
"compartment":"c",
"charge":0,
"formula":"C7H5N5O",
"annotation":{
"biocyc":"META:7-CYANO-7-DEAZAGUANINE",
"chebi":[
"CHEBI:45075",
"CHEBI:677358"
],
"inchi":"InChI=1S/C7H5N5O/c8-1-3-2-10-5-4(3)6(13)12-7(9)11-5/h2H,(H4,9,10,11,12,13)",
"kegg.compound":"C15996",
"metanetx.chemical":"MNXM2207",
"seed.compound":"cpd14718",
"upa":"UPA:UPC15996"
}
},
{
"id":"ala__D_c",
"name":"D-Alanine",
"compartment":"c",
"charge":0,
"formula":"C3H7NO2",
"annotation":{
"bigg.metabolite":"ala__D",
"biocyc":"META:D-ALANINE",
"chebi":[
"CHEBI:10840",
"CHEBI:12899",
"CHEBI:15570",
"CHEBI:20893",
"CHEBI:32435",
"CHEBI:32436",
"CHEBI:4087",
"CHEBI:41756",
"CHEBI:41798",
"CHEBI:41848",
"CHEBI:41877",
"CHEBI:57416"
],
"hmdb":"HMDB01310",
"kegg.compound":"C00133",
"metanetx.chemical":"MNXM156",
"seed.compound":"cpd00117"
}
},
{
"id":"hmgcoa_c",
"name":"Hydroxymethylglutaryl CoA C27H39N7O20P3S",
"compartment":"c",
"charge":0,
"formula":"C27H39N7O20P3S"
},
{
"id":"fru_c",
"name":"D-Fructose",
"compartment":"c",
"charge":0,
"formula":"C6H12O6",
"annotation":{
"bigg.metabolite":"fru",
"biocyc":[
"META:CPD-15382",
"META:D-Fructopyranose",
"META:FRU",
"META:Fructofuranose"
],
"chebi":[
"CHEBI:12923",
"CHEBI:15824",
"CHEBI:20929",
"CHEBI:24104",
"CHEBI:24110",
"CHEBI:28757",
"CHEBI:37714",
"CHEBI:37721",
"CHEBI:4118",
"CHEBI:4119",
"CHEBI:47424",
"CHEBI:48095",
"CHEBI:5172"
],
"hmdb":"HMDB62538",
"kegg.compound":[
"C00095",
"C01496",
"C05003",
"C10906"
],
"kegg.drug":"D00114",
"metanetx.chemical":"MNXM175",
"seed.compound":[
"cpd00082",
"cpd19015",
"cpd27040"
]
}
},
{
"id":"dplpt_c",
"name":"hop-22(29)-ene",
"compartment":"c",
"charge":0,
"formula":"C30H50",
"annotation":{
"biocyc":"META:HOP-2229-ENE",
"chebi":"CHEBI:4648",
"inchi":"InChI=1S/C30H50/c1-20(2)21-12-17-27(5)22(21)13-18-29(7)24(27)10-11-25-28(6)16-9-15-26(3,4)23(28)14-19-30(25,29)8/h21-25H,1,9-19H2,2-8H3/t21-,22+,23+,24-,25-,27+,28+,29-,30-/m1/s1",
"kegg.compound":"C06310",
"lipidmaps":"LIPIDMAPS:LMPR04000001",
"metanetx.chemical":"MNXM4615",
"seed.compound":"cpd03751"
}
},
{
"id":"sql_c",
"name":"squalene",
"compartment":"c",
"charge":0,
"formula":"C30H50",
"annotation":{
"bigg.metabolite":"sql",
"biocyc":"META:SQUALENE",
"biopath":"BIOPATH:Squalene",
"chebi":[
"CHEBI:15440",
"CHEBI:9245",
"CHEBI:10795",
"CHEBI:26746",
"CHEBI:10843",
"CHEBI:15104"
],
"hmdb":"HMDB00256",
"inchi":"InChI=1S/C30H50/c1-25(2)15-11-19-29(7)23-13-21-27(5)17-9-10-18-28(6)22-14-24-30(8)20-12-16-26(3)4/h15-18,23-24H,9-14,19-22H2,1-8H3/b27-17+,28-18+,29-23+,30-24+",
"kegg.compound":"C00751",
"lipidmaps":[
"LIPIDMAPS:LMFA11000029",
"LIPIDMAPS:LMPR0106010002"
],
"metanetx.chemical":"MNXM292",
"reactome":"REACTOME:191269",
"seed.compound":"cpd00559",
"upa":"UPA:UPC00751"
}
},
{
"id":"dpterol_c",
"name":"hopan-22-ol",
"compartment":"c",
"charge":0,
"formula":"C30H52O",
"annotation":{
"biocyc":"META:HOPAN-22-OL",
"chebi":[
"CHEBI:36484",
"CHEBI:14411",
"CHEBI:4649"
],
"inchi":"InChI=1S/C30H52O/c1-25(2)15-9-16-28(6)22(25)14-19-30(8)24(28)11-10-23-27(5)17-12-20(26(3,4)31)21(27)13-18-29(23,30)7/h20-24,31H,9-19H2,1-8H3/t20-,21-,22-,23+,24+,27-,28-,29+,30+/m0/s1",
"kegg.compound":"C06309",
"lipidmaps":"LIPIDMAPS:LMPR04000002",
"metanetx.chemical":"MNXM4616",
"seed.compound":"cpd03750"
}
},
{
"id":"lac__D_c",
"name":"D-Lactate",
"compartment":"c",
"charge":-1,
"formula":"C3H5O3",
"annotation":{
"bigg.metabolite":"lac__D",
"biocyc":"META:D-LACTATE",
"chebi":[
"CHEBI:11001",
"CHEBI:16004",
"CHEBI:18684",
"CHEBI:341",
"CHEBI:42105",
"CHEBI:42111",
"CHEBI:43701"
],
"hmdb":[
"HMDB00171",
"HMDB01311"
],
"kegg.compound":"C00256",
"metanetx.chemical":"MNXM285",
"seed.compound":"cpd00221"
}
},
{
"id":"betald_c",
"name":"Betaine aldehyde",
"compartment":"c",
"charge":1,
"formula":"C5H12NO",
"annotation":{
"bigg.metabolite":"betald",
"biocyc":"META:BETAINE_ALDEHYDE",
"chebi":[
"CHEBI:13896",
"CHEBI:15710",
"CHEBI:22859",
"CHEBI:3074",
"CHEBI:41256"
],
"hmdb":"HMDB01252",
"kegg.compound":"C00576",
"metanetx.chemical":"MNXM457",
"seed.compound":"cpd00447"
}
},
{
"id":"ch4s_c",
"name":"Methanethiol CH4S",
"compartment":"c",
"charge":0,
"formula":"CH4S"
},
{
"id":"ala__L_c",
"name":"L-alanine zwitterion",
"compartment":"c",
"charge":0,
"formula":"C3H7NO2",
"annotation":{
"bigg.metabolite":"ala-L",
"biocyc":"META:L-ALPHA-ALANINE",
"biopath":"BIOPATH:L-Alanine",
"chebi":[
"CHEBI:16977",
"CHEBI:6171",
"CHEBI:21216",
"CHEBI:40735",
"CHEBI:46308",
"CHEBI:13069",
"CHEBI:40734",
"CHEBI:32431",
"CHEBI:32432",
"CHEBI:46217",
"CHEBI:46213",
"CHEBI:29948",
"CHEBI:40686",
"CHEBI:46434",
"CHEBI:57972"
],
"hmdb":"HMDB00161",
"inchi":"InChI=1S/C3H7NO2/c1-2(4)3(5)6/h2H,4H2,1H3,(H,5,6)/t2-/m0/s1",
"kegg.compound":[
"C00041",
"D00012"
],
"metanetx.chemical":"MNXM32",
"reactome":[
"REACTOME:29432",
"REACTOME:352036",
"REACTOME:379697",
"REACTOME:389664"
],
"seed.compound":"cpd00035",
"upa":"UPA:UPC00041"
}
},
{
"id":"cys__L_c",
"name":"L-cysteine zwitterion",
"compartment":"c",
"charge":0,
"formula":"C3H7NO2S",
"annotation":{
"bigg.metabolite":"cys-L",
"biocyc":"META:CYS",
"biopath":"BIOPATH:L-Cysteine",
"chebi":[
"CHEBI:17561",
"CHEBI:41768",
"CHEBI:41700",
"CHEBI:41227",
"CHEBI:41781",
"CHEBI:41811",
"CHEBI:6207",
"CHEBI:13095",
"CHEBI:21261",
"CHEBI:29950",
"CHEBI:32442",
"CHEBI:32443",
"CHEBI:32445",
"CHEBI:33415",
"CHEBI:35235"
],
"hmdb":"HMDB00574",
"inchi":"InChI=1S/C3H7NO2S/c4-2(1-7)3(5)6/h2,7H,1,4H2,(H,5,6)/t2-/m0/s1",
"kegg.compound":[
"C00097",
"D00026",
"C06265",
"D02326"
],
"metanetx.chemical":"MNXM55",
"reactome":[
"REACTOME:111707",
"REACTOME:379721",
"REACTOME:352016"
],
"seed.compound":[
"cpd00084",
" cpd12856"
],
"upa":"UPA:UPC00097"
}
},
{
"id":"sufse_c",
"name":"SufSE sulfur acceptor complex",
"compartment":"c",
"charge":0,
"formula":"HSR",
"annotation":{
"bigg.metabolite":"sufse",
"metanetx.chemical":"MNXM147309"
}
},
{
"id":"sufsesh_c",
"name":"SufSE with bound sulfur",
"compartment":"c",
"charge":0,
"formula":"HS2R",
"annotation":{
"bigg.metabolite":"sufsesh",
"metanetx.chemical":"MNXM147310"
}
},
{
"id":"mococdp_c",
"name":"Molybdopterin cytosine dinucleotide",
"compartment":"c",
"charge":-2,
"formula":"C19H22N8O15P2S2Mo",
"annotation":{
"bigg.metabolite":"mococdp",
"chebi":[
"CHEBI:25373",
"CHEBI:43948",
"CHEBI:43955",
"CHEBI:60536"
],
"metanetx.chemical":"MNXM62330"
}
},
{
"id":"2mcacn_c",
"name":"Cis-2-Methylaconitate",
"compartment":"c",
"charge":-3,
"formula":"C7H5O6",
"annotation":{
"bigg.metabolite":"2mcacn",
"biocyc":"META:CPD-1136",
"chebi":[
"CHEBI:11084",
"CHEBI:16717",
"CHEBI:18819",
"CHEBI:456",
"CHEBI:57872"
],
"hmdb":"HMDB06357",
"kegg.compound":"C04225",
"metanetx.chemical":"MNXM1792",
"seed.compound":"cpd02597"
}
},
{
"id":"2mcit_c",
"name":"2-Methylcitrate",
"compartment":"c",
"charge":-3,
"formula":"C7H7O7",
"annotation":{
"bigg.metabolite":"2mcit",
"biocyc":"META:CPD-622",
"chebi":[
"CHEBI:10860",
"CHEBI:11592",
"CHEBI:11618",
"CHEBI:1203",
"CHEBI:15598",
"CHEBI:19630",
"CHEBI:19695",
"CHEBI:19696",
"CHEBI:30835",
"CHEBI:30836",
"CHEBI:50948",
"CHEBI:58853"
],
"hmdb":[
"HMDB00379",
"HMDB03610"
],
"kegg.compound":"C02225",
"lipidmaps":"LMFA01050442",
"metanetx.chemical":"MNXM90279",
"seed.compound":[
"cpd01501",
"cpd24620"
]
}
},
{
"id":"nmn_c",
"name":"beta-nicotinamide D-ribonucleotide",
"compartment":"c",
"charge":-1,
"formula":"C11H14N2O8P",
"annotation":{
"bigg.metabolite":"nmn",
"biocyc":"META:NICOTINAMIDE_NUCLEOTIDE",
"biopath":"BIOPATH:Nicotinamide_D-ribonucleotide",
"chebi":[
"CHEBI:14648",
"CHEBI:14649",
"CHEBI:16171",
"CHEBI:12397",
"CHEBI:25522",
"CHEBI:22850",
"CHEBI:14646",
"CHEBI:14647",
"CHEBI:7557",
"CHEBI:13409",
"CHEBI:10433"
],
"hmdb":"HMDB00229",
"inchi":"InChI=1S/C11H15N2O8P/c12-10(16)6-2-1-3-13(4-6)11-9(15)8(14)7(21-11)5-20-22(17,18)19/h1-4,7-9,11,14-15H,5H2,(H3-,12,16,17,18,19)/p-1/t7-,8-,9-,11-/m1/s1",
"kegg.compound":"C00455",
"metanetx.chemical":"MNXM355",
"seed.compound":"cpd00355",
"upa":"UPA:UPC00455"
}
},
{
"id":"n2o_c",
"name":"",
"compartment":"c"
},
{
"id":"ficytcc555_p",
"name":"ferricytochrome c",
"compartment":"p",
"charge":3,
"formula":"C42H54FeN8O6S2",
"annotation":{
"bigg.metabolite":"ficytc",
"biocyc":"META:an oxidized c-type cytochrome",
"chebi":[
"CHEBI:[&apos;5021&apos;",
"CHEBI:&apos;14235&apos;",
"CHEBI:&apos;15719&apos;]"
],
"inchi":"",
"kegg.compound":"C00923",
"metanetx.chemical":"MNXM5749",
"upa":"UPA:UPC00125"
}
},
{
"id":"focytcc555_p",
"name":"ferrocytochrome c",
"compartment":"p",
"charge":2,
"formula":"C42H54FeN8O6S2",
"annotation":{
"bigg.metabolite":"focytc",
"biocyc":"META:an oxidized c-type cytochrome",
"chebi":[
"CHEBI:[&apos;5044&apos;",
"CHEBI:&apos;14248&apos;",
"CHEBI:&apos;15983&apos;]"
],
"inchi":"",
"kegg.compound":"C00924",
"metanetx.chemical":"MNXM5750",
"upa":"UPA:UPC00126"
}
},
{
"id":"accoaa_c",
"name":"",
"compartment":"c"
},
{
"id":"accoab_c",
"name":"",
"compartment":"c"
}
],
"reactions":[
{
"id":"EAOXRED",
"name":"pyridine nucleotide disulphide oxidoreductase",
"metabolites":{
"h_c":-1.0,
"nad_c":1.0,
"nadh_c":-1.0,
"oxEA_c":-1.0,
"rdEA_c":1.0
},
"lower_bound":0.0,
"upper_bound":1000.0,
"gene_reaction_rule":"CQW49_14855"
},
{
"id":"IMPC",
"name":"inosine monophosphate cyclohydrolase",
"metabolites":{
"fprica_c":-1.0,
"h2o_c":1.0,
"imp_c":1.0
},
"lower_bound":-1000.0,
"upper_bound":1000.0,
"gene_reaction_rule":"CQW49_01745"
},
{
"id":"HACD8i",
"name":"3 hydroxyacyl CoA dehydrogenase  n 18 0 ",
"metabolites":{
"3hodcoa_c":-1.0,
"3oodcoa_c":1.0,
"h_c":1.0,
"nad_c":-1.0,
"nadh_c":1.0
},
"lower_bound":-1000.0,
"upper_bound":1000.0,
"gene_reaction_rule":"CQW49_15495 and CQW49_15500"
},
{
"id":"PANTS",
"name":"pantothenate synthetase",
"metabolites":{
"ala_B_c":-1.0,
"amp_c":1.0,
"atp_c":-1.0,
"h_c":1.0,
"pant_R_c":-1.0,
"pnto_R_c":1.0,
"ppi_c":1.0
},
"lower_bound":0.0,
"upper_bound":1000.0,
"gene_reaction_rule":"CQW49_04620"
},
{
"id":"IMPD",
"name":"IMP dehydrogenase",
"metabolites":{
"h2o_c":-1.0,
"h_c":1.0,
"imp_c":-1.0,
"nad_c":-1.0,
"nadh_c":1.0,
"xmp_c":1.0
},
"lower_bound":-1000.0,
"upper_bound":1000.0,
"gene_reaction_rule":"CQW49_01165"
},
{
"id":"OCPPH3",
"name":"2 octaprenylphenol hydroxylase",
"metabolites":{
"2ohph_c":1.0,
"2oph_c":-1.0,
"h2o_c":1.0,
"h_c":-2.0,
"o2_c":-1.0
},
"lower_bound":0.0,
"upper_bound":1000.0,
"gene_reaction_rule":"CQW49_18425"
},
{
"id":"PGSA161",
"name":"phosphatidylglycerophosphate synthetase  n 16 1 ",
"metabolites":{
"cdpdhdec9eg_c":-1.0,
"cmp_c":1.0,
"glyc3p_c":-1.0,
"h_c":1.0,
"pgp161_c":1.0
},
"lower_bound":-1000.0,
"upper_bound":1000.0,
"gene_reaction_rule":"CQW49_03695"
},
{
"id":"LCAD",
"name":"lactaldehyde dehydrogenase",
"metabolites":{
"h2o_c":-1.0,
"h_c":2.0,
"lac_L_c":1.0,
"lald_L_c":-1.0,
"nad_c":-1.0,
"nadh_c":1.0
},
"lower_bound":0.0,
"upper_bound":1000.0,
"gene_reaction_rule":"CQW49_11425"
},
{
"id":"PGSA160",
"name":"phosphatidylglycerophosphate synthetase  n 16 0 ",
"metabolites":{
"cdpdhdecg_c":-1.0,
"cmp_c":1.0,
"glyc3p_c":-1.0,
"h_c":1.0,
"pgp160_c":1.0
},
"lower_bound":-1000.0,
"upper_bound":1000.0,
"gene_reaction_rule":"CQW49_03695"
},
{
"id":"PPAtex",
"name":"propanoate transport via diffusion  extracellular to periplasm ",
"metabolites":{
"ppa_e":-1.0,
"ppa_p":1.0
},
"lower_bound":-1000.0,
"upper_bound":1000.0,
"gene_reaction_rule":""
},
{
"id":"DTMPK",
"name":"thymidylate kinase",
"metabolites":{
"adp_c":1.0,
"atp_c":-1.0,
"dtdp_c":1.0,
"dtmp_c":-1.0
},
"lower_bound":0,
"upper_bound":1000,
"gene_reaction_rule":"CQW49_01320"
},
{
"id":"PPND",
"name":"prephenate dehydrogenase",
"metabolites":{
"34hpp_c":1.0,
"co2_c":1.0,
"nad_c":-1.0,
"nadh_c":1.0,
"pphn_c":-1.0
},
"lower_bound":0.0,
"upper_bound":1000.0,
"gene_reaction_rule":"META1_0478"
},
{
"id":"DXPRIi",
"name":"1 deoxy D xylulose 5 phosphate reductoisomerase",
"metabolites":{
"2me4p_c":1.0,
"dxyl5p_c":-1.0,
"h_c":-1.0,
"nadp_c":1.0,
"nadph_c":-1.0
},
"lower_bound":-1000.0,
"upper_bound":1000.0,
"gene_reaction_rule":"CQW49_00455"
},
{
"id":"PC11M",
"name":"precorrin 4 C 11  methyltransferase",
"metabolites":{
"ahcys_c":1.0,
"amet_c":-1.0,
"h_c":1.0,
"pre4_c":-1.0,
"pre5_c":1.0
},
"lower_bound":-1000.0,
"upper_bound":1000.0,
"gene_reaction_rule":"CQW49_09620"
},
{
"id":"PSERTr",
"name":"phosphoserine aminotransferase",
"metabolites":{
"3php_c":-1.0,
"akg_c":1.0,
"glu_L_c":-1.0,
"pser_L_c":1.0
},
"lower_bound":-1000.0,
"upper_bound":1000.0,
"gene_reaction_rule":"CQW49_10840"
},
{
"id":"CAT",
"name":"hydroperoxidase",
"metabolites":{
"h2o2_c":-2.0,
"h2o_c":2.0,
"o2_c":1.0
},
"lower_bound":0.0,
"upper_bound":1000.0,
"gene_reaction_rule":"CQW49_09835 or CQW49_06035"
},
{
"id":"CYO_2p",
"name":"cytochrome c oxidase",
"metabolites":{
"ficytc_c":2.0,
"focytc_c":-2.0,
"h2o_c":1.0,
"h_c":-4.0,
"h_p":2.0,
"o2_c":-0.5
},
"lower_bound":0.0,
"upper_bound":1000.0,
"gene_reaction_rule":"((CQW49_10040 and CQW49_10020) or CQW49_13005) and (CQW49_10045 or CQW49_13000)"
},
{
"id":"UAMAS",
"name":"UDP N acetylmuramate alanine ligase",
"metabolites":{
"adp_c":1.0,
"ala_L_c":-1.0,
"atp_c":-1.0,
"h_c":1.0,
"pi_c":1.0,
"uama_c":1.0,
"uamr_c":-1.0
},
"lower_bound":0,
"upper_bound":1000,
"gene_reaction_rule":"CQW49_11235"
},
{
"id":"MNEUROPNDH3",
"name":"methoxyneurosporene dehydrogenase 3",
"metabolites":{
"hxysplxanth_c":1.0,
"oxEA_c":-1.0,
"rdEA_c":1.0,
"rdvbin_c":-1.0
},
"lower_bound":-1000.0,
"upper_bound":1000.0,
"gene_reaction_rule":"META1_2923"
},
{
"id":"EX_DM_trnathr",
"name":"exchange flux   tRNA Thr ",
"metabolites":{
"trnathr_c":-1.0
},
"lower_bound":-1000.0,
"upper_bound":1000.0,
"gene_reaction_rule":""
},
{
"id":"MNEUROPNDH2",
"name":"methoxyneurosporene dehydrogenase 2",
"metabolites":{
"dhrdpin_c":1.0,
"oxEA_c":-1.0,
"rdEA_c":1.0,
"rdpin_c":-1.0
},
"lower_bound":-1000.0,
"upper_bound":1000.0,
"gene_reaction_rule":"META1_2923"
},
{
"id":"2AGPEAT161acp",
"name":"2 acylglycerophosphoethanolamine acyltransferase  n 16 1 ",
"metabolites":{
"2agpe161_c":-1.0,
"ACP_c":1.0,
"hdeACP_c":-1.0,
"pe161_c":1.0
},
"lower_bound":0.0,
"upper_bound":1000.0,
"gene_reaction_rule":"CQW49_12415"
},
{
"id":"PEPGLYCANGT",
"name":"peptidoglycan glycosyltransferase",
"metabolites":{
"dpundcpGlcNacMurNacpentpept_c":1.0,
"dtpcudcpp_c":1.0,
"h_c":-1.0,
"uaagmda_c":-1.0
},
"lower_bound":0.0,
"upper_bound":1000.0,
"gene_reaction_rule":"META1_2497"
},
{
"id":"MTHFC",
"name":"methenyltetrahydrofolate cyclohydrolase",
"metabolites":{
"10fthf_c":-1.0,
"h2o_c":1.0,
"h_c":-1.0,
"methf_c":1.0
},
"lower_bound":-1000.0,
"upper_bound":1000.0,
"gene_reaction_rule":"CQW49_12215"
},
{
"id":"MTHFD",
"name":"methylenetetrahydrofolate dehydrogenase",
"metabolites":{
"methf_c":-1.0,
"mlthf_c":1.0,
"nadp_c":1.0,
"nadph_c":-1.0
},
"lower_bound":-1000.0,
"upper_bound":1000.0,
"gene_reaction_rule":"CQW49_12210"
},
{
"id":"THRD_L",
"name":"threonine deaminase",
"metabolites":{
"2obut_c":1.0,
"nh4_c":1.0,
"thr_L_c":-1.0
},
"lower_bound":0.0,
"upper_bound":1000.0,
"gene_reaction_rule":"META1_3241"
},
{
"id":"EAR60y",
"name":"enoyl  acyl carrier protein  reductase  n 6 0 ",
"metabolites":{
"h_c":-1.0,
"hexACP_c":1.0,
"nadp_c":1.0,
"nadph_c":-1.0,
"thex2eACP_c":-1.0
},
"lower_bound":0.0,
"upper_bound":1000.0,
"gene_reaction_rule":"CQW49_09320 or CQW49_16835"
},
{
"id":"CDPMEK",
"name":"4 diphosphocytidyl 2 C methyl D erythritol kinase",
"metabolites":{
"2p4c2me_c":1.0,
"4c2me_c":-1.0,
"adp_c":1.0,
"atp_c":-1.0,
"h_c":1.0
},
"lower_bound":0.0,
"upper_bound":1000.0,
"gene_reaction_rule":"CQW49_19125"
},
{
"id":"PGMT",
"name":"phosphoglucomutase",
"metabolites":{
"g1p_c":-1.0,
"g6p_c":1.0
},
"lower_bound":-1000.0,
"upper_bound":1000.0,
"gene_reaction_rule":"CQW49_16590"
},
{
"id":"PGSA181",
"name":"phosphatidylglycerophosphate synthetase  n 18 1 ",
"metabolites":{
"cdpdodec11eg_c":-1.0,
"cmp_c":1.0,
"glyc3p_c":-1.0,
"h_c":1.0,
"pgp181_c":1.0
},
"lower_bound":-1000.0,
"upper_bound":1000.0,
"gene_reaction_rule":"CQW49_03695"
},
{
"id":"PItex",
"name":"phosphate transport via diffusion  extracellular to periplasm ",
"metabolites":{
"pi_e":-1.0,
"pi_p":1.0
},
"lower_bound":-1000.0,
"upper_bound":1000.0,
"gene_reaction_rule":""
},
{
"id":"ASPCTr",
"name":"aspartate carbamoyltransferase",
"metabolites":{
"asp_L_c":-1.0,
"cbasp_c":1.0,
"cbp_c":-1.0,
"h_c":1.0,
"pi_c":1.0
},
"lower_bound":-1000.0,
"upper_bound":1000.0,
"gene_reaction_rule":"CQW49_10330"
},
{
"id":"MALtex",
"name":"malate transport via diffusion  extracellular to periplasm ",
"metabolites":{
"mal_L_e":-1.0,
"mal_L_p":1.0
},
"lower_bound":-1000.0,
"upper_bound":1000.0,
"gene_reaction_rule":""
},
{
"id":"CYTK1",
"name":"cytidylate kinase",
"metabolites":{
"adp_c":1.0,
"atp_c":-1.0,
"cdp_c":1.0,
"cmp_c":-1.0
},
"lower_bound":0,
"upper_bound":1000,
"gene_reaction_rule":"CQW49_09920"
},
{
"id":"SUCCOAH",
"name":"succinyl CoA hydrolase",
"metabolites":{
"coa_c":1.0,
"h2o_c":-1.0,
"h_c":1.0,
"succ_c":1.0,
"succoa_c":-1.0
},
"lower_bound":0.0,
"upper_bound":1000.0,
"gene_reaction_rule":""
},
{
"id":"HNEUROPNMT2",
"name":"hydroxyneurosporene methyltransferase 2",
"metabolites":{
"ahcys_c":1.0,
"amet_c":-1.0,
"h_c":1.0,
"hneuropn_c":-1.0,
"mtoxneuropn_c":1.0
},
"lower_bound":0.0,
"upper_bound":1000.0,
"gene_reaction_rule":"CQW49_13335"
},
{
"id":"2AGPEAT180acp",
"name":"2 acylglycerophosphoethanolamine acyltransferase  n 18 0 ",
"metabolites":{
"2agpe180_c":-1.0,
"ACP_c":1.0,
"ocdcaACP_c":-1.0,
"pe180_c":1.0
},
"lower_bound":0.0,
"upper_bound":1000.0,
"gene_reaction_rule":"CQW49_12415"
},
{
"id":"HNEUROPNMT3",
"name":"hydroxyneurosporene methyltransferase 3",
"metabolites":{
"ahcys_c":1.0,
"amet_c":-1.0,
"dhanrdvbin_c":1.0,
"h_c":1.0,
"rdpin_c":-1.0
},
"lower_bound":0.0,
"upper_bound":1000.0,
"gene_reaction_rule":"CQW49_13335"
},
{
"id":"HNEUROPNMT4",
"name":"hydroxyneurosporene methyltransferase 4",
"metabolites":{
"34thsplxanth_c":1.0,
"ahcys_c":1.0,
"amet_c":-1.0,
"dhrdvbin_c":-1.0,
"h_c":1.0
},
"lower_bound":0.0,
"upper_bound":1000.0,
"gene_reaction_rule":"CQW49_13335"
},
{
"id":"DHPPDA2",
"name":"diaminohydroxyphosphoribosylaminopyrimidine deaminase",
"metabolites":{
"25drapp_c":-1.0,
"5apru_c":1.0,
"h2o_c":-1.0,
"h_c":-1.0,
"nh4_c":1.0
},
"lower_bound":0.0,
"upper_bound":1000.0,
"gene_reaction_rule":"CQW49_19520"
},
{
"id":"PGSA180",
"name":"phosphatidylglycerophosphate synthetase  n 18 0 ",
"metabolites":{
"cdpdodecg_c":-1.0,
"cmp_c":1.0,
"glyc3p_c":-1.0,
"h_c":1.0,
"pgp180_c":1.0
},
"lower_bound":-1000.0,
"upper_bound":1000.0,
"gene_reaction_rule":"CQW49_03695"
},
{
"id":"CITtex",
"name":"citrate transport via diffusion  extracellular to periplasm ",
"metabolites":{
"cit_e":-1.0,
"cit_p":1.0
},
"lower_bound":-1000.0,
"upper_bound":1000.0,
"gene_reaction_rule":""
},
{
"id":"PHYNDH_e",
"name":"phytoene dehydrogenase 1  extracellular ",
"metabolites":{
"h2o_e":2.0,
"o2_e":-1.0,
"oxEA_e":1.0,
"phyflun_e":1.0,
"phyn_e":-1.0,
"rdEA_e":-1.0
},
"lower_bound":0.0,
"upper_bound":1000.0,
"gene_reaction_rule":"CQW49_08235"
},
{
"id":"HNEUROPNMT6",
"name":"hydroxyneurosporene methyltransferase 6",
"metabolites":{
"ahcys_c":1.0,
"amet_c":-1.0,
"h_c":1.0,
"hxysplxanth_c":-1.0,
"splxanth_c":1.0
},
"lower_bound":0.0,
"upper_bound":1000.0,
"gene_reaction_rule":"CQW49_13335"
},
{
"id":"HNEUROPNMT5",
"name":"hydroxyneurosporene methyltransferase 5",
"metabolites":{
"ahcys_c":1.0,
"amet_c":-1.0,
"anrdvbin_c":1.0,
"dhrdpin_c":-1.0,
"h_c":1.0
},
"lower_bound":0.0,
"upper_bound":1000.0,
"gene_reaction_rule":"CQW49_13335"
},
{
"id":"GLYCL_3",
"name":"H protein aminomethyltransferase",
"metabolites":{
"Gcvpdhll_c":1.0,
"h_c":-1.0,
"mlthf_c":1.0,
"nh4_c":1.0,
"pSamdhll_c":-1.0,
"thf_c":-1.0
},
"lower_bound":0.0,
"upper_bound":1000.0,
"gene_reaction_rule":"CQW49_13365 or CQW49_20495"
},
{
"id":"EX_ac_e",
"name":"exchange flux   acetate",
"metabolites":{
"ac_e":-1.0
},
"lower_bound":0.0,
"upper_bound":0.0,
"gene_reaction_rule":""
},
{
"id":"EX_etma_e",
"name":"exchange flux   ethylamine",
"metabolites":{
"etma_e":-1.0
},
"lower_bound":0.0,
"upper_bound":0.0,
"gene_reaction_rule":""
},
{
"id":"EDTXS1",
"name":"lauroyl acyltransferase",
"metabolites":{
"ACP_c":1.0,
"ddcaACP_c":-1.0,
"kdo2lipid4L_c":1.0,
"kdo2lipid4_c":-1.0
},
"lower_bound":-1000.0,
"upper_bound":1000.0,
"gene_reaction_rule":"META1_3702"
},
{
"id":"PRE3BS",
"name":"precorrin 3B synthase",
"metabolites":{
"h2o_c":1.0,
"h_c":-2.0,
"nad_c":1.0,
"nadh_c":-1.0,
"o2_c":-1.0,
"pre3a_c":-1.0,
"pre3b_c":1.0
},
"lower_bound":-1000.0,
"upper_bound":1000.0,
"gene_reaction_rule":"META1_1327"
},
{
"id":"HACD1",
"name":"3 hydroxyacyl CoA dehydrogenase  n 4 0 ",
"metabolites":{
"3hbcoa_c":-1.0,
"aacoa_c":1.0,
"h_c":1.0,
"nad_c":-1.0,
"nadh_c":1.0
},
"lower_bound":-1000.0,
"upper_bound":1000.0,
"gene_reaction_rule":"CQW49_15495 and CQW49_15500"
},
{
"id":"HACD2",
"name":"3 hydroxyacyl CoA dehydrogenase  n 6 0 ",
"metabolites":{
"3hhcoa_c":-1.0,
"3ohcoa_c":1.0,
"h_c":1.0,
"nad_c":-1.0,
"nadh_c":1.0
},
"lower_bound":-1000.0,
"upper_bound":1000.0,
"gene_reaction_rule":"CQW49_15495 and CQW49_15500"
},
{
"id":"HACD5",
"name":"3 hydroxyacyl CoA dehydrogenase  n 12 0 ",
"metabolites":{
"3hddcoa_c":-1.0,
"3oddcoa_c":1.0,
"h_c":1.0,
"nad_c":-1.0,
"nadh_c":1.0
},
"lower_bound":-1000.0,
"upper_bound":1000.0,
"gene_reaction_rule":"CQW49_15495 and CQW49_15500"
},
{
"id":"HACD6",
"name":"3 hydroxyacyl CoA dehydrogenase  n 14 0 ",
"metabolites":{
"3htdcoa_c":-1.0,
"3otdcoa_c":1.0,
"h_c":1.0,
"nad_c":-1.0,
"nadh_c":1.0
},
"lower_bound":-1000.0,
"upper_bound":1000.0,
"gene_reaction_rule":"CQW49_15495 and CQW49_15500"
},
{
"id":"HACD3",
"name":"3 hydroxyacyl CoA dehydrogenase  n 8 0 ",
"metabolites":{
"3hocoa_c":-1.0,
"3oocoa_c":1.0,
"h_c":1.0,
"nad_c":-1.0,
"nadh_c":1.0
},
"lower_bound":-1000.0,
"upper_bound":1000.0,
"gene_reaction_rule":"CQW49_15495 and CQW49_15500"
},
{
"id":"MTRI2",
"name":"5 methylthioribose 1 phosphate isomerase",
"metabolites":{
"5mdr1p_c":-1.0,
"5mdr1p_iso_c":1.0
},
"lower_bound":0.0,
"upper_bound":1000.0,
"gene_reaction_rule":"CQW49_05580"
},
{
"id":"HACD4",
"name":"3 hydroxyacyl CoA dehydrogenase  n 10 0 ",
"metabolites":{
"3hdcoa_c":-1.0,
"3odcoa_c":1.0,
"h_c":1.0,
"nad_c":-1.0,
"nadh_c":1.0
},
"lower_bound":-1000.0,
"upper_bound":1000.0,
"gene_reaction_rule":"CQW49_15495 and CQW49_15500"
},
{
"id":"ARGTRS",
"name":"arginyl tRNA synthetase",
"metabolites":{
"amp_c":1.0,
"arg_L_c":-1.0,
"argtrna_c":1.0,
"atp_c":-1.0,
"ppi_c":1.0,
"trnaarg_c":-1.0
},
"lower_bound":0.0,
"upper_bound":1000.0,
"gene_reaction_rule":"CQW49_06210"
},
{
"id":"AACPS3",
"name":"acyl acyl carrier protein synthetase  n 16 0 ",
"metabolites":{
"ACP_c":-1.0,
"amp_c":1.0,
"atp_c":-1.0,
"hdca_c":-1.0,
"palmACP_c":1.0,
"ppi_c":1.0
},
"lower_bound":0.0,
"upper_bound":1000.0,
"gene_reaction_rule":"CQW49_12415"
},
{
"id":"AACPS4",
"name":"acyl acyl carrier protein synthetase  n 16 1 ",
"metabolites":{
"ACP_c":-1.0,
"amp_c":1.0,
"atp_c":-1.0,
"hdcea_c":-1.0,
"hdeACP_c":1.0,
"ppi_c":1.0
},
"lower_bound":0.0,
"upper_bound":1000.0,
"gene_reaction_rule":"CQW49_12415"
},
{
"id":"SHK3Dr",
"name":"shikimate 5 dehydrogenase",
"metabolites":{
"3dhsk_c":1.0,
"h_c":1.0,
"nadp_c":-1.0,
"nadph_c":1.0,
"skm_c":-1.0
},
"lower_bound":-1000.0,
"upper_bound":1000.0,
"gene_reaction_rule":"CQW49_06455"
},
{
"id":"AACPS5",
"name":"acyl acyl carrier protein synthetase  n 18 1 ",
"metabolites":{
"ACP_c":-1.0,
"amp_c":1.0,
"atp_c":-1.0,
"ocdcea_c":-1.0,
"octeACP_c":1.0,
"ppi_c":1.0
},
"lower_bound":0.0,
"upper_bound":1000.0,
"gene_reaction_rule":"CQW49_12415"
},
{
"id":"AACPS6",
"name":"acyl acyl carrier protein synthetase  n 18 0 ",
"metabolites":{
"ACP_c":-1.0,
"amp_c":1.0,
"atp_c":-1.0,
"ocdcaACP_c":1.0,
"ocdca_c":-1.0,
"ppi_c":1.0
},
"lower_bound":0.0,
"upper_bound":1000.0,
"gene_reaction_rule":"CQW49_12415"
},
{
"id":"IGPS",
"name":"indole 3 glycerol phosphate synthase",
"metabolites":{
"2cpr5p_c":-1.0,
"3ig3p_c":1.0,
"co2_c":1.0,
"h2o_c":1.0,
"h_c":-1.0
},
"lower_bound":0.0,
"upper_bound":1000.0,
"gene_reaction_rule":"CQW49_20175"
},
{
"id":"EX_h2o_e",
"name":"exchange flux   H2O",
"metabolites":{
"h2o_e":-1.0
},
"lower_bound":-1000.0,
"upper_bound":1000.0,
"gene_reaction_rule":""
},
{
"id":"GLYCLTDx",
"name":"glyoxylate reductase",
"metabolites":{
"glx_c":-1.0,
"glyclt_c":1.0,
"h_c":-1.0,
"nad_c":1.0,
"nadh_c":-1.0
},
"lower_bound":-1000.0,
"upper_bound":1000.0,
"gene_reaction_rule":"CQW49_04355 and CQW49_04350 and CQW49_04360 and CQW49_06750"
},
{
"id":"SULabcpp",
"name":"sulfate ABC transporter",
"metabolites":{
"adp_c":1.0,
"atp_c":-1.0,
"h2o_c":-1.0,
"h_c":1.0,
"pi_c":1.0,
"so4_c":1.0,
"so4_p":-1.0
},
"lower_bound":0.0,
"upper_bound":1000.0,
"gene_reaction_rule":"META1_0390 and CQW49_18480 and CQW49_18485 and CQW49_18470 and CQW49_18475"
},
{
"id":"HACD7",
"name":"3 hydroxyacyl CoA dehydrogenase  n 16 0 ",
"metabolites":{
"3hhdcoa_c":-1.0,
"3ohdcoa_c":1.0,
"h_c":1.0,
"nad_c":-1.0,
"nadh_c":1.0
},
"lower_bound":-1000.0,
"upper_bound":1000.0,
"gene_reaction_rule":"CQW49_15495 and CQW49_15500"
},
{
"id":"SHCHD2",
"name":"precorrin 2 dehydrogenase",
"metabolites":{
"dscl_c":-1.0,
"h_c":1.0,
"nad_c":-1.0,
"nadh_c":1.0,
"scl_c":1.0
},
"lower_bound":-1000.0,
"upper_bound":1000.0,
"gene_reaction_rule":"CQW49_21195"
},
{
"id":"RIBONAtex",
"name":"D ribonate transport via diffusion  extracellular to periplasm ",
"metabolites":{
"ribona_e":-1.0,
"ribona_p":1.0
},
"lower_bound":-1000.0,
"upper_bound":1000.0,
"gene_reaction_rule":""
},
{
"id":"ADK1",
"name":"adenylate kinase",
"metabolites":{
"adp_c":2.0,
"amp_c":-1.0,
"atp_c":-1.0
},
"lower_bound":0,
"upper_bound":1000,
"gene_reaction_rule":"CQW49_10390"
},
{
"id":"PC6YM",
"name":"precorrin 6Y C 5 15  methyltransferase",
"metabolites":{
"ahcys_c":2.0,
"amet_c":-2.0,
"co2_c":1.0,
"h_c":2.0,
"pre6b_c":-1.0,
"pre8_c":1.0
},
"lower_bound":-1000.0,
"upper_bound":1000.0,
"gene_reaction_rule":"META1_0799"
},
{
"id":"EX_pyr_e",
"name":"exchange flux   pyruvate",
"metabolites":{
"pyr_e":-1.0
},
"lower_bound":0.0,
"upper_bound":0.0,
"gene_reaction_rule":""
},
{
"id":"SALMMT",
"name":"methylation",
"metabolites":{
"ahcys_c":1.0,
"amet_c":-1.0,
"dmetmetacc_c":-1.0,
"h_c":1.0,
"metmetacc_c":1.0
},
"lower_bound":0.0,
"upper_bound":1000.0,
"gene_reaction_rule":""
},
{
"id":"GFUCS",
"name":"GDP L fucose synthase",
"metabolites":{
"gdpddman_c":-1.0,
"gdpfuc_c":1.0,
"h_c":-1.0,
"nadp_c":1.0,
"nadph_c":-1.0
},
"lower_bound":0.0,
"upper_bound":1000.0,
"gene_reaction_rule":"CQW49_14215"
},
{
"id":"GMPS",
"name":"GMP synthetase  ammonia dependent ",
"metabolites":{
"amp_c":1.0,
"atp_c":-1.0,
"gmp_c":1.0,
"h_c":2.0,
"nh4_c":-1.0,
"ppi_c":1.0,
"xmp_c":-1.0
},
"lower_bound":-1000,
"upper_bound":0,
"gene_reaction_rule":"CQW49_20775"
},
{
"id":"POLYPIP",
"name":"exopolyphosphatase",
"metabolites":{
"h2o_c":-1.0,
"h_c":1.0,
"pi_c":1.0,
"polypi_c":-1.0
},
"lower_bound":0.0,
"upper_bound":1000.0,
"gene_reaction_rule":"CQW49_09430"
},
{
"id":"DNTPPA",
"name":"dihydroneopterin triphosphate pyrophosphohydrolase",
"metabolites":{
"ahdt_c":-1.0,
"dhpmp_c":1.0,
"h2o_c":-1.0,
"h_c":1.0,
"ppi_c":1.0
},
"lower_bound":0.0,
"upper_bound":1000.0,
"gene_reaction_rule":""
},
{
"id":"MALTATr",
"name":"maltose acetyltransferase",
"metabolites":{
"accoa_c":-1.0,
"acmalt_c":1.0,
"coa_c":1.0,
"malt_c":-1.0
},
"lower_bound":-1000.0,
"upper_bound":1000.0,
"gene_reaction_rule":"CQW49_03890"
},
{
"id":"ACACt2pp",
"name":"acetoacetate symport  periplasm to cytoplasm ",
"metabolites":{
"acac_c":1.0,
"acac_p":-1.0,
"h_c":1.0,
"h_p":-1.0
},
"lower_bound":0.0,
"upper_bound":1000.0,
"gene_reaction_rule":""
},
{
"id":"PYRtex",
"name":"pyruvate transport via diffusion  extracellular to periplasm ",
"metabolites":{
"pyr_e":-1.0,
"pyr_p":1.0
},
"lower_bound":-1000.0,
"upper_bound":1000.0,
"gene_reaction_rule":""
},
{
"id":"GLUTRS",
"name":"glutamyl tRNA synthetase",
"metabolites":{
"amp_c":1.0,
"atp_c":-1.0,
"glu_L_c":-1.0,
"glutrna_c":1.0,
"ppi_c":1.0,
"trnaglu_c":-1.0
},
"lower_bound":0.0,
"upper_bound":1000.0,
"gene_reaction_rule":"CQW49_09915 or CQW49_09015 or CQW49_04745"
},
{
"id":"ATPM",
"name":"ATP maintenance requirement",
"metabolites":{
"adp_c":1.0,
"atp_c":-1.0,
"h2o_c":-1.0,
"h_c":1.0,
"pi_c":1.0
},
"lower_bound":3.5,
"upper_bound":3.5,
"gene_reaction_rule":"SP0001"
},
{
"id":"FE2tex",
"name":"iron transport via diffusion  extracellular to periplasm ",
"metabolites":{
"fe2_e":-1.0,
"fe2_p":1.0
},
"lower_bound":-1000.0,
"upper_bound":1000.0,
"gene_reaction_rule":"CQW49_11000 or CQW49_10865"
},
{
"id":"GLXDH",
"name":"glyoxylate dehydrogenase",
"metabolites":{
"coa_c":-1.0,
"glx_c":-1.0,
"h_c":1.0,
"nadp_c":-1.0,
"nadph_c":1.0,
"oxalcoa_c":1.0
},
"lower_bound":-1000.0,
"upper_bound":1000.0,
"gene_reaction_rule":""
},
{
"id":"MOBDMPTL",
"name":"molybdenum  molybdopterin ligase",
"metabolites":{
"amp_c":1.0,
"h2o_c":1.0,
"h_c":-1.0,
"mobd_c":-1.0,
"moco_c":1.0,
"mptamp_c":-1.0
},
"lower_bound":0.0,
"upper_bound":1000.0,
"gene_reaction_rule":"CQW49_20165"
},
{
"id":"HACYLCOAEPI100",
"name":"3 hydroxyacyl CoA epimerase  n 10 0 ",
"metabolites":{
"3hdcoa_c":-1.0,
"R_3hdcoa_c":1.0
},
"lower_bound":-1000.0,
"upper_bound":1000.0,
"gene_reaction_rule":"CQW49_15495 and CQW49_15500"
},
{
"id":"DB4PS",
"name":"3 4 dihydroxy 2 butanone 4 phoshate synthase",
"metabolites":{
"db4p_c":1.0,
"for_c":1.0,
"h_c":1.0,
"ru5p_D_c":-1.0
},
"lower_bound":0.0,
"upper_bound":1000.0,
"gene_reaction_rule":"CQW49_18090"
},
{
"id":"LEUTRS",
"name":"leucine tRNA synthetase",
"metabolites":{
"amp_c":1.0,
"atp_c":-1.0,
"leu_L_c":-1.0,
"leutrna_c":1.0,
"ppi_c":1.0,
"trnaleu_c":-1.0
},
"lower_bound":0.0,
"upper_bound":1000.0,
"gene_reaction_rule":"CQW49_10935"
},
{
"id":"GLUPRT",
"name":"amidophosphoribosyltransferase  PRPP amidotransferase ",
"metabolites":{
"gln_L_c":-1.0,
"glu_L_c":1.0,
"h2o_c":-1.0,
"ppi_c":1.0,
"pram_c":1.0,
"prpp_c":-1.0
},
"lower_bound":-1000.0,
"upper_bound":1000.0,
"gene_reaction_rule":"CQW49_03760"
},
{
"id":"HNEUROPNMT",
"name":"hydroxyneurosporene methyltransferase 1",
"metabolites":{
"ahcys_c":1.0,
"amet_c":-1.0,
"dmtsphedn_c":-1.0,
"h_c":1.0,
"sphedn_c":1.0
},
"lower_bound":0.0,
"upper_bound":1000.0,
"gene_reaction_rule":"CQW49_13335"
},
{
"id":"PTPAT",
"name":"pantetheine phosphate adenylyltransferase",
"metabolites":{
"atp_c":-1.0,
"dpcoa_c":1.0,
"h_c":-1.0,
"pan4p_c":-1.0,
"ppi_c":1.0
},
"lower_bound":0,
"upper_bound":1000,
"gene_reaction_rule":"CQW49_01480"
},
{
"id":"DDPA",
"name":"2 dehydro 3 deoxyphosphoheptonate aldolase",
"metabolites":{
"2dda7p_c":1.0,
"e4p_c":-1.0,
"h2o_c":-1.0,
"pep_c":-1.0,
"pi_c":1.0
},
"lower_bound":-1000.0,
"upper_bound":1000.0,
"gene_reaction_rule":"CQW49_09090"
},
{
"id":"ASPtex",
"name":"aspartate transport via diffusion  extracellular to periplasm ",
"metabolites":{
"asp_L_e":-1.0,
"asp_L_p":1.0
},
"lower_bound":-1000.0,
"upper_bound":1000.0,
"gene_reaction_rule":""
},
{
"id":"FBA",
"name":"fructose bisphosphate aldolase",
"metabolites":{
"dhap_c":-1.0,
"fdp_c":1.0,
"g3p_c":-1.0
},
"lower_bound":-1000.0,
"upper_bound":1000.0,
"gene_reaction_rule":"CQW49_18395"
},
{
"id":"HEXTT",
"name":"octaprenyl diphosphate synthase 3",
"metabolites":{
"hepdp_c":1.0,
"hexdp_c":-1.0,
"ipdp_c":-1.0,
"ppi_c":1.0
},
"lower_bound":0.0,
"upper_bound":1000.0,
"gene_reaction_rule":"CQW49_18820"
},
{
"id":"RIBtex",
"name":"D ribose transport via diffusion  extracellular to periplasm ",
"metabolites":{
"rib_D_e":-1.0,
"rib_D_p":1.0
},
"lower_bound":-1000.0,
"upper_bound":1000.0,
"gene_reaction_rule":""
},
{
"id":"AKGDH",
"name":"2 oxoglutarate dehydrogenase",
"metabolites":{
"akg_c":-1.0,
"co2_c":1.0,
"coa_c":-1.0,
"nad_c":-1.0,
"nadh_c":1.0,
"succoa_c":1.0
},
"lower_bound":0.0,
"upper_bound":1000.0,
"gene_reaction_rule":"CQW49_16390 and CQW49_16395"
},
{
"id":"LYXtex",
"name":"L lyxose transport via diffusion  extracellular to periplasm ",
"metabolites":{
"lyx_L_e":-1.0,
"lyx_L_p":1.0
},
"lower_bound":-1000.0,
"upper_bound":1000.0,
"gene_reaction_rule":""
},
{
"id":"EAR181y",
"name":"enoyl  acyl carrier protein  reductase  n 18 1 ",
"metabolites":{
"h_c":-1.0,
"nadp_c":1.0,
"nadph_c":-1.0,
"octeACP_c":1.0,
"t3c11vaceACP_c":-1.0
},
"lower_bound":0.0,
"upper_bound":1000.0,
"gene_reaction_rule":"CQW49_09320 or CQW49_16835"
},
{
"id":"2KDRIBtex",
"name":"2 deoxy D ribose transport via diffusion  extracellular to periplasm ",
"metabolites":{
"2kdrib_e":-1.0,
"2kdrib_p":1.0
},
"lower_bound":-1000.0,
"upper_bound":1000.0,
"gene_reaction_rule":""
},
{
"id":"ALATRS",
"name":"alanyl tRNA synthetase",
"metabolites":{
"ala_L_c":-1.0,
"alatrna_c":1.0,
"amp_c":1.0,
"atp_c":-1.0,
"ppi_c":1.0,
"trnaala_c":-1.0
},
"lower_bound":0.0,
"upper_bound":1000.0,
"gene_reaction_rule":"CQW49_11105"
},
{
"id":"PC17M",
"name":"precorrin 3B C 17  methyltransferase",
"metabolites":{
"ahcys_c":1.0,
"amet_c":-1.0,
"h_c":3.0,
"pre3b_c":-1.0,
"pre4_c":1.0
},
"lower_bound":-1000.0,
"upper_bound":1000.0,
"gene_reaction_rule":"CQW49_09600"
},
{
"id":"HSERTA",
"name":"homoserine O acetyltransferase",
"metabolites":{
"accoa_c":-1.0,
"achms_c":1.0,
"coa_c":1.0,
"hom_L_c":-1.0
},
"lower_bound":-1000.0,
"upper_bound":1000.0,
"gene_reaction_rule":"CQW49_17015 or CQW49_22065"
},
{
"id":"TKT1",
"name":"transketolase",
"metabolites":{
"g3p_c":-1.0,
"r5p_c":1.0,
"s7p_c":-1.0,
"xu5p_D_c":1.0
},
"lower_bound":-1000.0,
"upper_bound":1000.0,
"gene_reaction_rule":"CQW49_18400"
},
{
"id":"LPLIPAL2C161",
"name":"lysophospholipase C2  n 16 1 ",
"metabolites":{
"2agpc161_c":-1.0,
"g3pc_c":1.0,
"h2o_c":-1.0,
"h_c":1.0,
"hdcea_c":1.0
},
"lower_bound":0.0,
"upper_bound":1000.0,
"gene_reaction_rule":"CQW49_20340"
},
{
"id":"CCR",
"name":"crotonyl CoA reductase",
"metabolites":{
"b2coa_c":-1.0,
"btcoa_c":1.0,
"h_c":-1.0,
"nadp_c":1.0,
"nadph_c":-1.0
},
"lower_bound":-1000.0,
"upper_bound":1000.0,
"gene_reaction_rule":"CQW49_03790"
},
{
"id":"PHETRS",
"name":"phenylalanine tRNA synthetase",
"metabolites":{
"amp_c":1.0,
"atp_c":-1.0,
"phe_L_c":-1.0,
"phetrna_c":1.0,
"ppi_c":1.0,
"trnaphe_c":-1.0
},
"lower_bound":0.0,
"upper_bound":1000.0,
"gene_reaction_rule":"CQW49_15750 and CQW49_15760"
},
{
"id":"P5CR",
"name":"pyrroline 5 carboxylate reductase",
"metabolites":{
"1pyr5c_c":-1.0,
"h_c":-2.0,
"nadp_c":1.0,
"nadph_c":-1.0,
"pro_L_c":1.0
},
"lower_bound":0.0,
"upper_bound":1000.0,
"gene_reaction_rule":"CQW49_02875"
},
{
"id":"EX_5dglcn_e",
"name":"exchange flux   5 dehydro D gluconate",
"metabolites":{
"5dglcn_e":-1.0
},
"lower_bound":0.0,
"upper_bound":0.0,
"gene_reaction_rule":""
},
{
"id":"ACACT7r",
"name":"3 ketoacyl CoA thiolase  n 16 0 ",
"metabolites":{
"3ohdcoa_c":-1.0,
"accoa_c":1.0,
"coa_c":-1.0,
"tdcoa_c":1.0
},
"lower_bound":-1000.0,
"upper_bound":1000.0,
"gene_reaction_rule":"CQW49_15495 and CQW49_15500"
},
{
"id":"ACACT5r",
"name":"3 ketoacyl CoA thiolase  n 12 0 ",
"metabolites":{
"3oddcoa_c":-1.0,
"accoa_c":1.0,
"coa_c":-1.0,
"dcacoa_c":1.0
},
"lower_bound":-1000.0,
"upper_bound":1000.0,
"gene_reaction_rule":"CQW49_15495 and CQW49_15500"
},
{
"id":"P5CD",
"name":"1 pyrroline 5 carboxylate dehydrogenase",
"metabolites":{
"1pyr5c_c":-1.0,
"glu_L_c":1.0,
"h2o_c":-2.0,
"h_c":1.0,
"nad_c":-1.0,
"nadh_c":1.0
},
"lower_bound":0.0,
"upper_bound":1000.0,
"gene_reaction_rule":"CQW49_12965"
},
{
"id":"ETFDH",
"name":"ETF dehydrogenase",
"metabolites":{
"oxETF_c":1.0,
"q_c":-1.0,
"qh2_c":1.0,
"rETF_c":-1.0
},
"lower_bound":-1000.0,
"upper_bound":1000.0,
"gene_reaction_rule":"CQW49_05975 or (CQW49_20235 and CQW49_20230)"
},
{
"id":"PYAM5POr",
"name":"pyridoxamine 5  phosphate oxidase",
"metabolites":{
"h2o2_c":1.0,
"h2o_c":-1.0,
"nh4_c":1.0,
"o2_c":-1.0,
"pyam5p_c":-1.0,
"pydx5p_c":1.0
},
"lower_bound":0,
"upper_bound":1000,
"gene_reaction_rule":"CQW49_11530"
},
{
"id":"LYSTRS",
"name":"lysyl tRNA synthetase",
"metabolites":{
"amp_c":1.0,
"atp_c":-1.0,
"lys_L_c":-1.0,
"lystrna_c":1.0,
"ppi_c":1.0,
"trnalys_c":-1.0
},
"lower_bound":0.0,
"upper_bound":1000.0,
"gene_reaction_rule":"META1_3184"
},
{
"id":"EAR141y",
"name":"enoyl  acyl carrier protein  reductase  n 14 1 ",
"metabolites":{
"h_c":-1.0,
"nadp_c":1.0,
"nadph_c":-1.0,
"t3c7mrseACP_c":-1.0,
"tdeACP_c":1.0
},
"lower_bound":0.0,
"upper_bound":1000.0,
"gene_reaction_rule":"CQW49_09320 or CQW49_16835"
},
{
"id":"UDPGLCUREPI",
"name":"UDP glucuronate 5  epimerase",
"metabolites":{
"udpglcur_c":-1.0,
"udpidour_c":1.0
},
"lower_bound":-1000.0,
"upper_bound":1000.0,
"gene_reaction_rule":"CQW49_09690"
},
{
"id":"PC8XM",
"name":"precorrin 8X methylmutase",
"metabolites":{
"h_c":-1.0,
"hgbyr_c":1.0,
"pre8_c":-1.0
},
"lower_bound":-1000.0,
"upper_bound":1000.0,
"gene_reaction_rule":"CQW49_09590"
},
{
"id":"ACACT6r",
"name":"3 ketoacyl CoA thiolase  n 14 0 ",
"metabolites":{
"3otdcoa_c":-1.0,
"accoa_c":1.0,
"coa_c":-1.0,
"ddcacoa_c":1.0
},
"lower_bound":-1000.0,
"upper_bound":1000.0,
"gene_reaction_rule":"CQW49_15495 and CQW49_15500"
},
{
"id":"FBP",
"name":"fructose 1 6 bisphosphatase",
"metabolites":{
"f6p_c":1.0,
"fdp_c":-1.0,
"h2o_c":-1.0,
"pi_c":1.0
},
"lower_bound":0.0,
"upper_bound":1000.0,
"gene_reaction_rule":"CQW49_20760"
},
{
"id":"DALAOX",
"name":"glycine oxidase 2",
"metabolites":{
"ala_D_c":-1.0,
"h2o2_c":1.0,
"h2o_c":-1.0,
"nh4_c":1.0,
"o2_c":-1.0,
"pyr_c":1.0
},
"lower_bound":0.0,
"upper_bound":1000.0,
"gene_reaction_rule":"CQW49_14270"
},
{
"id":"EX_for_e",
"name":"exchange flux   formate",
"metabolites":{
"for_e":-1.0
},
"lower_bound":0.0,
"upper_bound":0.0,
"gene_reaction_rule":""
},
{
"id":"KAT8",
"name":"3 ketoacyl CoA thiolase  n 18 0 ",
"metabolites":{
"3oodcoa_c":-1.0,
"accoa_c":1.0,
"coa_c":-1.0,
"pmtcoa_c":1.0
},
"lower_bound":-1000.0,
"upper_bound":1000.0,
"gene_reaction_rule":"CQW49_15495 and CQW49_15500"
},
{
"id":"DHAtpp",
"name":"glycerone transport via diffusion  periplasm to cytoplasm ",
"metabolites":{
"dha_c":1.0,
"dha_p":-1.0
},
"lower_bound":-1000.0,
"upper_bound":1000.0,
"gene_reaction_rule":""
},
{
"id":"EAR140y",
"name":"enoyl  acyl carrier protein  reductase  n 14 0 ",
"metabolites":{
"h_c":-1.0,
"myrsACP_c":1.0,
"nadp_c":1.0,
"nadph_c":-1.0,
"tmrs2eACP_c":-1.0
},
"lower_bound":0.0,
"upper_bound":1000.0,
"gene_reaction_rule":"CQW49_09320 or CQW49_16835"
},
{
"id":"ADCPS2",
"name":"adenosylcobinamide phosphate synthase",
"metabolites":{
"adcobhex_c":-1.0,
"adocbip_c":1.0,
"adp_c":1.0,
"applp_c":-1.0,
"atp_c":-1.0,
"h_c":1.0,
"pi_c":1.0
},
"lower_bound":0.0,
"upper_bound":1000.0,
"gene_reaction_rule":"CQW49_02445"
},
{
"id":"LPLIPAL2C181",
"name":"lysophospholipase C2  n 18 1 ",
"metabolites":{
"2agpc181_c":-1.0,
"g3pc_c":1.0,
"h2o_c":-1.0,
"h_c":1.0,
"ocdcea_c":1.0
},
"lower_bound":0.0,
"upper_bound":1000.0,
"gene_reaction_rule":"CQW49_20340"
},
{
"id":"EAR80y",
"name":"enoyl  acyl carrier protein  reductase  n 8 0 ",
"metabolites":{
"h_c":-1.0,
"nadp_c":1.0,
"nadph_c":-1.0,
"ocACP_c":1.0,
"toct2eACP_c":-1.0
},
"lower_bound":0.0,
"upper_bound":1000.0,
"gene_reaction_rule":"CQW49_09320 or CQW49_16835"
},
{
"id":"LPLIPAL2C180",
"name":"lysophospholipase C2  n 18 0 ",
"metabolites":{
"2agpc180_c":-1.0,
"g3pc_c":1.0,
"h2o_c":-1.0,
"h_c":1.0,
"ocdca_c":1.0
},
"lower_bound":0.0,
"upper_bound":1000.0,
"gene_reaction_rule":"CQW49_20340"
},
{
"id":"EX_h_e",
"name":"exchange flux   proton",
"metabolites":{
"h_e":-1.0
},
"lower_bound":-1000.0,
"upper_bound":1000.0,
"gene_reaction_rule":""
},
{
"id":"MOBDabcpp",
"name":"molybdate ABC transporter",
"metabolites":{
"adp_c":1.0,
"atp_c":-1.0,
"h2o_c":-1.0,
"h_c":1.0,
"mobd_c":1.0,
"mobd_p":-1.0,
"pi_c":1.0
},
"lower_bound":0.0,
"upper_bound":1000.0,
"gene_reaction_rule":"CQW49_16790 and CQW49_10670 and CQW49_16795"
},
{
"id":"DHORD",
"name":"dihydroorotate dehydrogenase",
"metabolites":{
"dhor_S_c":-1.0,
"h2o2_c":1.0,
"o2_c":-1.0,
"orot_c":1.0
},
"lower_bound":-1000.0,
"upper_bound":1000.0,
"gene_reaction_rule":"CQW49_09285"
},
{
"id":"EAR160y",
"name":"enoyl  acyl carrier protein  reductase  n 16 0 ",
"metabolites":{
"h_c":-1.0,
"nadp_c":1.0,
"nadph_c":-1.0,
"palmACP_c":1.0,
"tpalm2eACP_c":-1.0
},
"lower_bound":0.0,
"upper_bound":1000.0,
"gene_reaction_rule":"CQW49_09320 or CQW49_16835"
},
{
"id":"PEMT181",
"name":"phosphatidylethanolamine N methyltransferase  n 18 1 ",
"metabolites":{
"ahcys_c":1.0,
"amet_c":-1.0,
"h_c":1.0,
"mpe181_c":1.0,
"pe181_c":-1.0
},
"lower_bound":-1000.0,
"upper_bound":1000.0,
"gene_reaction_rule":"CQW49_06905 or CQW49_20555"
},
{
"id":"PEMT180",
"name":"phosphatidylethanolamine N methyltransferase  n 18 0 ",
"metabolites":{
"ahcys_c":1.0,
"amet_c":-1.0,
"h_c":1.0,
"mpe180_c":1.0,
"pe180_c":-1.0
},
"lower_bound":-1000.0,
"upper_bound":1000.0,
"gene_reaction_rule":"CQW49_06905 or CQW49_20555"
},
{
"id":"SOTA",
"name":"succinylornithine transaminase",
"metabolites":{
"akg_c":-1.0,
"glu_L_c":1.0,
"sucgsa_c":1.0,
"sucorn_c":-1.0
},
"lower_bound":-1000.0,
"upper_bound":1000.0,
"gene_reaction_rule":"CQW49_13060"
},
{
"id":"APRAUR",
"name":"5 amino 6  5 phosphoribosylamino uracil reductase",
"metabolites":{
"5aprbu_c":1.0,
"5apru_c":-1.0,
"h_c":-1.0,
"nadp_c":1.0,
"nadph_c":-1.0
},
"lower_bound":0.0,
"upper_bound":1000.0,
"gene_reaction_rule":"CQW49_19520"
},
{
"id":"CA2tex",
"name":"calcium transport via diffusion  extracellular to periplasm ",
"metabolites":{
"ca2_e":-1.0,
"ca2_p":1.0
},
"lower_bound":-1000.0,
"upper_bound":1000.0,
"gene_reaction_rule":""
},
{
"id":"ACACT4r",
"name":"3 ketoacyl CoA thiolase  n 10 0 ",
"metabolites":{
"3odcoa_c":-1.0,
"accoa_c":1.0,
"coa_c":-1.0,
"occoa_c":1.0
},
"lower_bound":-1000.0,
"upper_bound":1000.0,
"gene_reaction_rule":"CQW49_15495 and CQW49_15500"
},
{
"id":"AICART",
"name":"phosphoribosylaminoimidazolecarboxamide formyltransferase",
"metabolites":{
"10fthf_c":-1.0,
"aicar_c":-1.0,
"fprica_c":1.0,
"thf_c":1.0
},
"lower_bound":-1000.0,
"upper_bound":1000.0,
"gene_reaction_rule":"CQW49_01745"
},
{
"id":"NADS1",
"name":"NH3 dependent NAD    synthetase",
"metabolites":{
"amp_c":1.0,
"atp_c":-1.0,
"dnad_c":-1.0,
"h_c":1.0,
"nad_c":1.0,
"nh4_c":-1.0,
"ppi_c":1.0
},
"lower_bound":-1000,
"upper_bound":0,
"gene_reaction_rule":"CQW49_00090"
},
{
"id":"HACYLCOAEPI140",
"name":"3 hydroxyacyl CoA epimerase  n 14 0 ",
"metabolites":{
"3htdcoa_c":-1.0,
"R_3hmrscoa_c":1.0
},
"lower_bound":-1000.0,
"upper_bound":1000.0,
"gene_reaction_rule":"CQW49_15495 and CQW49_15500"
},
{
"id":"NADS2",
"name":"glutamine dependent NAD    synthetase",
"metabolites":{
"amp_c":1.0,
"atp_c":-1.0,
"dnad_c":-1.0,
"gln_L_c":-1.0,
"glu_L_c":1.0,
"h2o_c":-1.0,
"h_c":1.0,
"nad_c":1.0,
"ppi_c":1.0
},
"lower_bound":0.0,
"upper_bound":1000.0,
"gene_reaction_rule":"CQW49_00090"
},
{
"id":"HPPK2",
"name":"2 amino 4 hydroxy 6 hydroxymethyldihydropteridine pyrophosphokinase",
"metabolites":{
"6hmhpt_c":-1.0,
"6hmhptpp_c":1.0,
"amp_c":1.0,
"atp_c":-1.0,
"h_c":1.0
},
"lower_bound":0,
"upper_bound":1000,
"gene_reaction_rule":"CQW49_10265"
},
{
"id":"COBALT2tpp",
"name":"Cobalt transporter  periplasm to cytoplasm ",
"metabolites":{
"cobalt2_c":1.0,
"cobalt2_p":-1.0
},
"lower_bound":0.0,
"upper_bound":1000.0,
"gene_reaction_rule":"META1_1333 and META1_1332"
},
{
"id":"RNDR3",
"name":"CDP reductase",
"metabolites":{
"cdp_c":-1.0,
"dcdp_c":1.0,
"h2o_c":1.0,
"h_c":-2.0,
"trdox_c":1.0,
"trdrd_c":-1.0
},
"lower_bound":0.0,
"upper_bound":1000.0,
"gene_reaction_rule":"CQW49_05140 and META2_0021"
},
{
"id":"ENCOAI81",
"name":"enoyl CoA isomerase  n 8 0 ",
"metabolites":{
"coct3ecoa_c":1.0,
"oc2coa_c":-1.0
},
"lower_bound":-1000.0,
"upper_bound":1000.0,
"gene_reaction_rule":"CQW49_15495 and CQW49_15500"
},
{
"id":"RNDR2",
"name":"GDP reductase",
"metabolites":{
"dgdp_c":1.0,
"gdp_c":-1.0,
"h2o_c":1.0,
"h_c":-2.0,
"trdox_c":1.0,
"trdrd_c":-1.0
},
"lower_bound":0.0,
"upper_bound":1000.0,
"gene_reaction_rule":"CQW49_05140 and META2_0021"
},
{
"id":"UAGDP",
"name":"N acetylglucosamine 1 phosphate uridyltransferase",
"metabolites":{
"acgam1p_c":-1.0,
"h_c":-1.0,
"ppi_c":1.0,
"uacgam_c":1.0,
"utp_c":-1.0
},
"lower_bound":0.0,
"upper_bound":1000.0,
"gene_reaction_rule":"CQW49_09125"
},
{
"id":"PDX5PS2",
"name":"pyridoxine 5  phosphate synthase",
"metabolites":{
"3a2op_c":-1.0,
"dxyl5p_c":-1.0,
"h2o_c":2.0,
"h_c":1.0,
"pdx5p_c":1.0,
"pi_c":1.0
},
"lower_bound":0.0,
"upper_bound":1000.0,
"gene_reaction_rule":"CQW49_13430"
},
{
"id":"RNDR1",
"name":"ADP reductase",
"metabolites":{
"adp_c":-1.0,
"dadp_c":1.0,
"h2o_c":1.0,
"h_c":-2.0,
"trdox_c":1.0,
"trdrd_c":-1.0
},
"lower_bound":0.0,
"upper_bound":1000.0,
"gene_reaction_rule":"CQW49_05140 and META2_0021"
},
{
"id":"AKGtex",
"name":"a ketoglutarate transport via diffusion  extracellular to periplasm ",
"metabolites":{
"akg_e":-1.0,
"akg_p":1.0
},
"lower_bound":-1000.0,
"upper_bound":1000.0,
"gene_reaction_rule":""
},
{
"id":"PUNP8",
"name":"adenosine phosphorylase",
"metabolites":{
"ade_c":1.0,
"adn_c":-1.0,
"pi_c":-1.0,
"r1p_c":1.0
},
"lower_bound":0.0,
"upper_bound":1000.0,
"gene_reaction_rule":""
},
{
"id":"L_LALDtex",
"name":"L lactaldehyde transport via diffusion  extracellular to periplasm ",
"metabolites":{
"lald_L_e":-1.0,
"lald_L_p":1.0
},
"lower_bound":-1000.0,
"upper_bound":1000.0,
"gene_reaction_rule":""
},
{
"id":"PUNP9",
"name":"5  deoxyadenosine phosphorylase",
"metabolites":{
"5dr1p_c":1.0,
"ade_c":1.0,
"dad_2_c":-1.0,
"pi_c":-1.0
},
"lower_bound":-1000.0,
"upper_bound":1000.0,
"gene_reaction_rule":"CQW49_00280"
},
{
"id":"L_LACt2rpp",
"name":" S  lactate transport  periplasm to cytoplasm ",
"metabolites":{
"h_c":1.0,
"h_p":-1.0,
"lac_L_c":1.0,
"lac_L_p":-1.0
},
"lower_bound":0.0,
"upper_bound":1000.0,
"gene_reaction_rule":""
},
{
"id":"EAR40y",
"name":"enoyl  acyl carrier protein  reductase  n 4 0 ",
"metabolites":{
"but2eACP_c":-1.0,
"butACP_c":1.0,
"h_c":-1.0,
"nadp_c":1.0,
"nadph_c":-1.0
},
"lower_bound":0.0,
"upper_bound":1000.0,
"gene_reaction_rule":"CQW49_09320 or CQW49_16835"
},
{
"id":"ALAGLUEPI",
"name":"L Ala D L Glu epimerase",
"metabolites":{
"alaLgluD_c":-1.0,
"alaglu_c":1.0
},
"lower_bound":-1000.0,
"upper_bound":1000.0,
"gene_reaction_rule":"CQW49_03145"
},
{
"id":"GPDDA1",
"name":"sn Glycero 3 phosphocholine glycerophosphohydrolase",
"metabolites":{
"chol_c":1.0,
"g3pc_c":-1.0,
"glyc3p_c":1.0,
"h2o_c":-1.0,
"h_c":1.0
},
"lower_bound":0.0,
"upper_bound":1000.0,
"gene_reaction_rule":"CQW49_04170"
},
{
"id":"GPDDA2",
"name":"sn Glycero 3 phosphoethanolamine glycerophosphohydrolase",
"metabolites":{
"etha_c":1.0,
"g3pe_c":-1.0,
"glyc3p_c":1.0,
"h2o_c":-1.0,
"h_c":1.0
},
"lower_bound":0.0,
"upper_bound":1000.0,
"gene_reaction_rule":"CQW49_04170"
},
{
"id":"DAHETBCLPHDDH",
"name":"2 desacetyl 2 hydroxyethyl bacteriochlorophyllide a dehydrogenase",
"metabolites":{
"bclphd_c":1.0,
"dahetbclphd_c":-1.0,
"h_c":2.0
},
"lower_bound":0.0,
"upper_bound":1000.0,
"gene_reaction_rule":"CQW49_22180"
},
{
"id":"PUNP7",
"name":"xanthosine phosphorylase",
"metabolites":{
"pi_c":-1.0,
"r1p_c":1.0,
"xan_c":1.0,
"xtsn_c":-1.0
},
"lower_bound":-1000.0,
"upper_bound":1000.0,
"gene_reaction_rule":"CQW49_15640"
},
{
"id":"EX_DM_trnaala",
"name":"exchange flux   tRNA Ala ",
"metabolites":{
"trnaala_c":-1.0
},
"lower_bound":-1000.0,
"upper_bound":1000.0,
"gene_reaction_rule":""
},
{
"id":"GLNTRAT",
"name":"glutamyl tRNA amidotransferase",
"metabolites":{
"adp_c":1.0,
"atp_c":-1.0,
"gln_L_c":-1.0,
"glntrna_c":1.0,
"glu_L_c":1.0,
"glutrna_gln__c":-1.0,
"h2o_c":-1.0,
"h_c":2.0,
"pi_c":1.0
},
"lower_bound":0.0,
"upper_bound":1000.0,
"gene_reaction_rule":"(CQW49_01110 and CQW49_01100 and CQW49_01095) or (CQW49_00575 and CQW49_11960 and CQW49_01095)"
},
{
"id":"ACACT3r",
"name":"3 ketoacyl CoA thiolase  n 8 0 ",
"metabolites":{
"3oocoa_c":-1.0,
"accoa_c":1.0,
"coa_c":-1.0,
"hxcoa_c":1.0
},
"lower_bound":-1000.0,
"upper_bound":1000.0,
"gene_reaction_rule":"CQW49_15495 and CQW49_15500"
},
{
"id":"EX_DM_trnaile",
"name":"exchange flux   tRNA Ile ",
"metabolites":{
"trnaile_c":-1.0
},
"lower_bound":-1000.0,
"upper_bound":1000.0,
"gene_reaction_rule":""
},
{
"id":"EX_photon_e",
"name":"exchange flux   light",
"metabolites":{
"photon_c":-1.0
},
"lower_bound":0.0,
"upper_bound":0.0,
"gene_reaction_rule":""
},
{
"id":"DCAtex",
"name":"decanoate transport via diffusion  extracellular to periplasm ",
"metabolites":{
"dca_e":-1.0,
"dca_p":1.0
},
"lower_bound":-1000.0,
"upper_bound":1000.0,
"gene_reaction_rule":""
},
{
"id":"3HBCDH",
"name":"3 hydroxybutyryl CoA dehydrogenase",
"metabolites":{
"3hbcoa_c":-1.0,
"aacoa_c":1.0,
"h_c":1.0,
"nadp_c":-1.0,
"nadph_c":1.0
},
"lower_bound":0.0,
"upper_bound":1000.0,
"gene_reaction_rule":"CQW49_20240"
},
{
"id":"GCALDDr",
"name":"glycolaldehyde dehydrogenase",
"metabolites":{
"gcald_c":-1.0,
"glyclt_c":1.0,
"h2o_c":-1.0,
"h_c":2.0,
"nad_c":-1.0,
"nadh_c":1.0
},
"lower_bound":0.0,
"upper_bound":1000.0,
"gene_reaction_rule":"CQW49_11425"
},
{
"id":"ACACT2r",
"name":"3 ketoacyl CoA thiolase  n 6 0 ",
"metabolites":{
"3ohcoa_c":-1.0,
"accoa_c":1.0,
"btcoa_c":1.0,
"coa_c":-1.0
},
"lower_bound":-1000.0,
"upper_bound":1000.0,
"gene_reaction_rule":"CQW49_15495 and CQW49_15500"
},
{
"id":"PPNDH",
"name":"prephenate dehydratase",
"metabolites":{
"co2_c":1.0,
"h2o_c":1.0,
"h_c":-1.0,
"phpyr_c":1.0,
"pphn_c":-1.0
},
"lower_bound":-1000.0,
"upper_bound":1000.0,
"gene_reaction_rule":"CQW49_04590"
},
{
"id":"EX_xylnt_D_e",
"name":"exchange flux   D xylonate",
"metabolites":{
"xylnt_D_e":-1.0
},
"lower_bound":0.0,
"upper_bound":0.0,
"gene_reaction_rule":""
},
{
"id":"FPGS8",
"name":"folylpolyglutamate synthase 2",
"metabolites":{
"10fthf5glu_c":-1.0,
"10fthf6glu_c":1.0,
"adp_c":1.0,
"atp_c":-1.0,
"glu_L_c":-1.0,
"h_c":1.0,
"pi_c":1.0
},
"lower_bound":0.0,
"upper_bound":1000.0,
"gene_reaction_rule":"CQW49_15430"
},
{
"id":"ACtex",
"name":"acetate transport via diffusion  extracellular to periplasm ",
"metabolites":{
"ac_e":-1.0,
"ac_p":1.0
},
"lower_bound":-1000.0,
"upper_bound":1000.0,
"gene_reaction_rule":""
},
{
"id":"AHC",
"name":"S adenosylhomocysteine hydrolase",
"metabolites":{
"adn_c":1.0,
"ahcys_c":-1.0,
"h2o_c":-1.0,
"hcys_L_c":1.0
},
"lower_bound":0.0,
"upper_bound":1000.0,
"gene_reaction_rule":"CQW49_14290"
},
{
"id":"ALATA_D",
"name":"D alanine aminotransferase",
"metabolites":{
"akg_c":1.0,
"ala_D_c":1.0,
"glu_D_c":-1.0,
"pyr_c":-1.0
},
"lower_bound":-1000.0,
"upper_bound":1000.0,
"gene_reaction_rule":"META1_0774"
},
{
"id":"ZCARDS2",
"name":"zeta carotene desaturase 2",
"metabolites":{
"h2o_c":2.0,
"neuropn_c":-1.0,
"o2_c":-1.0,
"oxEA_c":1.0,
"rdEA_c":-1.0,
"tlycopn_c":1.0
},
"lower_bound":0.0,
"upper_bound":1000.0,
"gene_reaction_rule":"META1_3670"
},
{
"id":"ADSK",
"name":"adenylylsulfate kinase",
"metabolites":{
"adp_c":1.0,
"aps_c":-1.0,
"atp_c":-1.0,
"h_c":1.0,
"paps_c":1.0
},
"lower_bound":0,
"upper_bound":1000,
"gene_reaction_rule":""
},
{
"id":"GTPCII2",
"name":"GTP cyclohydrolase II",
"metabolites":{
"25drapp_c":1.0,
"for_c":1.0,
"gtp_c":-1.0,
"h2o_c":-3.0,
"h_c":3.0,
"ppi_c":1.0
},
"lower_bound":0.0,
"upper_bound":1000.0,
"gene_reaction_rule":"CQW49_18090"
},
{
"id":"HACYLCOAEPI120",
"name":"3 hydroxyacyl CoA epimerase  n 12 0 ",
"metabolites":{
"3hddcoa_c":-1.0,
"R_3hddcoa_c":1.0
},
"lower_bound":-1000.0,
"upper_bound":1000.0,
"gene_reaction_rule":"CQW49_15495 and CQW49_15500"
},
{
"id":"LYXNTtex",
"name":"L lyxonate transport via diffusion  extracellular to periplasm ",
"metabolites":{
"lyxnt_e":-1.0,
"lyxnt_p":1.0
},
"lower_bound":-1000.0,
"upper_bound":1000.0,
"gene_reaction_rule":""
},
{
"id":"ENCOAI61",
"name":"enoyl CoA isomerase  n 6 0 ",
"metabolites":{
"ch3ecoa_c":1.0,
"hx2coa_c":-1.0
},
"lower_bound":-1000.0,
"upper_bound":1000.0,
"gene_reaction_rule":"CQW49_15495 and CQW49_15500"
},
{
"id":"TDSK",
"name":"tetraacyldisaccharide 4  kinase",
"metabolites":{
"adp_c":1.0,
"atp_c":-1.0,
"h_c":1.0,
"lipidA_c":1.0,
"lipidAds_c":-1.0
},
"lower_bound":0,
"upper_bound":1000,
"gene_reaction_rule":"CQW49_17610"
},
{
"id":"APG3PAT160",
"name":"glycerol 3 phosphate synthetase  n 16 0 ",
"metabolites":{
"1hdecg3p_c":1.0,
"glyc3p_c":-1.0,
"hdcap_c":-1.0,
"pi_c":1.0
},
"lower_bound":0.0,
"upper_bound":1000.0,
"gene_reaction_rule":"CQW49_01070"
},
{
"id":"ACALDtpp",
"name":"acetaldehyde transport via diffusion  periplasm to cytoplasm ",
"metabolites":{
"acald_c":1.0,
"acald_p":-1.0
},
"lower_bound":-1000.0,
"upper_bound":1000.0,
"gene_reaction_rule":""
},
{
"id":"APG3PAT161",
"name":"glycerol 3 phosphate synthetase  n 16 1 ",
"metabolites":{
"1hdec9eg3p_c":1.0,
"glyc3p_c":-1.0,
"hdceap_c":-1.0,
"pi_c":1.0
},
"lower_bound":0.0,
"upper_bound":1000.0,
"gene_reaction_rule":"CQW49_01070"
},
{
"id":"ADSS",
"name":"adenylosuccinate synthetase",
"metabolites":{
"asp_L_c":-1.0,
"dcamp_c":1.0,
"gdp_c":1.0,
"gtp_c":-1.0,
"h_c":2.0,
"imp_c":-1.0,
"pi_c":1.0
},
"lower_bound":0.0,
"upper_bound":1000.0,
"gene_reaction_rule":"CQW49_06970"
},
{
"id":"FACOAL60",
"name":"fatty acyl CoA synthetase  n 6 0 ",
"metabolites":{
"amp_c":1.0,
"atp_c":-1.0,
"coa_c":-1.0,
"hxa_c":-1.0,
"hxcoa_c":1.0,
"ppi_c":1.0
},
"lower_bound":-1000.0,
"upper_bound":1000.0,
"gene_reaction_rule":"CQW49_01835"
},
{
"id":"EX_DM_AMOB",
"name":"exchange flux   S  adenosyl 4 methylthio 2 oxobutanoate",
"metabolites":{
"amob_c":-1.0
},
"lower_bound":-1000.0,
"upper_bound":1000.0,
"gene_reaction_rule":""
},
{
"id":"ACACT1r",
"name":"acetyl CoA C acetyltransferase",
"metabolites":{
"aacoa_c":1.0,
"accoa_c":-2.0,
"coa_c":1.0
},
"lower_bound":-1000.0,
"upper_bound":1000.0,
"gene_reaction_rule":"CQW49_15495 or CQW49_17750"
},
{
"id":"GLUTRS_Gln_",
"name":"nondiscriminating glutamyl tRNA synthetase",
"metabolites":{
"amp_c":1.0,
"atp_c":-1.0,
"glu_L_c":-1.0,
"glutrna_gln__c":1.0,
"h_c":-1.0,
"ppi_c":1.0,
"trnagln_c":-1.0
},
"lower_bound":0.0,
"upper_bound":1000.0,
"gene_reaction_rule":"CQW49_09015"
},
{
"id":"CYOO_4p",
"name":"cytochrome o ubiquinol oxidase",
"metabolites":{
"h2o_c":1.0,
"h_c":-4.0,
"h_p":4.0,
"o2_c":-0.5,
"q_c":1.0,
"qh2_c":-1.0
},
"lower_bound":0.0,
"upper_bound":1000.0,
"gene_reaction_rule":"CQW49_05685 and CQW49_05690 and CQW49_05695 and CQW49_05700"
},
{
"id":"MEOHDH",
"name":"methanol dehydrogenase",
"metabolites":{
"fald_p":1.0,
"ficytc_c":-2.0,
"focytc_c":2.0,
"h_p":2.0,
"meoh_p":-1.0
},
"lower_bound":0.0,
"upper_bound":1000.0,
"gene_reaction_rule":"(CQW49_14425 and CQW49_14440) or CQW49_14395"
},
{
"id":"PHYNS",
"name":"phytoene synthase 1",
"metabolites":{
"ggdp_c":-2.0,
"ppi_c":1.0,
"prephyn_c":1.0
},
"lower_bound":0.0,
"upper_bound":1000.0,
"gene_reaction_rule":"CQW49_11740 or CQW49_03025"
},
{
"id":"CDPGD",
"name":"cdp glucose 4 6 dehydratase",
"metabolites":{
"cdpddglc_c":1.0,
"cdpglc_c":-1.0,
"h2o_c":1.0
},
"lower_bound":-1000.0,
"upper_bound":1000.0,
"gene_reaction_rule":"CQW49_16725"
},
{
"id":"G2PP",
"name":"glycerol 2 phosphatase",
"metabolites":{
"glyc2p_c":-1.0,
"glyc_c":1.0,
"h2o_c":-1.0,
"pi_c":1.0
},
"lower_bound":0.0,
"upper_bound":1000.0,
"gene_reaction_rule":"CQW49_01155"
},
{
"id":"TRPS1r",
"name":"tryptophan synthase",
"metabolites":{
"3ig3p_c":-1.0,
"g3p_c":1.0,
"h2o_c":1.0,
"ser_L_c":-1.0,
"trp_L_c":1.0
},
"lower_bound":0.0,
"upper_bound":1000.0,
"gene_reaction_rule":"CQW49_17140 and CQW49_15420"
},
{
"id":"OPHBDC",
"name":"3 octaprenyl 4 hydroxybenzoate carboxy lyase",
"metabolites":{
"2oph_c":1.0,
"3ophb_c":-1.0,
"co2_c":1.0,
"h_c":-1.0
},
"lower_bound":0.0,
"upper_bound":1000.0,
"gene_reaction_rule":""
},
{
"id":"ENCOAI41",
"name":"enoyl CoA isomerase  n 4 0 ",
"metabolites":{
"b2coa_c":-1.0,
"vnaccoa_c":1.0
},
"lower_bound":-1000.0,
"upper_bound":1000.0,
"gene_reaction_rule":"CQW49_15495 and CQW49_15500"
},
{
"id":"TSULtex",
"name":"thiosulfate transport via diffusion  extracellular to periplasm ",
"metabolites":{
"tsul_e":-1.0,
"tsul_p":1.0
},
"lower_bound":-1000.0,
"upper_bound":1000.0,
"gene_reaction_rule":""
},
{
"id":"SORBNLDH",
"name":"L sorbosone dehydrogenase",
"metabolites":{
"2dhguln_c":1.0,
"h2o_c":-1.0,
"h_c":1.0,
"oxEA_c":-1.0,
"rdEA_c":1.0,
"sorbnl_L_c":-1.0
},
"lower_bound":0.0,
"upper_bound":1000.0,
"gene_reaction_rule":"CQW49_09445"
},
{
"id":"APG3PAT180",
"name":"glycerol 3 phosphate synthetase  n 18 0 ",
"metabolites":{
"1odecg3p_c":1.0,
"glyc3p_c":-1.0,
"ocdcap_c":-1.0,
"pi_c":1.0
},
"lower_bound":0.0,
"upper_bound":1000.0,
"gene_reaction_rule":"CQW49_01070"
},
{
"id":"APG3PAT181",
"name":"glycerol 3 phosphate synthetase  n 18 1 ",
"metabolites":{
"1odec11eg3p_c":1.0,
"glyc3p_c":-1.0,
"ocdceap_c":-1.0,
"pi_c":1.0
},
"lower_bound":0.0,
"upper_bound":1000.0,
"gene_reaction_rule":"CQW49_01070"
},
{
"id":"APH181",
"name":"acylphosphatase  n 18 1 ",
"metabolites":{
"h2o_c":-1.0,
"h_c":1.0,
"ocdcea_c":1.0,
"ocdceap_c":-1.0,
"pi_c":1.0
},
"lower_bound":0.0,
"upper_bound":1000.0,
"gene_reaction_rule":"CQW49_04625"
},
{
"id":"ACPpds",
"name":"acyl carrier protein phosphodiesterase",
"metabolites":{
"ACP_c":-1.0,
"apoACP_c":1.0,
"h2o_c":-1.0,
"h_c":1.0,
"pan4p_c":1.0
},
"lower_bound":0.0,
"upper_bound":1000.0,
"gene_reaction_rule":""
},
{
"id":"EX_rib_D_e",
"name":"exchange flux   D ribose",
"metabolites":{
"rib_D_e":-1.0
},
"lower_bound":0.0,
"upper_bound":0.0,
"gene_reaction_rule":""
},
{
"id":"CHORS",
"name":"chorismate synthase",
"metabolites":{
"3psme_c":-1.0,
"chor_c":1.0,
"pi_c":1.0
},
"lower_bound":0.0,
"upper_bound":1000.0,
"gene_reaction_rule":"CQW49_19465"
},
{
"id":"APH180",
"name":"acylphosphatase  n 18 0 ",
"metabolites":{
"h2o_c":-1.0,
"h_c":1.0,
"ocdca_c":1.0,
"ocdcap_c":-1.0,
"pi_c":1.0
},
"lower_bound":0.0,
"upper_bound":1000.0,
"gene_reaction_rule":"CQW49_04625"
},
{
"id":"CHORM",
"name":"chorismate mutase",
"metabolites":{
"chor_c":-1.0,
"pphn_c":1.0
},
"lower_bound":-1000.0,
"upper_bound":1000.0,
"gene_reaction_rule":"META1_0478"
},
{
"id":"SUCOAS",
"name":"succinyl CoA synthetase",
"metabolites":{
"adp_c":1.0,
"atp_c":-1.0,
"coa_c":-1.0,
"pi_c":1.0,
"succ_c":-1.0,
"succoa_c":1.0
},
"lower_bound":0,
"upper_bound":1000,
"gene_reaction_rule":"(CQW49_16385 or CQW49_18950) or (CQW49_12225 and CQW49_12220)"
},
{
"id":"FACOAL80",
"name":"fatty acyl CoA synthetase  n 8 0 ",
"metabolites":{
"amp_c":1.0,
"atp_c":-1.0,
"coa_c":-1.0,
"occoa_c":1.0,
"octa_c":-1.0,
"ppi_c":1.0
},
"lower_bound":-1000.0,
"upper_bound":1000.0,
"gene_reaction_rule":"CQW49_01835"
},
{
"id":"5DGLCNR",
"name":"5 keto D gluconate 5 reductase  inferred from physiology ",
"metabolites":{
"5dglcn_c":-1.0,
"glcn_c":1.0,
"h_c":-1.0,
"nadp_c":1.0,
"nadph_c":-1.0
},
"lower_bound":-1000.0,
"upper_bound":1000.0,
"gene_reaction_rule":""
},
{
"id":"PPDK",
"name":"pyruvate phosphate dikinase",
"metabolites":{
"amp_c":1.0,
"atp_c":-1.0,
"h_c":1.0,
"pep_c":1.0,
"pi_c":-1.0,
"ppi_c":1.0,
"pyr_c":-1.0
},
"lower_bound":0.0,
"upper_bound":1000.0,
"gene_reaction_rule":"CQW49_04520"
},
{
"id":"BTCAL",
"name":"fatty acyl CoA synthetase  n 4 0 ",
"metabolites":{
"amp_c":1.0,
"atp_c":-1.0,
"btcoa_c":1.0,
"but_c":-1.0,
"coa_c":-1.0,
"ppi_c":1.0
},
"lower_bound":-1000.0,
"upper_bound":1000.0,
"gene_reaction_rule":"CQW49_01835"
},
{
"id":"H2MB4PRD",
"name":"1 hydroxy 2 methyl 2  E  butenyl 4 diphosphate reductase 1",
"metabolites":{
"dmpp_c":1.0,
"h2mb4p_c":-1.0,
"h2o_c":1.0,
"h_c":-1.0,
"nadp_c":1.0,
"nadph_c":-1.0
},
"lower_bound":0.0,
"upper_bound":1000.0,
"gene_reaction_rule":"CQW49_17525"
},
{
"id":"GTHS",
"name":"glutathione synthetase",
"metabolites":{
"adp_c":1.0,
"atp_c":-1.0,
"glucys_c":-1.0,
"gly_c":-1.0,
"gthrd_c":1.0,
"h_c":1.0,
"pi_c":1.0
},
"lower_bound":0,
"upper_bound":1000,
"gene_reaction_rule":"CQW49_19395"
},
{
"id":"XYLNTtex",
"name":"D xylonate transport via diffusion  extracellular to periplasm ",
"metabolites":{
"xylnt_D_e":-1.0,
"xylnt_D_p":1.0
},
"lower_bound":-1000.0,
"upper_bound":1000.0,
"gene_reaction_rule":""
},
{
"id":"APH161",
"name":"acylphosphatase  n 16 1 ",
"metabolites":{
"h2o_c":-1.0,
"h_c":1.0,
"hdcea_c":1.0,
"hdceap_c":-1.0,
"pi_c":1.0
},
"lower_bound":0.0,
"upper_bound":1000.0,
"gene_reaction_rule":"CQW49_04625"
},
{
"id":"TRPS3r",
"name":"tryptophan synthase A",
"metabolites":{
"3ig3p_c":-1.0,
"g3p_c":1.0,
"indole_c":1.0
},
"lower_bound":-1000.0,
"upper_bound":1000.0,
"gene_reaction_rule":"CQW49_15420"
},
{
"id":"ADPT",
"name":"adenine phosphoribosyltransferase",
"metabolites":{
"ade_c":-1.0,
"amp_c":1.0,
"ppi_c":1.0,
"prpp_c":-1.0
},
"lower_bound":0.0,
"upper_bound":1000.0,
"gene_reaction_rule":"CQW49_00270"
},
{
"id":"EX_DM_trnatrp",
"name":"exchange flux   tRNA Trp ",
"metabolites":{
"trnatrp_c":-1.0
},
"lower_bound":-1000.0,
"upper_bound":1000.0,
"gene_reaction_rule":""
},
{
"id":"CATetoh",
"name":"catalase",
"metabolites":{
"acald_c":1.0,
"etoh_c":-1.0,
"h2o2_c":-1.0,
"h2o_c":2.0
},
"lower_bound":0.0,
"upper_bound":1000.0,
"gene_reaction_rule":"CQW49_09835"
},
{
"id":"ACS",
"name":"acetyl CoA synthetase",
"metabolites":{
"ac_c":-1.0,
"accoa_c":1.0,
"amp_c":1.0,
"atp_c":-1.0,
"coa_c":-1.0,
"ppi_c":1.0
},
"lower_bound":0.0,
"upper_bound":1000.0,
"gene_reaction_rule":"CQW49_20795 or CQW49_13835"
},
{
"id":"MREDR",
"name":"NADH azoreductase",
"metabolites":{
"Nndmetphenda_c":1.0,
"anth_c":1.0,
"h_c":-2.0,
"mred_c":-1.0,
"nad_c":2.0,
"nadh_c":-2.0
},
"lower_bound":-1000.0,
"upper_bound":1000.0,
"gene_reaction_rule":"CQW49_14780"
},
{
"id":"PPPGO",
"name":"protoporphyrinogen IX oxidase",
"metabolites":{
"h2o_c":3.0,
"o2_c":-1.5,
"ppp9_c":1.0,
"pppg9_c":-1.0
},
"lower_bound":0.0,
"upper_bound":1000.0,
"gene_reaction_rule":""
},
{
"id":"USHD",
"name":"UDP 2 3 diacylglucosamine hydrolase",
"metabolites":{
"h2o_c":-1.0,
"h_c":2.0,
"lipidX_c":1.0,
"u23ga_c":-1.0,
"ump_c":1.0
},
"lower_bound":0.0,
"upper_bound":1000.0,
"gene_reaction_rule":""
},
{
"id":"ZCARDS",
"name":"zeta carotene desaturase 1",
"metabolites":{
"h2o_c":2.0,
"neuropn_c":1.0,
"o2_c":-1.0,
"oxEA_c":1.0,
"rdEA_c":-1.0,
"zcar_c":-1.0
},
"lower_bound":0.0,
"upper_bound":1000.0,
"gene_reaction_rule":"META1_3670"
},
{
"id":"EX_ca2_e",
"name":"exchange flux   calcium",
"metabolites":{
"ca2_e":-1.0
},
"lower_bound":-1000.0,
"upper_bound":1000.0,
"gene_reaction_rule":""
},
{
"id":"APH160",
"name":"acylphosphatase  n 16 0 ",
"metabolites":{
"h2o_c":-1.0,
"h_c":1.0,
"hdca_c":1.0,
"hdcap_c":-1.0,
"pi_c":1.0
},
"lower_bound":0.0,
"upper_bound":1000.0,
"gene_reaction_rule":"CQW49_04625"
},
{
"id":"UAGAAT",
"name":"UDP N acetylglucosamine acyltransferase",
"metabolites":{
"3hmrsACP_c":-1.0,
"ACP_c":1.0,
"u3aga_c":1.0,
"uacgam_c":-1.0
},
"lower_bound":-1000.0,
"upper_bound":1000.0,
"gene_reaction_rule":"CQW49_00480"
},
{
"id":"CA2abctpp",
"name":"calcium ABC transporter",
"metabolites":{
"adp_c":1.0,
"atp_c":-1.0,
"ca2_c":1.0,
"ca2_p":-1.0,
"h2o_c":-1.0,
"h_c":1.0,
"pi_c":1.0
},
"lower_bound":0.0,
"upper_bound":1000.0,
"gene_reaction_rule":"CQW49_03300"
},
{
"id":"HSTPTr",
"name":"histidinol phosphate aminotransferase",
"metabolites":{
"akg_c":1.0,
"glu_L_c":-1.0,
"hisp_c":1.0,
"imacp_c":-1.0
},
"lower_bound":-1000.0,
"upper_bound":1000.0,
"gene_reaction_rule":"CQW49_07145 or CQW49_08850"
},
{
"id":"ZCARDS2_e",
"name":"zeta carotene desaturase 2  extracellular ",
"metabolites":{
"h2o_e":2.0,
"neuropn_e":-1.0,
"o2_e":-1.0,
"oxEA_e":1.0,
"rdEA_e":-1.0,
"tlycopn_e":1.0
},
"lower_bound":0.0,
"upper_bound":1000.0,
"gene_reaction_rule":"CQW49_08235"
},
{
"id":"EX_lald_L_e_",
"name":"L lactaldehyde exchange",
"metabolites":{
"lald_L_e":-1
},
"lower_bound":-1000,
"upper_bound":1000,
"gene_reaction_rule":""
},
{
"id":"TRPTRS",
"name":"tryptophanyl tRNA synthetase",
"metabolites":{
"amp_c":1.0,
"atp_c":-1.0,
"ppi_c":1.0,
"trnatrp_c":-1.0,
"trp_L_c":-1.0,
"trptrna_c":1.0
},
"lower_bound":0.0,
"upper_bound":1000.0,
"gene_reaction_rule":"CQW49_04340"
},
{
"id":"PROD2",
"name":"proline dehydrogenase",
"metabolites":{
"1pyr5c_c":1.0,
"fad_c":-1.0,
"fadh2_c":1.0,
"h_c":1.0,
"pro_L_c":-1.0
},
"lower_bound":0.0,
"upper_bound":1000.0,
"gene_reaction_rule":"CQW49_12965"
},
{
"id":"DHORTS",
"name":"dihydroorotase",
"metabolites":{
"cbasp_c":-1.0,
"dhor_S_c":1.0,
"h2o_c":1.0,
"h_c":-1.0
},
"lower_bound":-1000.0,
"upper_bound":1000.0,
"gene_reaction_rule":"CQW49_20500 or CQW49_02145"
},
{
"id":"MOGDS",
"name":"molybdopterin guanine dinucleotide synthase",
"metabolites":{
"gtp_c":-1.0,
"h_c":-1.0,
"moco_c":-1.0,
"mocogdp_c":1.0,
"ppi_c":1.0
},
"lower_bound":-1000.0,
"upper_bound":1000.0,
"gene_reaction_rule":"CQW49_12160 or CQW49_00915"
},
{
"id":"EAR161y",
"name":"enoyl  acyl carrier protein  reductase  n 16 1 ",
"metabolites":{
"h_c":-1.0,
"hdeACP_c":1.0,
"nadp_c":1.0,
"nadph_c":-1.0,
"t3c9palmeACP_c":-1.0
},
"lower_bound":0.0,
"upper_bound":1000.0,
"gene_reaction_rule":"CQW49_09320 or CQW49_16835"
},
{
"id":"CYSTRS",
"name":"cysteine tRNA synthetase",
"metabolites":{
"amp_c":1.0,
"atp_c":-1.0,
"cys_L_c":-1.0,
"cystrna_c":1.0,
"ppi_c":1.0,
"trnacys_c":-1.0
},
"lower_bound":0.0,
"upper_bound":1000.0,
"gene_reaction_rule":"CQW49_16420"
},
{
"id":"3HAD121",
"name":"3 hydroxyacyl  acyl carrier protein  dehydratase  n 12 1 ",
"metabolites":{
"3hcddec5eACP_c":-1.0,
"h2o_c":1.0,
"t3c5ddeceACP_c":1.0
},
"lower_bound":-1000.0,
"upper_bound":1000.0,
"gene_reaction_rule":"CQW49_00475"
},
{
"id":"3HAD120",
"name":"3 hydroxyacyl  acyl carrier protein  dehydratase  n 12 0 ",
"metabolites":{
"3hddecACP_c":-1.0,
"h2o_c":1.0,
"tddec2eACP_c":1.0
},
"lower_bound":-1000.0,
"upper_bound":1000.0,
"gene_reaction_rule":"CQW49_00475"
},
{
"id":"IPMD2r",
"name":"3 isopropylmalate dehydrogenase",
"metabolites":{
"3c3hmp_c":-1.0,
"3c4mop_c":1.0,
"h_c":1.0,
"nad_c":-1.0,
"nadh_c":1.0
},
"lower_bound":-1000.0,
"upper_bound":1000.0,
"gene_reaction_rule":"CQW49_18925"
},
{
"id":"FCLPA",
"name":"L fuculose 1 phosphate aldolase",
"metabolites":{
"dhap_c":1.0,
"fc1p_c":-1.0,
"lald_L_c":1.0
},
"lower_bound":-1000.0,
"upper_bound":1000.0,
"gene_reaction_rule":"CQW49_04400"
},
{
"id":"EX_dca_e",
"name":"exchange flux   decanoate",
"metabolites":{
"dca_e":-1.0
},
"lower_bound":0.0,
"upper_bound":0.0,
"gene_reaction_rule":""
},
{
"id":"COCHL",
"name":"cobaltochelatase",
"metabolites":{
"adp_c":1.0,
"atp_c":-1.0,
"co2dam_c":1.0,
"cobalt2_c":-1.0,
"h2o_c":-1.0,
"h_c":2.0,
"hgbam_c":-1.0,
"pi_c":1.0
},
"lower_bound":0.0,
"upper_bound":1000.0,
"gene_reaction_rule":"CQW49_09040 and CQW49_10210"
},
{
"id":"CPPPGO",
"name":"coproporphyrinogen III oxidase",
"metabolites":{
"co2_c":2.0,
"cpppg3_c":-1.0,
"h2o_c":2.0,
"h_c":4.0,
"o2_c":-1.0,
"pppg9_c":1.0
},
"lower_bound":0.0,
"upper_bound":1000.0,
"gene_reaction_rule":"META1_0498"
},
{
"id":"EX_galcDarab_e",
"name":"exchange flux   3 O b D galactopyranosyl D arabinose",
"metabolites":{
"galcDarab_e":-1.0
},
"lower_bound":0.0,
"upper_bound":0.0,
"gene_reaction_rule":""
},
{
"id":"HISTDADH",
"name":"histidinal dehydrogenase",
"metabolites":{
"h2o_c":-1.0,
"h_c":2.0,
"his_L_c":1.0,
"histda_c":-1.0,
"nad_c":-1.0,
"nadh_c":1.0
},
"lower_bound":0.0,
"upper_bound":1000.0,
"gene_reaction_rule":"CQW49_00600"
},
{
"id":"EX_tsul_e",
"name":"exchange flux   thiosulfate",
"metabolites":{
"tsul_e":-1.0
},
"lower_bound":0.0,
"upper_bound":0.0,
"gene_reaction_rule":""
},
{
"id":"ASPTA",
"name":"aspartate aminotransferase",
"metabolites":{
"akg_c":-1.0,
"asp_L_c":-1.0,
"glu_L_c":1.0,
"oaa_c":1.0
},
"lower_bound":-1000.0,
"upper_bound":1000.0,
"gene_reaction_rule":"CQW49_01260 or CQW49_14410"
},
{
"id":"KAT141",
"name":"3 ketoacyl CoA thiolase  n 14 1 ",
"metabolites":{
"3octd7ecoa_c":-1.0,
"accoa_c":1.0,
"cdd5ecoa_c":1.0,
"coa_c":-1.0
},
"lower_bound":-1000.0,
"upper_bound":1000.0,
"gene_reaction_rule":"CQW49_15495 and CQW49_15500"
},
{
"id":"TARTRtex",
"name":"L tartrate transport via diffusion  extracellular to periplasm ",
"metabolites":{
"tartr_L_e":-1.0,
"tartr_L_p":1.0
},
"lower_bound":-1000.0,
"upper_bound":1000.0,
"gene_reaction_rule":""
},
{
"id":"PSD161",
"name":"phosphatidylserine decarboxylase  n 16 1 ",
"metabolites":{
"co2_c":1.0,
"h_c":-1.0,
"pe161_c":1.0,
"ps161_c":-1.0
},
"lower_bound":0.0,
"upper_bound":1000.0,
"gene_reaction_rule":"CQW49_03325"
},
{
"id":"GLU5K",
"name":"gamma glutamyl kinase",
"metabolites":{
"adp_c":1.0,
"atp_c":-1.0,
"glu5p_c":1.0,
"glu_L_c":-1.0
},
"lower_bound":0.0,
"upper_bound":1000.0,
"gene_reaction_rule":"(CQW49_02220 and CQW49_15675) or CQW49_02220"
},
{
"id":"PSD160",
"name":"phosphatidylserine decarboxylase  n 16 0 ",
"metabolites":{
"co2_c":1.0,
"h_c":-1.0,
"pe160_c":1.0,
"ps160_c":-1.0
},
"lower_bound":0.0,
"upper_bound":1000.0,
"gene_reaction_rule":"CQW49_03325"
},
{
"id":"TARTR_Ltpp",
"name":"L tartrate transporter",
"metabolites":{
"h_c":1.0,
"h_p":-1.0,
"tartr_L_c":1.0,
"tartr_L_p":-1.0
},
"lower_bound":0.0,
"upper_bound":1000.0,
"gene_reaction_rule":"CQW49_12725"
},
{
"id":"DXPS",
"name":"1 deoxy D xylulose 5 phosphate synthase",
"metabolites":{
"co2_c":1.0,
"dxyl5p_c":1.0,
"g3p_c":-1.0,
"h_c":-1.0,
"pyr_c":-1.0
},
"lower_bound":0.0,
"upper_bound":1000.0,
"gene_reaction_rule":"CQW49_09220"
},
{
"id":"FACOAL121",
"name":"fatty acyl CoA synthetase  n 12 1 ",
"metabolites":{
"amp_c":1.0,
"atp_c":-1.0,
"cdd5ecoa_c":1.0,
"coa_c":-1.0,
"ddc5e_c":-1.0,
"ppi_c":1.0
},
"lower_bound":-1000.0,
"upper_bound":1000.0,
"gene_reaction_rule":"CQW49_01835"
},
{
"id":"FACOAL120",
"name":"fatty acyl CoA synthetase  n 12 0 ",
"metabolites":{
"amp_c":1.0,
"atp_c":-1.0,
"coa_c":-1.0,
"ddca_c":-1.0,
"ddcacoa_c":1.0,
"ppi_c":1.0
},
"lower_bound":-1000.0,
"upper_bound":1000.0,
"gene_reaction_rule":"CQW49_01835"
},
{
"id":"VALTRS",
"name":"valine tRNA synthetase",
"metabolites":{
"amp_c":1.0,
"atp_c":-1.0,
"ppi_c":1.0,
"val_L_c":-1.0,
"valtrna_c":1.0
},
"lower_bound":0.0,
"upper_bound":1000.0,
"gene_reaction_rule":"CQW49_08630"
},
{
"id":"EX_D_araba_e",
"name":"exchange flux   D arabinonate",
"metabolites":{
"D_araba_e":-1.0
},
"lower_bound":0.0,
"upper_bound":0.0,
"gene_reaction_rule":""
},
{
"id":"PHAS",
"name":"poly 3 hydroxyalkanoate  polymerase",
"metabolites":{
"coa_c":1.0,
"pbhb_c":1.0,
"r3hbcoa_c":-1.0
},
"lower_bound":0.0,
"upper_bound":1000.0,
"gene_reaction_rule":"CQW49_10945"
},
{
"id":"EX_mg2_e",
"name":"exchange flux   magnesium",
"metabolites":{
"mg2_e":-1.0
},
"lower_bound":-1000.0,
"upper_bound":1000.0,
"gene_reaction_rule":""
},
{
"id":"SUCCD1",
"name":"succinate dehydrogenase",
"metabolites":{
"fum_c":1.0,
"q_c":-1.0,
"qh2_c":1.0,
"succ_c":-1.0
},
"lower_bound":-1000.0,
"upper_bound":1000.0,
"gene_reaction_rule":"(CQW49_10805 or CQW49_22885) and CQW49_10810 and (CQW49_10825 or CQW49_22875) and CQW49_10800"
},
{
"id":"MEPCT",
"name":"4 diphosphocytidyl 2C  methyl D erythritol synthase",
"metabolites":{
"2me4p_c":-1.0,
"4c2me_c":1.0,
"ctp_c":-1.0,
"h_c":-1.0,
"ppi_c":1.0
},
"lower_bound":-1000.0,
"upper_bound":1000.0,
"gene_reaction_rule":"CQW49_01675"
},
{
"id":"EX_lac_L_e",
"name":"exchange flux    S  lactate",
"metabolites":{
"lac_L_e":-1.0
},
"lower_bound":0.0,
"upper_bound":0.0,
"gene_reaction_rule":""
},
{
"id":"METAT",
"name":"methionine adenosyltransferase",
"metabolites":{
"amet_c":1.0,
"atp_c":-1.0,
"h2o_c":-1.0,
"met_L_c":-1.0,
"pi_c":1.0,
"ppi_c":1.0
},
"lower_bound":0.0,
"upper_bound":1000.0,
"gene_reaction_rule":"CQW49_04845"
},
{
"id":"ETOHtex",
"name":"ethanol transport via diffusion  extracellular to periplasm ",
"metabolites":{
"etoh_e":-1.0,
"etoh_p":1.0
},
"lower_bound":-1000.0,
"upper_bound":1000.0,
"gene_reaction_rule":""
},
{
"id":"3HAD100",
"name":"B hydroxydecanoyl thioester dehydrase",
"metabolites":{
"3hdecACP_c":-1.0,
"h2o_c":1.0,
"tdec2eACP_c":1.0
},
"lower_bound":-1000.0,
"upper_bound":1000.0,
"gene_reaction_rule":"CQW49_00475 or CQW49_09310"
},
{
"id":"FRDOr",
"name":"NADPH ferredoxin oxidoreductase 1",
"metabolites":{
"fdxox_c":-2.0,
"fdxrd_c":2.0,
"h_c":1.0,
"nadp_c":1.0,
"nadph_c":-1.0
},
"lower_bound":-1000.0,
"upper_bound":1000.0,
"gene_reaction_rule":"META1_2334"
},
{
"id":"THRTRS",
"name":"threonine tRNA synthetase",
"metabolites":{
"amp_c":1.0,
"atp_c":-1.0,
"ppi_c":1.0,
"thr_L_c":-1.0,
"thrtrna_c":1.0,
"trnathr_c":-1.0
},
"lower_bound":0.0,
"upper_bound":1000.0,
"gene_reaction_rule":"CQW49_15975"
},
{
"id":"EX_co2_e",
"name":"exchange flux   CO2",
"metabolites":{
"co2_e":-1.0
},
"lower_bound":-1000.0,
"upper_bound":1000.0,
"gene_reaction_rule":""
},
{
"id":"TMPPP",
"name":"thiamine phosphate synthase",
"metabolites":{
"2mahmp_c":-1.0,
"4mpetz_c":-1.0,
"h_c":-1.0,
"ppi_c":1.0,
"thmmp_c":1.0
},
"lower_bound":0.0,
"upper_bound":1000.0,
"gene_reaction_rule":"CQW49_14255"
},
{
"id":"KAT121",
"name":"3 ketoacyl CoA thiolase  n 12 1 ",
"metabolites":{
"3ocdd5ecoa_c":-1.0,
"accoa_c":1.0,
"cd3ecoa_c":1.0,
"coa_c":-1.0
},
"lower_bound":-1000.0,
"upper_bound":1000.0,
"gene_reaction_rule":"CQW49_15495 and CQW49_15500"
},
{
"id":"HACDHG",
"name":"haloacid dehalogenase",
"metabolites":{
"clac_c":-1.0,
"glyclt_c":1.0,
"h2o_c":-1.0,
"hcl_c":1.0
},
"lower_bound":-1000.0,
"upper_bound":1000.0,
"gene_reaction_rule":"CQW49_00570"
},
{
"id":"PRMICI",
"name":"N  5  phospho L ribosyl formimino  5 amino 1  5  phosphoribosyl  4 imidazolecarboxamide isomerase",
"metabolites":{
"prfp_c":-1.0,
"prlp_c":1.0
},
"lower_bound":0.0,
"upper_bound":1000.0,
"gene_reaction_rule":"CQW49_07615 or CQW49_13470"
},
{
"id":"EX_araba_e",
"name":"exchange flux   L arabinonate",
"metabolites":{
"araba_e":-1.0
},
"lower_bound":0.0,
"upper_bound":0.0,
"gene_reaction_rule":""
},
{
"id":"VALTA",
"name":"amino acid transferase  valine ",
"metabolites":{
"3mob_c":-1.0,
"akg_c":1.0,
"glu_L_c":-1.0,
"val_L_c":1.0
},
"lower_bound":-1000.0,
"upper_bound":1000.0,
"gene_reaction_rule":"CQW49_02780"
},
{
"id":"FCLT",
"name":"ferrochelatase",
"metabolites":{
"fe2_c":-1.0,
"h_c":2.0,
"pheme_c":1.0,
"ppp9_c":-1.0
},
"lower_bound":-1000.0,
"upper_bound":1000.0,
"gene_reaction_rule":"CQW49_13530"
},
{
"id":"PRFGS",
"name":"phosphoribosylformylglycinamide synthetase",
"metabolites":{
"adp_c":1.0,
"atp_c":-1.0,
"fgam_c":-1.0,
"fpram_c":1.0,
"gln_L_c":-1.0,
"glu_L_c":1.0,
"h2o_c":-1.0,
"h_c":1.0,
"pi_c":1.0
},
"lower_bound":0.0,
"upper_bound":1000.0,
"gene_reaction_rule":"CQW49_11400 or CQW49_11920"
},
{
"id":"MFPGS5",
"name":"folylpolyglutamate synthase 1",
"metabolites":{
"adp_c":1.0,
"atp_c":-1.0,
"glu_L_c":-1.0,
"h_c":1.0,
"mlthf5glu_c":-1.0,
"mlthf6glu_c":1.0,
"pi_c":1.0
},
"lower_bound":0.0,
"upper_bound":1000.0,
"gene_reaction_rule":"CQW49_15430"
},
{
"id":"TYRTA",
"name":"aromatic amino acid transaminase  TYR ",
"metabolites":{
"34hpp_c":-1.0,
"akg_c":1.0,
"glu_L_c":-1.0,
"tyr_L_c":1.0
},
"lower_bound":-1000.0,
"upper_bound":1000.0,
"gene_reaction_rule":"CQW49_08850"
},
{
"id":"T2DECAI",
"name":"trans 2 decenoyl ACP isomerase",
"metabolites":{
"cdec3eACP_c":1.0,
"tdec2eACP_c":-1.0
},
"lower_bound":-1000.0,
"upper_bound":1000.0,
"gene_reaction_rule":"CQW49_09310"
},
{
"id":"THMBIOS2",
"name":"thiamin biosynthesis 2",
"metabolites":{
"ala_L_c":1.0,
"cys_L_c":-1.0,
"thil_c":-1.0,
"thilps_c":1.0
},
"lower_bound":-1000.0,
"upper_bound":1000.0,
"gene_reaction_rule":"CQW49_01415"
},
{
"id":"THMBIOS3",
"name":"thiamin biosynthesis 3",
"metabolites":{
"amp_c":1.0,
"thilps_c":-1.0,
"thisamp_c":-1.0,
"thisthilads_c":1.0
},
"lower_bound":0.0,
"upper_bound":1000.0,
"gene_reaction_rule":""
},
{
"id":"THMBIOS4",
"name":"thiamin biosynthesis 4",
"metabolites":{
"thif_c":-1.0,
"thil_c":1.0,
"thisthifads_c":1.0,
"thisthilads_c":-1.0
},
"lower_bound":0.0,
"upper_bound":1000.0,
"gene_reaction_rule":""
},
{
"id":"PPCDC",
"name":"phosphopantothenoylcysteine decarboxylase",
"metabolites":{
"4ppcys_c":-1.0,
"co2_c":1.0,
"h_c":-1.0,
"pan4p_c":1.0
},
"lower_bound":0.0,
"upper_bound":1000.0,
"gene_reaction_rule":"CQW49_21235"
},
{
"id":"FACOAL100",
"name":"fatty acyl CoA synthetase  n 10 0 ",
"metabolites":{
"amp_c":1.0,
"atp_c":-1.0,
"coa_c":-1.0,
"dca_c":-1.0,
"dcacoa_c":1.0,
"ppi_c":1.0
},
"lower_bound":-1000.0,
"upper_bound":1000.0,
"gene_reaction_rule":"CQW49_01835"
},
{
"id":"PPA2",
"name":"triphosphate phosphohydrolase  inferred from gap ",
"metabolites":{
"h2o_c":-1.0,
"h_c":1.0,
"pi_c":1.0,
"ppi_c":1.0,
"pppi_c":-1.0
},
"lower_bound":0.0,
"upper_bound":1000.0,
"gene_reaction_rule":""
},
{
"id":"RPI",
"name":"ribose 5 phosphate isomerase",
"metabolites":{
"r5p_c":-1.0,
"ru5p_D_c":1.0
},
"lower_bound":-1000.0,
"upper_bound":1000.0,
"gene_reaction_rule":"CQW49_14240"
},
{
"id":"DHXANTI",
"name":"trans 2 3 dihydro 3 hydroxy anthranilate isomerase",
"metabolites":{
"23dh3hxanth_c":1.0,
"t23dh3hxanth_c":-1.0
},
"lower_bound":0.0,
"upper_bound":1000.0,
"gene_reaction_rule":"CQW49_06785"
},
{
"id":"EX_DM_trnaphe",
"name":"exchange flux   tRNA Phe ",
"metabolites":{
"trnaphe_c":-1.0
},
"lower_bound":-1000.0,
"upper_bound":1000.0,
"gene_reaction_rule":""
},
{
"id":"ORPT",
"name":"orotate phosphoribosyltransferase",
"metabolites":{
"orot5p_c":1.0,
"orot_c":-1.0,
"ppi_c":1.0,
"prpp_c":-1.0
},
"lower_bound":-1000.0,
"upper_bound":1000.0,
"gene_reaction_rule":"CQW49_16180"
},
{
"id":"DHXANTH",
"name":"2 amino 2 deoxyisochorismate hydrolase",
"metabolites":{
"2ichor_c":-1.0,
"h2o_c":-1.0,
"pyr_c":1.0,
"t23dh3hxanth_c":1.0
},
"lower_bound":0.0,
"upper_bound":1000.0,
"gene_reaction_rule":""
},
{
"id":"GMPS2",
"name":"GMP synthetase",
"metabolites":{
"amp_c":1.0,
"atp_c":-1.0,
"gln_L_c":-1.0,
"glu_L_c":1.0,
"gmp_c":1.0,
"h2o_c":-1.0,
"h_c":2.0,
"ppi_c":1.0,
"xmp_c":-1.0
},
"lower_bound":0.0,
"upper_bound":1000.0,
"gene_reaction_rule":"CQW49_20775"
},
{
"id":"PYK",
"name":"pyruvate kinase",
"metabolites":{
"adp_c":1.0,
"atp_c":-1.0,
"h_c":1.0,
"pep_c":1.0,
"pyr_c":-1.0
},
"lower_bound":-1000,
"upper_bound":1000,
"gene_reaction_rule":"CQW49_01145"
},
{
"id":"RPE",
"name":"D ribulose 5 phosphate 3 epimerase",
"metabolites":{
"ru5p_D_c":-1.0,
"xu5p_D_c":1.0
},
"lower_bound":-1000.0,
"upper_bound":1000.0,
"gene_reaction_rule":"CQW49_18385"
},
{
"id":"PTA2",
"name":"phosphate acetyltransferase 2",
"metabolites":{
"coa_c":1.0,
"pi_c":-1.0,
"ppap_c":1.0,
"ppcoa_c":-1.0
},
"lower_bound":-1000.0,
"upper_bound":1000.0,
"gene_reaction_rule":"CQW49_15770"
},
{
"id":"ASAD",
"name":"aspartate semialdehyde dehydrogenase",
"metabolites":{
"4pasp_c":-1.0,
"aspsa_c":1.0,
"h_c":-1.0,
"nadp_c":1.0,
"nadph_c":-1.0,
"pi_c":1.0
},
"lower_bound":-1000.0,
"upper_bound":1000.0,
"gene_reaction_rule":"CQW49_17770"
},
{
"id":"ACPS1",
"name":"holo  acyl carrier protein  synthase",
"metabolites":{
"ACP_c":1.0,
"apoACP_c":-1.0,
"coa_c":-1.0,
"h_c":1.0,
"pap_c":1.0
},
"lower_bound":-1000.0,
"upper_bound":1000.0,
"gene_reaction_rule":"CQW49_13435"
},
{
"id":"FMNRx2",
"name":"NADPH dependent FMN reductase",
"metabolites":{
"fmn_c":1.0,
"fmnh2_c":-1.0,
"h_c":1.0,
"nadp_c":-1.0,
"nadph_c":1.0
},
"lower_bound":-1000.0,
"upper_bound":1000.0,
"gene_reaction_rule":"META2_0363 or META1_1214 or META1_4236 or (META1_2232 and META1_2233) or META1_3632 or META1_2380"
},
{
"id":"HACOAEPI141",
"name":"3 hydroxyacyl CoA epimerase  n 14 1 ",
"metabolites":{
"3hctd7ecoa_c":-1.0,
"R_3hctd7ecoa_c":1.0
},
"lower_bound":-1000.0,
"upper_bound":1000.0,
"gene_reaction_rule":"CQW49_15495 and CQW49_15500"
},
{
"id":"BMMALCOAL",
"name":"b methylmalyl CoA lyase",
"metabolites":{
"bmmalcoa_c":-1.0,
"glx_c":1.0,
"ppcoa_c":1.0
},
"lower_bound":-1000.0,
"upper_bound":1000.0,
"gene_reaction_rule":"CQW49_12235"
},
{
"id":"EX_DM_thif",
"name":"exchange flux   thiF",
"metabolites":{
"thif_c":-1.0
},
"lower_bound":-1000.0,
"upper_bound":1000.0,
"gene_reaction_rule":""
},
{
"id":"PRAMPC",
"name":"phosphoribosyl AMP cyclohydrolase",
"metabolites":{
"h2o_c":-1.0,
"prbamp_c":-1.0,
"prfp_c":1.0
},
"lower_bound":0.0,
"upper_bound":1000.0,
"gene_reaction_rule":"CQW49_20115"
},
{
"id":"FUM",
"name":"fumarate hydratase",
"metabolites":{
"fum_c":-1.0,
"h2o_c":-1.0,
"mal_L_c":1.0
},
"lower_bound":-1000.0,
"upper_bound":1000.0,
"gene_reaction_rule":"CQW49_13245"
},
{
"id":"EX_fe2_e",
"name":"exchange flux   Fe2 ",
"metabolites":{
"fe2_e":-1.0
},
"lower_bound":-1000.0,
"upper_bound":1000.0,
"gene_reaction_rule":""
},
{
"id":"EX_acac_e",
"name":"exchange flux   acetoacetate",
"metabolites":{
"acac_e":-1.0
},
"lower_bound":0.0,
"upper_bound":0.0,
"gene_reaction_rule":""
},
{
"id":"EX_DM_thil",
"name":"exchange flux   thiI",
"metabolites":{
"thil_c":-1.0
},
"lower_bound":-1000.0,
"upper_bound":1000.0,
"gene_reaction_rule":""
},
{
"id":"KAT181",
"name":"3 ketoacyl CoA thiolase  n 18 1 ",
"metabolites":{
"3ococtd11ecoa_c":-1.0,
"accoa_c":1.0,
"coa_c":-1.0,
"hdcoa_c":1.0
},
"lower_bound":-1000.0,
"upper_bound":1000.0,
"gene_reaction_rule":"CQW49_15495 and CQW49_15500"
},
{
"id":"HGBAMS",
"name":"hydrogenobyrinate a c diamide synthase",
"metabolites":{
"adp_c":2.0,
"atp_c":-2.0,
"gln_L_c":-2.0,
"glu_L_c":2.0,
"h2o_c":-2.0,
"h_c":3.0,
"hgbam_c":1.0,
"hgbyr_c":-1.0,
"pi_c":2.0
},
"lower_bound":0,
"upper_bound":1000,
"gene_reaction_rule":"CQW49_09625"
},
{
"id":"DHDPRy",
"name":"dihydrodipicolinate reductase",
"metabolites":{
"23dhdp_c":-1.0,
"h_c":-1.0,
"nadp_c":1.0,
"nadph_c":-1.0,
"thdp_c":1.0
},
"lower_bound":0.0,
"upper_bound":1000.0,
"gene_reaction_rule":"CQW49_21220"
},
{
"id":"EX_DM_trnagln",
"name":"exchange flux   tRNA Gln ",
"metabolites":{
"trnagln_c":-1.0
},
"lower_bound":-1000.0,
"upper_bound":1000.0,
"gene_reaction_rule":""
},
{
"id":"BRFAPS",
"name":"4  b D ribofuranosyl aminobenzene 5  phosphate synthase",
"metabolites":{
"4abz_c":-1.0,
"Brfap_c":1.0,
"co2_c":1.0,
"h_c":-1.0,
"ppi_c":1.0,
"prpp_c":-1.0
},
"lower_bound":-1000.0,
"upper_bound":1000.0,
"gene_reaction_rule":"CQW49_10280"
},
{
"id":"EX_DM_this",
"name":"exchange flux   thiS",
"metabolites":{
"this_c":-1.0
},
"lower_bound":-1000.0,
"upper_bound":1000.0,
"gene_reaction_rule":""
},
{
"id":"EX_ppa_e",
"name":"exchange flux   propanoate",
"metabolites":{
"ppa_e":-1.0
},
"lower_bound":0.0,
"upper_bound":0.0,
"gene_reaction_rule":""
},
{
"id":"LPLIPAL1E181",
"name":"lysophospholipase E1  n 18 1 ",
"metabolites":{
"1agpe181_c":-1.0,
"g3pe_c":1.0,
"h2o_c":-1.0,
"h_c":1.0,
"ocdcea_c":1.0
},
"lower_bound":0.0,
"upper_bound":1000.0,
"gene_reaction_rule":"CQW49_20340"
},
{
"id":"LEUTAi",
"name":"amino acid transferase  leucine ",
"metabolites":{
"4mop_c":-1.0,
"akg_c":1.0,
"glu_L_c":-1.0,
"leu_L_c":1.0
},
"lower_bound":-1000.0,
"upper_bound":1000.0,
"gene_reaction_rule":"CQW49_02780"
},
{
"id":"EX_DM_trnaglu",
"name":"exchange flux   tRNA Glu ",
"metabolites":{
"trnaglu_c":-1.0
},
"lower_bound":-1000.0,
"upper_bound":1000.0,
"gene_reaction_rule":""
},
{
"id":"ACONT",
"name":"aconitate hydratase",
"metabolites":{
"cit_c":-1.0,
"icit_c":1.0
},
"lower_bound":-1000.0,
"upper_bound":1000.0,
"gene_reaction_rule":"CQW49_13135"
},
{
"id":"EX_DM_trnagly",
"name":"exchange flux   tRNA Gly ",
"metabolites":{
"trnagly_c":-1.0
},
"lower_bound":-1000.0,
"upper_bound":1000.0,
"gene_reaction_rule":""
},
{
"id":"FPGS10",
"name":"folylpolyglutamate synthase 3",
"metabolites":{
"adp_c":1.0,
"atp_c":-1.0,
"glu_L_c":-1.0,
"h_c":1.0,
"pi_c":1.0,
"thf5glu_c":-1.0,
"thf6glu_c":1.0
},
"lower_bound":0.0,
"upper_bound":1000.0,
"gene_reaction_rule":"CQW49_15430"
},
{
"id":"ENCOAI162",
"name":"enoyl CoA isomerase  n 16 1 ",
"metabolites":{
"3chd9ecoa_c":1.0,
"t2chd9ecoa_c":-1.0
},
"lower_bound":-1000.0,
"upper_bound":1000.0,
"gene_reaction_rule":"CQW49_15495 and CQW49_15500"
},
{
"id":"FACOAL161",
"name":"fatty acyl CoA synthetase  n 16 1 ",
"metabolites":{
"amp_c":1.0,
"atp_c":-1.0,
"coa_c":-1.0,
"hdcea_c":-1.0,
"hdcoa_c":1.0,
"ppi_c":1.0
},
"lower_bound":0,
"upper_bound":1000,
"gene_reaction_rule":"CQW49_01835"
},
{
"id":"ENCOAI161",
"name":"enoyl CoA isomerase  n 16 0 ",
"metabolites":{
"chd3ecoa_c":1.0,
"hdd2coa_c":-1.0
},
"lower_bound":-1000.0,
"upper_bound":1000.0,
"gene_reaction_rule":"CQW49_15495 and CQW49_15500"
},
{
"id":"FACOAL160",
"name":"fatty acyl CoA synthetase  n 16 0 ",
"metabolites":{
"amp_c":1.0,
"atp_c":-1.0,
"coa_c":-1.0,
"hdca_c":-1.0,
"pmtcoa_c":1.0,
"ppi_c":1.0
},
"lower_bound":0,
"upper_bound":1000,
"gene_reaction_rule":"CQW49_01835"
},
{
"id":"NNDMBRT",
"name":"nicotinate nucleotide  dimethylbenzimidazole phosphoribosyltransferase",
"metabolites":{
"5prdmbz_c":1.0,
"dmbzid_c":-1.0,
"h_c":1.0,
"nac_c":1.0,
"nicrnt_c":-1.0
},
"lower_bound":0.0,
"upper_bound":1000.0,
"gene_reaction_rule":"CQW49_02435"
},
{
"id":"ALAR",
"name":"alanine racemase",
"metabolites":{
"ala_D_c":1.0,
"ala_L_c":-1.0
},
"lower_bound":-1000.0,
"upper_bound":1000.0,
"gene_reaction_rule":"CQW49_10790 or CQW49_10530"
},
{
"id":"ALAS",
"name":"5 aminolevulinate synthase",
"metabolites":{
"5aop_c":1.0,
"co2_c":1.0,
"coa_c":1.0,
"gly_c":-1.0,
"h_c":-1.0,
"succoa_c":-1.0
},
"lower_bound":0.0,
"upper_bound":1000.0,
"gene_reaction_rule":"CQW49_19185"
},
{
"id":"ORNDC",
"name":"ornithine decarboxylase",
"metabolites":{
"co2_c":1.0,
"h_c":-1.0,
"orn_c":-1.0,
"ptrc_c":1.0
},
"lower_bound":0.0,
"upper_bound":1000.0,
"gene_reaction_rule":"CQW49_06695"
},
{
"id":"NADK",
"name":"NAD kinase",
"metabolites":{
"adp_c":1.0,
"atp_c":-1.0,
"h_c":1.0,
"nad_c":-1.0,
"nadp_c":1.0
},
"lower_bound":0.0,
"upper_bound":1000.0,
"gene_reaction_rule":"CQW49_09060"
},
{
"id":"EX_cu2_e",
"name":"exchange flux   copper",
"metabolites":{
"cu2_e":-1.0
},
"lower_bound":-1000.0,
"upper_bound":1000.0,
"gene_reaction_rule":""
},
{
"id":"DBTSr",
"name":"dethiobiotin synthetase",
"metabolites":{
"adp_c":1.0,
"atp_c":-1.0,
"co2_c":-1.0,
"dann_c":-1.0,
"dtbt_c":1.0,
"h_c":3.0,
"pi_c":1.0
},
"lower_bound":0.0,
"upper_bound":1000.0,
"gene_reaction_rule":"CQW49_01850"
},
{
"id":"GLUtex",
"name":"glutamate transport via diffusion  extracellular to periplasm ",
"metabolites":{
"glu_L_e":-1.0,
"glu_L_p":1.0
},
"lower_bound":-1000.0,
"upper_bound":1000.0,
"gene_reaction_rule":""
},
{
"id":"HACOAEPI121",
"name":"3 hydroxyacyl CoA epimerase  n 12 1 ",
"metabolites":{
"3hcdd5ecoa_c":-1.0,
"R_3hcdd5ecoa_c":1.0
},
"lower_bound":-1000.0,
"upper_bound":1000.0,
"gene_reaction_rule":"CQW49_15495 and CQW49_15500"
},
{
"id":"GAPD",
"name":"glyceraldehyde 3 phosphate dehydrogenase",
"metabolites":{
"13dpg_c":1.0,
"g3p_c":-1.0,
"h_c":1.0,
"nad_c":-1.0,
"nadh_c":1.0,
"pi_c":-1.0
},
"lower_bound":-1000.0,
"upper_bound":1000.0,
"gene_reaction_rule":"CQW49_11885"
},
{
"id":"CU2abcpp",
"name":"copper exporting ATPase",
"metabolites":{
"adp_c":1.0,
"atp_c":-1.0,
"cu2_c":-1.0,
"cu2_p":1.0,
"h2o_c":-1.0,
"h_c":1.0,
"pi_c":1.0
},
"lower_bound":0.0,
"upper_bound":1000.0,
"gene_reaction_rule":"CQW49_04960"
},
{
"id":"KDOPS",
"name":"3 deoxy 8 phosphooctulonate synthase",
"metabolites":{
"ara5p_c":-1.0,
"h2o_c":-1.0,
"kdo8p_c":1.0,
"pep_c":-1.0,
"pi_c":1.0
},
"lower_bound":0.0,
"upper_bound":1000.0,
"gene_reaction_rule":"CQW49_11725"
},
{
"id":"GLYAMDTRc",
"name":"glycine amidinotransferase",
"metabolites":{
"arg_L_c":-1.0,
"gly_c":-1.0,
"gudac_c":1.0,
"orn_c":1.0
},
"lower_bound":0.0,
"upper_bound":1000.0,
"gene_reaction_rule":"CQW49_05080"
},
{
"id":"UPP3S",
"name":"uroporphyrinogen III synthase",
"metabolites":{
"h2o_c":1.0,
"hmbil_c":-1.0,
"uppg3_c":1.0
},
"lower_bound":-1000.0,
"upper_bound":1000.0,
"gene_reaction_rule":"CQW49_06510"
},
{
"id":"UPP3MT",
"name":"uroporphyrin III C methyltransferase 1",
"metabolites":{
"ahcys_c":1.0,
"amet_c":-1.0,
"h_c":1.0,
"pre1_c":1.0,
"uppg3_c":-1.0
},
"lower_bound":-1000.0,
"upper_bound":1000.0,
"gene_reaction_rule":"CQW49_21195"
},
{
"id":"KDOPP",
"name":"3 deoxy D manno octulosonate 8 phosphate phosphatase",
"metabolites":{
"h2o_c":-1.0,
"kdo8p_c":-1.0,
"kdo_c":1.0,
"pi_c":1.0
},
"lower_bound":0.0,
"upper_bound":1000.0,
"gene_reaction_rule":""
},
{
"id":"THD2pp",
"name":"NAD P  transhydrogenase",
"metabolites":{
"h_c":1.0,
"h_p":-1.0,
"nad_c":1.0,
"nadh_c":-1.0,
"nadp_c":-1.0,
"nadph_c":1.0
},
"lower_bound":0.0,
"upper_bound":1000.0,
"gene_reaction_rule":"(CQW49_13075 or CQW49_13080) and CQW49_13070"
},
{
"id":"EX_so4_e",
"name":"exchange flux   SO42 ",
"metabolites":{
"so4_e":-1.0
},
"lower_bound":-1000.0,
"upper_bound":1000.0,
"gene_reaction_rule":""
},
{
"id":"ETHMALCOAM",
"name":"ethylmalonyl CoA mutase",
"metabolites":{
"2Rethmalcoa_c":-1.0,
"2Smsucccoa_c":1.0
},
"lower_bound":-1000.0,
"upper_bound":1000.0,
"gene_reaction_rule":"CQW49_20150"
},
{
"id":"LPLIPAL1E160",
"name":"lysophospholipase E1  n 16 0 ",
"metabolites":{
"1agpe160_c":-1.0,
"g3pe_c":1.0,
"h2o_c":-1.0,
"h_c":1.0,
"hdca_c":1.0
},
"lower_bound":0.0,
"upper_bound":1000.0,
"gene_reaction_rule":"CQW49_20340"
},
{
"id":"LPLIPAL1E161",
"name":"lysophospholipase E1  n 16 1 ",
"metabolites":{
"1agpe161_c":-1.0,
"g3pe_c":1.0,
"h2o_c":-1.0,
"h_c":1.0,
"hdcea_c":1.0
},
"lower_bound":0.0,
"upper_bound":1000.0,
"gene_reaction_rule":"CQW49_20340"
},
{
"id":"KAT161",
"name":"3 ketoacyl CoA thiolase  n 16 1 ",
"metabolites":{
"3ochd9ecoa_c":-1.0,
"accoa_c":1.0,
"coa_c":-1.0,
"tdecoa_c":1.0
},
"lower_bound":-1000.0,
"upper_bound":1000.0,
"gene_reaction_rule":"CQW49_15495 and CQW49_15500"
},
{
"id":"HSK",
"name":"homoserine kinase",
"metabolites":{
"adp_c":1.0,
"atp_c":-1.0,
"h_c":1.0,
"hom_L_c":-1.0,
"phom_c":1.0
},
"lower_bound":0,
"upper_bound":1000,
"gene_reaction_rule":"CQW49_17520"
},
{
"id":"EX_glyclt_e",
"name":"exchange flux   glycolate",
"metabolites":{
"glyclt_e":-1.0
},
"lower_bound":0.0,
"upper_bound":0.0,
"gene_reaction_rule":""
},
{
"id":"MLMPTDHy",
"name":"methylenetetrahydromethanopterin dehydrogenase 1",
"metabolites":{
"meh4mpt_c":1.0,
"mlh4mpt_c":-1.0,
"nadp_c":-1.0,
"nadph_c":1.0
},
"lower_bound":0.0,
"upper_bound":1000.0,
"gene_reaction_rule":"CQW49_13850 or CQW49_12210"
},
{
"id":"PHBD2",
"name":"poly 3 hydroxyalkanoate  depolymerase",
"metabolites":{
"bhb_c":1.0,
"h2o_c":-1.0,
"pbhb_c":-1.0
},
"lower_bound":0.0,
"upper_bound":1000.0,
"gene_reaction_rule":"CQW49_06220 or CQW49_16675"
},
{
"id":"ENCOAI182",
"name":"enoyl CoA isomerase  n 18 1 ",
"metabolites":{
"3coctd11ecoa_c":1.0,
"t2coctd11ecoa_c":-1.0
},
"lower_bound":-1000.0,
"upper_bound":1000.0,
"gene_reaction_rule":"CQW49_15495 and CQW49_15500"
},
{
"id":"FACOAL141",
"name":"fatty acyl CoA synthetase  n 14 1 ",
"metabolites":{
"amp_c":1.0,
"atp_c":-1.0,
"coa_c":-1.0,
"ppi_c":1.0,
"tdecoa_c":1.0,
"ttdcea_c":-1.0
},
"lower_bound":-1000.0,
"upper_bound":1000.0,
"gene_reaction_rule":"CQW49_01835"
},
{
"id":"ENCOAI181",
"name":"enoyl CoA isomerase  n 18 0 ",
"metabolites":{
"coctd3ecoa_c":1.0,
"od2coa_c":-1.0
},
"lower_bound":-1000.0,
"upper_bound":1000.0,
"gene_reaction_rule":"CQW49_15495 and CQW49_15500"
},
{
"id":"FRTT",
"name":"geranylgeranyl pyrophosphate synthase",
"metabolites":{
"frdp_c":-1.0,
"ggdp_c":1.0,
"ipdp_c":-1.0,
"ppi_c":1.0
},
"lower_bound":0.0,
"upper_bound":1000.0,
"gene_reaction_rule":"CQW49_18820"
},
{
"id":"FACOAL140",
"name":"fatty acyl CoA synthetase  n 14 0 ",
"metabolites":{
"amp_c":1.0,
"atp_c":-1.0,
"coa_c":-1.0,
"ppi_c":1.0,
"tdcoa_c":1.0,
"ttdca_c":-1.0
},
"lower_bound":-1000.0,
"upper_bound":1000.0,
"gene_reaction_rule":"CQW49_01835"
},
{
"id":"ASP1DC",
"name":"aspartate 1 decarboxylase",
"metabolites":{
"ala_B_c":1.0,
"asp_L_c":-1.0,
"co2_c":1.0,
"h_c":-1.0
},
"lower_bound":0.0,
"upper_bound":1000.0,
"gene_reaction_rule":""
},
{
"id":"DHQS",
"name":"3 dehydroquinate synthase",
"metabolites":{
"2dda7p_c":-1.0,
"3dhq_c":1.0,
"pi_c":1.0
},
"lower_bound":-1000.0,
"upper_bound":1000.0,
"gene_reaction_rule":"CQW49_06775"
},
{
"id":"CBPS",
"name":"carbamoyl phosphate synthetase",
"metabolites":{
"adp_c":2.0,
"atp_c":-2.0,
"cbp_c":1.0,
"gln_L_c":-1.0,
"glu_L_c":1.0,
"h2o_c":-1.0,
"h_c":2.0,
"hco3_c":-1.0,
"pi_c":1.0
},
"lower_bound":0,
"upper_bound":1000,
"gene_reaction_rule":"CQW49_11955 and CQW49_10590"
},
{
"id":"LDH_L",
"name":"S lactate dehydrogenase",
"metabolites":{
"h_c":1.0,
"lac_L_c":-1.0,
"nad_c":-1.0,
"nadh_c":1.0,
"pyr_c":1.0
},
"lower_bound":-1000.0,
"upper_bound":1000.0,
"gene_reaction_rule":""
},
{
"id":"ETHAtex",
"name":"ethanolamine transport via diffusion  extracellular to periplasm ",
"metabolites":{
"etha_e":-1.0,
"etha_p":1.0
},
"lower_bound":-1000.0,
"upper_bound":1000.0,
"gene_reaction_rule":""
},
{
"id":"THZS",
"name":"thiazole synthase 1",
"metabolites":{
"4mpetz_c":1.0,
"imgly_c":-1.0,
"thif_c":1.0,
"this_c":1.0,
"thisthifads_c":-1.0,
"tyr_L_c":-1.0
},
"lower_bound":0.0,
"upper_bound":1000.0,
"gene_reaction_rule":"CQW49_14260"
},
{
"id":"DNMPPA",
"name":"dihydroneopterin monophosphate dephosphorylase",
"metabolites":{
"dhnpt_c":1.0,
"dhpmp_c":-1.0,
"h2o_c":-1.0,
"pi_c":1.0
},
"lower_bound":-1000.0,
"upper_bound":1000.0,
"gene_reaction_rule":""
},
{
"id":"EX_mobd_e",
"name":"exchange flux   molybdate",
"metabolites":{
"mobd_e":-1.0
},
"lower_bound":-1000.0,
"upper_bound":1000.0,
"gene_reaction_rule":""
},
{
"id":"DHQD",
"name":"3 dehydroquinate dehydratase",
"metabolites":{
"3dhq_c":-1.0,
"3dhsk_c":1.0,
"h2o_c":1.0
},
"lower_bound":-1000.0,
"upper_bound":1000.0,
"gene_reaction_rule":"CQW49_05025"
},
{
"id":"CLt4",
"name":"chloride channel",
"metabolites":{
"cl_c":1.0,
"cl_p":-1.0
},
"lower_bound":-1000.0,
"upper_bound":1000.0,
"gene_reaction_rule":"CQW49_13815"
},
{
"id":"GLYTRS",
"name":"glycine tRNA synthetase",
"metabolites":{
"amp_c":1.0,
"atp_c":-1.0,
"gly_c":-1.0,
"glytrna_c":1.0,
"ppi_c":1.0,
"trnagly_c":-1.0
},
"lower_bound":0.0,
"upper_bound":1000.0,
"gene_reaction_rule":"CQW49_10565 and CQW49_20945"
},
{
"id":"Kabcpp",
"name":"potassium transporting ATPase",
"metabolites":{
"adp_c":1.0,
"atp_c":-1.0,
"h2o_c":-1.0,
"h_c":1.0,
"k_c":1.0,
"k_p":-1.0,
"pi_c":1.0
},
"lower_bound":0.0,
"upper_bound":1000.0,
"gene_reaction_rule":"CQW49_10620 and CQW49_10625 and CQW49_10630"
},
{
"id":"PPAt7",
"name":"propanoate symport  periplasm to cytoplasm ",
"metabolites":{
"h_c":1.0,
"h_p":-1.0,
"ppa_c":1.0,
"ppa_p":-1.0
},
"lower_bound":0.0,
"upper_bound":1000.0,
"gene_reaction_rule":""
},
{
"id":"MALDHDC",
"name":"malate dehydrogenase  decarboxylating ",
"metabolites":{
"co2_c":1.0,
"mal_L_c":-1.0,
"nad_c":-1.0,
"nadh_c":1.0,
"pyr_c":1.0
},
"lower_bound":0.0,
"upper_bound":1000.0,
"gene_reaction_rule":"CQW49_10910"
},
{
"id":"HNEUROPNS2",
"name":"hydroxyneurosporene synthase 2",
"metabolites":{
"anrdvbin_c":-1.0,
"h2o_c":-1.0,
"rdvbin_c":1.0
},
"lower_bound":0.0,
"upper_bound":1000.0,
"gene_reaction_rule":"META1_2922"
},
{
"id":"EX_dha_e",
"name":"exchange flux   glycerone",
"metabolites":{
"dha_e":-1.0
},
"lower_bound":0.0,
"upper_bound":0.0,
"gene_reaction_rule":""
},
{
"id":"HNEUROPNS1",
"name":"hydroxyneurosporene synthase 1",
"metabolites":{
"h2o_c":-1.0,
"rdpin_c":1.0,
"tlycopn_c":-1.0
},
"lower_bound":0.0,
"upper_bound":1000.0,
"gene_reaction_rule":"META1_2922"
},
{
"id":"ACPPAT181",
"name":"acyl phosphate synthase  n 18 1 ",
"metabolites":{
"ACP_c":1.0,
"ocdceap_c":1.0,
"octeACP_c":-1.0,
"pi_c":-1.0
},
"lower_bound":0.0,
"upper_bound":1000.0,
"gene_reaction_rule":"CQW49_03725"
},
{
"id":"UAAGDS",
"name":"UDP N acetylmuramoylalanyl D glutamate 2 6 diaminopimelate ligase",
"metabolites":{
"26dap_M_c":-1.0,
"adp_c":1.0,
"atp_c":-1.0,
"h_c":1.0,
"pi_c":1.0,
"uamag_c":-1.0,
"ugmd_c":1.0
},
"lower_bound":0.0,
"upper_bound":1000.0,
"gene_reaction_rule":"CQW49_11205"
},
{
"id":"SDPDS",
"name":"N succinyl L diaminopimelate desuccinylase",
"metabolites":{
"26dap_LL_c":1.0,
"h2o_c":-1.0,
"sl26da_c":-1.0,
"succ_c":1.0
},
"lower_bound":-1000.0,
"upper_bound":1000.0,
"gene_reaction_rule":"CQW49_09480"
},
{
"id":"HACOAEPI181",
"name":"3 hydroxyacyl CoA epimerase  n 18 1 ",
"metabolites":{
"3hcoctd11ecoa_c":-1.0,
"R_3hcoctd11ecoa_c":1.0
},
"lower_bound":-1000.0,
"upper_bound":1000.0,
"gene_reaction_rule":"CQW49_15495 and CQW49_15500"
},
{
"id":"MCPST",
"name":"3 mercaptopyruvate sulfurtransferase",
"metabolites":{
"cyan_c":-1.0,
"h_c":1.0,
"mercppyr_c":-1.0,
"pyr_c":1.0,
"tcynt_c":1.0
},
"lower_bound":0.0,
"upper_bound":1000.0,
"gene_reaction_rule":"CQW49_20680"
},
{
"id":"ACPPAT180",
"name":"acyl phosphate synthase  n 18 0 ",
"metabolites":{
"ACP_c":1.0,
"ocdcaACP_c":-1.0,
"ocdcap_c":1.0,
"pi_c":-1.0
},
"lower_bound":0.0,
"upper_bound":1000.0,
"gene_reaction_rule":"CQW49_03725"
},
{
"id":"AIRCr",
"name":"phosphoribosylaminoimidazole carboxylase",
"metabolites":{
"5aizc_c":1.0,
"air_c":-1.0,
"co2_c":-1.0,
"h_c":1.0
},
"lower_bound":-1000.0,
"upper_bound":1000.0,
"gene_reaction_rule":"CQW49_20925 and CQW49_20930"
},
{
"id":"IG3PS",
"name":"imidazole glycerol phosphate synthase",
"metabolites":{
"aicar_c":1.0,
"eig3p_c":1.0,
"gln_L_c":-1.0,
"glu_L_c":1.0,
"h_c":1.0,
"prlp_c":-1.0
},
"lower_bound":0.0,
"upper_bound":1000.0,
"gene_reaction_rule":"CQW49_07610 and CQW49_07630"
},
{
"id":"MOBDtex",
"name":"molybdate transport via diffusion  extracellular to periplasm ",
"metabolites":{
"mobd_e":-1.0,
"mobd_p":1.0
},
"lower_bound":-1000.0,
"upper_bound":1000.0,
"gene_reaction_rule":""
},
{
"id":"GLYCLTtex",
"name":"glycolate transport via diffusion  extracellular to periplasm ",
"metabolites":{
"glyclt_e":-1.0,
"glyclt_p":1.0
},
"lower_bound":-1000.0,
"upper_bound":1000.0,
"gene_reaction_rule":""
},
{
"id":"ACOTA",
"name":"acetylornithine aminotransferase",
"metabolites":{
"acg5sa_c":1.0,
"acorn_c":-1.0,
"akg_c":-1.0,
"glu_L_c":1.0
},
"lower_bound":-1000.0,
"upper_bound":1000.0,
"gene_reaction_rule":"CQW49_13060"
},
{
"id":"TMDS",
"name":"thymidylate synthetase",
"metabolites":{
"dhf_c":1.0,
"dtmp_c":1.0,
"dump_c":-1.0,
"mlthf_c":-1.0
},
"lower_bound":-1000.0,
"upper_bound":1000.0,
"gene_reaction_rule":"META1_2853"
},
{
"id":"PRAIS",
"name":"phosphoribosylaminoimidazole synthetase",
"metabolites":{
"adp_c":1.0,
"air_c":1.0,
"atp_c":-1.0,
"fpram_c":-1.0,
"h_c":2.0,
"pi_c":1.0
},
"lower_bound":0.0,
"upper_bound":1000.0,
"gene_reaction_rule":"CQW49_01375"
},
{
"id":"ANACMURLALAA",
"name":"anhydro N acetylmuramoyl L alanine amidase",
"metabolites":{
"GlcNacanhMurNacAlagGlucDAPAla_c":-1.0,
"GlcNacanhMurNac_c":1.0,
"alagDgluDAPDala_c":1.0,
"h2o_c":-1.0
},
"lower_bound":0.0,
"upper_bound":1000.0,
"gene_reaction_rule":"CQW49_11775"
},
{
"id":"UPPDC1",
"name":"uroporphyrinogen decarboxylase",
"metabolites":{
"co2_c":4.0,
"cpppg3_c":1.0,
"h_c":-4.0,
"uppg3_c":-1.0
},
"lower_bound":0.0,
"upper_bound":1000.0,
"gene_reaction_rule":"CQW49_12785"
},
{
"id":"ARABA_Dtex",
"name":"D arabinonate transport via diffusion  extracellular to periplasm ",
"metabolites":{
"D_araba_e":-1.0,
"D_araba_p":1.0
},
"lower_bound":-1000.0,
"upper_bound":1000.0,
"gene_reaction_rule":""
},
{
"id":"EX_arab_D_e",
"name":"exchange flux   D arabinose",
"metabolites":{
"arab_D_e":-1.0
},
"lower_bound":0.0,
"upper_bound":0.0,
"gene_reaction_rule":""
},
{
"id":"SPOTN",
"name":"1 amino propan 2 one 3 phosphate synthesis",
"metabolites":{
"3a2op_c":1.0,
"ao4pob_c":-1.0,
"co2_c":1.0,
"h_c":-1.0
},
"lower_bound":0.0,
"upper_bound":1000.0,
"gene_reaction_rule":"SP0001"
},
{
"id":"3OAR40",
"name":"3 oxoacyl  acyl carrier protein  reductase  n 4 0 ",
"metabolites":{
"R_3hbacp_c":1.0,
"actACP_c":-1.0,
"h_c":-1.0,
"nadp_c":1.0,
"nadph_c":-1.0
},
"lower_bound":-1000.0,
"upper_bound":1000.0,
"gene_reaction_rule":"CQW49_16140 or CQW49_17680"
},
{
"id":"XYLtex",
"name":"D xylose transport via diffusion  extracellular to periplasm ",
"metabolites":{
"xyl_D_e":-1.0,
"xyl_D_p":1.0
},
"lower_bound":-1000.0,
"upper_bound":1000.0,
"gene_reaction_rule":""
},
{
"id":"SSALyr",
"name":"succinate semialdehyde dehydrogenase",
"metabolites":{
"h2o_c":-1.0,
"h_c":2.0,
"nadp_c":-1.0,
"nadph_c":1.0,
"succ_c":1.0,
"sucsal_c":-1.0
},
"lower_bound":0.0,
"upper_bound":1000.0,
"gene_reaction_rule":"CQW49_06105"
},
{
"id":"UDPGDr",
"name":"UDP glucose 6 dehydrogenase",
"metabolites":{
"h2o_c":-1.0,
"h_c":3.0,
"nad_c":-2.0,
"nadh_c":2.0,
"udpg_c":-1.0,
"udpglcur_c":1.0
},
"lower_bound":-1000.0,
"upper_bound":1000.0,
"gene_reaction_rule":"CQW49_11720"
},
{
"id":"DTPCUDCPPP",
"name":"undecaprenyl pyrophosphate phosphatase",
"metabolites":{
"dtpcudcpp_c":-1.0,
"h2o_c":-1.0,
"h_c":1.0,
"pi_c":1.0,
"udcpp_c":1.0
},
"lower_bound":0.0,
"upper_bound":1000.0,
"gene_reaction_rule":"CQW49_04285"
},
{
"id":"PPC",
"name":"phosphoenolpyruvate carboxylase",
"metabolites":{
"co2_c":-1.0,
"h2o_c":-1.0,
"h_c":1.0,
"oaa_c":1.0,
"pep_c":-1.0,
"pi_c":1.0
},
"lower_bound":0.0,
"upper_bound":1000.0,
"gene_reaction_rule":"CQW49_05095 or CQW49_12230"
},
{
"id":"PPA",
"name":"inorganic pyrophosphatase",
"metabolites":{
"h2o_c":-1.0,
"h_c":1.0,
"pi_c":2.0,
"ppi_c":-1.0
},
"lower_bound":0.0,
"upper_bound":1000.0,
"gene_reaction_rule":"CQW49_04295"
},
{
"id":"BTCOAC",
"name":"butyryl CoA carboxylase",
"metabolites":{
"2Sethmalcoa_c":1.0,
"adp_c":1.0,
"atp_c":-1.0,
"btcoa_c":-1.0,
"h_c":1.0,
"hco3_c":-1.0,
"pi_c":1.0
},
"lower_bound":0.0,
"upper_bound":1000.0,
"gene_reaction_rule":"CQW49_20805 and CQW49_16085"
},
{
"id":"3HAD181",
"name":"3 hydroxyacyl  acyl carrier protein  dehydratase  n 18 1 ",
"metabolites":{
"3hcvac11eACP_c":-1.0,
"h2o_c":1.0,
"t3c11vaceACP_c":1.0
},
"lower_bound":-1000.0,
"upper_bound":1000.0,
"gene_reaction_rule":"CQW49_00475"
},
{
"id":"PPDODH",
"name":"1 2 propanediol dehydrogenase",
"metabolites":{
"12ppd_S_p":-1.0,
"ficytc_c":-4.0,
"focytc_c":4.0,
"h_p":2.0,
"lald_L_p":1.0
},
"lower_bound":0.0,
"upper_bound":1000.0,
"gene_reaction_rule":"CQW49_14425 and CQW49_14440"
},
{
"id":"3HAD180",
"name":"3 hydroxyacyl  acyl carrier protein  dehydratase  n 18 0 ",
"metabolites":{
"3hoctaACP_c":-1.0,
"h2o_c":1.0,
"toctd2eACP_c":1.0
},
"lower_bound":-1000.0,
"upper_bound":1000.0,
"gene_reaction_rule":"CQW49_00475"
},
{
"id":"ACPPAT161",
"name":"acyl phosphate synthase  n 16 1 ",
"metabolites":{
"ACP_c":1.0,
"hdceap_c":1.0,
"hdeACP_c":-1.0,
"pi_c":-1.0
},
"lower_bound":0.0,
"upper_bound":1000.0,
"gene_reaction_rule":"CQW49_03725"
},
{
"id":"ACPPAT160",
"name":"acyl phosphate synthase  n 16 0 ",
"metabolites":{
"ACP_c":1.0,
"hdcap_c":1.0,
"palmACP_c":-1.0,
"pi_c":-1.0
},
"lower_bound":0.0,
"upper_bound":1000.0,
"gene_reaction_rule":"CQW49_03725"
},
{
"id":"HACOAEPI161",
"name":"3 hydroxyacyl CoA epimerase  n 16 1 ",
"metabolites":{
"3hchd9ecoa_c":-1.0,
"R_3hchd9ecoa_c":1.0
},
"lower_bound":-1000.0,
"upper_bound":1000.0,
"gene_reaction_rule":"CQW49_15495 and CQW49_15500"
},
{
"id":"MLMPTDH",
"name":"methylenetetrahydromethanopterin dehydrogenase 2",
"metabolites":{
"meh4mpt_c":1.0,
"mlh4mpt_c":-1.0,
"nad_c":-1.0,
"nadh_c":1.0
},
"lower_bound":0.0,
"upper_bound":1000.0,
"gene_reaction_rule":"CQW49_13850 or CQW49_12210"
},
{
"id":"PRAI",
"name":"phosphoribosylanthranilate isomerase",
"metabolites":{
"2cpr5p_c":1.0,
"pran_c":-1.0
},
"lower_bound":0.0,
"upper_bound":1000.0,
"gene_reaction_rule":"CQW49_17130"
},
{
"id":"CBLAT",
"name":"cobalamin adenosyltransferase",
"metabolites":{
"adocbl_c":1.0,
"atp_c":-1.0,
"cbl1_c":-1.0,
"h_c":-1.0,
"pppi_c":1.0
},
"lower_bound":0.0,
"upper_bound":1000.0,
"gene_reaction_rule":"CQW49_17855"
},
{
"id":"DPCOAK",
"name":"dephospho CoA kinase",
"metabolites":{
"adp_c":1.0,
"atp_c":-1.0,
"coa_c":1.0,
"dpcoa_c":-1.0,
"h_c":1.0
},
"lower_bound":0.0,
"upper_bound":1000.0,
"gene_reaction_rule":"CQW49_12795"
},
{
"id":"FTHFL",
"name":"formate tetrahydrofolate ligase",
"metabolites":{
"10fthf_c":1.0,
"adp_c":1.0,
"atp_c":-1.0,
"for_c":-1.0,
"pi_c":1.0,
"thf_c":-1.0
},
"lower_bound":0,
"upper_bound":1000,
"gene_reaction_rule":"CQW49_12195"
},
{
"id":"EX_akg_e",
"name":"exchange flux   2 oxoglutarate",
"metabolites":{
"akg_e":-1.0
},
"lower_bound":0.0,
"upper_bound":0.0,
"gene_reaction_rule":""
},
{
"id":"ILETRS",
"name":"isoleucine tRNA synthetase",
"metabolites":{
"amp_c":1.0,
"atp_c":-1.0,
"ile_L_c":-1.0,
"iletrna_c":1.0,
"ppi_c":1.0,
"trnaile_c":-1.0
},
"lower_bound":0.0,
"upper_bound":1000.0,
"gene_reaction_rule":"CQW49_20420"
},
{
"id":"ASPO6",
"name":"L aspartate oxidase",
"metabolites":{
"asp_L_c":-1.0,
"h2o2_c":1.0,
"h_c":1.0,
"iasp_c":1.0,
"o2_c":-1.0
},
"lower_bound":0.0,
"upper_bound":1000.0,
"gene_reaction_rule":"CQW49_10310"
},
{
"id":"PRE5MT",
"name":"precorrin 5  C1  methyltransferase",
"metabolites":{
"ac_c":1.0,
"ahcys_c":1.0,
"amet_c":-1.0,
"h2o_c":-1.0,
"h_c":1.0,
"pre5_c":-1.0,
"pre6a_c":1.0
},
"lower_bound":-1000.0,
"upper_bound":1000.0,
"gene_reaction_rule":"CQW49_09630"
},
{
"id":"FACOAL180",
"name":"fatty acyl CoA synthetase  n 18 0 ",
"metabolites":{
"amp_c":1.0,
"atp_c":-1.0,
"coa_c":-1.0,
"ocdca_c":-1.0,
"ppi_c":1.0,
"stcoa_c":1.0
},
"lower_bound":0,
"upper_bound":1000,
"gene_reaction_rule":"CQW49_01835"
},
{
"id":"FACOAL181",
"name":"fatty acyl CoA synthetase  n 18 1 ",
"metabolites":{
"amp_c":1.0,
"atp_c":-1.0,
"coa_c":-1.0,
"ocdcea_c":-1.0,
"odecoa_c":1.0,
"ppi_c":1.0
},
"lower_bound":0,
"upper_bound":1000,
"gene_reaction_rule":"CQW49_01835"
},
{
"id":"FALDHp",
"name":"formaldehyde dehydrogenase",
"metabolites":{
"fald_p":-1.0,
"ficytc_c":-2.0,
"focytc_c":2.0,
"for_p":1.0,
"h2o_p":-1.0,
"h_p":3.0
},
"lower_bound":0,
"upper_bound":0,
"gene_reaction_rule":"CQW49_14395"
},
{
"id":"TRSARr",
"name":"2 hydroxy 3 oxopropionate reductase  NAD ",
"metabolites":{
"2h3oppan_c":1.0,
"glyc_R_c":-1.0,
"h_c":1.0,
"nad_c":-1.0,
"nadh_c":1.0
},
"lower_bound":-1000.0,
"upper_bound":1000.0,
"gene_reaction_rule":"CQW49_20380"
},
{
"id":"DHOANTC",
"name":"2 3 dihydro 3 oxo anthranilate condensation  hypothetical ",
"metabolites":{
"23dh3oxanth_c":-2.0,
"co2_c":1.0,
"h_c":7.0,
"o2_c":1.0,
"phez1c_c":1.0
},
"lower_bound":-1000.0,
"upper_bound":1000.0,
"gene_reaction_rule":""
},
{
"id":"PRBK",
"name":"phosphoribulokinase",
"metabolites":{
"adp_c":1.0,
"atp_c":-1.0,
"h_c":1.0,
"rb15bp_c":1.0,
"ru5p_D_c":-1.0
},
"lower_bound":-1000.0,
"upper_bound":1000.0,
"gene_reaction_rule":"CQW49_18405"
},
{
"id":"LPLIP2AGPC160",
"name":"lysophospholipase C2  n 16 0 ",
"metabolites":{
"2agpc160_c":-1.0,
"g3pc_c":1.0,
"h2o_c":-1.0,
"h_c":1.0,
"hdca_c":1.0
},
"lower_bound":0.0,
"upper_bound":1000.0,
"gene_reaction_rule":"CQW49_20340"
},
{
"id":"DHFS",
"name":"dihydrofolate synthetase 1",
"metabolites":{
"adp_c":1.0,
"atp_c":-1.0,
"dhf_c":1.0,
"dhpt_c":-1.0,
"glu_L_c":-1.0,
"h_c":1.0,
"pi_c":1.0
},
"lower_bound":0.0,
"upper_bound":1000.0,
"gene_reaction_rule":"CQW49_15430"
},
{
"id":"PGPP160",
"name":"phosphatidylglycerophosphatase  n 16 0 ",
"metabolites":{
"h2o_c":-1.0,
"pg160_c":1.0,
"pgp160_c":-1.0,
"pi_c":1.0
},
"lower_bound":-1000.0,
"upper_bound":1000.0,
"gene_reaction_rule":""
},
{
"id":"DHFR",
"name":"dihydrofolate reductase",
"metabolites":{
"dhf_c":-1.0,
"h_c":-1.0,
"nadp_c":1.0,
"nadph_c":-1.0,
"thf_c":1.0
},
"lower_bound":-1000.0,
"upper_bound":1000.0,
"gene_reaction_rule":"CQW49_20290"
},
{
"id":"EX_meoh_e",
"name":"exchange flux   methanol",
"metabolites":{
"meoh_e":-1.0
},
"lower_bound":0,
"upper_bound":0,
"gene_reaction_rule":""
},
{
"id":"PGPP161",
"name":"phosphatidylglycerophosphatase  n 16 1 ",
"metabolites":{
"h2o_c":-1.0,
"pg161_c":1.0,
"pgp161_c":-1.0,
"pi_c":1.0
},
"lower_bound":-1000.0,
"upper_bound":1000.0,
"gene_reaction_rule":""
},
{
"id":"3HAD160",
"name":"3 hydroxyacyl  acyl carrier protein  dehydratase  n 16 0 ",
"metabolites":{
"3hpalmACP_c":-1.0,
"h2o_c":1.0,
"tpalm2eACP_c":1.0
},
"lower_bound":-1000.0,
"upper_bound":1000.0,
"gene_reaction_rule":"CQW49_00475"
},
{
"id":"3HAD161",
"name":"3 hydroxyacyl  acyl carrier protein  dehydratase  n 16 1 ",
"metabolites":{
"3hcpalm9eACP_c":-1.0,
"h2o_c":1.0,
"t3c9palmeACP_c":1.0
},
"lower_bound":-1000.0,
"upper_bound":1000.0,
"gene_reaction_rule":"CQW49_00475"
},
{
"id":"LGTHL",
"name":"lactoylglutathione lyase",
"metabolites":{
"gthrd_c":1.0,
"lgt_S_c":-1.0,
"mthgxl_c":1.0
},
"lower_bound":-1000.0,
"upper_bound":1000.0,
"gene_reaction_rule":"CQW49_13095"
},
{
"id":"PTAr",
"name":"phosphate acetyltransferase 1",
"metabolites":{
"accoa_c":-1.0,
"actp_c":1.0,
"coa_c":1.0,
"pi_c":-1.0
},
"lower_bound":-1000.0,
"upper_bound":1000.0,
"gene_reaction_rule":"CQW49_15770"
},
{
"id":"FMFTFMPT",
"name":"formylmethanofuran H4MPT formyltransferase",
"metabolites":{
"5fh4mpt_c":-1.0,
"formmfr_b__c":1.0,
"h4mpt_c":1.0,
"h_c":1.0,
"mfr_b__c":-1.0
},
"lower_bound":0.0,
"upper_bound":1000.0,
"gene_reaction_rule":"CQW49_03835"
},
{
"id":"PMPK",
"name":"phosphohydroxymethylpyrimidine kinase",
"metabolites":{
"2mahmp_c":1.0,
"4ampm_c":-1.0,
"adp_c":1.0,
"atp_c":-1.0
},
"lower_bound":0,
"upper_bound":1000,
"gene_reaction_rule":"CQW49_13110"
},
{
"id":"GMAND",
"name":"GDP mannose 4 6 dehydratase",
"metabolites":{
"gdpddman_c":1.0,
"gdpmann_c":-1.0,
"h2o_c":1.0
},
"lower_bound":0.0,
"upper_bound":1000.0,
"gene_reaction_rule":""
},
{
"id":"G3PD2",
"name":"glycerol 3 phosphate dehydrogenase",
"metabolites":{
"dhap_c":-1.0,
"glyc3p_c":1.0,
"h_c":-1.0,
"nadp_c":1.0,
"nadph_c":-1.0
},
"lower_bound":-1000.0,
"upper_bound":1000.0,
"gene_reaction_rule":"CQW49_10930 or CQW49_11600"
},
{
"id":"12PPDStex",
"name":"1 2 propanediol transport via diffusion  extracellular to periplasm ",
"metabolites":{
"12ppd_S_e":-1.0,
"12ppd_S_p":1.0
},
"lower_bound":-1000.0,
"upper_bound":1000.0,
"gene_reaction_rule":""
},
{
"id":"3OAR80",
"name":"3 oxoacyl  acyl carrier protein  reductase  n 8 0 ",
"metabolites":{
"3hoctACP_c":1.0,
"3ooctACP_c":-1.0,
"h_c":-1.0,
"nadp_c":1.0,
"nadph_c":-1.0
},
"lower_bound":-1000.0,
"upper_bound":1000.0,
"gene_reaction_rule":"CQW49_16140 or CQW49_17680"
},
{
"id":"METTRS",
"name":"methionyl tRNA synthetase",
"metabolites":{
"amp_c":1.0,
"atp_c":-1.0,
"met_L_c":-1.0,
"mettrna_c":1.0,
"ppi_c":1.0,
"trnamet_c":-1.0
},
"lower_bound":0.0,
"upper_bound":1000.0,
"gene_reaction_rule":"META1_4578"
},
{
"id":"TRPS2",
"name":"tryptophan synthase B",
"metabolites":{
"h2o_c":1.0,
"indole_c":-1.0,
"ser_L_c":-1.0,
"trp_L_c":1.0
},
"lower_bound":0.0,
"upper_bound":1000.0,
"gene_reaction_rule":"CQW49_17140"
},
{
"id":"AMAOTr",
"name":"7 8 diaminopelargonic acid synthetase",
"metabolites":{
"8aonn_c":-1.0,
"amet_c":-1.0,
"amob_c":1.0,
"dann_c":1.0
},
"lower_bound":0.0,
"upper_bound":1000.0,
"gene_reaction_rule":"CQW49_01845"
},
{
"id":"FALDA",
"name":"H4F dependent formaldehyde activating",
"metabolites":{
"fald_c":-1.0,
"h2o_c":1.0,
"mlthf_c":1.0,
"thf_c":-1.0
},
"lower_bound":0.0,
"upper_bound":1000.0,
"gene_reaction_rule":"SP0001"
},
{
"id":"ADOCBLPS",
"name":"cobalamin 5  phosphate synthase",
"metabolites":{
"5prdmbz_c":-1.0,
"adocblp_c":1.0,
"agdpcbi_c":-1.0,
"gmp_c":1.0,
"h_c":1.0
},
"lower_bound":0.0,
"upper_bound":1000.0,
"gene_reaction_rule":"CQW49_08875"
},
{
"id":"H2MPTR2",
"name":"dihydromethanopterin reductase",
"metabolites":{
"h2mpt_c":-1.0,
"h4mpt_c":1.0,
"h_c":-1.0,
"nadp_c":1.0,
"nadph_c":-1.0
},
"lower_bound":0.0,
"upper_bound":1000.0,
"gene_reaction_rule":"META1_4312"
},
{
"id":"PRATPP",
"name":"phosphoribosyl ATP pyrophosphatase",
"metabolites":{
"h2o_c":-1.0,
"h_c":1.0,
"ppi_c":1.0,
"prbamp_c":1.0,
"prbatp_c":-1.0
},
"lower_bound":0.0,
"upper_bound":1000.0,
"gene_reaction_rule":"CQW49_07635"
},
{
"id":"OMMBZH2",
"name":"2 octaprenyl 3 methyl 6 methoxy 1 4 benzoquinone hydroxylase",
"metabolites":{
"2ommbl_c":-1.0,
"dmuqh2_c":1.0,
"h2o_c":1.0,
"h_c":-2.0,
"o2_c":-1.0
},
"lower_bound":0.0,
"upper_bound":1000.0,
"gene_reaction_rule":""
},
{
"id":"ADMDCr",
"name":"S adenosylmethionine decarboxylase",
"metabolites":{
"amet_c":-1.0,
"ametam_c":1.0,
"co2_c":1.0,
"h_c":-1.0
},
"lower_bound":0.0,
"upper_bound":1000.0,
"gene_reaction_rule":""
},
{
"id":"PGPP180",
"name":"phosphatidylglycerophosphatase  n 18 0 ",
"metabolites":{
"h2o_c":-1.0,
"pg180_c":1.0,
"pgp180_c":-1.0,
"pi_c":1.0
},
"lower_bound":-1000.0,
"upper_bound":1000.0,
"gene_reaction_rule":""
},
{
"id":"EX_DM_5dr1p",
"name":"exchange flux    5  deoxyribose 1 phosphate",
"metabolites":{
"5dr1p_c":-1.0
},
"lower_bound":-1000.0,
"upper_bound":1000.0,
"gene_reaction_rule":""
},
{
"id":"3HAD140",
"name":"3 hydroxyacyl  acyl carrier protein  dehydratase  n 14 0 ",
"metabolites":{
"3hmrsACP_c":-1.0,
"h2o_c":1.0,
"tmrs2eACP_c":1.0
},
"lower_bound":-1000.0,
"upper_bound":1000.0,
"gene_reaction_rule":"CQW49_00475"
},
{
"id":"PGPP181",
"name":"phosphatidylglycerophosphatase  n 18 1 ",
"metabolites":{
"h2o_c":-1.0,
"pg181_c":1.0,
"pgp181_c":-1.0,
"pi_c":1.0
},
"lower_bound":-1000.0,
"upper_bound":1000.0,
"gene_reaction_rule":""
},
{
"id":"TMPKr",
"name":"thiamine monophosphate kinase",
"metabolites":{
"adp_c":1.0,
"atp_c":-1.0,
"thmmp_c":-1.0,
"thmpp_c":1.0
},
"lower_bound":0.0,
"upper_bound":1000.0,
"gene_reaction_rule":"CQW49_19500"
},
{
"id":"3HAD141",
"name":"3 hydroxyacyl  acyl carrier protein  dehydratase  n 14 1 ",
"metabolites":{
"3hcmrs7eACP_c":-1.0,
"h2o_c":1.0,
"t3c7mrseACP_c":1.0
},
"lower_bound":-1000.0,
"upper_bound":1000.0,
"gene_reaction_rule":"CQW49_00475"
},
{
"id":"EX_h2o2_e",
"name":"exchange flux   H2O2",
"metabolites":{
"h2o2_e":-1.0
},
"lower_bound":0.0,
"upper_bound":0.0,
"gene_reaction_rule":""
},
{
"id":"EX_asp_L_e",
"name":"exchange flux   L aspartate",
"metabolites":{
"asp_L_e":-1.0
},
"lower_bound":0.0,
"upper_bound":0.0,
"gene_reaction_rule":""
},
{
"id":"EX_DM_trnaleu",
"name":"exchange flux   tRNA Leu ",
"metabolites":{
"trnaleu_c":-1.0
},
"lower_bound":-1000.0,
"upper_bound":1000.0,
"gene_reaction_rule":""
},
{
"id":"DUTPDP",
"name":"deoxyuridine 5  triphosphate nucleotidohydrolase",
"metabolites":{
"dump_c":1.0,
"dutp_c":-1.0,
"h2o_c":-1.0,
"h_c":1.0,
"ppi_c":1.0
},
"lower_bound":0.0,
"upper_bound":1000.0,
"gene_reaction_rule":"CQW49_21240"
},
{
"id":"3PSMES",
"name":"5 enolpyruvylshikimate 3 phosphate synthetase",
"metabolites":{
"3psme_c":1.0,
"pep_c":-1.0,
"pi_c":1.0,
"skm3p_c":-1.0
},
"lower_bound":-1000.0,
"upper_bound":1000.0,
"gene_reaction_rule":"CQW49_09925"
},
{
"id":"FMETTRS",
"name":"10 formyltetrahydrofolate L methionyl tRNA fMet  N formyltransferase",
"metabolites":{
"10fthf_c":-1.0,
"fmettrna_c":1.0,
"h_c":1.0,
"mettrna_c":-1.0,
"thf_c":1.0
},
"lower_bound":-1000.0,
"upper_bound":1000.0,
"gene_reaction_rule":"CQW49_19135"
},
{
"id":"NAtex",
"name":"sodium transport via diffusion  extracellular to periplasm ",
"metabolites":{
"na1_e":-1.0,
"na1_p":1.0
},
"lower_bound":-1000.0,
"upper_bound":1000.0,
"gene_reaction_rule":""
},
{
"id":"MI3PP",
"name":"inositol monophosphatase",
"metabolites":{
"h2o_c":-1.0,
"inost_c":1.0,
"mi3p_D_c":-1.0,
"pi_c":1.0
},
"lower_bound":0.0,
"upper_bound":1000.0,
"gene_reaction_rule":"CQW49_01155"
},
{
"id":"2AGPEAT160acp",
"name":"2 acylglycerophosphoethanolamine acyltransferase  n 16 0 ",
"metabolites":{
"2agpe160_c":-1.0,
"ACP_c":1.0,
"palmACP_c":-1.0,
"pe160_c":1.0
},
"lower_bound":0.0,
"upper_bound":1000.0,
"gene_reaction_rule":"CQW49_12415"
},
{
"id":"OCOAT1r",
"name":"succinyl CoA 3 oxo acid CoA transferase",
"metabolites":{
"aacoa_c":1.0,
"acac_c":-1.0,
"succ_c":1.0,
"succoa_c":-1.0
},
"lower_bound":-1000.0,
"upper_bound":1000.0,
"gene_reaction_rule":"CQW49_18630"
},
{
"id":"ADCMS2",
"name":"2 amino 2 deoxyisochorismate synthase",
"metabolites":{
"2ichor_c":1.0,
"chor_c":-1.0,
"gln_L_c":-1.0,
"glu_L_c":1.0
},
"lower_bound":0.0,
"upper_bound":1000.0,
"gene_reaction_rule":""
},
{
"id":"PSD181",
"name":"phosphatidylserine decarboxylase  n 18 1 ",
"metabolites":{
"co2_c":1.0,
"h_c":-1.0,
"pe181_c":1.0,
"ps181_c":-1.0
},
"lower_bound":0.0,
"upper_bound":1000.0,
"gene_reaction_rule":"CQW49_03325"
},
{
"id":"PSD180",
"name":"phosphatidylserine decarboxylase  n 18 0 ",
"metabolites":{
"co2_c":1.0,
"h_c":-1.0,
"pe180_c":1.0,
"ps180_c":-1.0
},
"lower_bound":0.0,
"upper_bound":1000.0,
"gene_reaction_rule":"CQW49_03325"
},
{
"id":"3OAR60",
"name":"3 oxoacyl  acyl carrier protein  reductase  n 6 0 ",
"metabolites":{
"3hhexACP_c":1.0,
"3ohexACP_c":-1.0,
"h_c":-1.0,
"nadp_c":1.0,
"nadph_c":-1.0
},
"lower_bound":-1000.0,
"upper_bound":1000.0,
"gene_reaction_rule":"CQW49_16140 or CQW49_17680"
},
{
"id":"ADOCBIK",
"name":"cobinamide kinase",
"metabolites":{
"adocbi_c":-1.0,
"adocbip_c":1.0,
"adp_c":1.0,
"atp_c":-1.0,
"h_c":1.0
},
"lower_bound":-1000.0,
"upper_bound":1000.0,
"gene_reaction_rule":"CQW49_02455"
},
{
"id":"PERD",
"name":"erythronate 4 phosphate dehydrogenase",
"metabolites":{
"4per_c":-1.0,
"h_c":1.0,
"nad_c":-1.0,
"nadh_c":1.0,
"ohpb_c":1.0
},
"lower_bound":-1000.0,
"upper_bound":1000.0,
"gene_reaction_rule":""
},
{
"id":"H2MB4P",
"name":"1 hydroxy 2 methyl 2  E  butenyl 4 diphosphate synthase",
"metabolites":{
"2mecdp_c":-1.0,
"fdxox_c":2.0,
"fdxrd_c":-2.0,
"h2mb4p_c":1.0,
"h2o_c":1.0,
"h_c":-1.0
},
"lower_bound":0.0,
"upper_bound":1000.0,
"gene_reaction_rule":"CQW49_12305"
},
{
"id":"UDPACGAM",
"name":"UDP N acetylglucosamine  N acetylmuramyl  pentapeptide  pyrophosphoryl undecaprenol N acetylglucosamine transferase 1",
"metabolites":{
"acetmurpentpeptdpdcp_c":-1.0,
"acgluacetmurpentpeptdpdcp_c":1.0,
"uacgam_c":-1.0,
"udp_c":1.0
},
"lower_bound":0.0,
"upper_bound":1000.0,
"gene_reaction_rule":""
},
{
"id":"HACOADH121",
"name":"3 hydroxyacyl CoA dehydrogenase  n 12 1 ",
"metabolites":{
"3hcdd5ecoa_c":-1.0,
"3ocdd5ecoa_c":1.0,
"h_c":1.0,
"nad_c":-1.0,
"nadh_c":1.0
},
"lower_bound":-1000.0,
"upper_bound":1000.0,
"gene_reaction_rule":"CQW49_15495 and CQW49_15500"
},
{
"id":"E4PD",
"name":"erythrose 4 phosphate dehydrogenase",
"metabolites":{
"4per_c":1.0,
"e4p_c":-1.0,
"h2o_c":-1.0,
"h_c":2.0,
"nad_c":-1.0,
"nadh_c":1.0
},
"lower_bound":-1000.0,
"upper_bound":1000.0,
"gene_reaction_rule":""
},
{
"id":"CLtex",
"name":"chloride transport via diffusion  extracellular to periplasm ",
"metabolites":{
"cl_e":-1.0,
"cl_p":1.0
},
"lower_bound":-1000.0,
"upper_bound":1000.0,
"gene_reaction_rule":""
},
{
"id":"KDOCT",
"name":"3 deoxy D manno octulosonate cytidylyltransferase",
"metabolites":{
"cmpkdo_c":1.0,
"ctp_c":-1.0,
"kdo_c":-1.0,
"ppi_c":1.0
},
"lower_bound":-1000.0,
"upper_bound":1000.0,
"gene_reaction_rule":"CQW49_04775"
},
{
"id":"3OAR160",
"name":"3 oxoacyl  acyl carrier protein  reductase  n 16 0 ",
"metabolites":{
"3hpalmACP_c":1.0,
"3opalmACP_c":-1.0,
"h_c":-1.0,
"nadp_c":1.0,
"nadph_c":-1.0
},
"lower_bound":-1000.0,
"upper_bound":1000.0,
"gene_reaction_rule":"CQW49_16140 or CQW49_17680"
},
{
"id":"ADSL1r",
"name":"adenylosuccinate lyase",
"metabolites":{
"amp_c":1.0,
"dcamp_c":-1.0,
"fum_c":1.0
},
"lower_bound":-1000.0,
"upper_bound":1000.0,
"gene_reaction_rule":"CQW49_16800"
},
{
"id":"3OAR161",
"name":"3 oxoacyl  acyl carrier protein  reductase  n 16 1 ",
"metabolites":{
"3hcpalm9eACP_c":1.0,
"3ocpalm9eACP_c":-1.0,
"h_c":-1.0,
"nadp_c":1.0,
"nadph_c":-1.0
},
"lower_bound":-1000.0,
"upper_bound":1000.0,
"gene_reaction_rule":"CQW49_16140 or CQW49_17680"
},
{
"id":"PHYNS2",
"name":"phytoene synthase 2",
"metabolites":{
"phyn_c":1.0,
"ppi_c":1.0,
"prephyn_c":-1.0
},
"lower_bound":0.0,
"upper_bound":1000.0,
"gene_reaction_rule":"CQW49_11740 or CQW49_03025"
},
{
"id":"PGI",
"name":"phosphoglucose isomerase",
"metabolites":{
"f6p_c":-1.0,
"g6p_c":1.0
},
"lower_bound":-1000.0,
"upper_bound":1000.0,
"gene_reaction_rule":"CQW49_09940"
},
{
"id":"HFACOAE60",
"name":"acyl CoA thioesterase II  n h6 0 ",
"metabolites":{
"R_3hhc_c":1.0,
"R_3hhcoa_c":-1.0,
"coa_c":1.0,
"h2o_c":-1.0,
"h_c":1.0
},
"lower_bound":0.0,
"upper_bound":1000.0,
"gene_reaction_rule":"CQW49_00725 or CQW49_04870 or CQW49_01990"
},
{
"id":"PGK",
"name":"phosphoglycerate kinase",
"metabolites":{
"13dpg_c":1.0,
"3pg_c":-1.0,
"adp_c":1.0,
"atp_c":-1.0
},
"lower_bound":-1000,
"upper_bound":1000,
"gene_reaction_rule":"CQW49_11875"
},
{
"id":"GF6PTAr",
"name":"L glutamine D fructose 6 phosphate aminotransferase",
"metabolites":{
"f6p_c":-1.0,
"gam6p_c":1.0,
"gln_L_c":-1.0,
"glu_L_c":1.0
},
"lower_bound":0.0,
"upper_bound":1000.0,
"gene_reaction_rule":"CQW49_17215 or CQW49_06600"
},
{
"id":"UAMAGS",
"name":"UDP N acetylmuramoylalanine  D glutamate ligase",
"metabolites":{
"adp_c":1.0,
"atp_c":-1.0,
"glu_D_c":-1.0,
"h_c":1.0,
"pi_c":1.0,
"uama_c":-1.0,
"uamag_c":1.0
},
"lower_bound":0.0,
"upper_bound":1000.0,
"gene_reaction_rule":"CQW49_11220"
},
{
"id":"PGM",
"name":"phosphoglyceromutase",
"metabolites":{
"2pg_c":-1.0,
"3pg_c":1.0
},
"lower_bound":-1000.0,
"upper_bound":1000.0,
"gene_reaction_rule":"CQW49_16905"
},
{
"id":"MMPTC",
"name":"methenyltetrahydrometanopterin cyclohydrolase",
"metabolites":{
"5fh4mpt_c":1.0,
"h2o_c":-1.0,
"h_c":1.0,
"meh4mpt_c":-1.0
},
"lower_bound":-1000.0,
"upper_bound":1000.0,
"gene_reaction_rule":"CQW49_13495"
},
{
"id":"MG2tex",
"name":"magnesium transport via diffusion  extracellular to periplasm ",
"metabolites":{
"mg2_e":-1.0,
"mg2_p":1.0
},
"lower_bound":-1000.0,
"upper_bound":1000.0,
"gene_reaction_rule":""
},
{
"id":"MPTAT",
"name":"molybdopterin adenylyltransferase",
"metabolites":{
"atp_c":-1.0,
"h_c":-1.0,
"mpt_c":-1.0,
"mptamp_c":1.0,
"ppi_c":1.0
},
"lower_bound":0.0,
"upper_bound":1000.0,
"gene_reaction_rule":""
},
{
"id":"FUMtex",
"name":"fumarate transport via diffusion  extracellular to periplasm ",
"metabolites":{
"fum_e":-1.0,
"fum_p":1.0
},
"lower_bound":-1000.0,
"upper_bound":1000.0,
"gene_reaction_rule":""
},
{
"id":"EX_cl_e",
"name":"exchange flux   chloride",
"metabolites":{
"cl_e":-1.0
},
"lower_bound":-1000.0,
"upper_bound":1000.0,
"gene_reaction_rule":""
},
{
"id":"LPLIP1AGPC160",
"name":"lysophospholipase C1  n 16 0 ",
"metabolites":{
"1agpc160_c":-1.0,
"g3pc_c":1.0,
"h2o_c":-1.0,
"h_c":1.0,
"hdca_c":1.0
},
"lower_bound":0.0,
"upper_bound":1000.0,
"gene_reaction_rule":"CQW49_20340"
},
{
"id":"PPBNGS",
"name":"porphobilinogen synthase",
"metabolites":{
"5aop_c":-2.0,
"h2o_c":2.0,
"h_c":1.0,
"ppbng_c":1.0
},
"lower_bound":-1000.0,
"upper_bound":1000.0,
"gene_reaction_rule":"CQW49_01135"
},
{
"id":"PAPR",
"name":"phosphoadenosine phosphosulfate reductase",
"metabolites":{
"pap_c":1.0,
"paps_c":-1.0,
"so3_c":1.0,
"trdox_c":1.0,
"trdrd_c":-1.0
},
"lower_bound":-1000.0,
"upper_bound":1000.0,
"gene_reaction_rule":"CQW49_00345"
},
{
"id":"PYRt2rpp",
"name":"pyruvate symport  periplasm to cytoplasm ",
"metabolites":{
"h_c":1.0,
"h_p":-1.0,
"pyr_c":1.0,
"pyr_p":-1.0
},
"lower_bound":0.0,
"upper_bound":1000.0,
"gene_reaction_rule":""
},
{
"id":"PSP_D",
"name":"phosphoserine phosphatase  D ",
"metabolites":{
"h2o_c":-1.0,
"pi_c":1.0,
"pser_D_c":-1.0,
"ser_D_c":1.0
},
"lower_bound":0.0,
"upper_bound":1000.0,
"gene_reaction_rule":"CQW49_18580"
},
{
"id":"MALCOATE",
"name":"malyl CoA thioesterase",
"metabolites":{
"coa_c":1.0,
"h2o_c":-1.0,
"h_c":1.0,
"malScoa_c":-1.0,
"mal_L_c":1.0
},
"lower_bound":0.0,
"upper_bound":1000.0,
"gene_reaction_rule":"CQW49_12840"
},
{
"id":"OCMPH2",
"name":"2 octaprenyl 6 methoxyphenol hydroxylase",
"metabolites":{
"2ombzl_c":1.0,
"2omph_c":-1.0,
"h2o_c":1.0,
"h_c":-2.0,
"o2_c":-1.0
},
"lower_bound":0.0,
"upper_bound":1000.0,
"gene_reaction_rule":"CQW49_20445"
},
{
"id":"PIt2rpp",
"name":"PiT phosphate transporter",
"metabolites":{
"h_c":1.0,
"h_p":-1.0,
"pi_c":1.0,
"pi_p":-1.0
},
"lower_bound":0.0,
"upper_bound":1000.0,
"gene_reaction_rule":"CQW49_10890"
},
{
"id":"PSP_L",
"name":"phosphoserine phosphatase",
"metabolites":{
"h2o_c":-1.0,
"pi_c":1.0,
"pser_L_c":-1.0,
"ser_L_c":1.0
},
"lower_bound":0.0,
"upper_bound":1000.0,
"gene_reaction_rule":"CQW49_18580"
},
{
"id":"SPMS",
"name":"spermidine synthase",
"metabolites":{
"5mta_c":1.0,
"ametam_c":-1.0,
"h_c":1.0,
"ptrc_c":-1.0,
"spmd_c":1.0
},
"lower_bound":-1000.0,
"upper_bound":1000.0,
"gene_reaction_rule":"CQW49_11805"
},
{
"id":"FACOAE180",
"name":"acyl CoA thioesterase II  n 18 0 ",
"metabolites":{
"coa_c":1.0,
"h2o_c":-1.0,
"h_c":1.0,
"ocdca_c":1.0,
"stcoa_c":-1.0
},
"lower_bound":0.0,
"upper_bound":1000.0,
"gene_reaction_rule":"CQW49_00725 or CQW49_04870 or CQW49_01990"
},
{
"id":"EX_pi_e",
"name":"exchange flux   phosphate",
"metabolites":{
"pi_e":-1.0
},
"lower_bound":-1000.0,
"upper_bound":1000.0,
"gene_reaction_rule":""
},
{
"id":"UGMDDS",
"name":"UDP N acetylmuramoylalanyl D glutamyl 2 6 diaminopimelate D alanyl D alanine ligase",
"metabolites":{
"adp_c":1.0,
"alaala_c":-1.0,
"atp_c":-1.0,
"h_c":1.0,
"pi_c":1.0,
"ugmd_c":-1.0,
"ugmda_c":1.0
},
"lower_bound":0.0,
"upper_bound":1000.0,
"gene_reaction_rule":"CQW49_11210"
},
{
"id":"OCBT",
"name":"ornithine carbamoyltransferase",
"metabolites":{
"cbp_c":-1.0,
"citr_L_c":1.0,
"h_c":1.0,
"orn_c":-1.0,
"pi_c":1.0
},
"lower_bound":-1000.0,
"upper_bound":1000.0,
"gene_reaction_rule":"CQW49_13055"
},
{
"id":"MNtex",
"name":"manganese transport via diffusion  extracellular to periplasm ",
"metabolites":{
"mn2_e":-1.0,
"mn2_p":1.0
},
"lower_bound":-1000.0,
"upper_bound":1000.0,
"gene_reaction_rule":""
},
{
"id":"HEMEOS",
"name":"heme O synthase",
"metabolites":{
"frdp_c":-1.0,
"h2o_c":-1.0,
"hemeO_c":1.0,
"pheme_c":-1.0,
"ppi_c":1.0
},
"lower_bound":-1000.0,
"upper_bound":1000.0,
"gene_reaction_rule":"CQW49_10035"
},
{
"id":"BDH",
"name":"D beta hydroxybutyrate dehydrogenase",
"metabolites":{
"acac_c":1.0,
"bhb_c":-1.0,
"h_c":1.0,
"nad_c":-1.0,
"nadh_c":1.0
},
"lower_bound":-1000.0,
"upper_bound":1000.0,
"gene_reaction_rule":"CQW49_03370"
},
{
"id":"G5SD",
"name":"glutamate 5 semialdehyde dehydrogenase",
"metabolites":{
"glu5p_c":-1.0,
"glu5sa_c":1.0,
"h_c":-1.0,
"nadp_c":1.0,
"nadph_c":-1.0,
"pi_c":1.0
},
"lower_bound":-1000.0,
"upper_bound":1000.0,
"gene_reaction_rule":"(CQW49_02220 and CQW49_15675) or CQW49_15675"
},
{
"id":"AGPR",
"name":"N acetylglutamylphosphate reductase",
"metabolites":{
"acg5p_c":-1.0,
"acg5sa_c":1.0,
"h_c":-1.0,
"nadp_c":1.0,
"nadph_c":-1.0,
"pi_c":1.0
},
"lower_bound":-1000.0,
"upper_bound":1000.0,
"gene_reaction_rule":"CQW49_20035"
},
{
"id":"3OAR140",
"name":"3 oxoacyl  acyl carrier protein  reductase  n 14 0 ",
"metabolites":{
"3hmrsACP_c":1.0,
"3omrsACP_c":-1.0,
"h_c":-1.0,
"nadp_c":1.0,
"nadph_c":-1.0
},
"lower_bound":-1000.0,
"upper_bound":1000.0,
"gene_reaction_rule":"CQW49_16140 or CQW49_17680"
},
{
"id":"3OAR141",
"name":"3 oxoacyl  acyl carrier protein  reductase  n 14 1 ",
"metabolites":{
"3hcmrs7eACP_c":1.0,
"3ocmrs7eACP_c":-1.0,
"h_c":-1.0,
"nadp_c":1.0,
"nadph_c":-1.0
},
"lower_bound":-1000.0,
"upper_bound":1000.0,
"gene_reaction_rule":"CQW49_16140 or CQW49_17680"
},
{
"id":"EX_ribona_e",
"name":"exchange flux   D ribonate",
"metabolites":{
"ribona_e":-1.0
},
"lower_bound":0.0,
"upper_bound":0.0,
"gene_reaction_rule":""
},
{
"id":"OHPHM",
"name":"2 octaprenyl 6 hydroxyphenol methylase",
"metabolites":{
"2ohph_c":-1.0,
"2omph_c":1.0,
"ahcys_c":1.0,
"amet_c":-1.0,
"h_c":1.0
},
"lower_bound":0.0,
"upper_bound":1000.0,
"gene_reaction_rule":"CQW49_02235"
},
{
"id":"GALCDARABtex",
"name":"3 O b D galactopyranosyl D arabinose transport via diffusion  extracellular to periplasm ",
"metabolites":{
"galcDarab_e":-1.0,
"galcDarab_p":1.0
},
"lower_bound":-1000.0,
"upper_bound":1000.0,
"gene_reaction_rule":""
},
{
"id":"O2tex",
"name":"O2 transport via diffusion  extracellular to periplasm ",
"metabolites":{
"o2_e":-1.0,
"o2_p":1.0
},
"lower_bound":-1000.0,
"upper_bound":1000.0,
"gene_reaction_rule":""
},
{
"id":"ARABAtex",
"name":"L arabinonate transport via diffusion  extracellular to periplasm ",
"metabolites":{
"araba_e":-1.0,
"araba_p":1.0
},
"lower_bound":-1000.0,
"upper_bound":1000.0,
"gene_reaction_rule":""
},
{
"id":"MAN1PT",
"name":"mannose 1 phosphate guanylyltransferase",
"metabolites":{
"gdpmann_c":1.0,
"gtp_c":-1.0,
"h_c":-1.0,
"man1p_c":-1.0,
"ppi_c":1.0
},
"lower_bound":-1000.0,
"upper_bound":1000.0,
"gene_reaction_rule":"CQW49_21100"
},
{
"id":"ADSL2r",
"name":"5  phosphoribosyl 4  N succinocarboxamide  5 aminoimidazole lyase",
"metabolites":{
"25aics_c":-1.0,
"aicar_c":1.0,
"fum_c":1.0
},
"lower_bound":-1000.0,
"upper_bound":1000.0,
"gene_reaction_rule":"CQW49_16800"
},
{
"id":"TALA",
"name":"transaldolase",
"metabolites":{
"e4p_c":1.0,
"f6p_c":1.0,
"g3p_c":-1.0,
"s7p_c":-1.0
},
"lower_bound":-1000.0,
"upper_bound":1000.0,
"gene_reaction_rule":"META1_1862 or META1_4950"
},
{
"id":"AGPAT161",
"name":"lysophosphatidic acid acyltransferase  n 16 1 ",
"metabolites":{
"1hdec9eg3p_c":-1.0,
"ACP_c":1.0,
"hdeACP_c":-1.0,
"pa161_c":1.0
},
"lower_bound":0.0,
"upper_bound":1000.0,
"gene_reaction_rule":"CQW49_01980 or CQW49_09950"
},
{
"id":"3HAD60",
"name":"3 hydroxyacyl  acyl carrier protein  dehydratase  n 6 0 ",
"metabolites":{
"3hhexACP_c":-1.0,
"h2o_c":1.0,
"thex2eACP_c":1.0
},
"lower_bound":-1000.0,
"upper_bound":1000.0,
"gene_reaction_rule":"CQW49_00475"
},
{
"id":"PGCDr",
"name":"D 3 phosphoglycerate dehydrogenase",
"metabolites":{
"3pg_c":-1.0,
"3php_c":1.0,
"h_c":1.0,
"nad_c":-1.0,
"nadh_c":1.0
},
"lower_bound":-1000.0,
"upper_bound":1000.0,
"gene_reaction_rule":"CQW49_10845"
},
{
"id":"AGPAT160",
"name":"lysophosphatidic acid acyltransferase  n 16 0 ",
"metabolites":{
"1hdecg3p_c":-1.0,
"ACP_c":1.0,
"pa160_c":1.0,
"palmACP_c":-1.0
},
"lower_bound":0.0,
"upper_bound":1000.0,
"gene_reaction_rule":"CQW49_01980 or CQW49_09950"
},
{
"id":"GTHPp",
"name":"glutathione peroxidase  periplasmic ",
"metabolites":{
"gthox_c":1.0,
"gthrd_c":-2.0,
"h2o2_p":-1.0,
"h2o_p":2.0
},
"lower_bound":0.0,
"upper_bound":1000.0,
"gene_reaction_rule":"CQW49_06010 or CQW49_06015"
},
{
"id":"FACOAE160",
"name":"acyl CoA thioesterase II  n 16 0 ",
"metabolites":{
"coa_c":1.0,
"h2o_c":-1.0,
"h_c":1.0,
"hdca_c":1.0,
"pmtcoa_c":-1.0
},
"lower_bound":0.0,
"upper_bound":1000.0,
"gene_reaction_rule":"CQW49_00725 or CQW49_04870 or CQW49_01990"
},
{
"id":"PDH",
"name":"pyruvate dehydrogenase",
"metabolites":{
"accoab_c":1,
"co2_c":1,
"coa_c":-1,
"nad_c":-1,
"nadh_c":1,
"pyr_c":-1
},
"lower_bound":0,
"upper_bound":1000,
"gene_reaction_rule":"CQW49_01940 and CQW49_01945 and CQW49_01950 and CQW49_06860 and CQW49_06730 and CQW49_06735"
},
{
"id":"3OAR120",
"name":"3 oxoacyl  acyl carrier protein  reductase  n 12 0 ",
"metabolites":{
"3hddecACP_c":1.0,
"3oddecACP_c":-1.0,
"h_c":-1.0,
"nadp_c":1.0,
"nadph_c":-1.0
},
"lower_bound":-1000.0,
"upper_bound":1000.0,
"gene_reaction_rule":"CQW49_16140 or CQW49_17680"
},
{
"id":"ILETA",
"name":"amino acid transferase  isoleucine ",
"metabolites":{
"3mop_c":-1.0,
"akg_c":1.0,
"glu_L_c":-1.0,
"ile_L_c":1.0
},
"lower_bound":-1000.0,
"upper_bound":1000.0,
"gene_reaction_rule":"CQW49_02780"
},
{
"id":"3OAR121",
"name":"3 oxoacyl  acyl carrier protein  reductase  n 12 1 ",
"metabolites":{
"3hcddec5eACP_c":1.0,
"3ocddec5eACP_c":-1.0,
"h_c":-1.0,
"nadp_c":1.0,
"nadph_c":-1.0
},
"lower_bound":-1000.0,
"upper_bound":1000.0,
"gene_reaction_rule":"CQW49_16140 or CQW49_17680"
},
{
"id":"MTAP",
"name":"5  methylthioadenosine phosphorylase",
"metabolites":{
"5mdr1p_c":1.0,
"5mta_c":-1.0,
"ade_c":1.0,
"pi_c":-1.0
},
"lower_bound":-1000.0,
"upper_bound":1000.0,
"gene_reaction_rule":"CQW49_00280"
},
{
"id":"EX_k_e",
"name":"exchange flux   potassium",
"metabolites":{
"k_e":-1.0
},
"lower_bound":-1000.0,
"upper_bound":1000.0,
"gene_reaction_rule":""
},
{
"id":"H2Otex",
"name":"H2O transport via diffusion  extracellular to periplasm ",
"metabolites":{
"h2o_e":-1.0,
"h2o_p":1.0
},
"lower_bound":-1000.0,
"upper_bound":1000.0,
"gene_reaction_rule":""
},
{
"id":"DAPE",
"name":"diaminopimelate epimerase",
"metabolites":{
"26dap_LL_c":-1.0,
"26dap_M_c":1.0
},
"lower_bound":-1000.0,
"upper_bound":1000.0,
"gene_reaction_rule":"CQW49_00230"
},
{
"id":"ASPK",
"name":"aspartokinase",
"metabolites":{
"4pasp_c":1.0,
"adp_c":1.0,
"asp_L_c":-1.0,
"atp_c":-1.0
},
"lower_bound":0,
"upper_bound":1000,
"gene_reaction_rule":"CQW49_02240"
},
{
"id":"EX_DM_h2mpt",
"name":"exchange flux    7 8 dihydromethanopterin",
"metabolites":{
"h2mpt_c":-1.0
},
"lower_bound":-1000.0,
"upper_bound":1000.0,
"gene_reaction_rule":""
},
{
"id":"NO3tex",
"name":"nitrate transport via diffusion  extracellular to periplasm ",
"metabolites":{
"no3_e":-1.0,
"no3_p":1.0
},
"lower_bound":-1000.0,
"upper_bound":1000.0,
"gene_reaction_rule":""
},
{
"id":"EX_xyl_D_e",
"name":"exchange flux   D xylose",
"metabolites":{
"xyl_D_e":-1.0
},
"lower_bound":0.0,
"upper_bound":0.0,
"gene_reaction_rule":""
},
{
"id":"HMPK1",
"name":"hydroxymethylpyrimidine kinase",
"metabolites":{
"4ahmmp_c":-1.0,
"4ampm_c":1.0,
"adp_c":1.0,
"atp_c":-1.0,
"h_c":1.0
},
"lower_bound":-1000.0,
"upper_bound":1000.0,
"gene_reaction_rule":"CQW49_13110"
},
{
"id":"Htex",
"name":"H  transport via diffusion  extracellular to periplasm ",
"metabolites":{
"h_e":-1.0,
"h_p":1.0
},
"lower_bound":0,
"upper_bound":1000,
"gene_reaction_rule":""
},
{
"id":"PDX5PO",
"name":"pyridoxine 5  phosphate oxidase",
"metabolites":{
"h2o2_c":1.0,
"o2_c":-1.0,
"pdx5p_c":-1.0,
"pydx5p_c":1.0
},
"lower_bound":-1000.0,
"upper_bound":1000.0,
"gene_reaction_rule":"CQW49_12905 or CQW49_11530"
},
{
"id":"UPP3MT2",
"name":"uroporphyrin III C methyltransferase 2",
"metabolites":{
"ahcys_c":1.0,
"amet_c":-1.0,
"dscl_c":1.0,
"pre1_c":-1.0
},
"lower_bound":0.0,
"upper_bound":1000.0,
"gene_reaction_rule":"CQW49_21195"
},
{
"id":"FORtex",
"name":"formate transport via diffusion  extracellular to periplasm ",
"metabolites":{
"for_e":-1.0,
"for_p":1.0
},
"lower_bound":-1000.0,
"upper_bound":1000.0,
"gene_reaction_rule":""
},
{
"id":"GTHOr",
"name":"glutathione reductase",
"metabolites":{
"gthox_c":-1.0,
"gthrd_c":2.0,
"h_c":-1.0,
"nadp_c":1.0,
"nadph_c":-1.0
},
"lower_bound":0.0,
"upper_bound":1000.0,
"gene_reaction_rule":"CQW49_14250"
},
{
"id":"ACS2",
"name":"propionyl CoA synthetase",
"metabolites":{
"amp_c":1.0,
"atp_c":-1.0,
"coa_c":-1.0,
"ppa_c":-1.0,
"ppcoa_c":1.0,
"ppi_c":1.0
},
"lower_bound":0.0,
"upper_bound":1000.0,
"gene_reaction_rule":"CQW49_13835"
},
{
"id":"AGPAT180",
"name":"lysophosphatidic acid acyltransferase  n 18 0 ",
"metabolites":{
"1odecg3p_c":-1.0,
"ACP_c":1.0,
"ocdcaACP_c":-1.0,
"pa180_c":1.0
},
"lower_bound":0.0,
"upper_bound":1000.0,
"gene_reaction_rule":"CQW49_01980 or CQW49_09950"
},
{
"id":"G5SADr",
"name":"L glutamate gamma semialdehyde  cyclase dehydratase ",
"metabolites":{
"1pyr5c_c":1.0,
"glu5sa_c":-1.0,
"h2o_c":1.0,
"h_c":1.0
},
"lower_bound":-1000.0,
"upper_bound":1000.0,
"gene_reaction_rule":"SP0001"
},
{
"id":"AGPAT181",
"name":"lysophosphatidic acid acyltransferase  n 18 1 ",
"metabolites":{
"1odec11eg3p_c":-1.0,
"ACP_c":1.0,
"octeACP_c":-1.0,
"pa181_c":1.0
},
"lower_bound":0.0,
"upper_bound":1000.0,
"gene_reaction_rule":"CQW49_01980 or CQW49_09950"
},
{
"id":"EX_etoh_e",
"name":"exchange flux   ethanol",
"metabolites":{
"etoh_e":-1.0
},
"lower_bound":0.0,
"upper_bound":0.0,
"gene_reaction_rule":""
},
{
"id":"UAPGR",
"name":"UDP N acetylenolpyruvoylglucosamine reductase",
"metabolites":{
"h_c":-1.0,
"nadp_c":1.0,
"nadph_c":-1.0,
"uaccg_c":-1.0,
"uamr_c":1.0
},
"lower_bound":0.0,
"upper_bound":1000.0,
"gene_reaction_rule":"CQW49_11240"
},
{
"id":"NDPK8",
"name":"dADP kinase",
"metabolites":{
"adp_c":1.0,
"atp_c":-1.0,
"dadp_c":-1.0,
"datp_c":1.0
},
"lower_bound":0.0,
"upper_bound":1000.0,
"gene_reaction_rule":"META1_1990"
},
{
"id":"NDPK7",
"name":"dCDP kinase",
"metabolites":{
"adp_c":1.0,
"atp_c":-1.0,
"dcdp_c":-1.0,
"dctp_c":1.0
},
"lower_bound":0.0,
"upper_bound":1000.0,
"gene_reaction_rule":"META1_1990"
},
{
"id":"ATPS4rpp",
"name":"ATP synthase",
"metabolites":{
"adp_c":-1.0,
"atp_c":1.0,
"h2o_c":1.0,
"h_c":3.0,
"h_p":-4.0,
"pi_c":-1.0
},
"lower_bound":0.0,
"upper_bound":1000.0,
"gene_reaction_rule":"CQW49_19220 and CQW49_00300 and CQW49_19240 and CQW49_19235 and CQW49_00305 and CQW49_19230 and CQW49_19225 and CQW49_00310 and CQW49_00290 and CQW49_00295 and CQW49_00515 and CQW49_00550"
},
{
"id":"3HAD80",
"name":"3 hydroxyacyl  acyl carrier protein  dehydratase  n 8 0 ",
"metabolites":{
"3hoctACP_c":-1.0,
"h2o_c":1.0,
"toct2eACP_c":1.0
},
"lower_bound":-1000.0,
"upper_bound":1000.0,
"gene_reaction_rule":"CQW49_00475"
},
{
"id":"NDPK5",
"name":"dGDP kinase",
"metabolites":{
"adp_c":1.0,
"atp_c":-1.0,
"dgdp_c":-1.0,
"dgtp_c":1.0
},
"lower_bound":0.0,
"upper_bound":1000.0,
"gene_reaction_rule":"META1_1990"
},
{
"id":"NDPK4",
"name":"dTDP kinase",
"metabolites":{
"adp_c":1.0,
"atp_c":-1.0,
"dtdp_c":-1.0,
"dttp_c":1.0
},
"lower_bound":0.0,
"upper_bound":1000.0,
"gene_reaction_rule":"META1_1990"
},
{
"id":"NDPK3",
"name":"CDP kinase",
"metabolites":{
"adp_c":1.0,
"atp_c":-1.0,
"cdp_c":-1.0,
"ctp_c":1.0
},
"lower_bound":0.0,
"upper_bound":1000.0,
"gene_reaction_rule":"META1_1990"
},
{
"id":"FACOAE140",
"name":"acyl CoA thioesterase II  n 14 0 ",
"metabolites":{
"coa_c":1.0,
"h2o_c":-1.0,
"h_c":1.0,
"tdcoa_c":-1.0,
"ttdca_c":1.0
},
"lower_bound":0.0,
"upper_bound":1000.0,
"gene_reaction_rule":"CQW49_00725 or CQW49_04870 or CQW49_01990"
},
{
"id":"NDPK2",
"name":"UDP kinase",
"metabolites":{
"adp_c":1.0,
"atp_c":-1.0,
"udp_c":-1.0,
"utp_c":1.0
},
"lower_bound":0.0,
"upper_bound":1000.0,
"gene_reaction_rule":"META1_1990"
},
{
"id":"NDPK1",
"name":"GDP kinase",
"metabolites":{
"adp_c":1.0,
"atp_c":-1.0,
"gdp_c":-1.0,
"gtp_c":1.0
},
"lower_bound":0.0,
"upper_bound":1000.0,
"gene_reaction_rule":"META1_1990"
},
{
"id":"CA2NAtpp",
"name":"sodium calcium exchanger",
"metabolites":{
"ca2_c":-1.0,
"ca2_e":1.0,
"na1_c":1.0,
"na1_p":-1.0
},
"lower_bound":0.0,
"upper_bound":1000.0,
"gene_reaction_rule":"META1_2668"
},
{
"id":"METACH",
"name":"O acetylhomoserine sulfhydrylase",
"metabolites":{
"ac_c":1.0,
"achms_c":-1.0,
"h2s_c":-1.0,
"h_c":1.0,
"hcys_L_c":1.0
},
"lower_bound":-1000.0,
"upper_bound":1000.0,
"gene_reaction_rule":"META1_2508 and META1_5055 and CQW49_03805 and META1_3362"
},
{
"id":"GGTT",
"name":"R geranylgeranyltranstransferase",
"metabolites":{
"ggdp_c":-1.0,
"ipdp_c":-1.0,
"pendp_c":1.0,
"ppi_c":1.0
},
"lower_bound":0.0,
"upper_bound":1000.0,
"gene_reaction_rule":"CQW49_18820"
},
{
"id":"ANPRT",
"name":"anthranilate phosphoribosyltransferase",
"metabolites":{
"anth_c":-1.0,
"ppi_c":1.0,
"pran_c":1.0,
"prpp_c":-1.0
},
"lower_bound":-1000.0,
"upper_bound":1000.0,
"gene_reaction_rule":"CQW49_20180"
},
{
"id":"AKGt2rpp",
"name":"a ketoglutarate MFS transporter",
"metabolites":{
"akg_c":1.0,
"akg_p":-1.0,
"h_c":1.0,
"h_p":-1.0
},
"lower_bound":0.0,
"upper_bound":1000.0,
"gene_reaction_rule":"CQW49_11045"
},
{
"id":"EX_12ppd_S_e",
"name":"exchange flux   1 2 propanediol",
"metabolites":{
"12ppd_S_e":-1.0
},
"lower_bound":0.0,
"upper_bound":0.0,
"gene_reaction_rule":""
},
{
"id":"HFACOAE80",
"name":"acyl CoA thioesterase II  n h8 0 ",
"metabolites":{
"R_3hocoa_c":-1.0,
"R_3hoct_c":1.0,
"coa_c":1.0,
"h2o_c":-1.0,
"h_c":1.0
},
"lower_bound":0.0,
"upper_bound":1000.0,
"gene_reaction_rule":"CQW49_00725 or CQW49_04870 or CQW49_01990"
},
{
"id":"3OAR100",
"name":"3 oxoacyl  acyl carrier protein  reductase  n 10 0 ",
"metabolites":{
"3hdecACP_c":1.0,
"3odecACP_c":-1.0,
"h_c":-1.0,
"nadp_c":1.0,
"nadph_c":-1.0
},
"lower_bound":-1000.0,
"upper_bound":1000.0,
"gene_reaction_rule":"CQW49_16140 or CQW49_17680"
},
{
"id":"MECDPS",
"name":"2C methyl D erythritol 2 4 cyclodiphosphate synthase",
"metabolites":{
"2mecdp_c":1.0,
"2p4c2me_c":-1.0,
"cmp_c":1.0
},
"lower_bound":-1000.0,
"upper_bound":1000.0,
"gene_reaction_rule":"CQW49_01675"
},
{
"id":"GLNS",
"name":"glutamine synthetase",
"metabolites":{
"adp_c":1.0,
"atp_c":-1.0,
"gln_L_c":1.0,
"glu_L_c":-1.0,
"h_c":1.0,
"nh4_c":-1.0,
"pi_c":1.0
},
"lower_bound":0.0,
"upper_bound":1000.0,
"gene_reaction_rule":"CQW49_20675 or CQW49_20665"
},
{
"id":"F6PPKL",
"name":"D fructose 6 phosphate phosphoketolase",
"metabolites":{
"actp_c":1.0,
"e4p_c":1.0,
"f6p_c":-1.0,
"h2o_c":1.0,
"pi_c":-1.0
},
"lower_bound":-1000.0,
"upper_bound":1000.0,
"gene_reaction_rule":"META1_3806 or META1_0387"
},
{
"id":"Zn2tex",
"name":"zinc transport via diffusion  extracellular to periplasm ",
"metabolites":{
"zn2_e":-1.0,
"zn2_p":1.0
},
"lower_bound":-1000.0,
"upper_bound":1000.0,
"gene_reaction_rule":""
},
{
"id":"MG2uabcpp",
"name":"magnesium ABC transporter",
"metabolites":{
"adp_c":1.0,
"atp_c":-1.0,
"h2o_c":-1.0,
"h_c":1.0,
"mg2_c":1.0,
"mg2_p":-1.0,
"pi_c":1.0
},
"lower_bound":0.0,
"upper_bound":1000.0,
"gene_reaction_rule":"CQW49_12745 or CQW49_17395"
},
{
"id":"ACOATA",
"name":"acetyl CoA ACP transacylase",
"metabolites":{
"ACP_c":-1.0,
"acACP_c":1.0,
"accoa_c":-1.0,
"coa_c":1.0
},
"lower_bound":-1000.0,
"upper_bound":1000.0,
"gene_reaction_rule":"CQW49_03730"
},
{
"id":"EX_fald_e",
"name":"exchange flux   formaldehyde",
"metabolites":{
"fald_e":-1.0
},
"lower_bound":0.0,
"upper_bound":0.0,
"gene_reaction_rule":""
},
{
"id":"EX_nh4_e",
"name":"exchange flux   nitrogen",
"metabolites":{
"nh4_e":-1.0
},
"lower_bound":0,
"upper_bound":0,
"gene_reaction_rule":""
},
{
"id":"MOHMT",
"name":"3 methyl 2 oxobutanoate hydroxymethyltransferase",
"metabolites":{
"2dhp_c":1.0,
"3mob_c":-1.0,
"h2o_c":-1.0,
"mlthf_c":-1.0,
"thf_c":1.0
},
"lower_bound":-1000.0,
"upper_bound":1000.0,
"gene_reaction_rule":"CQW49_13525"
},
{
"id":"CMBLD2",
"name":"dienelactone hydrolase  trans ",
"metabolites":{
"2mac_c":1.0,
"h2o_c":-1.0,
"h_c":1.0,
"tcmbo_c":-1.0
},
"lower_bound":0.0,
"upper_bound":1000.0,
"gene_reaction_rule":"CQW49_13755"
},
{
"id":"5DGLCNtex",
"name":"5 dehydro D gluconate transport via diffusion  extracellular to periplasm ",
"metabolites":{
"5dglcn_e":-1.0,
"5dglcn_p":1.0
},
"lower_bound":-1000.0,
"upper_bound":1000.0,
"gene_reaction_rule":""
},
{
"id":"AGDC_r",
"name":"N acetylglucosamine 6 phosphate deacetylase",
"metabolites":{
"ac_c":1.0,
"acgam6p_c":-1.0,
"gam6p_c":1.0,
"h2o_c":-1.0
},
"lower_bound":0.0,
"upper_bound":1000.0,
"gene_reaction_rule":"CQW49_17210"
},
{
"id":"HCO3E",
"name":"carbonic anhydrase",
"metabolites":{
"co2_c":-1.0,
"h2o_c":-1.0,
"h_c":1.0,
"hco3_c":1.0
},
"lower_bound":-1000.0,
"upper_bound":1000.0,
"gene_reaction_rule":"CQW49_10875 or CQW49_20715 or CQW49_12845 or CQW49_20215"
},
{
"id":"CMBLD4",
"name":"dienelactone hydrolase  cis ",
"metabolites":{
"2mac_c":1.0,
"c4cmbo_c":-1.0,
"h2o_c":-1.0,
"h_c":1.0
},
"lower_bound":0.0,
"upper_bound":1000.0,
"gene_reaction_rule":"CQW49_13755"
},
{
"id":"CMBLD3",
"name":"carboxymethylenebutenolidase",
"metabolites":{
"2chmac_c":1.0,
"c2ch4cmo_c":-1.0,
"h2o_c":-1.0,
"h_c":1.0
},
"lower_bound":0.0,
"upper_bound":1000.0,
"gene_reaction_rule":"CQW49_13755"
},
{
"id":"OXAFORtpp",
"name":"oxalate formate antiporter  periplasm to cytoplasm ",
"metabolites":{
"for_c":-1.0,
"for_p":1.0,
"oxa_c":1.0,
"oxa_p":-1.0
},
"lower_bound":0.0,
"upper_bound":1000.0,
"gene_reaction_rule":"CQW49_16745"
},
{
"id":"EX_na1_e",
"name":"exchange flux   Na ",
"metabolites":{
"na1_e":-1.0
},
"lower_bound":-1000.0,
"upper_bound":1000.0,
"gene_reaction_rule":""
},
{
"id":"EX_oxa_e",
"name":"exchange flux   oxalate",
"metabolites":{
"oxa_e":-1.0
},
"lower_bound":0.0,
"upper_bound":0.0,
"gene_reaction_rule":""
},
{
"id":"PHYNDH2",
"name":"phytoene dehydrogenase 2",
"metabolites":{
"h2o_c":2.0,
"o2_c":-1.0,
"oxEA_c":1.0,
"phyflun_c":-1.0,
"rdEA_c":-1.0,
"zcar_c":1.0
},
"lower_bound":0.0,
"upper_bound":1000.0,
"gene_reaction_rule":"META1_3219 or META1_3670"
},
{
"id":"QULNS",
"name":"quinolinate synthetase",
"metabolites":{
"dhap_c":-1.0,
"h2o_c":2.0,
"iasp_c":-1.0,
"pi_c":1.0,
"quln_c":1.0
},
"lower_bound":0.0,
"upper_bound":1000.0,
"gene_reaction_rule":"CQW49_10320"
},
{
"id":"GLUCYS",
"name":"gamma glutamylcysteine synthetase",
"metabolites":{
"adp_c":1.0,
"atp_c":-1.0,
"cys_L_c":-1.0,
"glu_L_c":-1.0,
"glucys_c":1.0,
"h_c":1.0,
"pi_c":1.0
},
"lower_bound":0,
"upper_bound":1000,
"gene_reaction_rule":"CQW49_17545"
},
{
"id":"EX_glc_e",
"name":"exchange flux   D glucose",
"metabolites":{
"glc_D_e":-1.0
},
"lower_bound":0.0,
"upper_bound":0.0,
"gene_reaction_rule":""
},
{
"id":"IGPDH",
"name":"imidazoleglycerol phosphate dehydratase",
"metabolites":{
"eig3p_c":-1.0,
"h2o_c":1.0,
"imacp_c":1.0
},
"lower_bound":0.0,
"upper_bound":1000.0,
"gene_reaction_rule":"CQW49_07600"
},
{
"id":"ICDHyr",
"name":"isocitrate dehydrogenase",
"metabolites":{
"akg_c":1.0,
"co2_c":1.0,
"icit_c":-1.0,
"nadp_c":-1.0,
"nadph_c":1.0
},
"lower_bound":0.0,
"upper_bound":1000.0,
"gene_reaction_rule":"CQW49_01450"
},
{
"id":"MACACI",
"name":"maleylacetoacetate isomerase",
"metabolites":{
"4fumacac_c":1.0,
"4mlacac_c":-1.0
},
"lower_bound":0.0,
"upper_bound":1000.0,
"gene_reaction_rule":"CQW49_05650"
},
{
"id":"FORMMFRHD",
"name":"formyl MFS hydrolysis",
"metabolites":{
"for_c":1.0,
"formmfr_b__c":-1.0,
"h2o_c":-1.0,
"mfr_b__c":1.0
},
"lower_bound":0.0,
"upper_bound":1000.0,
"gene_reaction_rule":"CQW49_03825 and CQW49_03830 and CQW49_03840"
},
{
"id":"R3HAD40",
"name":"3 hydroxyacyl  acyl carrier protein  dehydratase  n 4 0 ",
"metabolites":{
"R_3hbacp_c":-1.0,
"but2eACP_c":1.0,
"h2o_c":1.0
},
"lower_bound":-1000.0,
"upper_bound":1000.0,
"gene_reaction_rule":"CQW49_00475"
},
{
"id":"ENCOAI141",
"name":"enoyl CoA isomerase  n 14 0 ",
"metabolites":{
"ctd3ecoa_c":1.0,
"td2coa_c":-1.0
},
"lower_bound":-1000.0,
"upper_bound":1000.0,
"gene_reaction_rule":"CQW49_15495 and CQW49_15500"
},
{
"id":"ENCOAI142",
"name":"enoyl CoA isomerase  n 14 1 ",
"metabolites":{
"3ctd7ecoa_c":1.0,
"t2ctd7ecoa_c":-1.0
},
"lower_bound":-1000.0,
"upper_bound":1000.0,
"gene_reaction_rule":"CQW49_15495 and CQW49_15500"
},
{
"id":"ACGLCAM",
"name":"beta N acetyl glucosaminidase",
"metabolites":{
"GlcNacanhMurNac_c":-1.0,
"acgam_c":1.0,
"anhMurNAc_c":1.0,
"h2o_c":-1.0
},
"lower_bound":-1000.0,
"upper_bound":1000.0,
"gene_reaction_rule":"CQW49_06200"
},
{
"id":"ARGSSr",
"name":"argininosuccinate synthase",
"metabolites":{
"amp_c":1.0,
"argsuc_c":1.0,
"asp_L_c":-1.0,
"atp_c":-1.0,
"citr_L_c":-1.0,
"h_c":1.0,
"ppi_c":1.0
},
"lower_bound":0.0,
"upper_bound":1000.0,
"gene_reaction_rule":"CQW49_15625"
},
{
"id":"FACOAE60",
"name":"acyl CoA thioesterase II  n 6 0 ",
"metabolites":{
"coa_c":1.0,
"h2o_c":-1.0,
"h_c":1.0,
"hxa_c":1.0,
"hxcoa_c":-1.0
},
"lower_bound":0.0,
"upper_bound":1000.0,
"gene_reaction_rule":"CQW49_00725 or CQW49_04870 or CQW49_01990"
},
{
"id":"ACOAD161",
"name":"acyl CoA dehydrogenase  n 16 1 ",
"metabolites":{
"fad_c":-1.0,
"fadh2_c":1.0,
"hdcoa_c":-1.0,
"t3chd9ecoa_c":1.0
},
"lower_bound":-1000.0,
"upper_bound":1000.0,
"gene_reaction_rule":"CQW49_15490 or CQW49_03065 or CQW49_11850"
},
{
"id":"UMPK",
"name":"uridylate kinase",
"metabolites":{
"adp_c":1.0,
"atp_c":-1.0,
"udp_c":1.0,
"ump_c":-1.0
},
"lower_bound":0,
"upper_bound":1000,
"gene_reaction_rule":"CQW49_03815"
},
{
"id":"PRASCS",
"name":"phosphoribosylaminoimidazole succinocarboxamide synthetase",
"metabolites":{
"25aics_c":1.0,
"5aizc_c":-1.0,
"adp_c":1.0,
"asp_L_c":-1.0,
"atp_c":-1.0,
"h_c":1.0,
"pi_c":1.0
},
"lower_bound":0,
"upper_bound":1000,
"gene_reaction_rule":"CQW49_19180"
},
{
"id":"ASNS1",
"name":"asparagine synthase",
"metabolites":{
"amp_c":1.0,
"asn_L_c":1.0,
"asp_L_c":-1.0,
"atp_c":-1.0,
"gln_L_c":-1.0,
"glu_L_c":1.0,
"h2o_c":-1.0,
"h_c":1.0,
"ppi_c":1.0
},
"lower_bound":0.0,
"upper_bound":1000.0,
"gene_reaction_rule":"CQW49_19895"
},
{
"id":"SDPTA",
"name":"N succinyldiaminopimelate aminotransferase",
"metabolites":{
"akg_c":1.0,
"glu_L_c":-1.0,
"sl26da_c":1.0,
"sl2a6o_c":-1.0
},
"lower_bound":-1000.0,
"upper_bound":1000.0,
"gene_reaction_rule":""
},
{
"id":"TPI",
"name":"triosephosphate isomerase",
"metabolites":{
"dhap_c":1.0,
"g3p_c":-1.0
},
"lower_bound":-1000.0,
"upper_bound":1000.0,
"gene_reaction_rule":"CQW49_01355"
},
{
"id":"PSSA181",
"name":"phosphatidylserine synthase  n 18 1 ",
"metabolites":{
"cdpdodec11eg_c":-1.0,
"cmp_c":1.0,
"h_c":1.0,
"ps181_c":1.0,
"ser_L_c":-1.0
},
"lower_bound":-1000.0,
"upper_bound":1000.0,
"gene_reaction_rule":"CQW49_03330"
},
{
"id":"PSSA180",
"name":"phosphatidylserine synthase  n 18 0 ",
"metabolites":{
"cdpdodecg_c":-1.0,
"cmp_c":1.0,
"h_c":1.0,
"ps180_c":1.0,
"ser_L_c":-1.0
},
"lower_bound":-1000.0,
"upper_bound":1000.0,
"gene_reaction_rule":"CQW49_03330"
},
{
"id":"NH4tpp",
"name":"NH3 transport  periplasm to cytoplasm ",
"metabolites":{
"h_c":1.0,
"h_p":-1.0,
"nh4_c":1.0,
"nh4_p":-1.0
},
"lower_bound":0,
"upper_bound":1000,
"gene_reaction_rule":"CQW49_04880"
},
{
"id":"TRE6PP",
"name":"trehalose 6 phosphate phosphatase",
"metabolites":{
"h2o_c":-1.0,
"pi_c":1.0,
"tre6p_c":-1.0,
"tre_c":1.0
},
"lower_bound":-1000.0,
"upper_bound":1000.0,
"gene_reaction_rule":"CQW49_03340 or CQW49_12970"
},
{
"id":"TRE6PS",
"name":"trehalose 6 phosphate synthase",
"metabolites":{
"g6p_c":-1.0,
"h_c":1.0,
"tre6p_c":1.0,
"udp_c":1.0,
"udpg_c":-1.0
},
"lower_bound":-1000.0,
"upper_bound":1000.0,
"gene_reaction_rule":"CQW49_12980"
},
{
"id":"THRPD",
"name":"L threonine O 3 phosphate decarboxylase",
"metabolites":{
"applp_c":1.0,
"co2_c":1.0,
"h_c":-1.0,
"thrp_c":-1.0
},
"lower_bound":0.0,
"upper_bound":1000.0,
"gene_reaction_rule":"CQW49_02450"
},
{
"id":"ACBIPGT",
"name":"cobinamide phosphate guanylyltransferase",
"metabolites":{
"adocbip_c":-1.0,
"agdpcbi_c":1.0,
"gtp_c":-1.0,
"h_c":-1.0,
"ppi_c":1.0
},
"lower_bound":-1000.0,
"upper_bound":1000.0,
"gene_reaction_rule":"CQW49_02455"
},
{
"id":"MAN6PI",
"name":"mannose 6 phosphate isomerase",
"metabolites":{
"f6p_c":-1.0,
"man6p_c":1.0
},
"lower_bound":-1000.0,
"upper_bound":1000.0,
"gene_reaction_rule":"CQW49_21100"
},
{
"id":"THRPS",
"name":"L threonine kinase",
"metabolites":{
"adp_c":1.0,
"atp_c":-1.0,
"h_c":1.0,
"thr_L_c":-1.0,
"thrp_c":1.0
},
"lower_bound":0.0,
"upper_bound":1000.0,
"gene_reaction_rule":""
},
{
"id":"MESACOAH",
"name":"mesaconyl CoA hydratase",
"metabolites":{
"bmmalcoa_c":1.0,
"h2o_c":-1.0,
"mesaccoa_c":-1.0
},
"lower_bound":-1000.0,
"upper_bound":1000.0,
"gene_reaction_rule":"CQW49_03910"
},
{
"id":"LPLIPAL1C180",
"name":"lysophospholipase C1  n 18 0 ",
"metabolites":{
"1agpc180_c":-1.0,
"g3pc_c":1.0,
"h2o_c":-1.0,
"h_c":1.0,
"ocdca_c":1.0
},
"lower_bound":0.0,
"upper_bound":1000.0,
"gene_reaction_rule":"CQW49_20340"
},
{
"id":"ADCYRS",
"name":"adenosyl cobyric acid synthase",
"metabolites":{
"adcobdam_c":-1.0,
"adcobhex_c":1.0,
"adp_c":4.0,
"atp_c":-4.0,
"gln_L_c":-4.0,
"glu_L_c":4.0,
"h2o_c":-4.0,
"h_c":4.0,
"pi_c":4.0
},
"lower_bound":0,
"upper_bound":1000,
"gene_reaction_rule":"CQW49_02440"
},
{
"id":"LPLIPAL1C181",
"name":"lysophospholipase C1  n 18 1 ",
"metabolites":{
"1agpc181_c":-1.0,
"g3pc_c":1.0,
"h2o_c":-1.0,
"h_c":1.0,
"ocdcea_c":1.0
},
"lower_bound":0.0,
"upper_bound":1000.0,
"gene_reaction_rule":"CQW49_20340"
},
{
"id":"EX_DM_trnacys",
"name":"exchange flux   tRNA Cys ",
"metabolites":{
"trnacys_c":-1.0
},
"lower_bound":-1000.0,
"upper_bound":1000.0,
"gene_reaction_rule":""
},
{
"id":"EX_no3_e",
"name":"exchange flux   nitrate",
"metabolites":{
"no3_e":-1.0
},
"lower_bound":-1000,
"upper_bound":0,
"gene_reaction_rule":""
},
{
"id":"ETOHDH",
"name":"quinoprotein ethanol dehydrogenase",
"metabolites":{
"acald_p":1.0,
"etoh_p":-1.0,
"ficytc_c":-2.0,
"focytc_c":2.0,
"h_p":2.0
},
"lower_bound":-1000.0,
"upper_bound":1000.0,
"gene_reaction_rule":"CQW49_14425 and CQW49_14440"
},
{
"id":"ARGSL",
"name":"argininosuccinate lyase",
"metabolites":{
"arg_L_c":1.0,
"argsuc_c":-1.0,
"fum_c":1.0
},
"lower_bound":-1000.0,
"upper_bound":1000.0,
"gene_reaction_rule":"CQW49_11950"
},
{
"id":"PTHPS",
"name":"6 pyruvoyl tetrahydrobiopterin synthase",
"metabolites":{
"6pthp_c":1.0,
"ahdt_c":-1.0,
"pppi_c":1.0
},
"lower_bound":0.0,
"upper_bound":1000.0,
"gene_reaction_rule":"CQW49_17765"
},
{
"id":"ENCOAI121",
"name":"enoyl CoA isomerase  n 12 0 ",
"metabolites":{
"cdd3ecoa_c":1.0,
"dd2coa_c":-1.0
},
"lower_bound":-1000.0,
"upper_bound":1000.0,
"gene_reaction_rule":"CQW49_15495 and CQW49_15500"
},
{
"id":"ASPTRNAAMT",
"name":"aspartyl tRNA amidotransferase",
"metabolites":{
"adp_c":1.0,
"asntrna_c":1.0,
"asptrna_asn_c":-1.0,
"atp_c":-1.0,
"gln_L_c":-1.0,
"glu_L_c":1.0,
"h2o_c":-1.0,
"pi_c":1.0
},
"lower_bound":0.0,
"upper_bound":1000.0,
"gene_reaction_rule":"(CQW49_01110 and CQW49_01100 and CQW49_01095) or (CQW49_00575 and CQW49_11960 and CQW49_01095)"
},
{
"id":"EX_o2_e",
"name":"exchange flux   oxygen",
"metabolites":{
"o2_e":-1.0
},
"lower_bound":-1000.0,
"upper_bound":1000.0,
"gene_reaction_rule":""
},
{
"id":"ACODA",
"name":"acetylornithine deacetylase",
"metabolites":{
"ac_c":1.0,
"acorn_c":-1.0,
"h2o_c":-1.0,
"orn_c":1.0
},
"lower_bound":0.0,
"upper_bound":1000.0,
"gene_reaction_rule":"CQW49_02995"
},
{
"id":"ENCOAI122",
"name":"enoyl CoA isomerase  n 12 1 ",
"metabolites":{
"3cdd5ecoa_c":1.0,
"t2cdd5ecoa_c":-1.0
},
"lower_bound":-1000.0,
"upper_bound":1000.0,
"gene_reaction_rule":"CQW49_15495 and CQW49_15500"
},
{
"id":"RZ5PP",
"name":"a ribazole 5  phosphate phosphatase",
"metabolites":{
"5prdmbz_c":-1.0,
"h2o_c":-1.0,
"pi_c":1.0,
"rdmbzi_c":1.0
},
"lower_bound":0.0,
"upper_bound":1000.0,
"gene_reaction_rule":""
},
{
"id":"ASPTRS",
"name":"aspartate tRNA synthetase",
"metabolites":{
"amp_c":1.0,
"asp_L_c":-1.0,
"asptrna_c":1.0,
"atp_c":-1.0,
"ppi_c":1.0,
"trnaasp_c":-1.0
},
"lower_bound":0.0,
"upper_bound":1000.0,
"gene_reaction_rule":"CQW49_19795"
},
{
"id":"NNAMr",
"name":"nicotinamidase",
"metabolites":{
"h2o_c":-1.0,
"nac_c":1.0,
"ncam_c":-1.0,
"nh4_c":1.0
},
"lower_bound":0,
"upper_bound":1000,
"gene_reaction_rule":"CQW49_12045"
},
{
"id":"UDPG4E",
"name":"UDP glucose 4 epimerase",
"metabolites":{
"udpg_c":-1.0,
"udpgal_c":1.0
},
"lower_bound":-1000.0,
"upper_bound":1000.0,
"gene_reaction_rule":"CQW49_16595"
},
{
"id":"ACGS",
"name":"N acetylglutamate synthase",
"metabolites":{
"accoa_c":-1.0,
"acglu_c":1.0,
"coa_c":1.0,
"glu_L_c":-1.0,
"h_c":1.0
},
"lower_bound":-1000.0,
"upper_bound":1000.0,
"gene_reaction_rule":"CQW49_12715"
},
{
"id":"ACOAD181",
"name":"acyl CoA dehydrogenase  n 18 1 ",
"metabolites":{
"fad_c":-1.0,
"fadh2_c":1.0,
"odecoa_c":-1.0,
"t3coctd11ecoa_c":1.0
},
"lower_bound":-1000.0,
"upper_bound":1000.0,
"gene_reaction_rule":"CQW49_15490 or CQW49_03065 or CQW49_11850"
},
{
"id":"Ktex",
"name":"potassium transport via diffusion  extracellular to periplasm ",
"metabolites":{
"k_e":-1.0,
"k_p":1.0
},
"lower_bound":-1000.0,
"upper_bound":1000.0,
"gene_reaction_rule":""
},
{
"id":"HACOADH181",
"name":"3 hydroxyacyl CoA dehydrogenase  n 18 1 ",
"metabolites":{
"3hcoctd11ecoa_c":-1.0,
"3ococtd11ecoa_c":1.0,
"h_c":1.0,
"nad_c":-1.0,
"nadh_c":1.0
},
"lower_bound":-1000.0,
"upper_bound":1000.0,
"gene_reaction_rule":"CQW49_15495 and CQW49_15500"
},
{
"id":"HACOADH180",
"name":"3 hydroxyacyl CoA epimerase  n 18 0 ",
"metabolites":{
"3hodcoa_c":-1.0,
"R_3hoctdccoa_c":1.0
},
"lower_bound":-1000.0,
"upper_bound":1000.0,
"gene_reaction_rule":"CQW49_15495 and CQW49_15500"
},
{
"id":"HTHRPD",
"name":"4 hydroxy L threonine phosphate dehydrogenase  NAD dependent",
"metabolites":{
"ao4pob_c":1.0,
"h_c":1.0,
"nad_c":-1.0,
"nadh_c":1.0,
"phthr_c":-1.0
},
"lower_bound":-1000.0,
"upper_bound":1000.0,
"gene_reaction_rule":"CQW49_11310"
},
{
"id":"ACGK",
"name":"acetylglutamate kinase",
"metabolites":{
"acg5p_c":1.0,
"acglu_c":-1.0,
"adp_c":1.0,
"atp_c":-1.0
},
"lower_bound":0,
"upper_bound":1000,
"gene_reaction_rule":"CQW49_08615"
},
{
"id":"FACOAE80",
"name":"acyl CoA thioesterase II  n 8 0 ",
"metabolites":{
"coa_c":1.0,
"h2o_c":-1.0,
"h_c":1.0,
"occoa_c":-1.0,
"octa_c":1.0
},
"lower_bound":0.0,
"upper_bound":1000.0,
"gene_reaction_rule":"CQW49_00725 or CQW49_04870 or CQW49_01990"
},
{
"id":"CMPKDOT2",
"name":"3 deoxy D manno octulosonic acid transferase 2",
"metabolites":{
"cmp_c":1.0,
"cmpkdo_c":-1.0,
"h_c":1.0,
"kdolipid4_c":1.0,
"lipidA_c":-1.0
},
"lower_bound":-1000.0,
"upper_bound":1000.0,
"gene_reaction_rule":"CQW49_17605"
},
{
"id":"CMPKDOT1",
"name":"3 deoxy D manno octulosonic acid transferase 1",
"metabolites":{
"cmp_c":1.0,
"cmpkdo_c":-1.0,
"h_c":1.0,
"kdo2lipid4_c":1.0,
"kdolipid4_c":-1.0
},
"lower_bound":-1000.0,
"upper_bound":1000.0,
"gene_reaction_rule":"CQW49_17605"
},
{
"id":"HEMEDS2",
"name":"heme d synthase",
"metabolites":{
"h2o2_c":-1.0,
"h_c":2.0,
"hemeD_c":1.0,
"pheme_c":-1.0
},
"lower_bound":-1000.0,
"upper_bound":1000.0,
"gene_reaction_rule":"META1_3421"
},
{
"id":"SPODM",
"name":"superoxide dismutase",
"metabolites":{
"h2o2_c":1.0,
"h_c":-2.0,
"o2_c":1.0,
"o2s_c":-2.0
},
"lower_bound":0.0,
"upper_bound":1000.0,
"gene_reaction_rule":"CQW49_01280"
},
{
"id":"PSSA161",
"name":"phosphatidylserine synthase  n 16 1 ",
"metabolites":{
"cdpdhdec9eg_c":-1.0,
"cmp_c":1.0,
"h_c":1.0,
"ps161_c":1.0,
"ser_L_c":-1.0
},
"lower_bound":-1000.0,
"upper_bound":1000.0,
"gene_reaction_rule":"CQW49_03330"
},
{
"id":"PSSA160",
"name":"phosphatidylserine synthase  n 16 0 ",
"metabolites":{
"cdpdhdecg_c":-1.0,
"cmp_c":1.0,
"h_c":1.0,
"ps160_c":1.0,
"ser_L_c":-1.0
},
"lower_bound":-1000.0,
"upper_bound":1000.0,
"gene_reaction_rule":"CQW49_03330"
},
{
"id":"GLYCOX3",
"name":"glycine oxidase 3",
"metabolites":{
"glx_c":1.0,
"h2o2_c":1.0,
"h2o_c":-1.0,
"mma_c":1.0,
"o2_c":-1.0,
"sarcs_c":-1.0
},
"lower_bound":0.0,
"upper_bound":1000.0,
"gene_reaction_rule":"CQW49_14270"
},
{
"id":"GLYCOX4",
"name":"glycine oxidase 4",
"metabolites":{
"etgly_c":-1.0,
"ethlam_c":1.0,
"glx_c":1.0,
"h2o2_c":1.0,
"h2o_c":-1.0,
"o2_c":-1.0
},
"lower_bound":0.0,
"upper_bound":1000.0,
"gene_reaction_rule":"CQW49_14270"
},
{
"id":"OXAtex",
"name":"oxalate transport via diffusion  extracellular to periplasm ",
"metabolites":{
"oxa_e":-1.0,
"oxa_p":1.0
},
"lower_bound":-1000.0,
"upper_bound":1000.0,
"gene_reaction_rule":""
},
{
"id":"PPNCL2",
"name":"phosphopantothenoylcysteine synthetase",
"metabolites":{
"4ppan_c":-1.0,
"4ppcys_c":1.0,
"cmp_c":1.0,
"ctp_c":-1.0,
"cys_L_c":-1.0,
"h_c":1.0,
"ppi_c":1.0
},
"lower_bound":0.0,
"upper_bound":1000.0,
"gene_reaction_rule":"CQW49_21235"
},
{
"id":"GLYCOX5",
"name":"glycine oxidase 5",
"metabolites":{
"gly_c":-1.0,
"h2o2_c":1.0,
"imgly_c":1.0,
"o2_c":-1.0
},
"lower_bound":0.0,
"upper_bound":1000.0,
"gene_reaction_rule":"CQW49_14270"
},
{
"id":"UHGADA",
"name":"UDP 3 O acyl N acetylglucosamine deacetylase",
"metabolites":{
"ac_c":1.0,
"h2o_c":-1.0,
"u3aga_c":-1.0,
"u3hga_c":1.0
},
"lower_bound":0.0,
"upper_bound":1000.0,
"gene_reaction_rule":"CQW49_11275"
},
{
"id":"THRS",
"name":"threonine synthase",
"metabolites":{
"h2o_c":-1.0,
"phom_c":-1.0,
"pi_c":1.0,
"thr_L_c":1.0
},
"lower_bound":0.0,
"upper_bound":1000.0,
"gene_reaction_rule":"CQW49_10000"
},
{
"id":"BB_RMN",
"name":"Biomass flux   L rhamnose",
"metabolites":{
"dtdp_c":1.0,
"dtdprmn_c":-1.0,
"h2o_c":-1.0,
"h_c":1.0,
"rmn_c":1.0
},
"lower_bound":0.0,
"upper_bound":1000.0,
"gene_reaction_rule":""
},
{
"id":"METSr",
"name":"methionine synthase reversible",
"metabolites":{
"5mthf_c":-1.0,
"h_c":1.0,
"hcys_L_c":-1.0,
"met_L_c":1.0,
"thf_c":1.0
},
"lower_bound":-1000.0,
"upper_bound":1000.0,
"gene_reaction_rule":"CQW49_19055"
},
{
"id":"EX_DM_trnahis",
"name":"exchange flux   tRNA His ",
"metabolites":{
"trnahis_c":-1.0
},
"lower_bound":-1000.0,
"upper_bound":1000.0,
"gene_reaction_rule":""
},
{
"id":"THRA",
"name":"L threonine aldolase",
"metabolites":{
"acald_c":1.0,
"gly_c":1.0,
"thr_L_c":-1.0
},
"lower_bound":0.0,
"upper_bound":1000.0,
"gene_reaction_rule":"META1_3334"
},
{
"id":"LPLIPAL1C161",
"name":"lysophospholipase C1  n 16 1 ",
"metabolites":{
"1agpc161_c":-1.0,
"g3pc_c":1.0,
"h2o_c":-1.0,
"h_c":1.0,
"hdcea_c":1.0
},
"lower_bound":0.0,
"upper_bound":1000.0,
"gene_reaction_rule":"CQW49_20340"
},
{
"id":"HMBS",
"name":"porphobilinogen deaminase",
"metabolites":{
"h2o_c":-1.0,
"hmbil_c":1.0,
"nh4_c":4.0,
"ppbng_c":-4.0
},
"lower_bound":0,
"upper_bound":1000,
"gene_reaction_rule":"CQW49_06515"
},
{
"id":"CYSTL",
"name":"cystathionine beta lyase",
"metabolites":{
"cyst_L_c":-1.0,
"h2o_c":-1.0,
"hcys_L_c":1.0,
"nh4_c":1.0,
"pyr_c":1.0
},
"lower_bound":0,
"upper_bound":1000,
"gene_reaction_rule":"CQW49_00185"
},
{
"id":"CYSSr",
"name":"cysteine synthase",
"metabolites":{
"ac_c":1.0,
"acser_c":-1.0,
"cys_L_c":1.0,
"h2s_c":-1.0,
"h_c":1.0
},
"lower_bound":-1000.0,
"upper_bound":1000.0,
"gene_reaction_rule":"(CQW49_00250 and CQW49_10340) or CQW49_00920 or CQW49_10340"
},
{
"id":"ACOAD121",
"name":"acyl CoA dehydrogenase  n 12 1 ",
"metabolites":{
"cdd5ecoa_c":-1.0,
"fad_c":-1.0,
"fadh2_c":1.0,
"t3cdd5ecoa_c":1.0
},
"lower_bound":-1000.0,
"upper_bound":1000.0,
"gene_reaction_rule":"CQW49_15490 or CQW49_03065 or CQW49_11850"
},
{
"id":"CBIAT",
"name":"cob I alamin adenosyltransferase",
"metabolites":{
"adocbi_c":1.0,
"atp_c":-1.0,
"cbi_c":-1.0,
"h_c":-1.0,
"pppi_c":1.0
},
"lower_bound":0.0,
"upper_bound":1000.0,
"gene_reaction_rule":"CQW49_17855 or CQW49_06565"
},
{
"id":"FMNAT",
"name":"FMN adenylyltransferase",
"metabolites":{
"atp_c":-1.0,
"fad_c":1.0,
"fmn_c":-1.0,
"h_c":-1.0,
"ppi_c":1.0
},
"lower_bound":0.0,
"upper_bound":1000.0,
"gene_reaction_rule":"CQW49_12610"
},
{
"id":"ENCOAI101",
"name":"enoyl CoA isomerase  n 10 0 ",
"metabolites":{
"cd2ecoa_c":1.0,
"dc2coa_c":-1.0
},
"lower_bound":-1000.0,
"upper_bound":1000.0,
"gene_reaction_rule":"CQW49_15495 and CQW49_15500"
},
{
"id":"PGLYCP",
"name":"phosphoglycolate phosphatase",
"metabolites":{
"2pglyc_c":-1.0,
"glyclt_c":1.0,
"h2o_c":-1.0,
"pi_c":1.0
},
"lower_bound":0.0,
"upper_bound":1000.0,
"gene_reaction_rule":"CQW49_14220"
},
{
"id":"KARA2",
"name":"2 aceto 2 hydroxy butyrate reductoisomerase",
"metabolites":{
"23dhmp_c":1.0,
"2ahbut_c":-1.0,
"h_c":-1.0,
"nadp_c":1.0,
"nadph_c":-1.0
},
"lower_bound":-1000.0,
"upper_bound":1000.0,
"gene_reaction_rule":"CQW49_06800"
},
{
"id":"HACOADH160",
"name":"3 hydroxyacyl CoA epimerase  n 16 0 ",
"metabolites":{
"3hhdcoa_c":-1.0,
"R_3hhdccoa_c":1.0
},
"lower_bound":-1000.0,
"upper_bound":1000.0,
"gene_reaction_rule":"CQW49_15495 and CQW49_15500"
},
{
"id":"HACOADH161",
"name":"3 hydroxyacyl CoA dehydrogenase  n 16 1 ",
"metabolites":{
"3hchd9ecoa_c":-1.0,
"3ochd9ecoa_c":1.0,
"h_c":1.0,
"nad_c":-1.0,
"nadh_c":1.0
},
"lower_bound":-1000.0,
"upper_bound":1000.0,
"gene_reaction_rule":"CQW49_15495 and CQW49_15500"
},
{
"id":"DHPS2",
"name":"dihydropteroate synthase",
"metabolites":{
"4abz_c":-1.0,
"6hmhptpp_c":-1.0,
"dhpt_c":1.0,
"ppi_c":1.0
},
"lower_bound":0.0,
"upper_bound":1000.0,
"gene_reaction_rule":"CQW49_10270"
},
{
"id":"SADT",
"name":"sulfate adenylyltransferase",
"metabolites":{
"aps_c":1.0,
"atp_c":-1.0,
"h_c":-1.0,
"ppi_c":1.0,
"so4_c":-1.0
},
"lower_bound":0,
"upper_bound":1000,
"gene_reaction_rule":"CQW49_00355 and CQW49_00350"
},
{
"id":"PC20M",
"name":"precorrin 2 C 20  methyltransferase",
"metabolites":{
"ahcys_c":1.0,
"amet_c":-1.0,
"dscl_c":-1.0,
"h_c":1.0,
"pre3a_c":1.0
},
"lower_bound":-1000.0,
"upper_bound":1000.0,
"gene_reaction_rule":"META1_1325"
},
{
"id":"KARA1",
"name":"2 acetolactate reductoisomerase",
"metabolites":{
"23dhmb_c":1.0,
"alac_S_c":-1.0,
"h_c":-1.0,
"nadp_c":1.0,
"nadph_c":-1.0
},
"lower_bound":-1000.0,
"upper_bound":1000.0,
"gene_reaction_rule":"CQW49_06800"
},
{
"id":"2DRIBOAtex",
"name":"2 deoxy D ribonate transport via diffusion  extracellular to periplasm ",
"metabolites":{
"2driboa_e":-1.0,
"2driboa_p":1.0
},
"lower_bound":-1000.0,
"upper_bound":1000.0,
"gene_reaction_rule":""
},
{
"id":"IPPMIb",
"name":"3 isopropylmalate isomerase",
"metabolites":{
"2ippa_c":-1.0,
"3c3hmp_c":1.0,
"h2o_c":-1.0
},
"lower_bound":-1000.0,
"upper_bound":1000.0,
"gene_reaction_rule":"CQW49_06800 or (CQW49_15985 and CQW49_13290)"
},
{
"id":"G1PTT",
"name":"glucose 1 phosphate thymidylyltransferase",
"metabolites":{
"dtdpglu_c":1.0,
"dttp_c":-1.0,
"g1p_c":-1.0,
"h_c":-1.0,
"ppi_c":1.0
},
"lower_bound":-1000.0,
"upper_bound":1000.0,
"gene_reaction_rule":"CQW49_06230"
},
{
"id":"SKMK",
"name":"shikimate kinase",
"metabolites":{
"adp_c":1.0,
"atp_c":-1.0,
"h_c":1.0,
"skm3p_c":1.0,
"skm_c":-1.0
},
"lower_bound":0,
"upper_bound":1000,
"gene_reaction_rule":"CQW49_06775"
},
{
"id":"EX_fum_e",
"name":"exchange flux   fumarate",
"metabolites":{
"fum_e":-1.0
},
"lower_bound":0.0,
"upper_bound":0.0,
"gene_reaction_rule":""
},
{
"id":"PC6AR",
"name":"precorrin 6A reductase",
"metabolites":{
"h_c":-1.0,
"nadp_c":1.0,
"nadph_c":-1.0,
"pre6a_c":-1.0,
"pre6b_c":1.0
},
"lower_bound":-1000.0,
"upper_bound":1000.0,
"gene_reaction_rule":"CQW49_09605"
},
{
"id":"3OAR181",
"name":"3 oxoacyl  acyl carrier protein  reductase  n 18 1 ",
"metabolites":{
"3hcvac11eACP_c":1.0,
"3ocvac11eACP_c":-1.0,
"h_c":-1.0,
"nadp_c":1.0,
"nadph_c":-1.0
},
"lower_bound":-1000.0,
"upper_bound":1000.0,
"gene_reaction_rule":"CQW49_16140 or CQW49_17680"
},
{
"id":"GLYCK2",
"name":"glycerate kinase",
"metabolites":{
"2pg_c":1.0,
"adp_c":1.0,
"atp_c":-1.0,
"glyc_R_c":-1.0,
"h_c":1.0
},
"lower_bound":0.0,
"upper_bound":1000.0,
"gene_reaction_rule":"CQW49_12245"
},
{
"id":"H2O2tpp",
"name":"H2O2 transport via diffusion  periplasm to cytoplasm ",
"metabolites":{
"h2o2_c":1.0,
"h2o2_p":-1.0
},
"lower_bound":-1000.0,
"upper_bound":1000.0,
"gene_reaction_rule":""
},
{
"id":"H2MB4PRD2",
"name":"1 hydroxy 2 methyl 2  E  butenyl 4 diphosphate reductase 2",
"metabolites":{
"h2mb4p_c":-1.0,
"h2o_c":1.0,
"h_c":-1.0,
"ipdp_c":1.0,
"nadp_c":1.0,
"nadph_c":-1.0
},
"lower_bound":0.0,
"upper_bound":1000.0,
"gene_reaction_rule":"CQW49_17525"
},
{
"id":"EX_DM_trnapro",
"name":"exchange flux   tRNA Pro ",
"metabolites":{
"trnapro_c":-1.0
},
"lower_bound":-1000.0,
"upper_bound":1000.0,
"gene_reaction_rule":""
},
{
"id":"U23GAAT",
"name":"UDP 3 O  3 hydroxymyristoyl glucosamine N acetyltransferase",
"metabolites":{
"3hmrsACP_c":-1.0,
"ACP_c":1.0,
"h_c":1.0,
"u23ga_c":1.0,
"u3hga_c":-1.0
},
"lower_bound":-1000.0,
"upper_bound":1000.0,
"gene_reaction_rule":"CQW49_00470"
},
{
"id":"THMBTHIC",
"name":"thiamine biosynthesis protein thiC",
"metabolites":{
"4ampm_c":1.0,
"air_c":-1.0,
"amet_c":-1.0,
"dad_2_c":1.0,
"met_L_c":1.0
},
"lower_bound":-1000.0,
"upper_bound":1000.0,
"gene_reaction_rule":"CQW49_04940"
},
{
"id":"ACOAD141",
"name":"acyl CoA dehydrogenase  n 14 1 ",
"metabolites":{
"fad_c":-1.0,
"fadh2_c":1.0,
"t3ctd7ecoa_c":1.0,
"tdecoa_c":-1.0
},
"lower_bound":-1000.0,
"upper_bound":1000.0,
"gene_reaction_rule":"CQW49_15490 or CQW49_03065 or CQW49_11850"
},
{
"id":"DPR",
"name":"2 dehydropantoate 2 reductase",
"metabolites":{
"2dhp_c":-1.0,
"h_c":-1.0,
"nadp_c":1.0,
"nadph_c":-1.0,
"pant_R_c":1.0
},
"lower_bound":0.0,
"upper_bound":1000.0,
"gene_reaction_rule":"CQW49_01170"
},
{
"id":"SERGLXAT",
"name":"L serine glyoxylate aminotransferase",
"metabolites":{
"glx_c":-1.0,
"gly_c":1.0,
"hpyr_c":1.0,
"ser_L_c":-1.0
},
"lower_bound":0.0,
"upper_bound":1000.0,
"gene_reaction_rule":"CQW49_12200"
},
{
"id":"EX_2kdrib_e",
"name":"exchange flux   2 deoxy D ribose",
"metabolites":{
"2kdrib_e":-1.0
},
"lower_bound":0.0,
"upper_bound":0.0,
"gene_reaction_rule":""
},
{
"id":"3OAR180",
"name":"3 oxoacyl  acyl carrier protein  reductase  n 18 0 ",
"metabolites":{
"3hoctaACP_c":1.0,
"3ooctdACP_c":-1.0,
"h_c":-1.0,
"nadp_c":1.0,
"nadph_c":-1.0
},
"lower_bound":-1000.0,
"upper_bound":1000.0,
"gene_reaction_rule":"CQW49_16140 or CQW49_17680"
},
{
"id":"HACOADH141",
"name":"3 hydroxyacyl CoA dehydrogenase  n 14 1 ",
"metabolites":{
"3hctd7ecoa_c":-1.0,
"3octd7ecoa_c":1.0,
"h_c":1.0,
"nad_c":-1.0,
"nadh_c":1.0
},
"lower_bound":-1000.0,
"upper_bound":1000.0,
"gene_reaction_rule":"CQW49_15495 and CQW49_15500"
},
{
"id":"5DGLCNt2rpp",
"name":"5 dehydro D gluconate transporter  inferred from physiology ",
"metabolites":{
"5dglcn_c":1.0,
"5dglcn_p":-1.0,
"h_c":1.0,
"h_p":-1.0
},
"lower_bound":0.0,
"upper_bound":1000.0,
"gene_reaction_rule":""
},
{
"id":"MPTFALDA",
"name":"H4MPT dependent formaldehyde activating",
"metabolites":{
"fald_c":-1.0,
"h2o_c":1.0,
"h4mpt_c":-1.0,
"mlh4mpt_c":1.0
},
"lower_bound":0.0,
"upper_bound":1000.0,
"gene_reaction_rule":"CQW49_13480"
},
{
"id":"3HBCD",
"name":" R  3 hydroxybutyryl CoA dehydratase",
"metabolites":{
"b2coa_c":1.0,
"h2o_c":1.0,
"r3hbcoa_c":-1.0
},
"lower_bound":-1000.0,
"upper_bound":1000.0,
"gene_reaction_rule":"CQW49_12855"
},
{
"id":"PMDPHT",
"name":"pyrimidine phosphatase",
"metabolites":{
"4r5au_c":1.0,
"5aprbu_c":-1.0,
"h2o_c":-1.0,
"pi_c":1.0
},
"lower_bound":0.0,
"upper_bound":1000.0,
"gene_reaction_rule":""
},
{
"id":"CO2tex",
"name":"CO2 transport via diffusion  extracellular to periplasm ",
"metabolites":{
"co2_e":-1.0,
"co2_p":1.0
},
"lower_bound":-1000.0,
"upper_bound":1000.0,
"gene_reaction_rule":""
},
{
"id":"NTD10",
"name":"5  nucleotidase  XMP ",
"metabolites":{
"h2o_c":-1.0,
"pi_c":1.0,
"xmp_c":-1.0,
"xtsn_c":1.0
},
"lower_bound":-1000.0,
"upper_bound":1000.0,
"gene_reaction_rule":"CQW49_02190"
},
{
"id":"NTD11",
"name":"5  nucleotidase  IMP ",
"metabolites":{
"h2o_c":-1.0,
"imp_c":-1.0,
"ins_c":1.0,
"pi_c":1.0
},
"lower_bound":-1000.0,
"upper_bound":1000.0,
"gene_reaction_rule":"CQW49_02190"
},
{
"id":"EX_lyxnt_e",
"name":"exchange flux   L lyxonate",
"metabolites":{
"lyxnt_e":-1.0
},
"lower_bound":0.0,
"upper_bound":0.0,
"gene_reaction_rule":""
},
{
"id":"ACKr",
"name":"acetate kinase",
"metabolites":{
"ac_c":-1.0,
"actp_c":1.0,
"adp_c":1.0,
"atp_c":-1.0
},
"lower_bound":0,
"upper_bound":1000,
"gene_reaction_rule":"CQW49_15765"
},
{
"id":"ACLS",
"name":"acetolactate synthase",
"metabolites":{
"alac_S_c":1.0,
"co2_c":1.0,
"h_c":-1.0,
"pyr_c":-2.0
},
"lower_bound":-1000.0,
"upper_bound":1000.0,
"gene_reaction_rule":"CQW49_06820 and CQW49_06815"
},
{
"id":"FALDtpp",
"name":"formaldehyde transport via diffusion  periplasm to cytoplasm ",
"metabolites":{
"fald_c":1.0,
"fald_p":-1.0
},
"lower_bound":-1000.0,
"upper_bound":1000.0,
"gene_reaction_rule":""
},
{
"id":"HSDyi",
"name":"homoserine dehydrogenase",
"metabolites":{
"aspsa_c":-1.0,
"h_c":-1.0,
"hom_L_c":1.0,
"nadp_c":1.0,
"nadph_c":-1.0
},
"lower_bound":0.0,
"upper_bound":1000.0,
"gene_reaction_rule":"CQW49_20755"
},
{
"id":"ATPPRTr",
"name":"ATP phosphoribosyltransferase",
"metabolites":{
"atp_c":-1.0,
"ppi_c":1.0,
"prbatp_c":1.0,
"prpp_c":-1.0
},
"lower_bound":0,
"upper_bound":1000,
"gene_reaction_rule":"CQW49_02680"
},
{
"id":"NNDPR",
"name":"quinolinate phosphoribosyltransferase",
"metabolites":{
"co2_c":1.0,
"h_c":-2.0,
"nicrnt_c":1.0,
"ppi_c":1.0,
"prpp_c":-1.0,
"quln_c":-1.0
},
"lower_bound":0.0,
"upper_bound":1000.0,
"gene_reaction_rule":"CQW49_10305"
},
{
"id":"NO3Ras",
"name":"nitrate reductase assimilatory",
"metabolites":{
"h2o_c":1.0,
"h_c":-1.0,
"nadp_c":1.0,
"nadph_c":-1.0,
"no2_c":1.0,
"no3_c":-1.0
},
"lower_bound":0,
"upper_bound":0,
"gene_reaction_rule":"CQW49_19300 or CQW49_17890"
},
{
"id":"EX_DM_trnaarg",
"name":"exchange flux   tRNA Arg ",
"metabolites":{
"trnaarg_c":-1.0
},
"lower_bound":-1000.0,
"upper_bound":1000.0,
"gene_reaction_rule":""
},
{
"id":"PPTT",
"name":"octaprenyl diphosphate synthase 2",
"metabolites":{
"hexdp_c":1.0,
"ipdp_c":-1.0,
"pendp_c":-1.0,
"ppi_c":1.0
},
"lower_bound":0.0,
"upper_bound":1000.0,
"gene_reaction_rule":"CQW49_18820"
},
{
"id":"PTRCtex",
"name":"putrescine transport via diffusion  extracellular to periplasm ",
"metabolites":{
"ptrc_e":-1.0,
"ptrc_p":1.0
},
"lower_bound":-1000.0,
"upper_bound":1000.0,
"gene_reaction_rule":""
},
{
"id":"GLUSy",
"name":"glutamate synthase 2",
"metabolites":{
"akg_c":-1.0,
"gln_L_c":-1.0,
"glu_L_c":2.0,
"h_c":-1.0,
"nadp_c":1.0,
"nadph_c":-1.0
},
"lower_bound":0.0,
"upper_bound":1000.0,
"gene_reaction_rule":"CQW49_02655 and CQW49_02775"
},
{
"id":"LPLIPAL2E180",
"name":"lysophospholipase E1  n 18 0 ",
"metabolites":{
"1agpe180_c":-1.0,
"g3pe_c":1.0,
"h2o_c":-1.0,
"h_c":1.0,
"ocdca_c":1.0
},
"lower_bound":0.0,
"upper_bound":1000.0,
"gene_reaction_rule":"CQW49_20340"
},
{
"id":"EX_succ_e",
"name":"exchange flux   succinate",
"metabolites":{
"succ_e":-1.0
},
"lower_bound":0.0,
"upper_bound":0.0,
"gene_reaction_rule":""
},
{
"id":"LPLIPAL2E181",
"name":"lysophospholipase E2  n 18 1 ",
"metabolites":{
"2agpe181_c":-1.0,
"g3pe_c":1.0,
"h2o_c":-1.0,
"h_c":1.0,
"ocdcea_c":1.0
},
"lower_bound":0.0,
"upper_bound":1000.0,
"gene_reaction_rule":"CQW49_20340"
},
{
"id":"PIuabcpp",
"name":"phosphate ABC transporter",
"metabolites":{
"adp_c":1.0,
"atp_c":-1.0,
"h2o_c":-1.0,
"h_c":1.0,
"pi_c":2.0,
"pi_p":-1.0
},
"lower_bound":0.0,
"upper_bound":1000.0,
"gene_reaction_rule":"CQW49_15945 and CQW49_15930 and CQW49_15935 and CQW49_15940"
},
{
"id":"THMBIOS",
"name":"thiamin biosynthesis 1",
"metabolites":{
"atp_c":-1.0,
"h_c":-1.0,
"ppi_c":1.0,
"this_c":-1.0,
"thisamp_c":1.0
},
"lower_bound":0.0,
"upper_bound":1000.0,
"gene_reaction_rule":"CQW49_14265"
},
{
"id":"FE2t2pp",
"name":"iron proton symport",
"metabolites":{
"fe2_c":1.0,
"fe2_p":-1.0,
"h_c":1.0,
"h_p":-1.0
},
"lower_bound":0.0,
"upper_bound":1000.0,
"gene_reaction_rule":"CQW49_10860 or CQW49_08305"
},
{
"id":"NNATr",
"name":"nicotinate nucleotide adenylyltransferase",
"metabolites":{
"atp_c":-1.0,
"dnad_c":1.0,
"h_c":-1.0,
"nicrnt_c":-1.0,
"ppi_c":1.0
},
"lower_bound":0.0,
"upper_bound":1000.0,
"gene_reaction_rule":"CQW49_15690"
},
{
"id":"EX_DM_trnalys",
"name":"exchange flux   tRNA Lys ",
"metabolites":{
"trnalys_c":-1.0
},
"lower_bound":-1000.0,
"upper_bound":1000.0,
"gene_reaction_rule":""
},
{
"id":"ARAB_Dtex",
"name":"D arabinose transport via diffusion  extracellular to periplasm ",
"metabolites":{
"arab_D_e":-1.0,
"arab_D_p":1.0
},
"lower_bound":-1000.0,
"upper_bound":1000.0,
"gene_reaction_rule":""
},
{
"id":"ALDD2y",
"name":"acetyldehyde dehydrogenase",
"metabolites":{
"ac_c":1.0,
"acald_c":-1.0,
"h2o_c":-1.0,
"h_c":2.0,
"nadp_c":-1.0,
"nadph_c":1.0
},
"lower_bound":0.0,
"upper_bound":1000.0,
"gene_reaction_rule":"CQW49_11425"
},
{
"id":"HPTRED",
"name":"dihydropteridine reductase",
"metabolites":{
"h2pt_c":1.0,
"h4pt_c":-1.0,
"h_c":1.0,
"nadp_c":-1.0,
"nadph_c":1.0
},
"lower_bound":-1000.0,
"upper_bound":1000.0,
"gene_reaction_rule":"CQW49_12455"
},
{
"id":"PHYNDH2_e",
"name":"phytoene dehydrogenase 2  extracellular ",
"metabolites":{
"h2o_e":2.0,
"o2_e":-1.0,
"oxEA_e":1.0,
"phyflun_e":-1.0,
"rdEA_e":-1.0,
"zcar_e":1.0
},
"lower_bound":0.0,
"upper_bound":1000.0,
"gene_reaction_rule":"CQW49_08235"
},
{
"id":"MPTSA",
"name":"molybdopterin synthase activations",
"metabolites":{
"Ssact_c":-1.0,
"h_c":2.0,
"mptS_c":-1.0,
"mptSs_c":1.0,
"uSsact_c":1.0
},
"lower_bound":0.0,
"upper_bound":1000.0,
"gene_reaction_rule":""
},
{
"id":"TRDR",
"name":"thioredoxin reductase",
"metabolites":{
"h_c":1.0,
"nadp_c":1.0,
"nadph_c":-1.0,
"trdox_c":-1.0,
"trdrd_c":1.0
},
"lower_bound":-1000.0,
"upper_bound":1000.0,
"gene_reaction_rule":"CQW49_10575"
},
{
"id":"FE2abcpp",
"name":"iron ABC transporter",
"metabolites":{
"adp_c":1.0,
"atp_c":-1.0,
"fe2_c":1.0,
"fe2_p":-1.0,
"h2o_c":-1.0,
"h_c":1.0,
"pi_c":1.0
},
"lower_bound":0.0,
"upper_bound":1000.0,
"gene_reaction_rule":"(CQW49_17840 and CQW49_17860 and CQW49_17835) or (CQW49_09670 and CQW49_09665 and CQW49_09660)"
},
{
"id":"ZCARDS_e",
"name":"zeta carotene desaturase 1  extracullular ",
"metabolites":{
"h2o_e":2.0,
"neuropn_e":1.0,
"o2_e":-1.0,
"oxEA_e":1.0,
"rdEA_e":-1.0,
"zcar_e":-1.0
},
"lower_bound":0.0,
"upper_bound":1000.0,
"gene_reaction_rule":"CQW49_08235"
},
{
"id":"3OAS100",
"name":"3 oxoacyl  acyl carrier protein  synthase  n 10 0 ",
"metabolites":{
"3odecACP_c":1.0,
"ACP_c":1.0,
"co2_c":1.0,
"h_c":-1.0,
"malACP_c":-1.0,
"ocACP_c":-1.0
},
"lower_bound":0.0,
"upper_bound":1000.0,
"gene_reaction_rule":"CQW49_03730 or CQW49_17690 or CQW49_09315"
},
{
"id":"PGAMT",
"name":"phosphoglucosamine mutase",
"metabolites":{
"gam1p_c":-1.0,
"gam6p_c":1.0
},
"lower_bound":-1000.0,
"upper_bound":1000.0,
"gene_reaction_rule":"CQW49_20395"
},
{
"id":"OMBZLM",
"name":"2 octaprenyl 6 methoxy 1 4 benzoquinone methylase",
"metabolites":{
"2ombzl_c":-1.0,
"2ommbl_c":1.0,
"ahcys_c":1.0,
"amet_c":-1.0,
"h_c":1.0
},
"lower_bound":0.0,
"upper_bound":1000.0,
"gene_reaction_rule":"CQW49_18430"
},
{
"id":"ETHMALCOAEPM",
"name":"ethylmalonyl CoA epimerase",
"metabolites":{
"2Rethmalcoa_c":1.0,
"2Sethmalcoa_c":-1.0
},
"lower_bound":-1000.0,
"upper_bound":1000.0,
"gene_reaction_rule":"CQW49_05270"
},
{
"id":"RBFK",
"name":"riboflavin kinase",
"metabolites":{
"adp_c":1.0,
"atp_c":-1.0,
"fmn_c":1.0,
"h_c":1.0,
"ribflv_c":-1.0
},
"lower_bound":0.0,
"upper_bound":1000.0,
"gene_reaction_rule":"CQW49_12610"
},
{
"id":"MNt2pp",
"name":"manganese proton symport",
"metabolites":{
"h_c":1.0,
"h_p":-1.0,
"mn2_c":1.0,
"mn2_p":-1.0
},
"lower_bound":0.0,
"upper_bound":1000.0,
"gene_reaction_rule":"CQW49_10860 or CQW49_08305"
},
{
"id":"HBZOPT",
"name":"4 hydroxybenzoate octaprenyltransferase",
"metabolites":{
"3ophb_c":1.0,
"4hbz_c":-1.0,
"octdp_c":-1.0,
"ppi_c":1.0
},
"lower_bound":0.0,
"upper_bound":1000.0,
"gene_reaction_rule":"CQW49_17580"
},
{
"id":"LPLIPAL2E160",
"name":"lysophospholipase E2  n 16 0 ",
"metabolites":{
"2agpe160_c":-1.0,
"g3pe_c":1.0,
"h2o_c":-1.0,
"h_c":1.0,
"hdca_c":1.0
},
"lower_bound":0.0,
"upper_bound":1000.0,
"gene_reaction_rule":"CQW49_20340"
},
{
"id":"DHNPA2",
"name":"dihydroneopterin aldolase",
"metabolites":{
"6hmhpt_c":1.0,
"dhnpt_c":-1.0,
"gcald_c":1.0
},
"lower_bound":-1000.0,
"upper_bound":1000.0,
"gene_reaction_rule":"META1_1744"
},
{
"id":"LPLIPAL2E161",
"name":"lysophospholipase E2  n 16 1 ",
"metabolites":{
"2agpe161_c":-1.0,
"g3pe_c":1.0,
"h2o_c":-1.0,
"h_c":1.0,
"hdcea_c":1.0
},
"lower_bound":0.0,
"upper_bound":1000.0,
"gene_reaction_rule":"CQW49_20340"
},
{
"id":"PHYNDH",
"name":"phytoene dehydrogenase 1",
"metabolites":{
"h2o_c":2.0,
"o2_c":-1.0,
"oxEA_c":1.0,
"phyflun_c":1.0,
"phyn_c":-1.0,
"rdEA_c":-1.0
},
"lower_bound":0.0,
"upper_bound":1000.0,
"gene_reaction_rule":"META1_3219 or META1_3670"
},
{
"id":"EX_DM_trnatyr",
"name":"exchange flux   tRNA Tyr ",
"metabolites":{
"trnatyr_c":-1.0
},
"lower_bound":-1000.0,
"upper_bound":1000.0,
"gene_reaction_rule":""
},
{
"id":"EX_lyx_L_e",
"name":"exchange flux   L lyxose",
"metabolites":{
"lyx_L_e":-1.0
},
"lower_bound":0.0,
"upper_bound":0.0,
"gene_reaction_rule":""
},
{
"id":"CHRPL",
"name":"chorismate lyase",
"metabolites":{
"4hbz_c":1.0,
"chor_c":-1.0,
"pyr_c":1.0
},
"lower_bound":0.0,
"upper_bound":1000.0,
"gene_reaction_rule":""
},
{
"id":"SERAT",
"name":"serine acetyltransferase",
"metabolites":{
"accoa_c":-1.0,
"acser_c":1.0,
"coa_c":1.0,
"ser_L_c":-1.0
},
"lower_bound":-1000.0,
"upper_bound":1000.0,
"gene_reaction_rule":"CQW49_00250 or CQW49_08660 or (CQW49_00250 and CQW49_10340)"
},
{
"id":"PPCOAC",
"name":"propionyl CoA carboxylase 1",
"metabolites":{
"adp_c":1.0,
"atp_c":-1.0,
"h_c":1.0,
"hco3_c":-1.0,
"mmcoa_S_c":1.0,
"pi_c":1.0,
"ppcoa_c":-1.0
},
"lower_bound":0.0,
"upper_bound":1000.0,
"gene_reaction_rule":"CQW49_20805 and CQW49_16085"
},
{
"id":"H2O2syn",
"name":"NADPH oxidoreductase  OYE ",
"metabolites":{
"h2o2_c":1.0,
"h_c":-1.0,
"nadp_c":1.0,
"nadph_c":-1.0,
"o2_c":-1.0
},
"lower_bound":0.0,
"upper_bound":1000.0,
"gene_reaction_rule":"CQW49_02410"
},
{
"id":"TYRTRS",
"name":"tyrosine tRNA synthetase",
"metabolites":{
"amp_c":1.0,
"atp_c":-1.0,
"ppi_c":1.0,
"trnatyr_c":-1.0,
"tyr_L_c":-1.0,
"tyrtrna_c":1.0
},
"lower_bound":0.0,
"upper_bound":1000.0,
"gene_reaction_rule":"CQW49_02255"
},
{
"id":"2AGPEAT181acp",
"name":"2 acylglycerophosphoethanolamine acyltransferase  n 18 1 ",
"metabolites":{
"2agpe181_c":-1.0,
"ACP_c":1.0,
"octeACP_c":-1.0,
"pe181_c":1.0
},
"lower_bound":0.0,
"upper_bound":1000.0,
"gene_reaction_rule":"CQW49_12415"
},
{
"id":"PMANM",
"name":"phosphomannomutase",
"metabolites":{
"man1p_c":-1.0,
"man6p_c":1.0
},
"lower_bound":-1000.0,
"upper_bound":1000.0,
"gene_reaction_rule":"CQW49_16590"
},
{
"id":"NTD9",
"name":"5  nucleotidase  GMP ",
"metabolites":{
"gmp_c":-1.0,
"gsn_c":1.0,
"h2o_c":-1.0,
"pi_c":1.0
},
"lower_bound":-1000.0,
"upper_bound":1000.0,
"gene_reaction_rule":"CQW49_02190"
},
{
"id":"HFACOAE180",
"name":"acyl CoA thioesterase II  n h18 0 ",
"metabolites":{
"R_3hoctdc_c":1.0,
"R_3hoctdccoa_c":-1.0,
"coa_c":1.0,
"h2o_c":-1.0,
"h_c":1.0
},
"lower_bound":0.0,
"upper_bound":1000.0,
"gene_reaction_rule":"CQW49_00725 or CQW49_04870 or CQW49_01990"
},
{
"id":"NTD7",
"name":"5  nucleotidase  AMP ",
"metabolites":{
"adn_c":1.0,
"amp_c":-1.0,
"h2o_c":-1.0,
"pi_c":1.0
},
"lower_bound":-1000.0,
"upper_bound":1000.0,
"gene_reaction_rule":"CQW49_02190"
},
{
"id":"EX_DM_rbrdxOX",
"name":"exchange flux   oxidized rubredoxin",
"metabolites":{
"rbrdxOX_c":-1.0
},
"lower_bound":-1000.0,
"upper_bound":1000.0,
"gene_reaction_rule":""
},
{
"id":"L_LACtex",
"name":" S  lactate transport via diffusion  extracellular to periplasm ",
"metabolites":{
"lac_L_e":-1.0,
"lac_L_p":1.0
},
"lower_bound":-1000.0,
"upper_bound":1000.0,
"gene_reaction_rule":""
},
{
"id":"UDPDPS5",
"name":"undecaprenyl diphosphate synthase 5",
"metabolites":{
"dtpchptpp_c":-1.0,
"dtpcoctpp_c":1.0,
"ipdp_c":-1.0,
"ppi_c":1.0
},
"lower_bound":0.0,
"upper_bound":1000.0,
"gene_reaction_rule":"CQW49_00445"
},
{
"id":"UDPDPS6",
"name":"undecaprenyl diphosphate synthase 6",
"metabolites":{
"dtpcnonpp_c":1.0,
"dtpcoctpp_c":-1.0,
"ipdp_c":-1.0,
"ppi_c":1.0
},
"lower_bound":0.0,
"upper_bound":1000.0,
"gene_reaction_rule":"CQW49_00445"
},
{
"id":"UDPDPS3",
"name":"undecaprenyl diphosphate synthase 3",
"metabolites":{
"dtpchxapp_c":1.0,
"dtpcpentpp_c":-1.0,
"ipdp_c":-1.0,
"ppi_c":1.0
},
"lower_bound":0.0,
"upper_bound":1000.0,
"gene_reaction_rule":"CQW49_00445"
},
{
"id":"ENO",
"name":"enolase",
"metabolites":{
"2pg_c":-1.0,
"h2o_c":1.0,
"pep_c":1.0
},
"lower_bound":-1000.0,
"upper_bound":1000.0,
"gene_reaction_rule":"CQW49_08625"
},
{
"id":"UDPDPS4",
"name":"undecaprenyl diphosphate synthase 4",
"metabolites":{
"dtpchptpp_c":1.0,
"dtpchxapp_c":-1.0,
"ipdp_c":-1.0,
"ppi_c":1.0
},
"lower_bound":0.0,
"upper_bound":1000.0,
"gene_reaction_rule":"CQW49_00445"
},
{
"id":"MME",
"name":"methylmalonyl CoA epimerase",
"metabolites":{
"mmcoa_R_c":1.0,
"mmcoa_S_c":-1.0
},
"lower_bound":-1000.0,
"upper_bound":1000.0,
"gene_reaction_rule":"CQW49_05270"
},
{
"id":"CYRDAAT",
"name":"cob I yrinic acid a c diamide adenosyltransferase",
"metabolites":{
"adcobdam_c":1.0,
"atp_c":-1.0,
"co1dam_c":-1.0,
"h_c":-1.0,
"pppi_c":1.0
},
"lower_bound":0.0,
"upper_bound":1000.0,
"gene_reaction_rule":"CQW49_17855"
},
{
"id":"H2Otpp",
"name":"H2O transport via aquaporin",
"metabolites":{
"h2o_c":1.0,
"h2o_p":-1.0
},
"lower_bound":-1000.0,
"upper_bound":1000.0,
"gene_reaction_rule":"META1_3809"
},
{
"id":"UDPDPS9",
"name":"undecaprenyl diphosphate synthase 8",
"metabolites":{
"dtpcdcpp_c":-1.0,
"dtpcudcpp_c":1.0,
"ipdp_c":-1.0,
"ppi_c":1.0
},
"lower_bound":0.0,
"upper_bound":1000.0,
"gene_reaction_rule":"CQW49_00445"
},
{
"id":"UDPDPS7",
"name":"undecaprenyl diphosphate synthase 7",
"metabolites":{
"dtpcdcpp_c":1.0,
"dtpcnonpp_c":-1.0,
"ipdp_c":-1.0,
"ppi_c":1.0
},
"lower_bound":0.0,
"upper_bound":1000.0,
"gene_reaction_rule":"CQW49_00445"
},
{
"id":"GHMT2r",
"name":"serine hydroxymethyltransferase",
"metabolites":{
"gly_c":-1.0,
"h2o_c":-1.0,
"mlthf_c":-1.0,
"ser_L_c":1.0,
"thf_c":1.0
},
"lower_bound":-1000.0,
"upper_bound":1000.0,
"gene_reaction_rule":"CQW49_06365"
},
{
"id":"UDPDPS8",
"name":"undecaprenyl diphosphate synthase 2",
"metabolites":{
"dtpcpentpp_c":1.0,
"ipdp_c":-1.0,
"ppi_c":1.0,
"ttc_ggdp_c":-1.0
},
"lower_bound":0.0,
"upper_bound":1000.0,
"gene_reaction_rule":"CQW49_00445"
},
{
"id":"3OAS121",
"name":"3 oxoacyl  acyl carrier protein  synthase  n 12 1 ",
"metabolites":{
"3ocddec5eACP_c":1.0,
"ACP_c":1.0,
"cdec3eACP_c":-1.0,
"co2_c":1.0,
"h_c":-1.0,
"malACP_c":-1.0
},
"lower_bound":0.0,
"upper_bound":1000.0,
"gene_reaction_rule":"CQW49_03730 or CQW49_17690 or CQW49_09315"
},
{
"id":"3OAS120",
"name":"3 oxoacyl  acyl carrier protein  synthase  n 12 0 ",
"metabolites":{
"3oddecACP_c":1.0,
"ACP_c":1.0,
"co2_c":1.0,
"dcaACP_c":-1.0,
"h_c":-1.0,
"malACP_c":-1.0
},
"lower_bound":0.0,
"upper_bound":1000.0,
"gene_reaction_rule":"CQW49_03730 or CQW49_17690 or CQW49_09315"
},
{
"id":"MMM2r",
"name":"methylmalonyl CoA mutase",
"metabolites":{
"mmcoa_R_c":-1.0,
"succoa_c":1.0
},
"lower_bound":-1000.0,
"upper_bound":1000.0,
"gene_reaction_rule":"CQW49_12550 or CQW49_17450"
},
{
"id":"AACOAR",
"name":"acetoacetyl CoA reductase 1",
"metabolites":{
"aacoa_c":-1.0,
"h_c":-1.0,
"nadp_c":1.0,
"nadph_c":-1.0,
"r3hbcoa_c":1.0
},
"lower_bound":0.0,
"upper_bound":1000.0,
"gene_reaction_rule":"CQW49_17745"
},
{
"id":"ADOCBLPPA",
"name":"adenosylcobalamine 5  phosphate phosphatase",
"metabolites":{
"adocbl_c":1.0,
"adocblp_c":-1.0,
"h2o_c":-1.0,
"pi_c":1.0
},
"lower_bound":0.0,
"upper_bound":1000.0,
"gene_reaction_rule":""
},
{
"id":"ECOAH5",
"name":"enoyl CoA hydratase  n 12 0 ",
"metabolites":{
"3hddcoa_c":1.0,
"dd2coa_c":-1.0,
"h2o_c":-1.0
},
"lower_bound":-1000.0,
"upper_bound":1000.0,
"gene_reaction_rule":"CQW49_15495 and CQW49_15500"
},
{
"id":"ECOAH6",
"name":"enoyl CoA hydratase  n 14 0 ",
"metabolites":{
"3htdcoa_c":1.0,
"h2o_c":-1.0,
"td2coa_c":-1.0
},
"lower_bound":-1000.0,
"upper_bound":1000.0,
"gene_reaction_rule":"CQW49_15495 and CQW49_15500"
},
{
"id":"BB_ACGAM",
"name":"Biomass flux   N acetyl D glucosamine",
"metabolites":{
"acgam_c":1.0,
"h2o_c":-1.0,
"h_c":1.0,
"uacgam_c":-1.0,
"udp_c":1.0
},
"lower_bound":0.0,
"upper_bound":1000.0,
"gene_reaction_rule":""
},
{
"id":"ECOAH3",
"name":"enoyl CoA hydratase  n 8 0 ",
"metabolites":{
"3hocoa_c":1.0,
"h2o_c":-1.0,
"oc2coa_c":-1.0
},
"lower_bound":-1000.0,
"upper_bound":1000.0,
"gene_reaction_rule":"CQW49_15495 and CQW49_15500"
},
{
"id":"ECOAH4",
"name":"enoyl CoA hydratase  n 10 0 ",
"metabolites":{
"3hdcoa_c":1.0,
"dc2coa_c":-1.0,
"h2o_c":-1.0
},
"lower_bound":-1000.0,
"upper_bound":1000.0,
"gene_reaction_rule":"CQW49_15495 and CQW49_15500"
},
{
"id":"AOXSr",
"name":"7 keto 8 aminopelargonic acid synthetase",
"metabolites":{
"8aonn_c":1.0,
"ala_L_c":-1.0,
"co2_c":1.0,
"coa_c":1.0,
"h_c":-1.0,
"pmcoa_c":-1.0
},
"lower_bound":0.0,
"upper_bound":1000.0,
"gene_reaction_rule":"CQW49_01855"
},
{
"id":"GARFT",
"name":"phosphoribosylglycinamide formyltransferase",
"metabolites":{
"10fthf_c":-1.0,
"fgam_c":1.0,
"gar_c":-1.0,
"h_c":1.0,
"thf_c":1.0
},
"lower_bound":-1000.0,
"upper_bound":1000.0,
"gene_reaction_rule":"CQW49_01370"
},
{
"id":"ECOAH7",
"name":"enoyl CoA hydratase  n 16 0 ",
"metabolites":{
"3hhdcoa_c":1.0,
"h2o_c":-1.0,
"hdd2coa_c":-1.0
},
"lower_bound":-1000.0,
"upper_bound":1000.0,
"gene_reaction_rule":"CQW49_15495 and CQW49_15500"
},
{
"id":"COBS2",
"name":"cobalamin synthase",
"metabolites":{
"adocbl_c":1.0,
"agdpcbi_c":-1.0,
"gmp_c":1.0,
"h_c":1.0,
"rdmbzi_c":-1.0
},
"lower_bound":-1000.0,
"upper_bound":1000.0,
"gene_reaction_rule":"CQW49_08875"
},
{
"id":"ECOAH8",
"name":"enoyl CoA hydratase  n 18 0 ",
"metabolites":{
"3hodcoa_c":1.0,
"h2o_c":-1.0,
"od2coa_c":-1.0
},
"lower_bound":-1000.0,
"upper_bound":1000.0,
"gene_reaction_rule":"CQW49_15495 and CQW49_15500"
},
{
"id":"EX_DM_trnaasn",
"name":"exchange flux   tRNA Asn ",
"metabolites":{
"trnaasn_c":-1.0
},
"lower_bound":-1000.0,
"upper_bound":1000.0,
"gene_reaction_rule":""
},
{
"id":"ECOAH1",
"name":"3 hydroxybutyryl CoA dehydratase",
"metabolites":{
"3hbcoa_c":-1.0,
"b2coa_c":1.0,
"h2o_c":1.0
},
"lower_bound":-1000.0,
"upper_bound":1000.0,
"gene_reaction_rule":"(CQW49_15495 and CQW49_15500) or CQW49_11715"
},
{
"id":"ECOAH2",
"name":"enoyl CoA hydratase  n 6 0 ",
"metabolites":{
"3hhcoa_c":1.0,
"h2o_c":-1.0,
"hx2coa_c":-1.0
},
"lower_bound":-1000.0,
"upper_bound":1000.0,
"gene_reaction_rule":"CQW49_15495 and CQW49_15500"
},
{
"id":"EX_DM_trnaasp",
"name":"exchange flux   tRNA Asp ",
"metabolites":{
"trnaasp_c":-1.0
},
"lower_bound":-1000.0,
"upper_bound":1000.0,
"gene_reaction_rule":""
},
{
"id":"CO2tpp",
"name":"CO2 transport via diffusion  periplasm to cytoplasm ",
"metabolites":{
"co2_c":1.0,
"co2_p":-1.0
},
"lower_bound":-1000.0,
"upper_bound":1000.0,
"gene_reaction_rule":""
},
{
"id":"FMNDESTRUC",
"name":"flavin destructase",
"metabolites":{
"dmbzid_c":2.0,
"e4p_c":1.0,
"fmnh2_c":-1.0,
"h2o_c":1.0,
"o2_c":-1.0
},
"lower_bound":0.0,
"upper_bound":1000.0,
"gene_reaction_rule":""
},
{
"id":"TDPGDH",
"name":"dTDP glucose 4 6 dehydratase",
"metabolites":{
"dtdp4d6dg_c":1.0,
"dtdpglu_c":-1.0,
"h2o_c":1.0
},
"lower_bound":-1000.0,
"upper_bound":1000.0,
"gene_reaction_rule":"CQW49_06245"
},
{
"id":"PHETA1",
"name":"aromatic amino acid transaminase  PHE ",
"metabolites":{
"akg_c":1.0,
"glu_L_c":-1.0,
"phe_L_c":1.0,
"phpyr_c":-1.0
},
"lower_bound":-1000.0,
"upper_bound":1000.0,
"gene_reaction_rule":"CQW49_08850"
},
{
"id":"HISTP",
"name":"histidinol phosphatase",
"metabolites":{
"h2o_c":-1.0,
"hisp_c":-1.0,
"histd_c":1.0,
"pi_c":1.0
},
"lower_bound":0.0,
"upper_bound":1000.0,
"gene_reaction_rule":"META1_4121"
},
{
"id":"ADCS",
"name":"aminodeoxychorismate synthase",
"metabolites":{
"4adcho_c":1.0,
"chor_c":-1.0,
"gln_L_c":-1.0,
"glu_L_c":1.0
},
"lower_bound":-1000.0,
"upper_bound":1000.0,
"gene_reaction_rule":"META1_4284 and META1_4283"
},
{
"id":"GALU",
"name":"glucose 1 phosphate uridylyltransferase",
"metabolites":{
"g1p_c":-1.0,
"h_c":-1.0,
"ppi_c":1.0,
"udpg_c":1.0,
"utp_c":-1.0
},
"lower_bound":0.0,
"upper_bound":1000.0,
"gene_reaction_rule":"CQW49_16600"
},
{
"id":"CCRC",
"name":"crotonyl CoA reductase carboxylase",
"metabolites":{
"2Sethmalcoa_c":1.0,
"b2coa_c":-1.0,
"co2_c":-1.0,
"nadp_c":1.0,
"nadph_c":-1.0
},
"lower_bound":-1000.0,
"upper_bound":1000.0,
"gene_reaction_rule":"CQW49_03790"
},
{
"id":"IPPS2",
"name":"2 isopropylmalate synthase",
"metabolites":{
"2ippa_c":1.0,
"3mob_c":-1.0,
"accoa_c":-1.0,
"coa_c":1.0,
"h2o_c":-1.0,
"h_c":1.0
},
"lower_bound":0.0,
"upper_bound":1000.0,
"gene_reaction_rule":"CQW49_13130"
},
{
"id":"HISTRS",
"name":"histidyl tRNA synthetase",
"metabolites":{
"amp_c":1.0,
"atp_c":-1.0,
"his_L_c":-1.0,
"histrna_c":1.0,
"ppi_c":1.0,
"trnahis_c":-1.0
},
"lower_bound":0.0,
"upper_bound":1000.0,
"gene_reaction_rule":"CQW49_13045 or CQW49_02675"
},
{
"id":"ACOAD2f",
"name":"acyl CoA dehydrogenase  n 6 0 ",
"metabolites":{
"fad_c":-1.0,
"fadh2_c":1.0,
"hx2coa_c":1.0,
"hxcoa_c":-1.0
},
"lower_bound":-1000.0,
"upper_bound":1000.0,
"gene_reaction_rule":"CQW49_15490 or CQW49_03065 or CQW49_11850"
},
{
"id":"CU2abctpp",
"name":"copper ABC transporter",
"metabolites":{
"adp_c":1.0,
"atp_c":-1.0,
"cu2_c":1.0,
"cu2_p":-1.0,
"h2o_c":-1.0,
"h_c":1.0,
"pi_c":1.0
},
"lower_bound":0.0,
"upper_bound":1000.0,
"gene_reaction_rule":"CQW49_05965"
},
{
"id":"MMAtex",
"name":"methylamine transport via diffusion  extracellular to periplasm ",
"metabolites":{
"mma_e":-1.0,
"mma_p":1.0
},
"lower_bound":-1000.0,
"upper_bound":1000.0,
"gene_reaction_rule":""
},
{
"id":"PEMT160",
"name":"phosphatidylethanolamine N methyltransferase  n 16 0 ",
"metabolites":{
"ahcys_c":1.0,
"amet_c":-1.0,
"h_c":1.0,
"mpe160_c":1.0,
"pe160_c":-1.0
},
"lower_bound":-1000.0,
"upper_bound":1000.0,
"gene_reaction_rule":"CQW49_06905 or CQW49_20555"
},
{
"id":"HACYLCOAEPI80",
"name":"3 hydroxyacyl CoA epimerase  n 8 0 ",
"metabolites":{
"3hocoa_c":-1.0,
"R_3hocoa_c":1.0
},
"lower_bound":-1000.0,
"upper_bound":1000.0,
"gene_reaction_rule":"CQW49_15495 and CQW49_15500"
},
{
"id":"ADCL",
"name":"aminodeoxychorismate lyase",
"metabolites":{
"4abz_c":1.0,
"4adcho_c":-1.0,
"h_c":1.0,
"pyr_c":1.0
},
"lower_bound":-1000.0,
"upper_bound":1000.0,
"gene_reaction_rule":""
},
{
"id":"PEMT161",
"name":"phosphatidylethanolamine N methyltransferase  n 16 1 ",
"metabolites":{
"ahcys_c":1.0,
"amet_c":-1.0,
"h_c":1.0,
"mpe161_c":1.0,
"pe161_c":-1.0
},
"lower_bound":-1000.0,
"upper_bound":1000.0,
"gene_reaction_rule":"CQW49_06905 or CQW49_20555"
},
{
"id":"EX_etha_e",
"name":"exchange flux   ethanolamine",
"metabolites":{
"etha_e":-1.0
},
"lower_bound":0.0,
"upper_bound":0.0,
"gene_reaction_rule":""
},
{
"id":"CTPS2",
"name":"CTP synthetase",
"metabolites":{
"adp_c":1.0,
"atp_c":-1.0,
"ctp_c":1.0,
"gln_L_c":-1.0,
"glu_L_c":1.0,
"h2o_c":-1.0,
"h_c":2.0,
"pi_c":1.0,
"utp_c":-1.0
},
"lower_bound":0.0,
"upper_bound":1000.0,
"gene_reaction_rule":"CQW49_18940"
},
{
"id":"ACHBS",
"name":"2 aceto 2 hydroxy butyrate synthase",
"metabolites":{
"2ahbut_c":1.0,
"2obut_c":-1.0,
"co2_c":1.0,
"h_c":-1.0,
"pyr_c":-1.0
},
"lower_bound":0.0,
"upper_bound":1000.0,
"gene_reaction_rule":"CQW49_06820 and CQW49_06815"
},
{
"id":"ORNTAC",
"name":"glutamate N acetyltransferase",
"metabolites":{
"acglu_c":1.0,
"acorn_c":-1.0,
"glu_L_c":-1.0,
"orn_c":1.0
},
"lower_bound":0.0,
"upper_bound":1000.0,
"gene_reaction_rule":"CQW49_12715"
},
{
"id":"EX_ptrc_e",
"name":"exchange flux   putrescine",
"metabolites":{
"ptrc_e":-1.0
},
"lower_bound":0.0,
"upper_bound":0.0,
"gene_reaction_rule":""
},
{
"id":"ACOAD3f",
"name":"acyl CoA dehydrogenase  n 8 0 ",
"metabolites":{
"fad_c":-1.0,
"fadh2_c":1.0,
"oc2coa_c":1.0,
"occoa_c":-1.0
},
"lower_bound":-1000.0,
"upper_bound":1000.0,
"gene_reaction_rule":"CQW49_15490 or CQW49_03065 or CQW49_11850"
},
{
"id":"DMATT",
"name":"geranyl diphosphate synthase",
"metabolites":{
"dmpp_c":-1.0,
"grdp_c":1.0,
"ipdp_c":-1.0,
"ppi_c":1.0
},
"lower_bound":0.0,
"upper_bound":1000.0,
"gene_reaction_rule":"CQW49_16515"
},
{
"id":"FDHr",
"name":"formate dehydrogenase",
"metabolites":{
"co2_c":1.0,
"for_c":-1.0,
"nad_c":-1.0,
"nadh_c":1.0
},
"lower_bound":-1000.0,
"upper_bound":1000.0,
"gene_reaction_rule":"CQW49_16615 and CQW49_16630 and (CQW49_16625 or CQW49_16125) and CQW49_16635"
},
{
"id":"ETMAt_e",
"name":"ethylamine transport via diffusion  extracellular to periplasm ",
"metabolites":{
"etma_e":-1.0,
"etma_p":1.0
},
"lower_bound":-1000.0,
"upper_bound":1000.0,
"gene_reaction_rule":""
},
{
"id":"AROGDH",
"name":"cyclohexadienyl dehydrogenase",
"metabolites":{
"arog_c":-1.0,
"co2_c":1.0,
"nad_c":-1.0,
"nadh_c":1.0,
"tyr_L_c":1.0
},
"lower_bound":0.0,
"upper_bound":1000.0,
"gene_reaction_rule":"CQW49_08845"
},
{
"id":"GTPCI",
"name":"GTP cyclohydrolase I",
"metabolites":{
"ahdt_c":1.0,
"for_c":1.0,
"gtp_c":-1.0,
"h2o_c":-1.0
},
"lower_bound":-1000.0,
"upper_bound":1000.0,
"gene_reaction_rule":"CQW49_20120 or CQW49_16285"
},
{
"id":"SO4tex",
"name":"sulfate transport via diffusion  extracellular to periplasm ",
"metabolites":{
"so4_e":-1.0,
"so4_p":1.0
},
"lower_bound":-1000.0,
"upper_bound":1000.0,
"gene_reaction_rule":""
},
{
"id":"LDH_D3",
"name":"D lactate dehydrogenase  cytochrome ",
"metabolites":{
"ficytc_c":-2.0,
"focytc_c":2.0,
"h_c":2.0,
"lac_D_c":-1.0,
"pyr_c":1.0
},
"lower_bound":0.0,
"upper_bound":1000.0,
"gene_reaction_rule":"CQW49_17075 or CQW49_10060"
},
{
"id":"HSPMDS",
"name":"homospermidine synthase 1",
"metabolites":{
"13dampp_c":1.0,
"hspmd_c":1.0,
"ptrc_c":-1.0,
"spmd_c":-1.0
},
"lower_bound":0.0,
"upper_bound":1000.0,
"gene_reaction_rule":"CQW49_06000"
},
{
"id":"HSPMS",
"name":"homospermidine synthase 2",
"metabolites":{
"hspmd_c":1.0,
"nh4_c":1.0,
"ptrc_c":-2.0
},
"lower_bound":0.0,
"upper_bound":1000.0,
"gene_reaction_rule":"CQW49_06000"
},
{
"id":"DCTPD",
"name":"dCTP deaminase",
"metabolites":{
"dctp_c":-1.0,
"dutp_c":1.0,
"h2o_c":-1.0,
"h_c":-1.0,
"nh4_c":1.0
},
"lower_bound":0.0,
"upper_bound":1000.0,
"gene_reaction_rule":"CQW49_20305"
},
{
"id":"BIOTINS",
"name":"biotin biosynthesis hypothetical reaction",
"metabolites":{
"adp_c":-1.0,
"atp_c":1.0,
"coa_c":1.0,
"h_c":2.0,
"hco3_c":1.0,
"malcoa_c":-2.0,
"pi_c":-1.0,
"pmcoa_c":1.0
},
"lower_bound":-1000,
"upper_bound":1000,
"gene_reaction_rule":"SP0001"
},
{
"id":"PAPPT3",
"name":"phospho N acetylmuramoyl pentapeptide transferase 1",
"metabolites":{
"uagmda_c":1.0,
"udcpp_c":-1.0,
"ugmda_c":-1.0,
"ump_c":1.0
},
"lower_bound":-1000.0,
"upper_bound":1000.0,
"gene_reaction_rule":"CQW49_11215"
},
{
"id":"COBALT2tex",
"name":"Co2  transport via diffusion  extracellular to periplasm ",
"metabolites":{
"cobalt2_e":-1.0,
"cobalt2_p":1.0
},
"lower_bound":-1000.0,
"upper_bound":1000.0,
"gene_reaction_rule":""
},
{
"id":"PAPPT1",
"name":"phospho N acetylmuramoyl pentapeptide transferase 2",
"metabolites":{
"uAgla_c":-1.0,
"uaAgla_c":1.0,
"udcpp_c":-1.0,
"ump_c":1.0
},
"lower_bound":-1000.0,
"upper_bound":1000.0,
"gene_reaction_rule":"CQW49_11215"
},
{
"id":"HISTD",
"name":"histidinol dehydrogenase",
"metabolites":{
"h_c":1.0,
"histd_c":-1.0,
"histda_c":1.0,
"nad_c":-1.0,
"nadh_c":1.0
},
"lower_bound":0.0,
"upper_bound":1000.0,
"gene_reaction_rule":"CQW49_00600"
},
{
"id":"DVPCLPHVR",
"name":"3 8 divinyl protochlorophyllide 8 vinyl reductase",
"metabolites":{
"dvpclphd_c":-1.0,
"h_c":-1.0,
"mvpclphd_c":1.0,
"nadp_c":1.0,
"nadph_c":-1.0
},
"lower_bound":0.0,
"upper_bound":1000.0,
"gene_reaction_rule":""
},
{
"id":"UQCYOR_2p",
"name":"ubiquinol cytochrome c reductase",
"metabolites":{
"ficytc_c":-2.0,
"focytc_c":2.0,
"h_p":2.0,
"q_c":1.0,
"qh2_c":-1.0
},
"lower_bound":0.0,
"upper_bound":1000.0,
"gene_reaction_rule":"CQW49_00050 and CQW49_00055 and CQW49_00060"
},
{
"id":"EX_galcDaraba_e",
"name":"exchange flux   3 O b D galactopyranosyl D arabinonate",
"metabolites":{
"galcDaraba_e":-1.0
},
"lower_bound":0.0,
"upper_bound":0.0,
"gene_reaction_rule":""
},
{
"id":"EX_arab_L_e",
"name":"exchange flux   L arabinose",
"metabolites":{
"arab_L_e":-1.0
},
"lower_bound":0.0,
"upper_bound":0.0,
"gene_reaction_rule":""
},
{
"id":"ACOAD1f",
"name":"acyl CoA dehydrogenase  n 4 0 ",
"metabolites":{
"b2coa_c":1.0,
"btcoa_c":-1.0,
"fad_c":-1.0,
"fadh2_c":1.0
},
"lower_bound":-1000.0,
"upper_bound":1000.0,
"gene_reaction_rule":"CQW49_15490 or CQW49_03065 or CQW49_11850"
},
{
"id":"SULR",
"name":"sulfite reductase  NADPH ",
"metabolites":{
"h2o_c":3.0,
"h2s_c":1.0,
"h_c":-5.0,
"nadp_c":3.0,
"nadph_c":-3.0,
"so3_c":-1.0
},
"lower_bound":-1000.0,
"upper_bound":1000.0,
"gene_reaction_rule":"CQW49_00335"
},
{
"id":"G1PACT",
"name":"glucosamine 1 phosphate acetyltransferase",
"metabolites":{
"accoa_c":-1.0,
"acgam1p_c":1.0,
"coa_c":1.0,
"gam1p_c":-1.0,
"h_c":1.0
},
"lower_bound":0.0,
"upper_bound":1000.0,
"gene_reaction_rule":"CQW49_09125"
},
{
"id":"DMQMT2",
"name":"3 demethylubiquinone 8 3 O methyltransferase",
"metabolites":{
"ahcys_c":1,
"amet_c":-1,
"dmuqh2_c":-1,
"h_c":1,
"qh2_c":1
},
"lower_bound":0,
"upper_bound":1000,
"gene_reaction_rule":"CQW49_02235"
},
{
"id":"ANS",
"name":"anthranilate synthase",
"metabolites":{
"anth_c":1.0,
"chor_c":-1.0,
"gln_L_c":-1.0,
"glu_L_c":1.0,
"h_c":1.0,
"pyr_c":1.0
},
"lower_bound":-1000.0,
"upper_bound":1000.0,
"gene_reaction_rule":"CQW49_20185 and CQW49_20270"
},
{
"id":"MSUCCCOADH",
"name":"methylsuccinyl CoA dehydrogenase",
"metabolites":{
"2Smsucccoa_c":-1.0,
"mesaccoa_c":1.0,
"oxETF_c":-1.0,
"rETF_c":1.0
},
"lower_bound":0.0,
"upper_bound":1000.0,
"gene_reaction_rule":"CQW49_16350"
},
{
"id":"NTPP7",
"name":"deoxynucleoside triphosphate pyrophosphohydrolase  dTTP ",
"metabolites":{
"dtmp_c":1.0,
"dttp_c":-1.0,
"h2o_c":-1.0,
"h_c":1.0,
"ppi_c":1.0
},
"lower_bound":0.0,
"upper_bound":1000.0,
"gene_reaction_rule":"CQW49_11120"
},
{
"id":"NIGOSH",
"name":"nigerose hydrolase",
"metabolites":{
"glc_D_c":2.0,
"h2o_c":-1.0,
"nigos_c":-1.0
},
"lower_bound":-1000.0,
"upper_bound":1000.0,
"gene_reaction_rule":"CQW49_10645"
},
{
"id":"NTPP8",
"name":"nucleoside triphosphate pyrophosphohydrolase  UTP ",
"metabolites":{
"h2o_c":-1.0,
"h_c":1.0,
"ppi_c":1.0,
"ump_c":1.0,
"utp_c":-1.0
},
"lower_bound":0.0,
"upper_bound":1000.0,
"gene_reaction_rule":"CQW49_01615 or CQW49_18780"
},
{
"id":"ACOAD6f",
"name":"acyl CoA dehydrogenase  n 14 0 ",
"metabolites":{
"fad_c":-1.0,
"fadh2_c":1.0,
"td2coa_c":1.0,
"tdcoa_c":-1.0
},
"lower_bound":-1000.0,
"upper_bound":1000.0,
"gene_reaction_rule":"CQW49_15490 or CQW49_03065 or CQW49_11850"
},
{
"id":"NTPP3",
"name":"deoxynucleoside triphosphate pyrophosphohydrolase  dCTP ",
"metabolites":{
"dcmp_c":1.0,
"dctp_c":-1.0,
"h2o_c":-1.0,
"h_c":1.0,
"ppi_c":1.0
},
"lower_bound":0.0,
"upper_bound":1000.0,
"gene_reaction_rule":"CQW49_11120"
},
{
"id":"NTPP4",
"name":"nucleoside triphosphate pyrophosphohydrolase  CTP ",
"metabolites":{
"cmp_c":1.0,
"ctp_c":-1.0,
"h2o_c":-1.0,
"h_c":1.0,
"ppi_c":1.0
},
"lower_bound":0.0,
"upper_bound":1000.0,
"gene_reaction_rule":"CQW49_01615 or CQW49_11120"
},
{
"id":"UAGCVT",
"name":"UDP N acetylglucosamine 1 carboxyvinyltransferase",
"metabolites":{
"pep_c":-1.0,
"pi_c":1.0,
"uaccg_c":1.0,
"uacgam_c":-1.0
},
"lower_bound":-1000.0,
"upper_bound":1000.0,
"gene_reaction_rule":"CQW49_09360"
},
{
"id":"CU2tex",
"name":"copper transport via diffusion  extracellular to periplasm ",
"metabolites":{
"cu2_e":-1.0,
"cu2_p":1.0
},
"lower_bound":-1000.0,
"upper_bound":1000.0,
"gene_reaction_rule":""
},
{
"id":"NTPP5",
"name":"deoxynucleoside triphosphate pyrophosphohydrolase  dATP ",
"metabolites":{
"damp_c":1.0,
"datp_c":-1.0,
"h2o_c":-1.0,
"h_c":1.0,
"ppi_c":1.0
},
"lower_bound":0.0,
"upper_bound":1000.0,
"gene_reaction_rule":"CQW49_11120"
},
{
"id":"NTPP6",
"name":"nucleoside triphosphate pyrophosphohydrolase  ATP ",
"metabolites":{
"amp_c":1.0,
"atp_c":-1.0,
"h2o_c":-1.0,
"h_c":1.0,
"ppi_c":1.0
},
"lower_bound":0.0,
"upper_bound":1000.0,
"gene_reaction_rule":"CQW49_01615 or CQW49_11120"
},
{
"id":"HFACOAE120",
"name":"acyl CoA thioesterase II  n h12 0 ",
"metabolites":{
"R_3hddc_c":1.0,
"R_3hddcoa_c":-1.0,
"coa_c":1.0,
"h2o_c":-1.0,
"h_c":1.0
},
"lower_bound":0.0,
"upper_bound":1000.0,
"gene_reaction_rule":"CQW49_00725 or CQW49_04870 or CQW49_01990"
},
{
"id":"EAR121y",
"name":"enoyl  acyl carrier protein  reductase  n 12 1 ",
"metabolites":{
"cddec5eACP_c":1.0,
"h_c":-1.0,
"nadp_c":1.0,
"nadph_c":-1.0,
"t3c5ddeceACP_c":-1.0
},
"lower_bound":0.0,
"upper_bound":1000.0,
"gene_reaction_rule":"CQW49_09320 or CQW49_16835"
},
{
"id":"ALAALAr",
"name":"D alanine D alanine ligase B",
"metabolites":{
"adp_c":1.0,
"ala_D_c":-2.0,
"alaala_c":1.0,
"atp_c":-1.0,
"h_c":1.0,
"pi_c":1.0
},
"lower_bound":0,
"upper_bound":1000,
"gene_reaction_rule":"CQW49_11255"
},
{
"id":"FALDtex",
"name":"formaldehyde transport via diffusion  extracellular to periplasm ",
"metabolites":{
"fald_e":-1.0,
"fald_p":1.0
},
"lower_bound":-1000.0,
"upper_bound":1000.0,
"gene_reaction_rule":""
},
{
"id":"ECOAH181",
"name":"enoyl CoA hydratase  n 18 1 ",
"metabolites":{
"3hcoctd11ecoa_c":1.0,
"h2o_c":-1.0,
"t3coctd11ecoa_c":-1.0
},
"lower_bound":-1000.0,
"upper_bound":1000.0,
"gene_reaction_rule":"CQW49_15495 and CQW49_15500"
},
{
"id":"GLYKr",
"name":"glycerol kinase",
"metabolites":{
"adp_c":1.0,
"atp_c":-1.0,
"glyc3p_c":1.0,
"glyc_c":-1.0,
"h_c":1.0
},
"lower_bound":0.0,
"upper_bound":1000.0,
"gene_reaction_rule":"CQW49_12325"
},
{
"id":"EX_mn2_e",
"name":"exchange flux   manganese",
"metabolites":{
"mn2_e":-1.0
},
"lower_bound":-1000.0,
"upper_bound":1000.0,
"gene_reaction_rule":""
},
{
"id":"DGK1",
"name":"deoxyguanylate kinase",
"metabolites":{
"adp_c":1.0,
"atp_c":-1.0,
"dgdp_c":1.0,
"dgmp_c":-1.0
},
"lower_bound":-1000.0,
"upper_bound":1000.0,
"gene_reaction_rule":"CQW49_17705"
},
{
"id":"ACOAD7f",
"name":"acyl CoA dehydrogenase  n 16 0 ",
"metabolites":{
"fad_c":-1.0,
"fadh2_c":1.0,
"hdd2coa_c":1.0,
"pmtcoa_c":-1.0
},
"lower_bound":-1000.0,
"upper_bound":1000.0,
"gene_reaction_rule":"CQW49_15490 or CQW49_03065 or CQW49_11850"
},
{
"id":"3OAS180",
"name":"3 oxoacyl  acyl carrier protein  synthase  n 18 0 ",
"metabolites":{
"3ooctdACP_c":1.0,
"ACP_c":1.0,
"co2_c":1.0,
"h_c":-1.0,
"malACP_c":-1.0,
"palmACP_c":-1.0
},
"lower_bound":0.0,
"upper_bound":1000.0,
"gene_reaction_rule":"CQW49_17690 or CQW49_09315"
},
{
"id":"3OAS181",
"name":"3 oxoacyl  acyl carrier protein  synthase  n 18 1 ",
"metabolites":{
"3ocvac11eACP_c":1.0,
"ACP_c":1.0,
"co2_c":1.0,
"h_c":-1.0,
"hdeACP_c":-1.0,
"malACP_c":-1.0
},
"lower_bound":0.0,
"upper_bound":1000.0,
"gene_reaction_rule":"CQW49_17690 or CQW49_09315"
},
{
"id":"NAPRTr",
"name":"nicotinate phosphoribosyltransferase",
"metabolites":{
"h_c":1.0,
"nac_c":1.0,
"nicrnt_c":-1.0,
"ppi_c":-1.0,
"prpp_c":1.0
},
"lower_bound":-1000.0,
"upper_bound":1000.0,
"gene_reaction_rule":"CQW49_12035"
},
{
"id":"NADH11",
"name":"NADH ubiquinone oxidoreductase I",
"metabolites":{
"h_c":-5.0,
"h_p":4.0,
"nad_c":1.0,
"nadh_c":-1.0,
"q_c":-1.0,
"qh2_c":1.0
},
"lower_bound":0.0,
"upper_bound":1000.0,
"gene_reaction_rule":"CQW49_05325 and CQW49_05330 and CQW49_18615 and CQW49_05310 and CQW49_05315 and CQW49_05300 and CQW49_05305 and CQW49_05290 and CQW49_05335 and CQW49_05295 and CQW49_05340 and CQW49_05345 and CQW49_05285 and CQW49_05350 and CQW49_05320 and CQW49_03485"
},
{
"id":"HACYLCOAEPI40",
"name":"3 hydroxyacyl CoA epimerase  n 4 0 ",
"metabolites":{
"3hbcoa_c":-1.0,
"r3hbcoa_c":1.0
},
"lower_bound":-1000.0,
"upper_bound":1000.0,
"gene_reaction_rule":"CQW49_15495 and CQW49_15500"
},
{
"id":"FACOAE120",
"name":"acyl CoA thioesterase II  n 12 0 ",
"metabolites":{
"coa_c":1.0,
"ddca_c":1.0,
"ddcacoa_c":-1.0,
"h2o_c":-1.0,
"h_c":1.0
},
"lower_bound":0.0,
"upper_bound":1000.0,
"gene_reaction_rule":"CQW49_00725 or CQW49_04870 or CQW49_01990"
},
{
"id":"DHAtex",
"name":"glycerone transport via diffusion  extracellular to periplasm ",
"metabolites":{
"dha_e":-1.0,
"dha_p":1.0
},
"lower_bound":-1000.0,
"upper_bound":1000.0,
"gene_reaction_rule":""
},
{
"id":"PNTK",
"name":"pantothenate kinase",
"metabolites":{
"4ppan_c":1.0,
"adp_c":1.0,
"atp_c":-1.0,
"h_c":1.0,
"pnto_R_c":-1.0
},
"lower_bound":0.0,
"upper_bound":1000.0,
"gene_reaction_rule":"CQW49_07640"
},
{
"id":"PHOTOSYS1C",
"name":"photosystem I cyclic",
"metabolites":{
"fdxox_c":2.0,
"fdxrd_c":-2.0,
"h_c":-2.0,
"q_c":-1.0,
"qh2_c":1.0
},
"lower_bound":0.0,
"upper_bound":1000.0,
"gene_reaction_rule":""
},
{
"id":"OMPDC",
"name":"orotidine 5  phosphate decarboxylase",
"metabolites":{
"co2_c":1.0,
"h_c":-1.0,
"orot5p_c":-1.0,
"ump_c":1.0
},
"lower_bound":0.0,
"upper_bound":1000.0,
"gene_reaction_rule":"CQW49_20550"
},
{
"id":"H2O2tex",
"name":"H2O2 transport via diffusion  extracellular to periplasm ",
"metabolites":{
"h2o2_e":-1.0,
"h2o2_p":1.0
},
"lower_bound":-1000.0,
"upper_bound":1000.0,
"gene_reaction_rule":""
},
{
"id":"SERTRS",
"name":"serine tRNA synthetase",
"metabolites":{
"amp_c":1.0,
"atp_c":-1.0,
"ppi_c":1.0,
"ser_L_c":-1.0,
"sertrna_c":1.0,
"trnaser_c":-1.0
},
"lower_bound":0.0,
"upper_bound":1000.0,
"gene_reaction_rule":"CQW49_02195"
},
{
"id":"Kt3pp",
"name":"potassium proton antiporter",
"metabolites":{
"h_c":1.0,
"h_p":-1.0,
"k_c":-1.0,
"k_p":1.0
},
"lower_bound":0.0,
"upper_bound":1000.0,
"gene_reaction_rule":"CQW49_09385"
},
{
"id":"ACOAD4f",
"name":"acyl CoA dehydrogenase  n 10 0 ",
"metabolites":{
"dc2coa_c":1.0,
"dcacoa_c":-1.0,
"fad_c":-1.0,
"fadh2_c":1.0
},
"lower_bound":-1000.0,
"upper_bound":1000.0,
"gene_reaction_rule":"CQW49_15490 or CQW49_03065 or CQW49_11850"
},
{
"id":"CO2DAMR",
"name":"cob II yrinate a c diamide reductase",
"metabolites":{
"co1dam_c":1.0,
"co2dam_c":-1.0,
"fmn_c":1.0,
"fmnh2_c":-1.0,
"h_c":2.0
},
"lower_bound":0.0,
"upper_bound":1000.0,
"gene_reaction_rule":"CQW49_01800"
},
{
"id":"AMMQT8_2",
"name":" S  adenosylmethionine 2 DMK methyltransferase",
"metabolites":{
"2dmmq8_c":-1.0,
"ahcys_c":1.0,
"amet_c":-1.0,
"h_c":1.0,
"mqn8_c":1.0
},
"lower_bound":0.0,
"upper_bound":1000.0,
"gene_reaction_rule":"CQW49_18430"
},
{
"id":"CO2DAMS",
"name":"cobyrinic acid a c diamide synthase",
"metabolites":{
"adp_c":2.0,
"atp_c":-2.0,
"co2dam_c":1.0,
"cobya_c":-1.0,
"gln_L_c":-2.0,
"glu_L_c":2.0,
"h2o_c":-2.0,
"h_c":2.0,
"pi_c":2.0
},
"lower_bound":0.0,
"upper_bound":1000.0,
"gene_reaction_rule":"CQW49_09625"
},
{
"id":"CYOD",
"name":"cytochrome bd ubiquinol oxidase",
"metabolites":{
"h2o_c":2.0,
"h_c":-4.0,
"h_p":4.0,
"o2_c":-1.0,
"q_c":2.0,
"qh2_c":-2.0
},
"lower_bound":0.0,
"upper_bound":1000.0,
"gene_reaction_rule":"CQW49_11625 and CQW49_11630"
},
{
"id":"EX_glu_L_e",
"name":"exchange flux   L glutamate",
"metabolites":{
"glu_L_e":-1.0
},
"lower_bound":0.0,
"upper_bound":0.0,
"gene_reaction_rule":""
},
{
"id":"HFACOAE100",
"name":"acyl CoA thioesterase II  n h10 0 ",
"metabolites":{
"R_3hdc_c":1.0,
"R_3hdcoa_c":-1.0,
"coa_c":1.0,
"h2o_c":-1.0,
"h_c":1.0
},
"lower_bound":0.0,
"upper_bound":1000.0,
"gene_reaction_rule":"CQW49_00725 or CQW49_04870 or CQW49_01990"
},
{
"id":"EX_DM_oxEA",
"name":"exchange flux   oxidized electron acceptor",
"metabolites":{
"oxEA_c":-1.0
},
"lower_bound":-1000.0,
"upper_bound":1000.0,
"gene_reaction_rule":""
},
{
"id":"GRTT",
"name":"farnesyl diphosphate synthase",
"metabolites":{
"frdp_c":1.0,
"grdp_c":-1.0,
"ipdp_c":-1.0,
"ppi_c":1.0
},
"lower_bound":0.0,
"upper_bound":1000.0,
"gene_reaction_rule":"CQW49_16515"
},
{
"id":"THDPS",
"name":"2 3 4 5 tetrahydropyridine 2 carboxylate N succinyltransferase",
"metabolites":{
"coa_c":1.0,
"h2o_c":-1.0,
"sl2a6o_c":1.0,
"succoa_c":-1.0,
"thdp_c":-1.0
},
"lower_bound":-1000.0,
"upper_bound":1000.0,
"gene_reaction_rule":"CQW49_16565"
},
{
"id":"PRPPS",
"name":"phosphoribosylpyrophosphate synthetase",
"metabolites":{
"amp_c":1.0,
"atp_c":-1.0,
"h_c":1.0,
"prpp_c":1.0,
"r5p_c":-1.0
},
"lower_bound":0.0,
"upper_bound":1000.0,
"gene_reaction_rule":"CQW49_06925"
},
{
"id":"EAR180y",
"name":"enoyl  acyl carrier protein  reductase  n 18 0 ",
"metabolites":{
"h_c":-1.0,
"nadp_c":1.0,
"nadph_c":-1.0,
"ocdcaACP_c":1.0,
"toctd2eACP_c":-1.0
},
"lower_bound":0.0,
"upper_bound":1000.0,
"gene_reaction_rule":"CQW49_09320 or CQW49_16835"
},
{
"id":"DAPDC",
"name":"diaminopimelate decarboxylase",
"metabolites":{
"26dap_M_c":-1.0,
"co2_c":1.0,
"h_c":-1.0,
"lys_L_c":1.0
},
"lower_bound":0.0,
"upper_bound":1000.0,
"gene_reaction_rule":"CQW49_10715"
},
{
"id":"CREAH",
"name":"creatininase",
"metabolites":{
"creat_c":1.0,
"crtn_c":-1.0,
"h2o_c":-1.0
},
"lower_bound":-1000.0,
"upper_bound":1000.0,
"gene_reaction_rule":"CQW49_06535"
},
{
"id":"EX_zn2_e",
"name":"exchange flux   zinc",
"metabolites":{
"zn2_e":-1.0
},
"lower_bound":-1000.0,
"upper_bound":1000.0,
"gene_reaction_rule":""
},
{
"id":"A5PISO",
"name":"D arabinose 5 phosphate isomerase",
"metabolites":{
"ara5p_c":-1.0,
"ru5p_D_c":1.0
},
"lower_bound":-1000.0,
"upper_bound":1000.0,
"gene_reaction_rule":"META1_3866"
},
{
"id":"KAS14",
"name":"3 oxoacyl  acyl carrier protein  synthase  n 4 0 ",
"metabolites":{
"ACP_c":1.0,
"acACP_c":-1.0,
"actACP_c":1.0,
"co2_c":1.0,
"h_c":-1.0,
"malACP_c":-1.0
},
"lower_bound":0.0,
"upper_bound":1000.0,
"gene_reaction_rule":"CQW49_03730 or CQW49_17690 or CQW49_09315"
},
{
"id":"SHCHF",
"name":"sirohydrochlorin ferrochelatase",
"metabolites":{
"fe2_c":-1.0,
"h_c":3.0,
"scl_c":-1.0,
"sheme_c":1.0
},
"lower_bound":-1000.0,
"upper_bound":1000.0,
"gene_reaction_rule":"CQW49_21195"
},
{
"id":"ACOAD5f",
"name":"acyl CoA dehydrogenase  n 12 0 ",
"metabolites":{
"dd2coa_c":1.0,
"ddcacoa_c":-1.0,
"fad_c":-1.0,
"fadh2_c":1.0
},
"lower_bound":-1000.0,
"upper_bound":1000.0,
"gene_reaction_rule":"CQW49_15490 or CQW49_03065 or CQW49_11850"
},
{
"id":"CS",
"name":"citrate synthase",
"metabolites":{
"accoa_c":-1.0,
"cit_c":1.0,
"coa_c":1.0,
"h2o_c":-1.0,
"h_c":1.0,
"oaa_c":-1.0
},
"lower_bound":-1000.0,
"upper_bound":1000.0,
"gene_reaction_rule":"CQW49_04750"
},
{
"id":"MDH",
"name":"malate dehydrogenase",
"metabolites":{
"h_c":1.0,
"mal_L_c":-1.0,
"nad_c":-1.0,
"nadh_c":1.0,
"oaa_c":1.0
},
"lower_bound":-1000.0,
"upper_bound":1000.0,
"gene_reaction_rule":"CQW49_18955"
},
{
"id":"PROTRS",
"name":"proline tRNA ligase",
"metabolites":{
"amp_c":1.0,
"atp_c":-1.0,
"ppi_c":1.0,
"pro_L_c":-1.0,
"protrna_c":1.0,
"trnapro_c":-1.0
},
"lower_bound":0.0,
"upper_bound":1000.0,
"gene_reaction_rule":"CQW49_16645"
},
{
"id":"BPNT",
"name":"adenosine 3  2   5  bisphosphate nucleotidase",
"metabolites":{
"amp_c":1.0,
"h2o_c":-1.0,
"pap_c":-1.0,
"pi_c":1.0
},
"lower_bound":0.0,
"upper_bound":1000.0,
"gene_reaction_rule":"CQW49_04630"
},
{
"id":"HACYLCOAEPI60",
"name":"3 hydroxyacyl CoA epimerase  n 6 0 ",
"metabolites":{
"3hhcoa_c":-1.0,
"R_3hhcoa_c":1.0
},
"lower_bound":-1000.0,
"upper_bound":1000.0,
"gene_reaction_rule":"CQW49_15495 and CQW49_15500"
},
{
"id":"3OAS60",
"name":"3 oxoacyl  acyl carrier protein  synthase  n 6 0 ",
"metabolites":{
"3ohexACP_c":1.0,
"ACP_c":1.0,
"butACP_c":-1.0,
"co2_c":1.0,
"h_c":-1.0,
"malACP_c":-1.0
},
"lower_bound":0.0,
"upper_bound":1000.0,
"gene_reaction_rule":"CQW49_03730 or CQW49_17690 or CQW49_09315"
},
{
"id":"ECOAH161",
"name":"enoyl CoA hydratase  n 16 1 ",
"metabolites":{
"3hchd9ecoa_c":1.0,
"h2o_c":-1.0,
"t3chd9ecoa_c":-1.0
},
"lower_bound":-1000.0,
"upper_bound":1000.0,
"gene_reaction_rule":"CQW49_15495 and CQW49_15500"
},
{
"id":"FACOAE100",
"name":"acyl CoA thioesterase II  n 10 0 ",
"metabolites":{
"coa_c":1.0,
"dca_c":1.0,
"dcacoa_c":-1.0,
"h2o_c":-1.0,
"h_c":1.0
},
"lower_bound":0.0,
"upper_bound":1000.0,
"gene_reaction_rule":"CQW49_00725 or CQW49_04870 or CQW49_01990"
},
{
"id":"NFORGLUAH",
"name":"N formylglutamate amidohydrolase",
"metabolites":{
"Nforglu_c":-1.0,
"for_c":1.0,
"glu_L_c":1.0,
"h2o_c":-1.0,
"h_c":2.0
},
"lower_bound":0.0,
"upper_bound":1000.0,
"gene_reaction_rule":"CQW49_00950"
},
{
"id":"TDPDRR",
"name":"dTDP 4 dehydrorhamnose reductase",
"metabolites":{
"dtdp4d6dm_c":-1.0,
"dtdprmn_c":1.0,
"h_c":-1.0,
"nadp_c":1.0,
"nadph_c":-1.0
},
"lower_bound":-1000.0,
"upper_bound":1000.0,
"gene_reaction_rule":"CQW49_06235"
},
{
"id":"EX_mal_L_e",
"name":"exchange flux    S  malate",
"metabolites":{
"mal_L_e":-1.0
},
"lower_bound":0.0,
"upper_bound":0.0,
"gene_reaction_rule":""
},
{
"id":"HFACOAE160",
"name":"acyl CoA thioesterase II  n h16 0 ",
"metabolites":{
"R_3hhdc_c":1.0,
"R_3hhdccoa_c":-1.0,
"coa_c":1.0,
"h2o_c":-1.0,
"h_c":1.0
},
"lower_bound":0.0,
"upper_bound":1000.0,
"gene_reaction_rule":"CQW49_00725 or CQW49_04870 or CQW49_01990"
},
{
"id":"ACACtex",
"name":"acetoacetate transport via diffusion  extracellular to periplasm ",
"metabolites":{
"acac_e":-1.0,
"acac_p":1.0
},
"lower_bound":-1000.0,
"upper_bound":1000.0,
"gene_reaction_rule":""
},
{
"id":"TDPDRE",
"name":"dTDP 4 dehydrorhamnose 3 5 epimerase",
"metabolites":{
"dtdp4d6dg_c":-1.0,
"dtdp4d6dm_c":1.0
},
"lower_bound":-1000.0,
"upper_bound":1000.0,
"gene_reaction_rule":"CQW49_06240"
},
{
"id":"ARBtex",
"name":"L arabinose transport via diffusion  extracellular to periplasm ",
"metabolites":{
"arab_L_e":-1.0,
"arab_L_p":1.0
},
"lower_bound":-1000.0,
"upper_bound":1000.0,
"gene_reaction_rule":""
},
{
"id":"MTHFR3",
"name":"5 10 methylenetetrahydrofolate reductase",
"metabolites":{
"5mthf_c":1.0,
"h_c":-2.0,
"mlthf_c":-1.0,
"nadp_c":1.0,
"nadph_c":-1.0
},
"lower_bound":-1000.0,
"upper_bound":1000.0,
"gene_reaction_rule":"CQW49_19060"
},
{
"id":"OMCDC",
"name":"2 isopropyl 3 oxosuccinate decarboxylase",
"metabolites":{
"3c4mop_c":-1.0,
"4mop_c":1.0,
"co2_c":1.0,
"h_c":-1.0
},
"lower_bound":0.0,
"upper_bound":1000.0,
"gene_reaction_rule":"SP0001"
},
{
"id":"EX_cit_e",
"name":"exchange flux   citrate",
"metabolites":{
"cit_e":-1.0
},
"lower_bound":0.0,
"upper_bound":0.0,
"gene_reaction_rule":""
},
{
"id":"DPGM",
"name":"bisphosphoglycerate mutase",
"metabolites":{
"13dpg_c":-1.0,
"23dpg_c":1.0,
"h_c":1.0
},
"lower_bound":-1000.0,
"upper_bound":1000.0,
"gene_reaction_rule":"CQW49_04780 or CQW49_21215"
},
{
"id":"GLYD",
"name":"hydroxypyruvate reductase",
"metabolites":{
"glyc_R_c":1.0,
"h_c":-1.0,
"hpyr_c":-1.0,
"nad_c":1.0,
"nadh_c":-1.0
},
"lower_bound":-1000.0,
"upper_bound":1000.0,
"gene_reaction_rule":"CQW49_10845 or CQW49_06750 or CQW49_12205"
},
{
"id":"O2tpp",
"name":"O2 transport via diffusion  periplasm to cytoplasm ",
"metabolites":{
"o2_c":1.0,
"o2_p":-1.0
},
"lower_bound":-1000.0,
"upper_bound":1000.0,
"gene_reaction_rule":""
},
{
"id":"MEOHtex",
"name":"methanol transport via diffusion  extracellular to periplasm ",
"metabolites":{
"meoh_e":-1.0,
"meoh_p":1.0
},
"lower_bound":-1000.0,
"upper_bound":1000.0,
"gene_reaction_rule":""
},
{
"id":"ACCOACr",
"name":"acetyl CoA carboxylase",
"metabolites":{
"accoa_c":-1.0,
"adp_c":1.0,
"atp_c":-1.0,
"h_c":1.0,
"hco3_c":-1.0,
"malcoa_c":1.0,
"pi_c":1.0
},
"lower_bound":0.0,
"upper_bound":1000.0,
"gene_reaction_rule":"CQW49_05020 and CQW49_05015 and CQW49_15425 and CQW49_04275"
},
{
"id":"EX_glcn_e",
"name":"exchange flux   D gluconate",
"metabolites":{
"glcn_e":-1.0
},
"lower_bound":0.0,
"upper_bound":0.0,
"gene_reaction_rule":""
},
{
"id":"DHAD2",
"name":"2 3 dihydroxy 3 methylvalerate dehydratase",
"metabolites":{
"23dhmp_c":-1.0,
"3mop_c":1.0,
"h2o_c":1.0
},
"lower_bound":0.0,
"upper_bound":1000.0,
"gene_reaction_rule":"CQW49_03905"
},
{
"id":"GLYOX",
"name":"S lactoylglutathione hydrolase",
"metabolites":{
"gthrd_c":1.0,
"h2o_c":-1.0,
"h_c":1.0,
"lac_D_c":1.0,
"lgt_S_c":-1.0
},
"lower_bound":-1000.0,
"upper_bound":1000.0,
"gene_reaction_rule":"CQW49_21005"
},
{
"id":"DHAD1",
"name":"2 3 dihydroxy isovalerate dehydratase",
"metabolites":{
"23dhmb_c":-1.0,
"3mob_c":1.0,
"h2o_c":1.0
},
"lower_bound":-1000.0,
"upper_bound":1000.0,
"gene_reaction_rule":"CQW49_03905"
},
{
"id":"DASYN160",
"name":"CDP diacylglycerol synthetase  n 16 0 ",
"metabolites":{
"cdpdhdecg_c":1.0,
"ctp_c":-1.0,
"h_c":-1.0,
"pa160_c":-1.0,
"ppi_c":1.0
},
"lower_bound":0.0,
"upper_bound":1000.0,
"gene_reaction_rule":"CQW49_00450"
},
{
"id":"3OAS140",
"name":"3 oxoacyl  acyl carrier protein  synthase  n 14 0 ",
"metabolites":{
"3omrsACP_c":1.0,
"ACP_c":1.0,
"co2_c":1.0,
"ddcaACP_c":-1.0,
"h_c":-1.0,
"malACP_c":-1.0
},
"lower_bound":0.0,
"upper_bound":1000.0,
"gene_reaction_rule":"CQW49_03730 or CQW49_17690 or CQW49_09315"
},
{
"id":"BTS6",
"name":"biotin synthase",
"metabolites":{
"Ssact_c":-1.0,
"amet_c":-2.0,
"btn_c":1.0,
"dad_2_c":2.0,
"dtbt_c":-1.0,
"h_c":2.0,
"met_L_c":2.0,
"uSsact_c":1.0
},
"lower_bound":0.0,
"upper_bound":1000.0,
"gene_reaction_rule":"CQW49_05065"
},
{
"id":"3OAS141",
"name":"3 oxoacyl  acyl carrier protein  synthase  n 14 1 ",
"metabolites":{
"3ocmrs7eACP_c":1.0,
"ACP_c":1.0,
"cddec5eACP_c":-1.0,
"co2_c":1.0,
"h_c":-1.0,
"malACP_c":-1.0
},
"lower_bound":0.0,
"upper_bound":1000.0,
"gene_reaction_rule":"CQW49_03730 or CQW49_17690 or CQW49_09315"
},
{
"id":"DASYN161",
"name":"CDP diacylglycerol synthetase  n 16 1 ",
"metabolites":{
"cdpdhdec9eg_c":1.0,
"ctp_c":-1.0,
"h_c":-1.0,
"pa161_c":-1.0,
"ppi_c":1.0
},
"lower_bound":0.0,
"upper_bound":1000.0,
"gene_reaction_rule":"CQW49_00450"
},
{
"id":"NH4tex",
"name":"NH3 transport via diffusion  extracellular to periplasm ",
"metabolites":{
"nh4_e":-1.0,
"nh4_p":1.0
},
"lower_bound":-1000.0,
"upper_bound":1000.0,
"gene_reaction_rule":""
},
{
"id":"MALCOAL",
"name":"malyl CoA lyase",
"metabolites":{
"accoaa_c":1,
"glx_c":1,
"malScoa_c":-1
},
"lower_bound":-1000,
"upper_bound":1000,
"gene_reaction_rule":"CQW49_12235"
},
{
"id":"ECOAH141",
"name":"enoyl CoA hydratase  n 14 1 ",
"metabolites":{
"3hctd7ecoa_c":1.0,
"h2o_c":-1.0,
"t3ctd7ecoa_c":-1.0
},
"lower_bound":-1000.0,
"upper_bound":1000.0,
"gene_reaction_rule":"CQW49_15495 and CQW49_15500"
},
{
"id":"SULFOX2",
"name":"sulfite oxidase",
"metabolites":{
"h2o2_c":1.0,
"h2o_c":-1.0,
"o2_c":-1.0,
"so3_c":-1.0,
"so4_c":1.0
},
"lower_bound":0.0,
"upper_bound":1000.0,
"gene_reaction_rule":"CQW49_11645"
},
{
"id":"3OAS80",
"name":"3 oxoacyl  acyl carrier protein  synthase  n 8 0 ",
"metabolites":{
"3ooctACP_c":1.0,
"ACP_c":1.0,
"co2_c":1.0,
"h_c":-1.0,
"hexACP_c":-1.0,
"malACP_c":-1.0
},
"lower_bound":0.0,
"upper_bound":1000.0,
"gene_reaction_rule":"CQW49_03730 or CQW49_17690 or CQW49_09315"
},
{
"id":"EX_tartr_L_e",
"name":"exchange flux   L tartrate",
"metabolites":{
"tartr_L_e":-1.0
},
"lower_bound":0.0,
"upper_bound":0.0,
"gene_reaction_rule":""
},
{
"id":"MALCOAS",
"name":"malyl CoA synthetase",
"metabolites":{
"adp_c":1.0,
"atp_c":-1.0,
"coa_c":-1.0,
"malScoa_c":1.0,
"mal_L_c":-1.0,
"pi_c":1.0
},
"lower_bound":0.0,
"upper_bound":1000.0,
"gene_reaction_rule":"CQW49_12225 and CQW49_12220"
},
{
"id":"EX_2driboa_e",
"name":"exchange flux   2 deoxy D ribonate",
"metabolites":{
"2driboa_e":-1.0
},
"lower_bound":0.0,
"upper_bound":0.0,
"gene_reaction_rule":""
},
{
"id":"OCTDPS2",
"name":"octaprenyl diphosphate synthase 4",
"metabolites":{
"hepdp_c":-1.0,
"ipdp_c":-1.0,
"octdp_c":1.0,
"ppi_c":1.0
},
"lower_bound":0.0,
"upper_bound":1000.0,
"gene_reaction_rule":"CQW49_18820"
},
{
"id":"PRAGSr",
"name":"phosphoribosylglycinamide synthetase",
"metabolites":{
"adp_c":1.0,
"atp_c":-1.0,
"gar_c":1.0,
"gly_c":-1.0,
"h_c":1.0,
"pi_c":1.0,
"pram_c":-1.0
},
"lower_bound":0,
"upper_bound":1000,
"gene_reaction_rule":"CQW49_04980"
},
{
"id":"MPTSS",
"name":"molybdopterin synthase sulfurylase",
"metabolites":{
"mptS_c":2.0,
"mptSs_c":-2.0,
"mpt_c":1.0,
"precZ_c":-1.0
},
"lower_bound":0.0,
"upper_bound":1000.0,
"gene_reaction_rule":"CQW49_16065 or (CQW49_03700 and CQW49_03705)"
},
{
"id":"MPTSP",
"name":"molybderin biosynthesis protein",
"metabolites":{
"gtp_c":-1.0,
"h2o_c":-1.0,
"h_c":2.0,
"ppi_c":1.0,
"precZ_c":1.0
},
"lower_bound":0.0,
"upper_bound":1000.0,
"gene_reaction_rule":"CQW49_12160 and META1_0772"
},
{
"id":"HFACOAE140",
"name":"acyl CoA thioesterase II  n h14 0 ",
"metabolites":{
"R_3hmrscoa_c":-1.0,
"R_3htdc_c":1.0,
"coa_c":1.0,
"h2o_c":-1.0,
"h_c":1.0
},
"lower_bound":0.0,
"upper_bound":1000.0,
"gene_reaction_rule":"CQW49_00725 or CQW49_04870 or CQW49_01990"
},
{
"id":"UDPGCGT",
"name":"ceramide glucosyltransferase",
"metabolites":{
"crm_c":-1.0,
"glccrm_c":1.0,
"h_c":1.0,
"udp_c":1.0,
"udpg_c":-1.0
},
"lower_bound":-1000.0,
"upper_bound":1000.0,
"gene_reaction_rule":"CQW49_09025"
},
{
"id":"EX_DM_trnaser",
"name":"exchange flux   tRNA Ser ",
"metabolites":{
"trnaser_c":-1.0
},
"lower_bound":-1000.0,
"upper_bound":1000.0,
"gene_reaction_rule":""
},
{
"id":"UAGPT3",
"name":"UDP N acetylglucosamine  N acetylmuramyl  pentapeptide  pyrophosphoryl undecaprenol N acetylglucosamine transferase 2",
"metabolites":{
"h_c":1.0,
"uaagmda_c":1.0,
"uacgam_c":-1.0,
"uagmda_c":-1.0,
"udp_c":1.0
},
"lower_bound":-1000.0,
"upper_bound":1000.0,
"gene_reaction_rule":"CQW49_11230"
},
{
"id":"FT",
"name":"undecaprenyl diphosphate synthase 1",
"metabolites":{
"frdp_c":-1.0,
"ipdp_c":-1.0,
"ppi_c":1.0,
"ttc_ggdp_c":1.0
},
"lower_bound":0.0,
"upper_bound":1000.0,
"gene_reaction_rule":"CQW49_00445"
},
{
"id":"ACOAD8f",
"name":"acyl CoA dehydrogenase  n 18 0 ",
"metabolites":{
"fad_c":-1.0,
"fadh2_c":1.0,
"od2coa_c":1.0,
"stcoa_c":-1.0
},
"lower_bound":-1000.0,
"upper_bound":1000.0,
"gene_reaction_rule":"CQW49_15490 or CQW49_03065 or CQW49_11850"
},
{
"id":"EX_cobalt2_e",
"name":"exchange flux   Co2 ",
"metabolites":{
"cobalt2_e":-1.0
},
"lower_bound":-1000.0,
"upper_bound":1000.0,
"gene_reaction_rule":""
},
{
"id":"LPADSS",
"name":"lipid A disaccharide synthase",
"metabolites":{
"h_c":1.0,
"lipidAds_c":1.0,
"lipidX_c":-1.0,
"u23ga_c":-1.0,
"udp_c":1.0
},
"lower_bound":0.0,
"upper_bound":1000.0,
"gene_reaction_rule":"CQW49_00485"
},
{
"id":"GLYO1",
"name":"glycine oxidase 1",
"metabolites":{
"glx_c":1.0,
"gly_c":-1.0,
"h2o2_c":1.0,
"h2o_c":-1.0,
"nh4_c":1.0,
"o2_c":-1.0
},
"lower_bound":0.0,
"upper_bound":1000.0,
"gene_reaction_rule":"CQW49_14270"
},
{
"id":"DHDPS",
"name":"dihydrodipicolinate synthase",
"metabolites":{
"23dhdp_c":1.0,
"aspsa_c":-1.0,
"h2o_c":2.0,
"h_c":1.0,
"pyr_c":-1.0
},
"lower_bound":-1000.0,
"upper_bound":1000.0,
"gene_reaction_rule":"CQW49_15395 or CQW49_13400"
},
{
"id":"GLCNtex",
"name":"D gluconate transport via diffusion  extracellular to periplasm ",
"metabolites":{
"glcn_e":-1.0,
"glcn_p":1.0
},
"lower_bound":-1000.0,
"upper_bound":1000.0,
"gene_reaction_rule":""
},
{
"id":"GLUR",
"name":"glutamate racemase",
"metabolites":{
"glu_D_c":1.0,
"glu_L_c":-1.0
},
"lower_bound":-1000.0,
"upper_bound":1000.0,
"gene_reaction_rule":"CQW49_11180"
},
{
"id":"GK1",
"name":"guanylate kinase",
"metabolites":{
"adp_c":1.0,
"atp_c":-1.0,
"gdp_c":1.0,
"gmp_c":-1.0
},
"lower_bound":0,
"upper_bound":1000,
"gene_reaction_rule":"CQW49_17705"
},
{
"id":"MCOATA",
"name":"malonyl CoA  acyl carrier protein  transacylase",
"metabolites":{
"ACP_c":-1.0,
"coa_c":1.0,
"malACP_c":1.0,
"malcoa_c":-1.0
},
"lower_bound":-1000.0,
"upper_bound":1000.0,
"gene_reaction_rule":"CQW49_11930 or CQW49_17670"
},
{
"id":"CELLS",
"name":"cellulose synthase",
"metabolites":{
"14bglu_c":0.1,
"udp_c":1.0,
"udpg_c":-1.0
},
"lower_bound":0.0,
"upper_bound":1000.0,
"gene_reaction_rule":"META1_0940 or META1_0898 or META1_1167"
},
{
"id":"EX_mma_e",
"name":"exchange flux   methylamine",
"metabolites":{
"mma_e":-1.0
},
"lower_bound":0.0,
"upper_bound":0.0,
"gene_reaction_rule":""
},
{
"id":"EAR120y",
"name":"enoyl  acyl carrier protein  reductase  n 12 0 ",
"metabolites":{
"ddcaACP_c":1.0,
"h_c":-1.0,
"nadp_c":1.0,
"nadph_c":-1.0,
"tddec2eACP_c":-1.0
},
"lower_bound":0.0,
"upper_bound":1000.0,
"gene_reaction_rule":"CQW49_09320 or CQW49_16835"
},
{
"id":"ASPTRS_tASN",
"name":"nondiscriminating aspartate tRNA synthetase",
"metabolites":{
"amp_c":1.0,
"asp_L_c":-1.0,
"asptrna_asn_c":1.0,
"atp_c":-1.0,
"ppi_c":1.0,
"trnaasn_c":-1.0
},
"lower_bound":0.0,
"upper_bound":1000.0,
"gene_reaction_rule":"CQW49_19795"
},
{
"id":"SDACT",
"name":"sulfur donor activation",
"metabolites":{
"Ssact_c":1.0,
"h2s_c":-1.0,
"uSsact_c":-1.0
},
"lower_bound":0.0,
"upper_bound":1000.0,
"gene_reaction_rule":""
},
{
"id":"SPMDAT1",
"name":"spermidine acetyltransferase",
"metabolites":{
"N1aspmd_c":1.0,
"accoa_c":-1.0,
"coa_c":1.0,
"h_c":1.0,
"spmd_c":-1.0
},
"lower_bound":-1000.0,
"upper_bound":1000.0,
"gene_reaction_rule":"CQW49_06915"
},
{
"id":"SUCCtex",
"name":"succinate transport via diffusion  extracellular to periplasm ",
"metabolites":{
"succ_e":-1.0,
"succ_p":1.0
},
"lower_bound":-1000.0,
"upper_bound":1000.0,
"gene_reaction_rule":""
},
{
"id":"EX_DM_trnamet",
"name":"exchange flux   tRNA Met ",
"metabolites":{
"trnamet_c":-1.0
},
"lower_bound":-1000.0,
"upper_bound":1000.0,
"gene_reaction_rule":""
},
{
"id":"OHPBAT",
"name":"phosphohydroxythreonine aminotransferase",
"metabolites":{
"akg_c":1.0,
"glu_L_c":-1.0,
"ohpb_c":-1.0,
"phthr_c":1.0
},
"lower_bound":-1000.0,
"upper_bound":1000.0,
"gene_reaction_rule":"CQW49_10840"
},
{
"id":"DASYN180",
"name":"CDP diacylglycerol synthetase  n 18 0 ",
"metabolites":{
"cdpdodecg_c":1.0,
"ctp_c":-1.0,
"h_c":-1.0,
"pa180_c":-1.0,
"ppi_c":1.0
},
"lower_bound":0.0,
"upper_bound":1000.0,
"gene_reaction_rule":"CQW49_00450"
},
{
"id":"ZNabcpp",
"name":"zinc ABC transporter",
"metabolites":{
"adp_c":1.0,
"atp_c":-1.0,
"h2o_c":-1.0,
"h_c":1.0,
"pi_c":1.0,
"zn2_c":1.0,
"zn2_p":-1.0
},
"lower_bound":0.0,
"upper_bound":1000.0,
"gene_reaction_rule":""
},
{
"id":"NTPP1",
"name":"deoxynucleoside triphosphate pyrophosphohydrolase  dGTP ",
"metabolites":{
"dgmp_c":1.0,
"dgtp_c":-1.0,
"h2o_c":-1.0,
"h_c":1.0,
"ppi_c":1.0
},
"lower_bound":0.0,
"upper_bound":1000.0,
"gene_reaction_rule":"CQW49_11120"
},
{
"id":"NTPP2",
"name":"nucleoside triphosphate pyrophosphohydrolase  GTP ",
"metabolites":{
"gmp_c":1.0,
"gtp_c":-1.0,
"h2o_c":-1.0,
"h_c":1.0,
"ppi_c":1.0
},
"lower_bound":0.0,
"upper_bound":1000.0,
"gene_reaction_rule":"CQW49_01615 or CQW49_11120"
},
{
"id":"DASYN181",
"name":"CDP diacylglycerol synthetase  n 18 1 ",
"metabolites":{
"cdpdodec11eg_c":1.0,
"ctp_c":-1.0,
"h_c":-1.0,
"pa181_c":-1.0,
"ppi_c":1.0
},
"lower_bound":0.0,
"upper_bound":1000.0,
"gene_reaction_rule":"CQW49_00450"
},
{
"id":"GALCDARABAtex",
"name":"3 O b D galactopyranosyl D arabinonate transport via diffusion  extracellular to periplasm ",
"metabolites":{
"galcDaraba_e":-1.0,
"galcDaraba_p":1.0
},
"lower_bound":-1000.0,
"upper_bound":1000.0,
"gene_reaction_rule":""
},
{
"id":"RBFSa",
"name":"6 7 dimethyl 8 ribityllumazine synthase",
"metabolites":{
"4r5au_c":-1.0,
"db4p_c":-1.0,
"dmlz_c":1.0,
"h2o_c":2.0,
"pi_c":1.0
},
"lower_bound":0.0,
"upper_bound":1000.0,
"gene_reaction_rule":"CQW49_19510 and CQW49_19515"
},
{
"id":"3OAS160",
"name":"3 oxoacyl  acyl carrier protein  synthase  n 16 0 ",
"metabolites":{
"3opalmACP_c":1.0,
"ACP_c":1.0,
"co2_c":1.0,
"h_c":-1.0,
"malACP_c":-1.0,
"myrsACP_c":-1.0
},
"lower_bound":0.0,
"upper_bound":1000.0,
"gene_reaction_rule":"CQW49_03730 or CQW49_17690 or CQW49_09315"
},
{
"id":"3OAS161",
"name":"3 oxoacyl  acyl carrier protein  synthase  n 16 1 ",
"metabolites":{
"3ocpalm9eACP_c":1.0,
"ACP_c":1.0,
"co2_c":1.0,
"h_c":-1.0,
"malACP_c":-1.0,
"tdeACP_c":-1.0
},
"lower_bound":0.0,
"upper_bound":1000.0,
"gene_reaction_rule":"CQW49_03730 or CQW49_17690 or CQW49_09315"
},
{
"id":"EAR100y",
"name":"enoyl  acyl carrier protein  reductase  n 10 0 ",
"metabolites":{
"dcaACP_c":1.0,
"h_c":-1.0,
"nadp_c":1.0,
"nadph_c":-1.0,
"tdec2eACP_c":-1.0
},
"lower_bound":0.0,
"upper_bound":1000.0,
"gene_reaction_rule":"CQW49_09320 or CQW49_16835"
},
{
"id":"RBFSb",
"name":"riboflavin synthase",
"metabolites":{
"4r5au_c":1.0,
"dmlz_c":-2.0,
"ribflv_c":1.0
},
"lower_bound":0.0,
"upper_bound":1000.0,
"gene_reaction_rule":"CQW49_19510 and CQW49_19515"
},
{
"id":"ECOAH121",
"name":"enoyl CoA hydratase  n 12 1 ",
"metabolites":{
"3hcdd5ecoa_c":1.0,
"h2o_c":-1.0,
"t3cdd5ecoa_c":-1.0
},
"lower_bound":-1000.0,
"upper_bound":1000.0,
"gene_reaction_rule":"CQW49_15495 and CQW49_15500"
},
{
"id":"DADK",
"name":"adenylate kinase 2",
"metabolites":{
"adp_c":1.0,
"atp_c":-1.0,
"dadp_c":1.0,
"damp_c":-1.0
},
"lower_bound":-1000.0,
"upper_bound":1000.0,
"gene_reaction_rule":"CQW49_10390"
},
{
"id":"Biomass_Mextorquens_AM1_core",
"name":"Methylobacterium extorquens strain AM1 core biomass equation",
"metabolites":{
"14bglu_c":-0.034671,
"acgam_c":-0.033189,
"adocbl_c":-0.0002196,
"adp_c":53.6983295,
"alatrna_c":-1.1034,
"amet_c":-0.0002196,
"amp_c":-0.00078936,
"argtrna_c":-0.24101,
"asntrna_c":-0.24971,
"asptrna_c":-0.24779,
"atp_c":-53.82276,
"btn_c":-0.0002196,
"ca2_c":-0.00495,
"cl_c":-0.00495,
"coa_c":-0.0002196,
"ctp_c":-0.086994,
"cu2_c":-0.0033,
"cystrna_c":-0.00097594,
"datp_c":-0.015288,
"dctp_c":-0.033249,
"dgtp_c":-0.033249,
"dpundcpGlcNacMurNacpentpept_c":-0.0001,
"dtpcudcpp_c":-6.036e-05,
"dttp_c":-0.015288,
"fad_c":-0.0002196,
"fe2_c":-0.00737,
"fmn_c":-0.0002196,
"glntrna_c":-0.2774,
"glutrna_c":-0.27528,
"glytrna_c":-1.1725,
"gthrd_c":-0.0002196,
"gtp_c":-0.086994,
"h2o_c":-53.70035,
"h4mpt_c":-0.00033,
"h_c":53.6983295,
"hemeD_c":-0.0002196,
"hemeO_c":-0.0002196,
"histrna_c":-0.067763,
"iletrna_c":-0.20857,
"k_c":-0.18447,
"kdo2lipid4L_c":-0.0001,
"leutrna_c":-0.39695,
"lystrna_c":-0.25754,
"mettrna_c":-0.056309,
"mg2_c":-0.00825,
"mn2_c":-0.0033,
"mobd_c":-0.0033,
"mocogdp_c":-0.0002196,
"na1_c":-0.00407,
"nad_c":-0.0027535,
"nadh_c":-0.0016711,
"nadp_c":-0.00093984,
"nadph_c":-0.0015022,
"nh4_c":-0.01232,
"pbhb_c":-0.27738,
"pe160_c":-0.0022561,
"pe161_c":-0.002274,
"pe180_c":-0.0021774,
"pe181_c":-0.035412,
"pg160_c":-0.00099536,
"pg161_c":-0.0010032,
"pg180_c":-0.00096064,
"pg181_c":-0.015623,
"phetrna_c":-0.13596,
"pi_c":53.69607,
"ppi_c":0.345915,
"protrna_c":-0.31084,
"ps160_c":-6.6355e-05,
"ps161_c":-6.6898e-05,
"ps180_c":-6.4038e-05,
"ps181_c":-0.0010415,
"ptrc_c":-0.045376,
"pydx5p_c":-0.0002196,
"qh2_c":-0.0002196,
"rmn_c":-0.61021,
"sertrna_c":-0.3101,
"sheme_c":-0.0002196,
"so4_c":-0.00407,
"splxanth_c":-0.0003864,
"thf_c":-8.184e-05,
"thmpp_c":-0.0002196,
"thrtrna_c":-0.30765,
"tre_c":-0.035522,
"trptrna_c":-0.00060401,
"tyrtrna_c":-0.075485,
"utp_c":-0.040008,
"valtrna_c":-0.42003,
"zn2_c":-0.0033
},
"lower_bound":0,
"upper_bound":1000,
"gene_reaction_rule":"",
"objective_coefficient":1.0
},
{
"id":"EX_ch4_e",
"name":"methane exchange",
"metabolites":{
"ch4_e":-1.0
},
"lower_bound":-14.9,
"upper_bound":0,
"gene_reaction_rule":""
},
{
"id":"CH4tex",
"name":"methane transport via diffusion (extracellular to periplasm)",
"metabolites":{
"ch4_e":-1.0,
"ch4_p":1.0
},
"lower_bound":-1000.0,
"upper_bound":1000.0,
"gene_reaction_rule":""
},
{
"id":"PMMOipp",
"name":"particulate Methane Monooxygenase",
"metabolites":{
"ch4_p":-1,
"h2o_p":1,
"meoh_p":1,
"o2_p":-1,
"q_c":1,
"qh2_c":-1
},
"lower_bound":0,
"upper_bound":1000,
"gene_reaction_rule":"CQW49_10250 and (CQW49_10255 or CQW49_01220) and CQW49_10260"
},
{
"id":"PMMODCipp",
"name":"particulate Methane Monooxygenase - Direct Coupling",
"metabolites":{
"ch4_p":-1,
"ficytc_c":2.0,
"focytc_c":-2.0,
"h2o_p":1,
"h_p":-2.0,
"meoh_p":1,
"o2_p":-1
},
"lower_bound":0,
"upper_bound":0,
"gene_reaction_rule":"CQW49_10250 and (CQW49_10255 or CQW49_01220) and CQW49_10260"
},
{
"id":"ALDD1",
"name":"ALDD1",
"metabolites":{
"fald_c":-1.0,
"for_c":1.0,
"h2o_c":-1.0,
"h_c":2.0,
"nad_c":-1.0,
"nadh_c":1.0
},
"lower_bound":0,
"upper_bound":0,
"gene_reaction_rule":"CQW49_21075"
},
{
"id":"N2trpp",
"name":"Nitrogen exchange, diffusion (periplasm)",
"metabolites":{
"n2_c":1.0,
"n2_p":-1.0
},
"lower_bound":-1000.0,
"upper_bound":1000.0,
"gene_reaction_rule":""
},
{
"id":"N2tex",
"name":"Nitrogen exchange, diffusion (extra-organism to periplasm)",
"metabolites":{
"n2_e":-1.0,
"n2_p":1.0
},
"lower_bound":-1000.0,
"upper_bound":1000.0,
"gene_reaction_rule":""
},
{
"id":"EX_n2_e",
"name":"N2 exchange",
"metabolites":{
"n2_e":-1.0
},
"lower_bound":0,
"upper_bound":0,
"gene_reaction_rule":""
},
{
"id":"EX_no2_e",
"name":"nitrite exchange",
"metabolites":{
"no2_e":-1.0
},
"lower_bound":0.0,
"upper_bound":1000.0,
"gene_reaction_rule":""
},
{
"id":"NO2tex",
"name":"nitrite transport via diffusion (extracellular to periplasm)",
"metabolites":{
"no2_e":-1.0,
"no2_p":1.0
},
"lower_bound":-1000.0,
"upper_bound":1000.0,
"gene_reaction_rule":""
},
{
"id":"SAMMOi",
"name":"soluble ammonia monooxygenase",
"metabolites":{
"h2o_c":1.0,
"ham_c":1.0,
"nad_c":1.0,
"nadh_c":-1.0,
"nh4_c":-1.0,
"o2_c":-1.0
},
"lower_bound":0.0,
"upper_bound":1000.0,
"gene_reaction_rule":"CQW49_12480 and CQW49_12475 and CQW49_12465 and CQW49_12470 and CQW49_12455 and CQW49_12485 and CQW49_12495",
"notes":{
"EC Number":"sigma-54 dependent transcriptional regulator, acetoin dehydrogenase operon transcriptional activator AcoR"
}
},
{
"id":"NO3t7pp",
"name":"Nitrate transport in via nitrite antiport (periplasm)",
"metabolites":{
"no2_c":-1.0,
"no2_p":1.0,
"no3_c":1.0,
"no3_p":-1.0
},
"lower_bound":-1000.0,
"upper_bound":1000.0,
"gene_reaction_rule":"CQW49_19295",
"notes":{
"EC Number":"two-component system, oxyanion-binding sensor"
}
},
{
"id":"NO3R1",
"name":"Nitrate reductase (Ubiquinol-8)",
"metabolites":{
"h2o_c":1,
"no2_c":1,
"no3_c":-1,
"q_c":1,
"qh2_c":-1
},
"lower_bound":0,
"upper_bound":1000,
"gene_reaction_rule":"CQW49_19300 or CQW49_17890",
"subsystem":{
"mtw00910":"Nitrogen metabolism",
"mtw01100":"Metabolic pathways",
"mtw01120":"Microbial metabolism in diverse environments"
},
"notes":{
"EC Number":"assimilatory nitrate reductase catalytic subunit [EC:1.7.99.-]"
}
},
{
"id":"NTRIR2x",
"name":"Nitrite Reductase (NADH)",
"metabolites":{
"h2o_c":2.0,
"h_c":-5.0,
"nad_c":3.0,
"nadh_c":-3.0,
"nh4_c":1.0,
"no2_c":-1.0
},
"lower_bound":0.0,
"upper_bound":1000.0,
"gene_reaction_rule":"CQW49_19305 or CQW49_19310",
"subsystem":{
"mtw00910":"Nitrogen metabolism",
"mtw01100":"Metabolic pathways",
"mtw01120":"Microbial metabolism in diverse environments"
},
"notes":{
"EC Number":"nitrite reductase (NADH) small subunit [EC:1.7.1.15]"
}
},
{
"id":"PAMMOipp",
"name":"particulate ammonia monooxygenase",
"metabolites":{
"h2o_p":1,
"h_p":1,
"ham_p":1,
"nh4_p":-1,
"o2_p":-1,
"q_c":1,
"qh2_c":-1
},
"lower_bound":0,
"upper_bound":1000,
"gene_reaction_rule":"CQW49_10250 and (CQW49_10255 or CQW49_01220) and CQW49_10260"
},
{
"id":"HAMtpp",
"name":"Diffusion Hydroxylamine between Periplasm and Cytosol",
"metabolites":{
"ham_c":1.0,
"ham_p":-1.0
},
"lower_bound":-1000.0,
"upper_bound":1000.0,
"gene_reaction_rule":""
},
{
"id":"NO2tpp",
"name":"Diffusion Hydroxylamine between Periplasm and Cytosol",
"metabolites":{
"no2_c":1.0,
"no2_p":-1.0
},
"lower_bound":-1000.0,
"upper_bound":1000.0,
"gene_reaction_rule":""
},
{
"id":"NORZ2",
"name":"Nitric oxide reductase (cytochrome c)",
"metabolites":{
"ficytc_c":2.0,
"focytc_c":-2.0,
"h2o_c":1,
"h_c":-2.0,
"n2o_c":1,
"no_c":-2.0
},
"lower_bound":0,
"upper_bound":1000,
"gene_reaction_rule":"CQW49_22935"
},
{
"id":"NIT_mc",
"name":"Nitrogenase",
"metabolites":{
"adp_c":16.0,
"atp_c":-16.0,
"fdxox_c":4.0,
"fdxrd_c":-4.0,
"h2_c":1.0,
"h2o_c":-16.0,
"h_c":14.0,
"n2_c":-1.0,
"nh4_c":2.0,
"pi_c":16.0
},
"lower_bound":0.0,
"upper_bound":1000.0,
"gene_reaction_rule":"CQW49_08720 and CQW49_08725"
},
{
"id":"SMMOi",
"name":"soluble Methane Monooxygenase",
"metabolites":{
"ch4_c":-1.0,
"h2o_c":1.0,
"h_c":-1.0,
"meoh_c":1.0,
"nad_c":1.0,
"nadh_c":-1.0,
"o2_c":-1.0
},
"lower_bound":0,
"upper_bound":1000,
"gene_reaction_rule":"CQW49_12480 and CQW49_12475 and CQW49_12465 and CQW49_12470 and CQW49_12455 and CQW49_12485 and CQW49_12495"
},
{
"id":"CH4trpp",
"name":"Diffusion CH4 between Periplasm and Cytosol",
"metabolites":{
"ch4_c":1.0,
"ch4_p":-1.0
},
"lower_bound":-1000.0,
"upper_bound":1000.0,
"gene_reaction_rule":""
},
{
"id":"ANHMK",
"name":"1,6-anhydrous-N-Acetylmuramate kinase",
"metabolites":{
"acmum6p_c":1.0,
"adp_c":1.0,
"anhm_c":-1.0,
"atp_c":-1.0,
"h2o_c":-1.0,
"h_c":1.0
},
"lower_bound":0.0,
"upper_bound":1000.0,
"gene_reaction_rule":"CQW49_01435",
"notes":{
"EC Number":"anhydro-N-acetylmuramic acid kinase [EC:2.7.1.170]"
}
},
{
"id":"METSOXR2",
"name":"L-methionine-R-sulfoxide reductase",
"metabolites":{
"h2o_c":1.0,
"met__L_c":1.0,
"metsox_R__L_c":-1.0,
"trdox_c":1.0,
"trdrd_c":-1.0
},
"lower_bound":0.0,
"upper_bound":1000.0,
"gene_reaction_rule":"CQW49_16785 and CQW49_12190",
"notes":{
"EC Number":"peptide-methionine (R)-S-oxide reductase [EC:1.8.4.12]"
}
},
{
"id":"NADPHQR2",
"name":"NADPH Quinone Reductase (Ubiquinone-8)",
"metabolites":{
"h_c":-1,
"nadp_c":1,
"nadph_c":-1,
"q_c":-1,
"qh2_c":1
},
"lower_bound":0,
"upper_bound":1000,
"gene_reaction_rule":"CQW49_15550 or CQW49_18215",
"notes":{
"EC Number":"NADPH:quinone reductase [EC:1.6.5.5]"
}
},
{
"id":"QRr",
"name":"QRr",
"metabolites":{
"h_c":-1.0,
"nadp_c":1.0,
"nadph_c":-1.0,
"q_c":-1.0,
"qh2_c":1.0
},
"lower_bound":0.0,
"upper_bound":1000.0,
"gene_reaction_rule":"CQW49_21560",
"notes":{
"EC Number":"NADPH:quinone reductase [EC:1.6.5.5]"
}
},
{
"id":"UACMAMO",
"name":"UDP-N-acetyl-D-mannosamine oxidoreductase",
"metabolites":{
"h2o_c":-1.0,
"h_c":3.0,
"nad_c":-2.0,
"nadh_c":2.0,
"uacmam_c":-1.0,
"uacmamu_c":1.0
},
"lower_bound":0.0,
"upper_bound":1000.0,
"gene_reaction_rule":"CQW49_00740",
"subsystem":{
"mtw00520":"Amino sugar and nucleotide sugar metabolism",
"mtw01100":"Metabolic pathways"
},
"notes":{
"EC Number":"UDP-N-acetyl-D-glucosamine dehydrogenase [EC:1.1.1.136]"
}
},
{
"id":"NDPK6",
"name":"Nucleoside-diphosphate kinase (ATP:dUDP)",
"metabolites":{
"adp_c":1.0,
"atp_c":-1.0,
"dudp_c":-1.0,
"dutp_c":1.0
},
"lower_bound":-1000.0,
"upper_bound":1000.0,
"gene_reaction_rule":"CQW49_01360",
"subsystem":{
"mtw00230":"Purine metabolism",
"mtw00240":"Pyrimidine metabolism",
"mtw01100":"Metabolic pathways",
"mtw01110":"Biosynthesis of secondary metabolites",
"mtw01130":"Biosynthesis of antibiotics"
},
"notes":{
"EC Number":"nucleoside-diphosphate kinase [EC:2.7.4.6]"
}
},
{
"id":"NDPK9",
"name":"Nucleoside diphosphate kinase  ATPIDP ",
"metabolites":{
"adp_c":1.0,
"atp_c":-1.0,
"idp_c":-1.0,
"itp_c":1.0
},
"lower_bound":-1000.0,
"upper_bound":1000.0,
"gene_reaction_rule":"CQW49_01360",
"subsystem":{
"mtw00230":"Purine metabolism",
"mtw00240":"Pyrimidine metabolism",
"mtw01100":"Metabolic pathways",
"mtw01110":"Biosynthesis of secondary metabolites",
"mtw01130":"Biosynthesis of antibiotics"
},
"notes":{
"EC Number":"nucleoside-diphosphate kinase [EC:2.7.4.6]"
}
},
{
"id":"NDPK10",
"name":"Nucleoside-diphosphate kinase (ATP dIDP)",
"metabolites":{
"adp_c":1.0,
"atp_c":-1.0,
"didp_c":-1.0,
"ditp_c":1.0
},
"lower_bound":-1000.0,
"upper_bound":1000.0,
"gene_reaction_rule":"CQW49_01360",
"subsystem":{
"mtw00230":"Purine metabolism",
"mtw00240":"Pyrimidine metabolism",
"mtw01100":"Metabolic pathways",
"mtw01110":"Biosynthesis of secondary metabolites",
"mtw01130":"Biosynthesis of antibiotics"
},
"notes":{
"EC Number":"nucleoside-diphosphate kinase [EC:2.7.4.6]"
}
},
{
"id":"LIPOS",
"name":"Lipoate synthase",
"metabolites":{
"2fe2s_c":1.0,
"4fe4s_c":-1.0,
"amet_c":-2.0,
"dad_5_c":2.0,
"fe2_c":2.0,
"h_c":-1.0,
"lipopb_c":1.0,
"met__L_c":2.0,
"nad_c":-1.0,
"nadh_c":1.0,
"octapb_c":-1.0
},
"lower_bound":0.0,
"upper_bound":1000.0,
"gene_reaction_rule":"CQW49_01705",
"subsystem":{
"mtw00785":"Lipoic acid metabolism",
"mtw01100":"Metabolic pathways"
},
"notes":{
"EC Number":"lipoyl synthase [EC:2.8.1.8]"
}
},
{
"id":"GTHRDHpp",
"name":"Glutathione hydralase (periplasmic)",
"metabolites":{
"cgly_c":1.0,
"glu__L_c":1.0,
"gthrd_c":-1.0,
"h2o_c":-1.0
},
"lower_bound":0.0,
"upper_bound":1000.0,
"gene_reaction_rule":"CQW49_02400",
"subsystem":{
"mtw00430":"Taurine and hypotaurine metabolism",
"mtw00460":"Cyanoamino acid metabolism",
"mtw00480":"Glutathione metabolism",
"mtw01100":"Metabolic pathways"
},
"notes":{
"EC Number":"gamma-glutamyltranspeptidase / glutathione hydrolase [EC:2.3.2.2 3.4.19.13]"
}
},
{
"id":"PPS",
"name":"Phosphoenolpyruvate synthase",
"metabolites":{
"amp_c":1.0,
"atp_c":-1.0,
"h2o_c":-1.0,
"h_c":2.0,
"pep_c":1.0,
"pi_c":1.0,
"pyr_c":-1.0
},
"lower_bound":0.0,
"upper_bound":1000.0,
"gene_reaction_rule":"CQW49_02415",
"subsystem":{
"mtw00620":"Pyruvate metabolism",
"mtw00680":"Methane metabolism",
"mtw01100":"Metabolic pathways",
"mtw01120":"Microbial metabolism in diverse environments",
"mtw01200":"Carbon metabolism"
},
"notes":{
"EC Number":"pyruvate, water dikinase [EC:2.7.9.2]"
}
},
{
"id":"ORNTA",
"name":"Ornithine transaminase",
"metabolites":{
"akg_c":-1.0,
"glu5sa_c":1.0,
"glu__L_c":1.0,
"orn_c":-1.0
},
"lower_bound":0.0,
"upper_bound":1000.0,
"gene_reaction_rule":"CQW49_02635 or CQW49_17895",
"subsystem":{
"mtw00330":"Arginine and proline metabolism",
"mtw01100":"Metabolic pathways",
"mtw01110":"Biosynthesis of secondary metabolites",
"mtw01130":"Biosynthesis of antibiotics"
}
},
{
"id":"CLPNS160",
"name":"Cardiolipin synthase (n-16:0)",
"metabolites":{
"cdpdhdecg_c":-1,
"clpnd160_c":1,
"cmp_c":1,
"pg160_c":-1
},
"lower_bound":-1000,
"upper_bound":1000,
"gene_reaction_rule":"CQW49_02865"
},
{
"id":"CLPNS161",
"name":"Cardiolipin synthase (n-16:1)",
"metabolites":{
"cdpdhdec9eg_c":-1,
"clpnd161_c":1,
"cmp_c":1,
"pg161_c":-1
},
"lower_bound":-1000,
"upper_bound":1000,
"gene_reaction_rule":"CQW49_02865"
},
{
"id":"CLPNS180",
"name":"Cardiolipin synthase (n-18:0)",
"metabolites":{
"cdpdodecg_c":-1,
"clpnd180_c":1,
"cmp_c":1,
"pg180_c":-1
},
"lower_bound":-1000,
"upper_bound":1000,
"gene_reaction_rule":"CQW49_02865"
},
{
"id":"CLPNS181",
"name":"Cardiolipin synthase (n-18:1)",
"metabolites":{
"cdpdodec11eg_c":-1,
"clpnd181_c":1,
"cmp_c":1,
"pg181_c":-1
},
"lower_bound":-1000,
"upper_bound":1000,
"gene_reaction_rule":"CQW49_02865"
},
{
"id":"SHSL2",
"name":"o-succinylhomoserine sulfhydrylase",
"metabolites":{
"h2s_c":-1.0,
"h_c":1.0,
"lhcys_c":1.0,
"succ_c":1.0,
"suchms_c":-1.0
},
"lower_bound":0.0,
"upper_bound":1000.0,
"gene_reaction_rule":"CQW49_02960",
"subsystem":{
"mtw00270":"Cysteine and methionine metabolism",
"mtw00920":"Sulfur metabolism",
"mtw01100":"Metabolic pathways"
},
"notes":{
"EC Number":"O-succinylhomoserine sulfhydrylase [EC:2.5.1.-]"
}
},
{
"id":"XPPT",
"name":"Xanthine phosphoribosyltransferase",
"metabolites":{
"ppi_c":1.0,
"prpp_c":-1.0,
"xan_c":-1.0,
"xmp_c":1.0
},
"lower_bound":0.0,
"upper_bound":1000.0,
"gene_reaction_rule":"CQW49_03930",
"subsystem":{
"mtw00230":"Purine metabolism",
"mtw01100":"Metabolic pathways",
"mtw01110":"Biosynthesis of secondary metabolites"
},
"notes":{
"EC Number":"xanthine phosphoribosyltransferase [EC:2.4.2.22]"
}
},
{
"id":"MSAR",
"name":"Malonic semialdehyde reductase",
"metabolites":{
"3hpp_c":1.0,
"h_c":-1.0,
"msa_c":-1.0,
"nadp_c":1.0,
"nadph_c":-1.0
},
"lower_bound":0.0,
"upper_bound":1000.0,
"gene_reaction_rule":"CQW49_04245 or CQW49_18335",
"subsystem":{
"mtw00240":"Pyrimidine metabolism",
"mtw01100":"Metabolic pathways"
},
"notes":{
"EC Number":"3-hydroxypropanoate dehydrogenase [EC:1.1.1.-]"
}
},
{
"id":"BACCL",
"name":"Biotin acetyl CoA carboxylase ligase",
"metabolites":{
"atp_c":-1.0,
"btamp_c":1.0,
"btn_c":-1.0,
"h_c":-1.0,
"ppi_c":1.0
},
"lower_bound":0.0,
"upper_bound":1000.0,
"gene_reaction_rule":"CQW49_05280",
"subsystem":{
"mtw00780":"Biotin metabolism",
"mtw01100":"Metabolic pathways"
},
"notes":{
"EC Number":"BirA family transcriptional regulator, biotin operon repressor / biotin---[acetyl-CoA-carboxylase] ligase [EC:6.3.4.15]"
}
},
{
"id":"HGNTOR",
"name":"Homogentisateoxygen 1 2 oxidoreductase  decyclizing ",
"metabolites":{
"4mlacac_c":1.0,
"h_c":1.0,
"hgentis_c":-1.0,
"o2_c":-1.0
},
"lower_bound":0.0,
"upper_bound":1000.0,
"gene_reaction_rule":"CQW49_05640",
"subsystem":{
"mtw00350":"Tyrosine metabolism",
"mtw00643":"Styrene degradation",
"mtw01100":"Metabolic pathways",
"mtw01120":"Microbial metabolism in diverse environments"
},
"notes":{
"EC Number":"homogentisate 1,2-dioxygenase [EC:1.13.11.5]"
}
},
{
"id":"34HPPOR",
"name":"4 Hydroxyphenylpyruvateoxygen oxidoreductase",
"metabolites":{
"34hpp_c":-1.0,
"co2_c":1.0,
"hgentis_c":1.0,
"o2_c":-1.0
},
"lower_bound":0.0,
"upper_bound":1000.0,
"gene_reaction_rule":"CQW49_05645",
"subsystem":{
"mtw00130":"Ubiquinone and other terpenoid-quinone biosynthesis",
"mtw00350":"Tyrosine metabolism",
"mtw00360":"Phenylalanine metabolism",
"mtw01100":"Metabolic pathways"
},
"notes":{
"EC Number":"4-hydroxyphenylpyruvate dioxygenase [EC:1.13.11.27]"
}
},
{
"id":"FTHFCL",
"name":"5 formethyltetrahydrofolate cyclo ligase",
"metabolites":{
"5fthf_c":-1.0,
"adp_c":1.0,
"atp_c":-1.0,
"methf_c":1.0,
"pi_c":1.0
},
"lower_bound":0.0,
"upper_bound":1000.0,
"gene_reaction_rule":"CQW49_06175",
"subsystem":{
"mtw00670":"One carbon pool by folate",
"mtw01100":"Metabolic pathways"
},
"notes":{
"EC Number":"5-formyltetrahydrofolate cyclo-ligase [EC:6.3.3.2]"
}
},
{
"id":"CPPPGO2",
"name":"Oxygen Independent coproporphyrinogen-III oxidase",
"metabolites":{
"amet_c":-2.0,
"co2_c":2.0,
"cpppg3_c":-1.0,
"dad_5_c":2.0,
"met__L_c":2.0,
"pppg9_c":1.0
},
"lower_bound":0.0,
"upper_bound":1000.0,
"gene_reaction_rule":"CQW49_06290",
"subsystem":{
"mtw00860":"Porphyrin and chlorophyll metabolism",
"mtw01100":"Metabolic pathways",
"mtw01110":"Biosynthesis of secondary metabolites"
},
"notes":{
"EC Number":"oxygen-independent coproporphyrinogen III oxidase [EC:1.3.98.3]"
}
},
{
"id":"GLUDy",
"name":"Glutamate dehydrogenase (NADP)",
"metabolites":{
"akg_c":1.0,
"glu__L_c":-1.0,
"h2o_c":-1.0,
"h_c":1.0,
"nadp_c":-1.0,
"nadph_c":1.0,
"nh4_c":1.0
},
"lower_bound":0,
"upper_bound":1000,
"gene_reaction_rule":"CQW49_06715",
"subsystem":{
"mtw00220":"Arginine biosynthesis",
"mtw00250":"Alanine, aspartate and glutamate metabolism",
"mtw00471":"D-Glutamine and D-glutamate metabolism",
"mtw00910":"Nitrogen metabolism",
"mtw01100":"Metabolic pathways",
"mtw01120":"Microbial metabolism in diverse environments",
"mtw01200":"Carbon metabolism"
},
"notes":{
"EC Number":"glutamate dehydrogenase (NAD(P)+) [EC:1.4.1.3]"
}
},
{
"id":"GLUDxi",
"name":"Glutamate dehydrogenase  NAD ",
"metabolites":{
"akg_c":1.0,
"glu__L_c":-1.0,
"h2o_c":-1.0,
"h_c":1.0,
"nad_c":-1.0,
"nadh_c":1.0,
"nh4_c":1.0
},
"lower_bound":0,
"upper_bound":1000,
"gene_reaction_rule":"CQW49_06715",
"subsystem":{
"mtw00220":"Arginine biosynthesis",
"mtw00250":"Alanine, aspartate and glutamate metabolism",
"mtw00471":"D-Glutamine and D-glutamate metabolism",
"mtw00910":"Nitrogen metabolism",
"mtw01100":"Metabolic pathways",
"mtw01120":"Microbial metabolism in diverse environments",
"mtw01200":"Carbon metabolism"
},
"notes":{
"EC Number":"glutamate dehydrogenase (NAD(P)+) [EC:1.4.1.3]"
}
},
{
"id":"UDPGDC",
"name":"UDP-glucuronate C-4'' decarboxylase",
"metabolites":{
"co2_c":1.0,
"nad_c":-1.0,
"nadh_c":1.0,
"udpLa4o_c":1.0,
"udpglcur_c":-1.0
},
"lower_bound":0.0,
"upper_bound":1000.0,
"gene_reaction_rule":"CQW49_06900",
"subsystem":{
"mtw00520":"Amino sugar and nucleotide sugar metabolism",
"mtw01100":"Metabolic pathways"
},
"notes":{
"EC Number":"UDP-glucuronate decarboxylase [EC:4.1.1.35]"
}
},
{
"id":"HCITS",
"name":"Homocitrate synthase",
"metabolites":{
"accoa_c":-1.0,
"akg_c":-1.0,
"coa_c":1.0,
"h2o_c":-1.0,
"h_c":1.0,
"hcit_c":1.0
},
"lower_bound":0.0,
"upper_bound":1000.0,
"gene_reaction_rule":"CQW49_08665",
"subsystem":{
"mtw00620":"Pyruvate metabolism"
},
"notes":{
"EC Number":"homocitrate synthase NifV [EC:2.3.3.14]"
}
},
{
"id":"TRPAS2",
"name":"Tryptophanase (L-tryptophan)",
"metabolites":{
"h2o_c":-1,
"indole_c":1,
"nh4_c":1,
"pyr_c":1,
"trp_L_c":-1
},
"lower_bound":0,
"upper_bound":1000,
"gene_reaction_rule":"CQW49_09160",
"subsystem":{
"mtw00380":"Tryptophan metabolism",
"mtw01100":"Metabolic pathways"
},
"notes":{
"EC Number":"tryptophanase [EC:4.1.99.1]"
}
},
{
"id":"NTPTP1",
"name":"Nucleoside triphosphate tripolyhydrolase",
"metabolites":{
"dgsn_c":1.0,
"dgtp_c":-1.0,
"h2o_c":-1.0,
"pppi_c":1.0
},
"lower_bound":0.0,
"upper_bound":1000.0,
"gene_reaction_rule":"CQW49_09415",
"subsystem":{
"mtw00230":"Purine metabolism",
"mtw01100":"Metabolic pathways"
},
"notes":{
"EC Number":"dGTPase [EC:3.1.5.1]"
}
},
{
"id":"HOPNTAL",
"name":"4-hydroxy-2-oxopentanoate aldolase",
"metabolites":{
"4h2opntn_c":-1.0,
"acald_c":1.0,
"pyr_c":1.0
},
"lower_bound":0.0,
"upper_bound":1000.0,
"gene_reaction_rule":"CQW49_09715",
"subsystem":{
"mtw00360":"Phenylalanine metabolism",
"mtw00362":"Benzoate degradation",
"mtw00621":"Dioxin degradation",
"mtw01100":"Metabolic pathways",
"mtw01120":"Microbial metabolism in diverse environments",
"mtw01220":"Degradation of aromatic compounds"
},
"notes":{
"EC Number":"4-hydroxy 2-oxovalerate aldolase [EC:4.1.3.39]"
}
},
{
"id":"CCGS",
"name":"7-cyano-7-carbaguanine synthase",
"metabolites":{
"adp_c":1.0,
"atp_c":-1.0,
"cdg_c":-1.0,
"h2o_c":1.0,
"h_c":1.0,
"nh4_c":-1.0,
"pi_c":1.0,
"preq0_c":1.0
},
"lower_bound":-1000,
"upper_bound":0,
"gene_reaction_rule":"CQW49_10130",
"subsystem":{
"mtw00790":"Folate biosynthesis",
"mtw01100":"Metabolic pathways"
},
"notes":{
"EC Number":"7-cyano-7-deazaguanine synthase [EC:6.3.4.20]"
}
},
{
"id":"DAAD",
"name":"D-Amino acid dehydrogenase",
"metabolites":{
"ala__D_c":-1.0,
"fad_c":-1.0,
"fadh2_c":1.0,
"h2o_c":-1.0,
"nh4_c":1.0,
"pyr_c":1.0
},
"lower_bound":0.0,
"upper_bound":1000.0,
"gene_reaction_rule":"CQW49_10980",
"subsystem":{
"mtw00360":"Phenylalanine metabolism",
"mtw01100":"Metabolic pathways"
},
"notes":{
"EC Number":"D-amino-acid dehydrogenase [EC:1.4.5.1]"
}
},
{
"id":"HMGL",
"name":"HMGL",
"metabolites":{
"acac_c":1.0,
"accoa_c":1.0,
"hmgcoa_c":-1.0
},
"lower_bound":0.0,
"upper_bound":1000.0,
"gene_reaction_rule":"CQW49_12940",
"subsystem":{
"mtw00072":"Synthesis and degradation of ketone bodies",
"mtw00280":"Valine, leucine and isoleucine degradation",
"mtw00281":"Geraniol degradation",
"mtw00650":"Butanoate metabolism",
"mtw01100":"Metabolic pathways"
},
"notes":{
"EC Number":"hydroxymethylglutaryl-CoA lyase [EC:4.1.3.4]"
}
},
{
"id":"HEX7",
"name":"Hexokinase (D-fructose:ATP)",
"metabolites":{
"adp_c":1.0,
"atp_c":-1.0,
"f6p_c":1.0,
"fru_c":-1.0,
"h_c":1.0
},
"lower_bound":0.0,
"upper_bound":1000.0,
"gene_reaction_rule":"CQW49_15360",
"subsystem":{
"mtw00051":"Fructose and mannose metabolism",
"mtw00500":"Starch and sucrose metabolism",
"mtw00520":"Amino sugar and nucleotide sugar metabolism",
"mtw01100":"Metabolic pathways"
}
},
{
"id":"LIPOCT",
"name":"Lipoyl(octanoyl) transferase",
"metabolites":{
"ACP_c":1.0,
"h_c":-1.0,
"ocACP_c":-1.0,
"octapb_c":1.0
},
"lower_bound":0.0,
"upper_bound":1000.0,
"gene_reaction_rule":"CQW49_15505",
"subsystem":{
"mtw00785":"Lipoic acid metabolism",
"mtw01100":"Metabolic pathways"
},
"notes":{
"EC Number":"lipoyl(octanoyl) transferase [EC:2.3.1.181]"
}
},
{
"id":"PFK_ppi",
"name":"Phosphofructokinase (ppi-dependent",
"metabolites":{
"f6p_c":-1.0,
"fdp_c":1.0,
"h_c":1.0,
"pi_c":1.0,
"ppi_c":-1.0
},
"lower_bound":-1000.0,
"upper_bound":1000.0,
"gene_reaction_rule":"CQW49_16115",
"subsystem":{
"mtw00010":"Glycolysis / Gluconeogenesis",
"mtw00030":"Pentose phosphate pathway",
"mtw00051":"Fructose and mannose metabolism",
"mtw00052":"Galactose metabolism",
"mtw00680":"Methane metabolism",
"mtw01100":"Metabolic pathways",
"mtw01110":"Biosynthesis of secondary metabolites",
"mtw01120":"Microbial metabolism in diverse environments",
"mtw01130":"Biosynthesis of antibiotics"
},
"notes":{
"EC Number":"ATP-dependent phosphofructokinase / diphosphate-dependent phosphofructokinase [EC:2.7.1.11 2.7.1.90]"
}
},
{
"id":"PFK",
"name":"Phosphofructokinase",
"metabolites":{
"adp_c":1,
"atp_c":-1,
"f6p_c":-1,
"fdp_c":1,
"h_c":1
},
"lower_bound":-1000,
"upper_bound":1000,
"gene_reaction_rule":""
},
{
"id":"SQLC",
"name":"Squalene mutase (cyclizing)",
"metabolites":{
"dplpt_c":1.0,
"sql_c":-1.0
},
"lower_bound":0.0,
"upper_bound":1000.0,
"gene_reaction_rule":"CQW49_17110",
"subsystem":{
"mtw00909":"Sesquiterpenoid and triterpenoid biosynthesis",
"mtw01110":"Biosynthesis of secondary metabolites"
},
"notes":{
"EC Number":"squalene-hopene/tetraprenyl-beta-curcumene cyclase [EC:5.4.99.17 4.2.1.129]"
}
},
{
"id":"SQLC2",
"name":"Squalene mutase (cyclizing)",
"metabolites":{
"dpterol_c":1.0,
"h2o_c":-1.0,
"sql_c":-1.0
},
"lower_bound":0.0,
"upper_bound":1000.0,
"gene_reaction_rule":"CQW49_17110",
"subsystem":{
"mtw00909":"Sesquiterpenoid and triterpenoid biosynthesis",
"mtw01110":"Biosynthesis of secondary metabolites"
},
"notes":{
"EC Number":"squalene-hopene/tetraprenyl-beta-curcumene cyclase [EC:5.4.99.17 4.2.1.129]"
}
},
{
"id":"ACM6PH",
"name":"N-acetylmuramate 6-phosphate hydrolase",
"metabolites":{
"acgam6p_c":1.0,
"acmum6p_c":-1.0,
"h2o_c":-1.0,
"lac__D_c":1.0
},
"lower_bound":0.0,
"upper_bound":1000.0,
"gene_reaction_rule":"CQW49_17220",
"subsystem":{
"mtw00520":"Amino sugar and nucleotide sugar metabolism",
"mtw01100":"Metabolic pathways"
},
"notes":{
"EC Number":"N-acetylmuramic acid 6-phosphate etherase [EC:4.2.1.126]"
}
},
{
"id":"CHOLD",
"name":"Choline dehydrogenase",
"metabolites":{
"betald_c":1.0,
"chol_c":-1.0,
"h_c":1.0,
"nad_c":-1.0,
"nadh_c":1.0
},
"lower_bound":0.0,
"upper_bound":1000.0,
"gene_reaction_rule":"CQW49_17240",
"subsystem":{
"mtw00260":"Glycine, serine and threonine metabolism",
"mtw01100":"Metabolic pathways"
},
"notes":{
"EC Number":"choline dehydrogenase [EC:1.1.99.1]"
}
},
{
"id":"TMDS3",
"name":"Thymidylate synthase (FAD dependent)",
"metabolites":{
"dtmp_c":1.0,
"dump_c":-1.0,
"h_c":-1.0,
"mlthf_c":-1.0,
"nadp_c":1.0,
"nadph_c":-1.0,
"thf_c":1.0
},
"lower_bound":0.0,
"upper_bound":1000.0,
"gene_reaction_rule":"CQW49_18435",
"subsystem":{
"mtw00240":"Pyrimidine metabolism",
"mtw00670":"One carbon pool by folate",
"mtw01100":"Metabolic pathways"
},
"notes":{
"EC Number":"thymidylate synthase (FAD) [EC:2.1.1.148]"
}
},
{
"id":"OXADC",
"name":"Oxalate decarboxylase",
"metabolites":{
"co2_c":1.0,
"for_c":1.0,
"h_c":-1.0,
"oxa_c":-1.0
},
"lower_bound":0.0,
"upper_bound":1000.0,
"gene_reaction_rule":"CQW49_20020",
"subsystem":{
"mtw00630":"Glyoxylate and dicarboxylate metabolism",
"mtw01100":"Metabolic pathways"
},
"notes":{
"EC Number":"oxalate decarboxylase [EC:4.1.1.2]"
}
},
{
"id":"METGL",
"name":"METGL",
"metabolites":{
"2obut_c":1.0,
"ch4s_c":1.0,
"h2o_c":-1.0,
"met__L_c":-1.0,
"nh4_c":1.0
},
"lower_bound":0.0,
"upper_bound":1000.0,
"gene_reaction_rule":"CQW49_21030",
"subsystem":{
"mtw00270":"Cysteine and methionine metabolism",
"mtw00450":"Selenocompound metabolism",
"mtw01100":"Metabolic pathways"
},
"notes":{
"EC Number":"methionine-gamma-lyase [EC:4.4.1.11]"
}
},
{
"id":"UREA",
"name":"Urease",
"metabolites":{
"co2_c":1.0,
"h2o_c":-1.0,
"h_c":-2.0,
"nh4_c":2.0,
"urea_c":-1.0
},
"lower_bound":0.0,
"upper_bound":1000.0,
"gene_reaction_rule":"CQW49_21325 and CQW49_21330 and CQW49_21335",
"notes":{
"EC Number":"urease accessory protein"
}
},
{
"id":"SCYSDS",
"name":"SUF Cysteine desulfuration",
"metabolites":{
"ala__L_c":1.0,
"cys__L_c":-1.0,
"sufse_c":-1.0,
"sufsesh_c":1.0
},
"lower_bound":0.0,
"upper_bound":1000.0,
"gene_reaction_rule":"CQW49_06110 and CQW49_21985",
"notes":{
"EC Number":"cysteine desulfuration protein SufE"
}
},
{
"id":"MOCDS",
"name":"Molybdopterin cytidine dinucleotide synthase",
"metabolites":{
"ctp_c":-1.0,
"h_c":-1.0,
"moco_c":-1.0,
"mococdp_c":1.0,
"ppi_c":1.0
},
"lower_bound":0.0,
"upper_bound":1000.0,
"gene_reaction_rule":"CQW49_22035",
"subsystem":{
"mtw00790":"Folate biosynthesis"
},
"notes":{
"EC Number":"molybdenum cofactor cytidylyltransferase [EC:2.7.7.76]"
}
},
{
"id":"MCITD",
"name":"2-methylcitrate dehydratase",
"metabolites":{
"2mcacn_c":1.0,
"2mcit_c":-1.0,
"h2o_c":1.0
},
"lower_bound":0.0,
"upper_bound":1000.0,
"gene_reaction_rule":"CQW49_22910",
"subsystem":{
"mtw00640":"Propanoate metabolism",
"mtw01100":"Metabolic pathways"
},
"notes":{
"EC Number":"2-methylcitrate dehydratase [EC:4.2.1.79]"
}
},
{
"id":"NMNS",
"name":"NMN synthetase",
"metabolites":{
"h_c":-1.0,
"ncam_c":-1.0,
"nmn_c":1.0,
"ppi_c":1.0,
"prpp_c":-1.0
},
"lower_bound":0.0,
"upper_bound":1000.0,
"gene_reaction_rule":"CQW49_23910",
"subsystem":{
"mtw00760":"Nicotinate and nicotinamide metabolism",
"mtw01100":"Metabolic pathways"
},
"notes":{
"EC Number":"nicotinamide phosphoribosyltransferase [EC:2.4.2.12]"
}
},
{
"id":"DHCYTCPEROX",
"name":"di_haem_cytochrome_c_peroxidase",
"metabolites":{
"ficytc_c":2.0,
"focytc_c":-2.0,
"h2o2_p":-1.0,
"h2o_p":2.0,
"h_c":-2.0
},
"lower_bound":0,
"upper_bound":1000.0,
"gene_reaction_rule":"CQW49_01205",
"subsystem":"superoxide_radicals_degradation",
"notes":{
"GENE ASSOCIATION":[
"( META1_2969 )"
],
"GENERIC":[
"false"
],
"HOLE":[
"false"
],
"PROTEIN ASSOCIATION":[
"( META1_2969 )"
],
"PROTEIN CLASS":[
"1.11.1.5"
],
"SCORE":[
"NA"
],
"STATUS":[
"NA"
],
"TYPE":[
"small"
]
}
},
{
"id":"PPK2",
"name":"Polyphosphate kinase",
"metabolites":{
"adp_c":1.0,
"atp_c":-1.0,
"ppi_c":-1.0,
"pppi_c":1.0
},
"lower_bound":0.0,
"upper_bound":1000.0,
"gene_reaction_rule":"CQW49_02850",
"notes":{
"original_bigg_ids":[
"PPK2",
"PPK2r"
]
}
},
{
"id":"HAMR",
"name":"Hydroxylamine reductase",
"metabolites":{
"h2o_c":1.0,
"h_c":-2.0,
"ham_c":-1.0,
"nad_c":1.0,
"nadh_c":-1.0,
"nh4_c":1.0
},
"lower_bound":0.0,
"upper_bound":1000.0,
"gene_reaction_rule":"CQW49_14985",
"notes":{
"original_bigg_ids":[
"HAMR"
]
}
},
{
"id":"HAORipp",
"name":"Hydroxylamine oxydoreductase",
"metabolites":{
"ficytc_c":-2.0,
"focytc_c":2.0,
"h2o_p":-1,
"h_p":5.0,
"ham_p":-1,
"no2_p":1
},
"lower_bound":0,
"upper_bound":1000,
"gene_reaction_rule":"MCA0955 and MCA0956"
},
{
"id":"ACSPW",
"name":"Acetyl-CoA synthesis from 2 pathways",
"metabolites":{
"accoa_c":3.0,
"accoaa_c":-2.0,
"accoab_c":-1
},
"lower_bound":0,
"upper_bound":1000,
"gene_reaction_rule":""
}
],
"genes":[
{
"id":"META1_0478",
"name":"META1_0478"
},
{
"id":"META1_3421",
"name":"META1_3421"
},
{
"id":"META1_2923",
"name":"META1_2923"
},
{
"id":"META1_2497",
"name":"META1_2497"
},
{
"id":"META1_3241",
"name":"META1_3241"
},
{
"id":"META1_3702",
"name":"META1_3702"
},
{
"id":"META1_1327",
"name":"META1_1327"
},
{
"id":"META1_0390",
"name":"META1_0390"
},
{
"id":"META1_0799",
"name":"META1_0799"
},
{
"id":"SP0001",
"name":"SP0001"
},
{
"id":"META1_3184",
"name":"META1_3184"
},
{
"id":"META1_1333",
"name":"META1_1333"
},
{
"id":"META1_1332",
"name":"META1_1332"
},
{
"id":"META2_0021",
"name":"META2_0021"
},
{
"id":"META1_2922",
"name":"META1_2922"
},
{
"id":"META1_0774",
"name":"META1_0774"
},
{
"id":"META1_3670",
"name":"META1_3670"
},
{
"id":"META1_0772",
"name":"META1_0772"
},
{
"id":"META1_3806",
"name":"META1_3806"
},
{
"id":"META1_0387",
"name":"META1_0387"
},
{
"id":"META1_0498",
"name":"META1_0498"
},
{
"id":"META1_2334",
"name":"META1_2334"
},
{
"id":"META1_3334",
"name":"META1_3334"
},
{
"id":"META1_2233",
"name":"META1_2233"
},
{
"id":"META1_4236",
"name":"META1_4236"
},
{
"id":"META2_0363",
"name":"META2_0363"
},
{
"id":"META1_3632",
"name":"META1_3632"
},
{
"id":"META1_2380",
"name":"META1_2380"
},
{
"id":"META1_1214",
"name":"META1_1214"
},
{
"id":"META1_2232",
"name":"META1_2232"
},
{
"id":"META1_2853",
"name":"META1_2853"
},
{
"id":"META1_4950",
"name":"META1_4950"
},
{
"id":"META1_1862",
"name":"META1_1862"
},
{
"id":"META1_4578",
"name":"META1_4578"
},
{
"id":"META1_4312",
"name":"META1_4312"
},
{
"id":"META1_1990",
"name":"META1_1990"
},
{
"id":"META1_2668",
"name":"META1_2668"
},
{
"id":"META1_2508",
"name":"META1_2508"
},
{
"id":"META1_5055",
"name":"META1_5055"
},
{
"id":"META1_3362",
"name":"META1_3362"
},
{
"id":"META1_3219",
"name":"META1_3219"
},
{
"id":"META1_1325",
"name":"META1_1325"
},
{
"id":"META1_1744",
"name":"META1_1744"
},
{
"id":"META1_3809",
"name":"META1_3809"
},
{
"id":"META1_4121",
"name":"META1_4121"
},
{
"id":"META1_4284",
"name":"META1_4284"
},
{
"id":"META1_4283",
"name":"META1_4283"
},
{
"id":"META1_3866",
"name":"META1_3866"
},
{
"id":"META1_0898",
"name":"META1_0898"
},
{
"id":"META1_0940",
"name":"META1_0940"
},
{
"id":"META1_1167",
"name":"META1_1167"
},
{
"id":"CQW49_12415",
"name":"CQW49_RS12450"
},
{
"id":"CQW49_18630",
"name":"CQW49_RS18690"
},
{
"id":"CQW49_15500",
"name":"CQW49_RS15535"
},
{
"id":"CQW49_04960",
"name":"CQW49_RS04965"
},
{
"id":"CQW49_16590",
"name":"CQW49_RS16630"
},
{
"id":"CQW49_11000",
"name":"CQW49_RS11030"
},
{
"id":"CQW49_11850",
"name":"CQW49_RS11885"
},
{
"id":"CQW49_15495",
"name":"CQW49_RS15530"
},
{
"id":"CQW49_06775",
"name":"CQW49_RS06785"
},
{
"id":"CQW49_10865",
"name":"CQW49_RS10895"
},
{
"id":"CQW49_04360",
"name":"CQW49_RS04365"
},
{
"id":"CQW49_02410",
"name":"CQW49_RS02420"
},
{
"id":"CQW49_10060",
"name":"CQW49_RS10085"
},
{
"id":"CQW49_02780",
"name":"CQW49_RS02790"
},
{
"id":"CQW49_14410",
"name":"CQW49_RS14445"
},
{
"id":"CQW49_10310",
"name":"CQW49_RS10335"
},
{
"id":"CQW49_00280",
"name":"CQW49_RS00280"
},
{
"id":"CQW49_08845",
"name":"CQW49_RS08855"
},
{
"id":"CQW49_09025",
"name":"CQW49_RS09040"
},
{
"id":"CQW49_06200",
"name":"CQW49_RS06210"
},
{
"id":"CQW49_10320",
"name":"CQW49_RS10345"
},
{
"id":"CQW49_20380",
"name":"CQW49_RS20450"
},
{
"id":"CQW49_04590",
"name":"CQW49_RS04595"
},
{
"id":"CQW49_12725",
"name":"CQW49_RS12760"
},
{
"id":"CQW49_09430",
"name":"CQW49_RS09450"
},
{
"id":"CQW49_15765",
"name":"CQW49_RS15800"
},
{
"id":"CQW49_00950",
"name":"CQW49_RS00950"
},
{
"id":"CQW49_16140",
"name":"CQW49_RS16175"
},
{
"id":"CQW49_04355",
"name":"CQW49_RS04360"
},
{
"id":"CQW49_17840",
"name":"CQW49_RS17895"
},
{
"id":"CQW49_20340",
"name":"CQW49_RS20410"
},
{
"id":"CQW49_11775",
"name":"CQW49_RS11810"
},
{
"id":"CQW49_02675",
"name":"CQW49_RS02685"
},
{
"id":"CQW49_09915",
"name":"CQW49_RS09935"
},
{
"id":"CQW49_06535",
"name":"CQW49_RS06545"
},
{
"id":"CQW49_11805",
"name":"CQW49_RS11840"
},
{
"id":"CQW49_02235",
"name":"CQW49_RS02240"
},
{
"id":"CQW49_06455",
"name":"CQW49_RS06465"
},
{
"id":"CQW49_10530",
"name":"CQW49_RS10555"
},
{
"id":"CQW49_09665",
"name":"CQW49_RS09685"
},
{
"id":"CQW49_12745",
"name":"CQW49_RS12780"
},
{
"id":"CQW49_12840",
"name":"CQW49_RS12875"
},
{
"id":"CQW49_06785",
"name":"CQW49_RS06795"
},
{
"id":"CQW49_13815",
"name":"CQW49_RS13850"
},
{
"id":"CQW49_09445",
"name":"CQW49_RS09465"
},
{
"id":"CQW49_16285",
"name":"CQW49_RS16320"
},
{
"id":"CQW49_10645",
"name":"CQW49_RS10675"
},
{
"id":"CQW49_04170",
"name":"CQW49_RS04180"
},
{
"id":"CQW49_01980",
"name":"CQW49_RS01985"
},
{
"id":"CQW49_01070",
"name":"CQW49_RS01070"
},
{
"id":"CQW49_17835",
"name":"CQW49_RS17890"
},
{
"id":"CQW49_17215",
"name":"CQW49_RS17260"
},
{
"id":"CQW49_20495",
"name":"CQW49_RS20565"
},
{
"id":"CQW49_03025",
"name":"CQW49_RS03035"
},
{
"id":"CQW49_11120",
"name":"CQW49_RS11150"
},
{
"id":"CQW49_06010",
"name":"CQW49_RS06020"
},
{
"id":"CQW49_00290",
"name":"CQW49_RS00290"
},
{
"id":"CQW49_13095",
"name":"CQW49_RS13130"
},
{
"id":"CQW49_09670",
"name":"CQW49_RS09690"
},
{
"id":"CQW49_18615",
"name":"CQW49_RS18675"
},
{
"id":"CQW49_06905",
"name":"CQW49_RS06915"
},
{
"id":"CQW49_17860",
"name":"CQW49_RS17915"
},
{
"id":"CQW49_09950",
"name":"CQW49_RS09975"
},
{
"id":"CQW49_00575",
"name":"CQW49_RS00575"
},
{
"id":"CQW49_19240",
"name":"CQW49_RS19295"
},
{
"id":"CQW49_15395",
"name":"CQW49_RS15430"
},
{
"id":"CQW49_05965",
"name":"CQW49_RS05975"
},
{
"id":"CQW49_19235",
"name":"CQW49_RS19290"
},
{
"id":"CQW49_00570",
"name":"CQW49_RS00570"
},
{
"id":"CQW49_08305",
"name":"CQW49_RS08315"
},
{
"id":"CQW49_06510",
"name":"CQW49_RS06520"
},
{
"id":"CQW49_13755",
"name":"CQW49_RS13790"
},
{
"id":"CQW49_11530",
"name":"CQW49_RS11565"
},
{
"id":"CQW49_04780",
"name":"CQW49_RS04790"
},
{
"id":"CQW49_19220",
"name":"CQW49_RS19275"
},
{
"id":"CQW49_02655",
"name":"CQW49_RS02665"
},
{
"id":"CQW49_05140",
"name":"CQW49_RS05145"
},
{
"id":"CQW49_19055",
"name":"CQW49_RS19115"
},
{
"id":"CQW49_10590",
"name":"CQW49_RS10620"
},
{
"id":"CQW49_16625",
"name":"CQW49_RS16665"
},
{
"id":"CQW49_16390",
"name":"CQW49_RS16425"
},
{
"id":"CQW49_20420",
"name":"CQW49_RS20490"
},
{
"id":"CQW49_13135",
"name":"CQW49_RS13170"
},
{
"id":"CQW49_08630",
"name":"CQW49_RS08640"
},
{
"id":"CQW49_04520",
"name":"CQW49_RS04525"
},
{
"id":"CQW49_11105",
"name":"CQW49_RS11135"
},
{
"id":"CQW49_10935",
"name":"CQW49_RS10965"
},
{
"id":"CQW49_12230",
"name":"CQW49_RS12265"
},
{
"id":"CQW49_14425",
"name":"CQW49_RS14460"
},
{
"id":"CQW49_11920",
"name":"CQW49_RS11955"
},
{
"id":"CQW49_15750",
"name":"CQW49_RS15785"
},
{
"id":"CQW49_12550",
"name":"CQW49_RS12585"
},
{
"id":"CQW49_03905",
"name":"CQW49_RS03915"
},
{
"id":"CQW49_12965",
"name":"CQW49_RS13000"
},
{
"id":"CQW49_10810",
"name":"CQW49_RS10840"
},
{
"id":"CQW49_13835",
"name":"CQW49_RS13870"
},
{
"id":"CQW49_19795",
"name":"CQW49_RS19850"
},
{
"id":"CQW49_20805",
"name":"CQW49_RS20880"
},
{
"id":"CQW49_04940",
"name":"CQW49_RS04945"
},
{
"id":"CQW49_15975",
"name":"CQW49_RS16010"
},
{
"id":"CQW49_14395",
"name":"CQW49_RS14430"
},
{
"id":"CQW49_05295",
"name":"CQW49_RS05300"
},
{
"id":"CQW49_06820",
"name":"CQW49_RS06830"
},
{
"id":"CQW49_05320",
"name":"CQW49_RS05325"
},
{
"id":"CQW49_10625",
"name":"CQW49_RS10655"
},
{
"id":"CQW49_09220",
"name":"CQW49_RS09240"
},
{
"id":"CQW49_20150",
"name":"CQW49_RS20220"
},
{
"id":"CQW49_16085",
"name":"CQW49_RS16120"
},
{
"id":"CQW49_00295",
"name":"CQW49_RS00295"
},
{
"id":"CQW49_18940",
"name":"CQW49_RS19000"
},
{
"id":"CQW49_20775",
"name":"CQW49_RS20850"
},
{
"id":"CQW49_15490",
"name":"CQW49_RS15525"
},
{
"id":"CQW49_00090",
"name":"CQW49_RS00090"
},
{
"id":"CQW49_11425",
"name":"CQW49_RS11455"
},
{
"id":"CQW49_10210",
"name":"CQW49_RS10235"
},
{
"id":"CQW49_06600",
"name":"CQW49_RS06615"
},
{
"id":"CQW49_05690",
"name":"CQW49_RS05700"
},
{
"id":"CQW49_01110",
"name":"CQW49_RS01110"
},
{
"id":"CQW49_10040",
"name":"CQW49_RS10065"
},
{
"id":"CQW49_00305",
"name":"CQW49_RS00305"
},
{
"id":"CQW49_06210",
"name":"CQW49_RS06220"
},
{
"id":"CQW49_20665",
"name":"CQW49_RS20740"
},
{
"id":"CQW49_10565",
"name":"CQW49_RS10595"
},
{
"id":"CQW49_16350",
"name":"CQW49_RS16385"
},
{
"id":"CQW49_05975",
"name":"CQW49_RS05985"
},
{
"id":"CQW49_14290",
"name":"CQW49_RS14325"
},
{
"id":"CQW49_09835",
"name":"CQW49_RS09855"
},
{
"id":"CQW49_05015",
"name":"CQW49_RS05020"
},
{
"id":"CQW49_01745",
"name":"CQW49_RS01750"
},
{
"id":"CQW49_06000",
"name":"CQW49_RS06010"
},
{
"id":"CQW49_12195",
"name":"CQW49_RS12230"
},
{
"id":"CQW49_03790",
"name":"CQW49_RS03800"
},
{
"id":"CQW49_05290",
"name":"CQW49_RS05295"
},
{
"id":"CQW49_15985",
"name":"CQW49_RS16020"
},
{
"id":"CQW49_01100",
"name":"CQW49_RS01100"
},
{
"id":"CQW49_05325",
"name":"CQW49_RS05330"
},
{
"id":"CQW49_01165",
"name":"CQW49_RS01170"
},
{
"id":"CQW49_03760",
"name":"CQW49_RS03770"
},
{
"id":"CQW49_16800",
"name":"CQW49_RS16840"
},
{
"id":"CQW49_04750",
"name":"CQW49_RS04760"
},
{
"id":"CQW49_13130",
"name":"CQW49_RS13165"
},
{
"id":"CQW49_13070",
"name":"CQW49_RS13105"
},
{
"id":"CQW49_10620",
"name":"CQW49_RS10650"
},
{
"id":"CQW49_06365",
"name":"CQW49_RS06375"
},
{
"id":"CQW49_01450",
"name":"CQW49_RS01455"
},
{
"id":"CQW49_03805",
"name":"CQW49_RS03815"
},
{
"id":"CQW49_15625",
"name":"CQW49_RS15660"
},
{
"id":"CQW49_10945",
"name":"CQW49_RS10975"
},
{
"id":"CQW49_04745",
"name":"CQW49_RS04755"
},
{
"id":"CQW49_17140",
"name":"CQW49_RS17185"
},
{
"id":"CQW49_20500",
"name":"CQW49_RS20570"
},
{
"id":"CQW49_06970",
"name":"CQW49_RS06980"
},
{
"id":"CQW49_01945",
"name":"CQW49_RS01950"
},
{
"id":"CQW49_05335",
"name":"CQW49_RS05340"
},
{
"id":"CQW49_09090",
"name":"CQW49_RS09110"
},
{
"id":"CQW49_20270",
"name":"CQW49_RS20340"
},
{
"id":"CQW49_11235",
"name":"CQW49_RS11265"
},
{
"id":"CQW49_11950",
"name":"CQW49_RS11985"
},
{
"id":"CQW49_13045",
"name":"CQW49_RS13080"
},
{
"id":"CQW49_16630",
"name":"CQW49_RS16670"
},
{
"id":"CQW49_09315",
"name":"CQW49_RS09335"
},
{
"id":"CQW49_06860",
"name":"CQW49_RS06870"
},
{
"id":"CQW49_20395",
"name":"CQW49_RS20465"
},
{
"id":"CQW49_10845",
"name":"CQW49_RS10875"
},
{
"id":"CQW49_08625",
"name":"CQW49_RS08635"
},
{
"id":"CQW49_04880",
"name":"CQW49_RS04890"
},
{
"id":"CQW49_11720",
"name":"CQW49_RS11755"
},
{
"id":"CQW49_10910",
"name":"CQW49_RS10940"
},
{
"id":"CQW49_12305",
"name":"CQW49_RS12340"
},
{
"id":"CQW49_02775",
"name":"CQW49_RS02785"
},
{
"id":"CQW49_11630",
"name":"CQW49_RS11665"
},
{
"id":"CQW49_12325",
"name":"CQW49_RS12360"
},
{
"id":"CQW49_12220",
"name":"CQW49_RS12255"
},
{
"id":"CQW49_01260",
"name":"CQW49_RS01265"
},
{
"id":"CQW49_01835",
"name":"CQW49_RS01840"
},
{
"id":"CQW49_18950",
"name":"CQW49_RS19010"
},
{
"id":"CQW49_17690",
"name":"CQW49_RS17745"
},
{
"id":"CQW49_02240",
"name":"CQW49_RS02245"
},
{
"id":"CQW49_02255",
"name":"CQW49_RS02260"
},
{
"id":"CQW49_01145",
"name":"CQW49_RS01150"
},
{
"id":"CQW49_20675",
"name":"CQW49_RS20750"
},
{
"id":"CQW49_17750",
"name":"CQW49_RS17805"
},
{
"id":"CQW49_13245",
"name":"CQW49_RS13280"
},
{
"id":"CQW49_19465",
"name":"CQW49_RS19520"
},
{
"id":"CQW49_06800",
"name":"CQW49_RS06810"
},
{
"id":"CQW49_17545",
"name":"CQW49_RS17600"
},
{
"id":"CQW49_04845",
"name":"CQW49_RS04855"
},
{
"id":"CQW49_10890",
"name":"CQW49_RS10920"
},
{
"id":"CQW49_15675",
"name":"CQW49_RS15710"
},
{
"id":"CQW49_02195",
"name":"CQW49_RS02200"
},
{
"id":"CQW49_10000",
"name":"CQW49_RS10025"
},
{
"id":"CQW49_16420",
"name":"CQW49_RS16455"
},
{
"id":"CQW49_00600",
"name":"CQW49_RS00600"
},
{
"id":"CQW49_10930",
"name":"CQW49_RS10960"
},
{
"id":"CQW49_09925",
"name":"CQW49_RS09945"
},
{
"id":"CQW49_12200",
"name":"CQW49_RS12235"
},
{
"id":"CQW49_00055",
"name":"CQW49_RS00055"
},
{
"id":"CQW49_17015",
"name":"CQW49_RS17060"
},
{
"id":"CQW49_09015",
"name":"CQW49_RS09030"
},
{
"id":"CQW49_09040",
"name":"CQW49_RS09055"
},
{
"id":"CQW49_02440",
"name":"CQW49_RS02450"
},
{
"id":"CQW49_17770",
"name":"CQW49_RS17825"
},
{
"id":"CQW49_10715",
"name":"CQW49_RS10745"
},
{
"id":"CQW49_18395",
"name":"CQW49_RS18455"
},
{
"id":"CQW49_05285",
"name":"CQW49_RS05290"
},
{
"id":"CQW49_04350",
"name":"CQW49_RS04355"
},
{
"id":"CQW49_11220",
"name":"CQW49_RS11250"
},
{
"id":"CQW49_11955",
"name":"CQW49_RS11990"
},
{
"id":"CQW49_13060",
"name":"CQW49_RS13095"
},
{
"id":"CQW49_11885",
"name":"CQW49_RS11920"
},
{
"id":"CQW49_19185",
"name":"CQW49_RS19240"
},
{
"id":"CQW49_15760",
"name":"CQW49_RS15795"
},
{
"id":"CQW49_20755",
"name":"CQW49_RS20830"
},
{
"id":"CQW49_18925",
"name":"CQW49_RS18985"
},
{
"id":"CQW49_18400",
"name":"CQW49_RS18460"
},
{
"id":"CQW49_02145",
"name":"CQW49_RS02150"
},
{
"id":"CQW49_16395",
"name":"CQW49_RS16430"
},
{
"id":"CQW49_12235",
"name":"CQW49_RS12270"
},
{
"id":"CQW49_20945",
"name":"CQW49_RS21020"
},
{
"id":"CQW49_00185",
"name":"CQW49_RS00185"
},
{
"id":"CQW49_13080",
"name":"CQW49_RS13115"
},
{
"id":"CQW49_18090",
"name":"CQW49_RS18150"
},
{
"id":"CQW49_17450",
"name":"CQW49_RS17505"
},
{
"id":"CQW49_21100",
"name":"CQW49_RS21175"
},
{
"id":"CQW49_05315",
"name":"CQW49_RS05320"
},
{
"id":"CQW49_12715",
"name":"CQW49_RS12750"
},
{
"id":"CQW49_12225",
"name":"CQW49_RS12260"
},
{
"id":"CQW49_18425",
"name":"CQW49_RS18485"
},
{
"id":"CQW49_11875",
"name":"CQW49_RS11910"
},
{
"id":"CQW49_09125",
"name":"CQW49_RS09145"
},
{
"id":"CQW49_03830",
"name":"CQW49_RS03840"
},
{
"id":"CQW49_10840",
"name":"CQW49_RS10870"
},
{
"id":"CQW49_16385",
"name":"CQW49_RS16420"
},
{
"id":"CQW49_04340",
"name":"CQW49_RS04345"
},
{
"id":"CQW49_11215",
"name":"CQW49_RS11245"
},
{
"id":"CQW49_01375",
"name":"CQW49_RS01380"
},
{
"id":"CQW49_16675",
"name":"CQW49_RS16715"
},
{
"id":"CQW49_12160",
"name":"CQW49_RS12195"
},
{
"id":"CQW49_18955",
"name":"CQW49_RS19015"
},
{
"id":"CQW49_04980",
"name":"CQW49_RS04985"
},
{
"id":"CQW49_10330",
"name":"CQW49_RS10355"
},
{
"id":"CQW49_21235",
"name":"CQW49_RS21310"
},
{
"id":"CQW49_05580",
"name":"CQW49_RS05590"
},
{
"id":"CQW49_14250",
"name":"CQW49_RS14285"
},
{
"id":"CQW49_10860",
"name":"CQW49_RS10890"
},
{
"id":"CQW49_15430",
"name":"CQW49_RS15465"
},
{
"id":"CQW49_11205",
"name":"CQW49_RS11235"
},
{
"id":"CQW49_03910",
"name":"CQW49_RS03920"
},
{
"id":"CQW49_19180",
"name":"CQW49_RS19235"
},
{
"id":"CQW49_01950",
"name":"CQW49_RS01955"
},
{
"id":"CQW49_02220",
"name":"CQW49_RS02225"
},
{
"id":"CQW49_00355",
"name":"CQW49_RS00355"
},
{
"id":"CQW49_06925",
"name":"CQW49_RS06935"
},
{
"id":"CQW49_04275",
"name":"CQW49_RS04285"
},
{
"id":"CQW49_03730",
"name":"CQW49_RS03740"
},
{
"id":"CQW49_05080",
"name":"CQW49_RS05085"
},
{
"id":"CQW49_09625",
"name":"CQW49_RS09645"
},
{
"id":"CQW49_18820",
"name":"CQW49_RS18880"
},
{
"id":"CQW49_01135",
"name":"CQW49_RS01135"
},
{
"id":"CQW49_09480",
"name":"CQW49_RS09500"
},
{
"id":"CQW49_11255",
"name":"CQW49_RS11285"
},
{
"id":"CQW49_11210",
"name":"CQW49_RS11240"
},
{
"id":"CQW49_08850",
"name":"CQW49_RS08860"
},
{
"id":"CQW49_05065",
"name":"CQW49_RS05070"
},
{
"id":"CQW49_00350",
"name":"CQW49_RS00350"
},
{
"id":"CQW49_00920",
"name":"CQW49_RS00920"
},
{
"id":"CQW49_12205",
"name":"CQW49_RS12240"
},
{
"id":"CQW49_06245",
"name":"CQW49_RS06255"
},
{
"id":"CQW49_16600",
"name":"CQW49_RS16640"
},
{
"id":"CQW49_10340",
"name":"CQW49_RS10365"
},
{
"id":"CQW49_13055",
"name":"CQW49_RS13090"
},
{
"id":"CQW49_21195",
"name":"CQW49_RS21270"
},
{
"id":"CQW49_02995",
"name":"CQW49_RS03005"
},
{
"id":"CQW49_17525",
"name":"CQW49_RS17580"
},
{
"id":"CQW49_00455",
"name":"CQW49_RS00455"
},
{
"id":"CQW49_10575",
"name":"CQW49_RS10605"
},
{
"id":"CQW49_07640",
"name":"CQW49_RS07650"
},
{
"id":"CQW49_20930",
"name":"CQW49_RS21005"
},
{
"id":"CQW49_16595",
"name":"CQW49_RS16635"
},
{
"id":"CQW49_19395",
"name":"CQW49_RS19450"
},
{
"id":"CQW49_18470",
"name":"CQW49_RS18530"
},
{
"id":"CQW49_20240",
"name":"CQW49_RS20310"
},
{
"id":"CQW49_11240",
"name":"CQW49_RS11270"
},
{
"id":"CQW49_17520",
"name":"CQW49_RS17575"
},
{
"id":"CQW49_03145",
"name":"CQW49_RS03155"
},
{
"id":"CQW49_20760",
"name":"CQW49_RS20835"
},
{
"id":"CQW49_10020",
"name":"CQW49_RS10045"
},
{
"id":"CQW49_03725",
"name":"CQW49_RS03735"
},
{
"id":"CQW49_11625",
"name":"CQW49_RS11660"
},
{
"id":"CQW49_16565",
"name":"CQW49_RS16605"
},
{
"id":"CQW49_11310",
"name":"CQW49_RS11340"
},
{
"id":"CQW49_18480",
"name":"CQW49_RS18540"
},
{
"id":"CQW49_11045",
"name":"CQW49_RS11075"
},
{
"id":"CQW49_16835",
"name":"CQW49_RS16880"
},
{
"id":"CQW49_19060",
"name":"CQW49_RS19120"
},
{
"id":"CQW49_18405",
"name":"CQW49_RS18465"
},
{
"id":"CQW49_10825",
"name":"CQW49_RS10855"
},
{
"id":"CQW49_15425",
"name":"CQW49_RS15460"
},
{
"id":"CQW49_08615",
"name":"CQW49_RS08625"
},
{
"id":"CQW49_17605",
"name":"CQW49_RS17660"
},
{
"id":"CQW49_16065",
"name":"CQW49_RS16100"
},
{
"id":"CQW49_00485",
"name":"CQW49_RS00485"
},
{
"id":"CQW49_12980",
"name":"CQW49_RS13015"
},
{
"id":"CQW49_20305",
"name":"CQW49_RS20375"
},
{
"id":"CQW49_17670",
"name":"CQW49_RS17725"
},
{
"id":"CQW49_20235",
"name":"CQW49_RS20305"
},
{
"id":"CQW49_13530",
"name":"CQW49_RS13565"
},
{
"id":"CQW49_09285",
"name":"CQW49_RS09305"
},
{
"id":"CQW49_09385",
"name":"CQW49_RS09405"
},
{
"id":"CQW49_01675",
"name":"CQW49_RS01680"
},
{
"id":"CQW49_15930",
"name":"CQW49_RS15965"
},
{
"id":"CQW49_14215",
"name":"CQW49_RS14250"
},
{
"id":"CQW49_00470",
"name":"CQW49_RS00470"
},
{
"id":"CQW49_19135",
"name":"CQW49_RS19195"
},
{
"id":"CQW49_03370",
"name":"CQW49_RS03385"
},
{
"id":"CQW49_07615",
"name":"CQW49_RS07625"
},
{
"id":"CQW49_07630",
"name":"CQW49_RS07640"
},
{
"id":"CQW49_11725",
"name":"CQW49_RS11760"
},
{
"id":"CQW49_11230",
"name":"CQW49_RS11260"
},
{
"id":"CQW49_20180",
"name":"CQW49_RS20250"
},
{
"id":"CQW49_12210",
"name":"CQW49_RS12245"
},
{
"id":"CQW49_06105",
"name":"CQW49_RS06115"
},
{
"id":"CQW49_00300",
"name":"CQW49_RS00300"
},
{
"id":"CQW49_15945",
"name":"CQW49_RS15980"
},
{
"id":"CQW49_02680",
"name":"CQW49_RS02690"
},
{
"id":"CQW49_10035",
"name":"CQW49_RS10060"
},
{
"id":"CQW49_15420",
"name":"CQW49_RS15455"
},
{
"id":"CQW49_17680",
"name":"CQW49_RS17735"
},
{
"id":"CQW49_18475",
"name":"CQW49_RS18535"
},
{
"id":"CQW49_18485",
"name":"CQW49_RS18545"
},
{
"id":"CQW49_06230",
"name":"CQW49_RS06240"
},
{
"id":"CQW49_20035",
"name":"CQW49_RS20100"
},
{
"id":"CQW49_20230",
"name":"CQW49_RS20300"
},
{
"id":"CQW49_13400",
"name":"CQW49_RS13435"
},
{
"id":"CQW49_13495",
"name":"CQW49_RS13530"
},
{
"id":"CQW49_11600",
"name":"CQW49_RS11635"
},
{
"id":"CQW49_19520",
"name":"CQW49_RS19575"
},
{
"id":"CQW49_13365",
"name":"CQW49_RS13400"
},
{
"id":"CQW49_01940",
"name":"CQW49_RS01945"
},
{
"id":"CQW49_09320",
"name":"CQW49_RS09340"
},
{
"id":"CQW49_19125",
"name":"CQW49_RS19185"
},
{
"id":"CQW49_01155",
"name":"CQW49_RS01160"
},
{
"id":"CQW49_00250",
"name":"CQW49_RS00250"
},
{
"id":"CQW49_03835",
"name":"CQW49_RS03845"
},
{
"id":"CQW49_11400",
"name":"CQW49_RS11430"
},
{
"id":"CQW49_13335",
"name":"CQW49_RS13370"
},
{
"id":"CQW49_10790",
"name":"CQW49_RS10820"
},
{
"id":"CQW49_05345",
"name":"CQW49_RS05350"
},
{
"id":"CQW49_02190",
"name":"CQW49_RS02195"
},
{
"id":"CQW49_17745",
"name":"CQW49_RS17800"
},
{
"id":"CQW49_09620",
"name":"CQW49_RS09640"
},
{
"id":"CQW49_09060",
"name":"CQW49_RS09075"
},
{
"id":"CQW49_20680",
"name":"CQW49_RS20755"
},
{
"id":"CQW49_00445",
"name":"CQW49_RS00445"
},
{
"id":"CQW49_03065",
"name":"CQW49_RS03075"
},
{
"id":"CQW49_16515",
"name":"CQW49_RS16555"
},
{
"id":"CQW49_15935",
"name":"CQW49_RS15970"
},
{
"id":"CQW49_20175",
"name":"CQW49_RS20245"
},
{
"id":"CQW49_12785",
"name":"CQW49_RS12820"
},
{
"id":"CQW49_19500",
"name":"CQW49_RS19555"
},
{
"id":"CQW49_10305",
"name":"CQW49_RS10330"
},
{
"id":"CQW49_00060",
"name":"CQW49_RS00060"
},
{
"id":"CQW49_20445",
"name":"CQW49_RS20515"
},
{
"id":"CQW49_01415",
"name":"CQW49_RS01420"
},
{
"id":"CQW49_17580",
"name":"CQW49_RS17635"
},
{
"id":"CQW49_01845",
"name":"CQW49_RS01850"
},
{
"id":"CQW49_18430",
"name":"CQW49_RS18490"
},
{
"id":"CQW49_11740",
"name":"CQW49_RS11775"
},
{
"id":"CQW49_09690",
"name":"CQW49_RS09710"
},
{
"id":"CQW49_17210",
"name":"CQW49_RS17255"
},
{
"id":"CQW49_15940",
"name":"CQW49_RS15975"
},
{
"id":"CQW49_15770",
"name":"CQW49_RS15805"
},
{
"id":"CQW49_00480",
"name":"CQW49_RS00480"
},
{
"id":"CQW49_17610",
"name":"CQW49_RS17665"
},
{
"id":"CQW49_21220",
"name":"CQW49_RS21295"
},
{
"id":"CQW49_02875",
"name":"CQW49_RS02885"
},
{
"id":"CQW49_13430",
"name":"CQW49_RS13465"
},
{
"id":"CQW49_10280",
"name":"CQW49_RS10305"
},
{
"id":"CQW49_07610",
"name":"CQW49_RS07620"
},
{
"id":"CQW49_13290",
"name":"CQW49_RS13325"
},
{
"id":"CQW49_11180",
"name":"CQW49_RS11210"
},
{
"id":"CQW49_13850",
"name":"CQW49_RS13885"
},
{
"id":"CQW49_19225",
"name":"CQW49_RS19280"
},
{
"id":"CQW49_05310",
"name":"CQW49_RS05315"
},
{
"id":"CQW49_00230",
"name":"CQW49_RS00230"
},
{
"id":"CQW49_11275",
"name":"CQW49_RS11305"
},
{
"id":"CQW49_04870",
"name":"CQW49_RS04880"
},
{
"id":"CQW49_03330",
"name":"CQW49_RS03340"
},
{
"id":"CQW49_05330",
"name":"CQW49_RS05335"
},
{
"id":"CQW49_18385",
"name":"CQW49_RS18445"
},
{
"id":"CQW49_01280",
"name":"CQW49_RS01285"
},
{
"id":"CQW49_22065",
"name":"CQW49_RS22150"
},
{
"id":"CQW49_03695",
"name":"CQW49_RS03705"
},
{
"id":"CQW49_06220",
"name":"CQW49_RS06230"
},
{
"id":"CQW49_04620",
"name":"CQW49_RS04625"
},
{
"id":"CQW49_10270",
"name":"CQW49_RS10295"
},
{
"id":"CQW49_20550",
"name":"CQW49_RS20620"
},
{
"id":"CQW49_03815",
"name":"CQW49_RS03825"
},
{
"id":"CQW49_18580",
"name":"CQW49_RS18640"
},
{
"id":"CQW49_16795",
"name":"CQW49_RS16835"
},
{
"id":"CQW49_20120",
"name":"CQW49_RS20185"
},
{
"id":"CQW49_21215",
"name":"CQW49_RS21290"
},
{
"id":"CQW49_04295",
"name":"CQW49_RS04305"
},
{
"id":"CQW49_12610",
"name":"CQW49_RS12645"
},
{
"id":"CQW49_01615",
"name":"CQW49_RS01620"
},
{
"id":"CQW49_16790",
"name":"CQW49_RS16830"
},
{
"id":"CQW49_02450",
"name":"CQW49_RS02460"
},
{
"id":"CQW49_17705",
"name":"CQW49_RS17760"
},
{
"id":"CQW49_01355",
"name":"CQW49_RS01360"
},
{
"id":"CQW49_00270",
"name":"CQW49_RS00270"
},
{
"id":"CQW49_06515",
"name":"CQW49_RS06525"
},
{
"id":"CQW49_14240",
"name":"CQW49_RS14275"
},
{
"id":"CQW49_19515",
"name":"CQW49_RS19570"
},
{
"id":"CQW49_05340",
"name":"CQW49_RS05345"
},
{
"id":"CQW49_02445",
"name":"CQW49_RS02455"
},
{
"id":"CQW49_00345",
"name":"CQW49_RS00345"
},
{
"id":"CQW49_14220",
"name":"CQW49_RS14255"
},
{
"id":"CQW49_09310",
"name":"CQW49_RS09330"
},
{
"id":"CQW49_03325",
"name":"CQW49_RS03335"
},
{
"id":"CQW49_13480",
"name":"CQW49_RS13515"
},
{
"id":"CQW49_13110",
"name":"CQW49_RS13145"
},
{
"id":"CQW49_10670",
"name":"CQW49_RS10700"
},
{
"id":"CQW49_01370",
"name":"CQW49_RS01375"
},
{
"id":"CQW49_09920",
"name":"CQW49_RS09940"
},
{
"id":"CQW49_12215",
"name":"CQW49_RS12250"
},
{
"id":"CQW49_10045",
"name":"CQW49_RS10070"
},
{
"id":"CQW49_07600",
"name":"CQW49_RS07610"
},
{
"id":"CQW49_20185",
"name":"CQW49_RS20255"
},
{
"id":"CQW49_10390",
"name":"CQW49_RS10415"
},
{
"id":"CQW49_05305",
"name":"CQW49_RS05310"
},
{
"id":"CQW49_08875",
"name":"CQW49_RS08885"
},
{
"id":"CQW49_14260",
"name":"CQW49_RS14295"
},
{
"id":"CQW49_21005",
"name":"CQW49_RS21080"
},
{
"id":"CQW49_06565",
"name":"CQW49_RS06580"
},
{
"id":"CQW49_15690",
"name":"CQW49_RS15725"
},
{
"id":"CQW49_17130",
"name":"CQW49_RS17175"
},
{
"id":"CQW49_17855",
"name":"CQW49_RS17910"
},
{
"id":"CQW49_09660",
"name":"CQW49_RS09680"
},
{
"id":"CQW49_01320",
"name":"CQW49_RS01325"
},
{
"id":"CQW49_20925",
"name":"CQW49_RS21000"
},
{
"id":"CQW49_06235",
"name":"CQW49_RS06245"
},
{
"id":"CQW49_01855",
"name":"CQW49_RS01860"
},
{
"id":"CQW49_04400",
"name":"CQW49_RS04405"
},
{
"id":"CQW49_06815",
"name":"CQW49_RS06825"
},
{
"id":"CQW49_19895",
"name":"CQW49_RS19960"
},
{
"id":"CQW49_05685",
"name":"CQW49_RS05695"
},
{
"id":"CQW49_05270",
"name":"CQW49_RS05275"
},
{
"id":"CQW49_12905",
"name":"CQW49_RS12940"
},
{
"id":"CQW49_10630",
"name":"CQW49_RS10660"
},
{
"id":"CQW49_09630",
"name":"CQW49_RS09650"
},
{
"id":"CQW49_12795",
"name":"CQW49_RS12830"
},
{
"id":"CQW49_05350",
"name":"CQW49_RS05355"
},
{
"id":"CQW49_06240",
"name":"CQW49_RS06250"
},
{
"id":"CQW49_20715",
"name":"CQW49_RS20790"
},
{
"id":"CQW49_02435",
"name":"CQW49_RS02445"
},
{
"id":"CQW49_03840",
"name":"CQW49_RS03850"
},
{
"id":"CQW49_20555",
"name":"CQW49_RS20625"
},
{
"id":"CQW49_00050",
"name":"CQW49_RS00050"
},
{
"id":"CQW49_03705",
"name":"CQW49_RS03715"
},
{
"id":"CQW49_04630",
"name":"CQW49_RS04635"
},
{
"id":"CQW49_01480",
"name":"CQW49_RS01485"
},
{
"id":"CQW49_12855",
"name":"CQW49_RS12890"
},
{
"id":"CQW49_11960",
"name":"CQW49_RS11995"
},
{
"id":"CQW49_16635",
"name":"CQW49_RS16675"
},
{
"id":"CQW49_05025",
"name":"CQW49_RS05030"
},
{
"id":"CQW49_13435",
"name":"CQW49_RS13470"
},
{
"id":"CQW49_00450",
"name":"CQW49_RS00450"
},
{
"id":"CQW49_00475",
"name":"CQW49_RS00475"
},
{
"id":"CQW49_05020",
"name":"CQW49_RS05025"
},
{
"id":"CQW49_15640",
"name":"CQW49_RS15675"
},
{
"id":"CQW49_05695",
"name":"CQW49_RS05705"
},
{
"id":"CQW49_09360",
"name":"CQW49_RS09380"
},
{
"id":"CQW49_02455",
"name":"CQW49_RS02465"
},
{
"id":"CQW49_03825",
"name":"CQW49_RS03835"
},
{
"id":"CQW49_13075",
"name":"CQW49_RS13110"
},
{
"id":"CQW49_05300",
"name":"CQW49_RS05305"
},
{
"id":"CQW49_19510",
"name":"CQW49_RS19565"
},
{
"id":"CQW49_11715",
"name":"CQW49_RS11750"
},
{
"id":"CQW49_03340",
"name":"CQW49_RS03350"
},
{
"id":"CQW49_13525",
"name":"CQW49_RS13560"
},
{
"id":"CQW49_20115",
"name":"CQW49_RS20180"
},
{
"id":"CQW49_11930",
"name":"CQW49_RS11965"
},
{
"id":"CQW49_05650",
"name":"CQW49_RS05660"
},
{
"id":"CQW49_01095",
"name":"CQW49_RS01095"
},
{
"id":"CQW49_20290",
"name":"CQW49_RS20360"
},
{
"id":"CQW49_00725",
"name":"CQW49_RS00725"
},
{
"id":"CQW49_01800",
"name":"CQW49_RS01805"
},
{
"id":"CQW49_09590",
"name":"CQW49_RS09610"
},
{
"id":"CQW49_10800",
"name":"CQW49_RS10830"
},
{
"id":"CQW49_14440",
"name":"CQW49_RS14475"
},
{
"id":"CQW49_10265",
"name":"CQW49_RS10290"
},
{
"id":"CQW49_07635",
"name":"CQW49_RS07645"
},
{
"id":"CQW49_03700",
"name":"CQW49_RS03710"
},
{
"id":"CQW49_04285",
"name":"CQW49_RS04295"
},
{
"id":"CQW49_16745",
"name":"CQW49_RS16785"
},
{
"id":"CQW49_14780",
"name":"CQW49_RS14815"
},
{
"id":"CQW49_00310",
"name":"CQW49_RS00310"
},
{
"id":"CQW49_09605",
"name":"CQW49_RS09625"
},
{
"id":"CQW49_12045",
"name":"CQW49_RS12080"
},
{
"id":"CQW49_04775",
"name":"CQW49_RS04785"
},
{
"id":"CQW49_09600",
"name":"CQW49_RS09620"
},
{
"id":"CQW49_22885",
"name":"CQW49_RS22985"
},
{
"id":"CQW49_14270",
"name":"CQW49_RS14305"
},
{
"id":"CQW49_04625",
"name":"CQW49_RS04630"
},
{
"id":"CQW49_19230",
"name":"CQW49_RS19285"
},
{
"id":"CQW49_11645",
"name":"CQW49_RS11680"
},
{
"id":"CQW49_14255",
"name":"CQW49_RS14290"
},
{
"id":"CQW49_16725",
"name":"CQW49_RS16765"
},
{
"id":"CQW49_17765",
"name":"CQW49_RS17820"
},
{
"id":"CQW49_05700",
"name":"CQW49_RS05710"
},
{
"id":"CQW49_06035",
"name":"CQW49_RS06045"
},
{
"id":"CQW49_22180",
"name":"CQW49_RS22265"
},
{
"id":"CQW49_01850",
"name":"CQW49_RS01855"
},
{
"id":"CQW49_16645",
"name":"CQW49_RS16685"
},
{
"id":"CQW49_21240",
"name":"CQW49_RS21315"
},
{
"id":"CQW49_16615",
"name":"CQW49_RS16655"
},
{
"id":"CQW49_03890",
"name":"CQW49_RS03900"
},
{
"id":"CQW49_06915",
"name":"CQW49_RS06925"
},
{
"id":"CQW49_08235",
"name":"CQW49_RS08245"
},
{
"id":"CQW49_14265",
"name":"CQW49_RS14300"
},
{
"id":"CQW49_21075",
"name":"WP_003614776_1"
},
{
"id":"CQW49_12470",
"name":"MCA1196"
},
{
"id":"CQW49_12465",
"name":"MCA1198"
},
{
"id":"CQW49_12455",
"name":"MCA1200"
},
{
"id":"CQW49_12485",
"name":"MCA1202"
},
{
"id":"CQW49_12495",
"name":"MCA1205"
},
{
"id":"CQW49_12475",
"name":"MCA1195"
},
{
"id":"CQW49_12480",
"name":"MCA1194"
},
{
"id":"CQW49_19295",
"name":"MCA0594"
},
{
"id":"CQW49_19300",
"name":"MCA0590"
},
{
"id":"CQW49_00335",
"name":"MCA2059"
},
{
"id":"CQW49_19305",
"name":"MCA0591"
},
{
"id":"CQW49_19310",
"name":"MCA0592"
},
{
"id":"MCA0524",
"name":"MCA0524"
},
{
"id":"MCA0955",
"name":"MCA0955"
},
{
"id":"MCA0956",
"name":"MCA0956"
},
{
"id":"CQW49_01220",
"name":""
},
{
"id":"CQW49_10250",
"name":""
},
{
"id":"CQW49_10260",
"name":""
},
{
"id":"CQW49_10255",
"name":""
},
{
"id":"CQW49_06750",
"name":""
},
{
"id":"CQW49_12245",
"name":""
},
{
"id":"CQW49_05095",
"name":""
},
{
"id":"CQW49_22875",
"name":""
},
{
"id":"CQW49_00550",
"name":""
},
{
"id":"CQW49_00515",
"name":""
},
{
"id":"CQW49_01435",
"name":"b1640",
"annotation":{
"asap":"ABE-0005488",
"ecogene":"EG13942",
"ncbigene":"946810",
"ncbigi":"gi:16129598",
"uniprot":"P77570"
}
},
{
"id":"CQW49_16785",
"name":"WP_003608607_1"
},
{
"id":"CQW49_12190",
"name":"WP_003613277_1"
},
{
"id":"CQW49_15550",
"name":"WP_003610174_1"
},
{
"id":"CQW49_18215",
"name":"WP_003613775_1"
},
{
"id":"CQW49_21560",
"name":"WP_024750039_1"
},
{
"id":"CQW49_00740",
"name":"b3787",
"annotation":{
"asap":"ABE-0012374",
"ecogene":"EG11452",
"ncbigene":"948977",
"ncbigi":"gi:49176410",
"uniprot":"P27829"
}
},
{
"id":"CQW49_01170",
"name":""
},
{
"id":"CQW49_01360",
"name":"MCA2886"
},
{
"id":"CQW49_01705",
"name":"MCA0110"
},
{
"id":"CQW49_01990",
"name":""
},
{
"id":"CQW49_02400",
"name":"MCA2148"
},
{
"id":"CQW49_02415",
"name":"b1702",
"annotation":{
"asap":"ABE-0005678",
"ecogene":"EG10759",
"ncbigene":"946209",
"ncbigi":"gi:16129658",
"uniprot":"P23538"
}
},
{
"id":"CQW49_02635",
"name":"MCA0809"
},
{
"id":"CQW49_02865",
"name":""
},
{
"id":"CQW49_02960",
"name":"MCA2488"
},
{
"id":"CQW49_03300",
"name":""
},
{
"id":"CQW49_03485",
"name":""
},
{
"id":"CQW49_03930",
"name":"b0238",
"annotation":{
"asap":"ABE-0000814",
"ecogene":"EG10414",
"ncbigene":"944817",
"ncbigi":"gi:16128224",
"uniprot":"P0A9M5"
}
},
{
"id":"CQW49_04245",
"name":"b1008",
"annotation":{
"asap":"ABE-0003407",
"ecogene":"EG13855",
"ncbigene":"946591",
"ncbigi":"gi:16128974",
"uniprot":"P75894"
}
},
{
"id":"CQW49_18335",
"name":"b1539",
"annotation":{
"asap":"ABE-0005137",
"ecogene":"EG12345",
"ncbigene":"946085",
"ncbigi":"gi:16129498",
"uniprot":"P39831"
}
},
{
"id":"CQW49_05280",
"name":"MCA1781"
},
{
"id":"CQW49_05640",
"name":"WP_003608729_1"
},
{
"id":"CQW49_05645",
"name":"WP_003608727_1"
},
{
"id":"CQW49_06015",
"name":""
},
{
"id":"CQW49_06175",
"name":"MCA2773"
},
{
"id":"CQW49_06290",
"name":"MCA0115"
},
{
"id":"CQW49_06695",
"name":""
},
{
"id":"CQW49_06715",
"name":"MCA1030"
},
{
"id":"CQW49_06730",
"name":""
},
{
"id":"CQW49_06735",
"name":""
},
{
"id":"CQW49_06900",
"name":"MCA1165"
},
{
"id":"CQW49_07145",
"name":""
},
{
"id":"CQW49_08660",
"name":""
},
{
"id":"CQW49_08665",
"name":"MCA0254"
},
{
"id":"CQW49_08720",
"name":""
},
{
"id":"CQW49_08725",
"name":""
},
{
"id":"CQW49_09160",
"name":"b3708",
"annotation":{
"asap":"ABE-0012133",
"ecogene":"EG11005",
"ncbigene":"948221",
"ncbigi":"gi:90111643",
"uniprot":"P0A853"
}
},
{
"id":"CQW49_09415",
"name":"b0160",
"annotation":{
"asap":"ABE-0000548",
"ecogene":"EG10225",
"ncbigene":"947177",
"ncbigi":"gi:16128153",
"uniprot":"P15723"
}
},
{
"id":"CQW49_09715",
"name":"WP_003610560_1"
},
{
"id":"CQW49_09940",
"name":""
},
{
"id":"CQW49_10130",
"name":"MCA1233"
},
{
"id":"CQW49_10875",
"name":""
},
{
"id":"CQW49_10980",
"name":"MCA2715"
},
{
"id":"CQW49_12035",
"name":""
},
{
"id":"CQW49_12845",
"name":""
},
{
"id":"CQW49_12940",
"name":"WP_003609154_1"
},
{
"id":"CQW49_12970",
"name":""
},
{
"id":"CQW49_13000",
"name":""
},
{
"id":"CQW49_13005",
"name":""
},
{
"id":"CQW49_13470",
"name":""
},
{
"id":"CQW49_14985",
"name":""
},
{
"id":"CQW49_15360",
"name":"b0394",
"annotation":{
"asap":"ABE-0001372",
"ecogene":"EG11288",
"ncbigene":"949086",
"ncbigi":"gi:90111128",
"uniprot":"P23917"
}
},
{
"id":"CQW49_15505",
"name":"MCA0109"
},
{
"id":"CQW49_16115",
"name":"MCA1251"
},
{
"id":"CQW49_16125",
"name":""
},
{
"id":"CQW49_16180",
"name":""
},
{
"id":"CQW49_16905",
"name":""
},
{
"id":"CQW49_17075",
"name":""
},
{
"id":"CQW49_17110",
"name":"MCA0812"
},
{
"id":"CQW49_17220",
"name":"b2428",
"annotation":{
"asap":"ABE-0008007",
"ecogene":"EG14162",
"ncbigene":"946893",
"ncbigi":"gi:16130353",
"uniprot":"P76535"
}
},
{
"id":"CQW49_17240",
"name":"b0311",
"annotation":{
"asap":"ABE-0001070",
"ecogene":"EG10109",
"ncbigene":"945716",
"ncbigi":"gi:16128296",
"uniprot":"P17444"
}
},
{
"id":"CQW49_17895",
"name":""
},
{
"id":"CQW49_18435",
"name":"WP_003614320_1"
},
{
"id":"CQW49_18780",
"name":""
},
{
"id":"CQW49_20020",
"name":"WP_003609485_1"
},
{
"id":"CQW49_20165",
"name":""
},
{
"id":"CQW49_20215",
"name":""
},
{
"id":"CQW49_20795",
"name":""
},
{
"id":"CQW49_21030",
"name":"WP_003614801_1"
},
{
"id":"CQW49_21335",
"name":"WP_003612707_1"
},
{
"id":"CQW49_21325",
"name":"WP_003612704_1"
},
{
"id":"CQW49_21330",
"name":"WP_003612706_1"
},
{
"id":"CQW49_21985",
"name":"MCA0989"
},
{
"id":"CQW49_06110",
"name":"b1679",
"annotation":{
"asap":"ABE-0005608",
"ecogene":"EG13961",
"ncbigene":"946173",
"ncbigi":"gi:16129635",
"uniprot":"P76194"
}
},
{
"id":"CQW49_22035",
"name":"b2877",
"annotation":{
"asap":"ABE-0009447",
"ecogene":"EG13060",
"ncbigene":"947356",
"ncbigi":"gi:16130779",
"uniprot":"Q46810"
}
},
{
"id":"CQW49_22910",
"name":"b0334",
"annotation":{
"asap":"ABE-0001152",
"ecogene":"EG13603",
"ncbigene":"945931",
"ncbigi":"gi:16128319",
"uniprot":"P77243"
}
},
{
"id":"CQW49_22935",
"name":""
},
{
"id":"CQW49_23910",
"name":"WP_003615645_1"
},
{
"id":"CQW49_00915",
"name":""
},
{
"id":"CQW49_01205",
"name":""
},
{
"id":"CQW49_17395",
"name":""
},
{
"id":"CQW49_17890",
"name":""
},
{
"id":"CQW49_14855",
"name":""
},
{
"id":"CQW49_02850",
"name":""
},
{
"id":"CQW49_10805",
"name":""
}
],
"id":"iMsOB3b",
"compartments":{
"c":"Cytoplasm",
"e":"Extracellular",
"p":"Periplasm"
},
"version":"1"
}
