# Supplementary material for: Genome-Scale Metabolic Model Reconstruction and in Silico Investigations of Methane Metabolism in Methylosinus trichosporium OB3b
Source: Microorganisms. 2020 Mar 20;8(3):437. doi: 10.3390/microorganisms8030437 (PMC7144005; doi:10.3390/microorganisms8030437)
Supplement: Supplementary file 1 [file microorganisms-08-00437-s001.zip › supplementary_materials/model_files/iMsOB3b.xml]

<?xml version='1.0' encoding='UTF-8'?>
<sbml xmlns:fbc="http://www.sbml.org/sbml/level3/version1/fbc/version2" xmlns="http://www.sbml.org/sbml/level3/version1/core" level="3" version="1" sboTerm="SBO:0000624" fbc:required="false">
  <model fbc:strict="true" id="iMsOB3b">
    <listOfUnitDefinitions>
      <unitDefinition id="mmol_per_gDW_per_hr">
        <listOfUnits>
          <unit kind="mole" scale="-3" multiplier="1" exponent="1"/>
          <unit kind="gram" scale="0" multiplier="1" exponent="-1"/>
          <unit kind="second" scale="0" multiplier="3600" exponent="-1"/>
        </listOfUnits>
      </unitDefinition>
    </listOfUnitDefinitions>
    <fbc:listOfObjectives fbc:activeObjective="obj">
      <fbc:objective fbc:id="obj" fbc:type="maximize">
        <fbc:listOfFluxObjectives>
          <fbc:fluxObjective fbc:reaction="R_Biomass_Mextorquens_AM1_core" fbc:coefficient="1"/>
        </fbc:listOfFluxObjectives>
      </fbc:objective>
    </fbc:listOfObjectives>
    <listOfParameters>
      <parameter value="-1000" id="cobra_default_lb" sboTerm="SBO:0000626" constant="true" units="mmol_per_gDW_per_hr"/>
      <parameter value="1000" id="cobra_default_ub" sboTerm="SBO:0000626" constant="true" units="mmol_per_gDW_per_hr"/>
      <parameter value="0" id="cobra_0_bound" sboTerm="SBO:0000626" constant="true" units="mmol_per_gDW_per_hr"/>
      <parameter id="R_ATPM_upper_bound" value="3.5" sboTerm="SBO:0000625" constant="true" units="mmol_per_gDW_per_hr"/>
      <parameter id="R_ATPM_lower_bound" value="3.5" sboTerm="SBO:0000625" constant="true" units="mmol_per_gDW_per_hr"/>
      <parameter id="R_EX_ch4_e_lower_bound" value="-14.9" sboTerm="SBO:0000625" constant="true" units="mmol_per_gDW_per_hr"/>
    </listOfParameters>
    <listOfCompartments>
      <compartment id="c" name="Cytoplasm" constant="true"/>
      <compartment id="p" name="Periplasm" constant="true"/>
      <compartment id="e" name="Extracellular" constant="true"/>
    </listOfCompartments>
    <listOfSpecies>
      <species id="M_pppg9_c" constant="false" boundaryCondition="false" hasOnlySubstanceUnits="false" name="Protoporphyrinogen_IX" compartment="c"/>
      <species id="M_hco3_c" constant="false" boundaryCondition="false" hasOnlySubstanceUnits="false" name="HCO3_" compartment="c"/>
      <species id="M_2ichor_c" constant="false" boundaryCondition="false" hasOnlySubstanceUnits="false" name="2_amino_2_deoxyisochorismate" compartment="c"/>
      <species id="M_lald_L_p" constant="false" boundaryCondition="false" hasOnlySubstanceUnits="false" name="S__lactaldehyde" compartment="p"/>
      <species id="M_actp_c" constant="false" boundaryCondition="false" hasOnlySubstanceUnits="false" name="acetylphosphate" compartment="c"/>
      <species id="M_glytrna_c" constant="false" boundaryCondition="false" hasOnlySubstanceUnits="false" name="glycyl_tRNA_Gly_" compartment="c"/>
      <species id="M_eig3p_c" constant="false" boundaryCondition="false" hasOnlySubstanceUnits="false" name="D_erythro_imidazole_glycerol_phosphate" compartment="c"/>
      <species id="M_h4mpt_c" constant="false" boundaryCondition="false" hasOnlySubstanceUnits="false" name="tetrahydromethanopterin" compartment="c"/>
      <species id="M_thex2eACP_c" constant="false" boundaryCondition="false" hasOnlySubstanceUnits="false" name="trans_hex_2_enoyl__acyl_carrier_protein_" compartment="c"/>
      <species id="M_lald_L_e" constant="false" boundaryCondition="false" hasOnlySubstanceUnits="false" name="S__lactaldehyde" compartment="e"/>
      <species id="M_mettrna_c" constant="false" boundaryCondition="false" hasOnlySubstanceUnits="false" name="L_methionyl_tRNA_Met_" compartment="c"/>
      <species id="M_3chd9ecoa_c" constant="false" boundaryCondition="false" hasOnlySubstanceUnits="false" name="cis_3_cis_9_hexadecenoyl_CoA" compartment="c"/>
      <species id="M_lald_L_c" constant="false" boundaryCondition="false" hasOnlySubstanceUnits="false" name="S__lactaldehyde" compartment="c"/>
      <species id="M_hgbam_c" constant="false" boundaryCondition="false" hasOnlySubstanceUnits="false" name="hydrogenobyrinate_a_c_diamide" compartment="c"/>
      <species id="M_ugmd_c" constant="false" boundaryCondition="false" hasOnlySubstanceUnits="false" name="UDP_N_acetylmuramoyl_L_alanyl_D_glutamyl_meso_2_6_diaminopimelate" compartment="c"/>
      <species id="M_cdd3ecoa_c" constant="false" boundaryCondition="false" hasOnlySubstanceUnits="false" name="cis_dodec_3_enoyl_CoA" compartment="c"/>
      <species id="M_2ahbut_c" constant="false" boundaryCondition="false" hasOnlySubstanceUnits="false" name="2_aceto_2_hydroxy_butyrate" compartment="c"/>
      <species id="M_phthr_c" constant="false" boundaryCondition="false" hasOnlySubstanceUnits="false" name="4__phosphonooxy__threonine" compartment="c"/>
      <species id="M_c2ch4cmo_c" constant="false" boundaryCondition="false" hasOnlySubstanceUnits="false" name="2_chloro_cis_dienelactone" compartment="c"/>
      <species id="M_trp_L_c" constant="false" boundaryCondition="false" hasOnlySubstanceUnits="false" name="L_tryptophan" compartment="c"/>
      <species id="M_quln_c" constant="false" boundaryCondition="false" hasOnlySubstanceUnits="false" name="quinolinate" compartment="c"/>
      <species id="M_trnaile_c" constant="false" boundaryCondition="false" hasOnlySubstanceUnits="false" name="tRNA_Ile_" compartment="c"/>
      <species id="M_dctp_c" constant="false" boundaryCondition="false" hasOnlySubstanceUnits="false" name="dCTP" compartment="c"/>
      <species id="M_ac_p" constant="false" boundaryCondition="false" hasOnlySubstanceUnits="false" name="acetate" compartment="p"/>
      <species id="M_prephyn_c" constant="false" boundaryCondition="false" hasOnlySubstanceUnits="false" name="prephytoene_diphosphate" compartment="c"/>
      <species id="M_asn_L_c" constant="false" boundaryCondition="false" hasOnlySubstanceUnits="false" name="L_asparagine" compartment="c"/>
      <species id="M_Ssact_c" constant="false" boundaryCondition="false" hasOnlySubstanceUnits="false" name="sulfurated_sulfur_donor" compartment="c"/>
      <species id="M_dhf_c" constant="false" boundaryCondition="false" hasOnlySubstanceUnits="false" name="7_8_dihydrofolate" compartment="c"/>
      <species id="M_pppi_c" constant="false" boundaryCondition="false" hasOnlySubstanceUnits="false" name="triphosphate" compartment="c"/>
      <species id="M_5mta_c" constant="false" boundaryCondition="false" hasOnlySubstanceUnits="false" name="S__methyl_5__thioadenosine" compartment="c"/>
      <species id="M_3hhdcoa_c" constant="false" boundaryCondition="false" hasOnlySubstanceUnits="false" name="3S__3_hydroxyhexadecanoyl_CoA" compartment="c"/>
      <species id="M_glu_D_c" constant="false" boundaryCondition="false" hasOnlySubstanceUnits="false" name="D_glutamate" compartment="c"/>
      <species id="M_2dhguln_c" constant="false" boundaryCondition="false" hasOnlySubstanceUnits="false" name="2_keto_L_gulonate" compartment="c"/>
      <species id="M_arab_D_p" constant="false" boundaryCondition="false" hasOnlySubstanceUnits="false" name="D_arabinose" compartment="p"/>
      <species id="M_2dda7p_c" constant="false" boundaryCondition="false" hasOnlySubstanceUnits="false" name="3_deoxy_D_arabino_heptulosonate_7_phosphate" compartment="c"/>
      <species id="M_fum_p" constant="false" boundaryCondition="false" hasOnlySubstanceUnits="false" name="fumarate" compartment="p"/>
      <species id="M_fum_c" constant="false" boundaryCondition="false" hasOnlySubstanceUnits="false" name="fumarate" compartment="c"/>
      <species id="M_26dap_M_c" constant="false" boundaryCondition="false" hasOnlySubstanceUnits="false" name="meso_diaminoheptanedioate" compartment="c"/>
      <species id="M_hisp_c" constant="false" boundaryCondition="false" hasOnlySubstanceUnits="false" name="L_histidinol_phosphate" compartment="c"/>
      <species id="M_fum_e" constant="false" boundaryCondition="false" hasOnlySubstanceUnits="false" name="fumarate" compartment="e"/>
      <species id="M_acac_e" constant="false" boundaryCondition="false" hasOnlySubstanceUnits="false" name="acetoacetate" compartment="e"/>
      <species id="M_acac_c" constant="false" boundaryCondition="false" hasOnlySubstanceUnits="false" name="acetoacetate" compartment="c"/>
      <species id="M_2Smsucccoa_c" constant="false" boundaryCondition="false" hasOnlySubstanceUnits="false" name="2S__methylsuccinyl_CoA" compartment="c"/>
      <species id="M_3oodcoa_c" constant="false" boundaryCondition="false" hasOnlySubstanceUnits="false" name="3_oxooctadecanoyl_CoA" compartment="c"/>
      <species id="M_u3aga_c" constant="false" boundaryCondition="false" hasOnlySubstanceUnits="false" name="UDP_3_O__3_hydroxymyristoyl__N_acetylglucosamine" compartment="c"/>
      <species id="M_4ppan_c" constant="false" boundaryCondition="false" hasOnlySubstanceUnits="false" name="D__4__phosphopantothenate" compartment="c"/>
      <species id="M_arab_D_e" constant="false" boundaryCondition="false" hasOnlySubstanceUnits="false" name="D_arabinose" compartment="e"/>
      <species id="M_trnaphe_c" constant="false" boundaryCondition="false" hasOnlySubstanceUnits="false" name="tRNA_Phe_" compartment="c"/>
      <species id="M_rdmbzi_c" constant="false" boundaryCondition="false" hasOnlySubstanceUnits="false" name="a_ribazole" compartment="c"/>
      <species id="M_tdeACP_c" constant="false" boundaryCondition="false" hasOnlySubstanceUnits="false" name="cis_tetradec_7_enoyl__acyl_carrier_protein_" compartment="c"/>
      <species id="M_ac_c" constant="false" boundaryCondition="false" hasOnlySubstanceUnits="false" name="acetate" compartment="c"/>
      <species id="M_ac_e" constant="false" boundaryCondition="false" hasOnlySubstanceUnits="false" name="acetate" compartment="e"/>
      <species id="M_R_3hcdd5ecoa_c" constant="false" boundaryCondition="false" hasOnlySubstanceUnits="false" name="3R__3_hydroxy_cis_dodec_5_enoyl_CoA" compartment="c"/>
      <species id="M_orot5p_c" constant="false" boundaryCondition="false" hasOnlySubstanceUnits="false" name="orotidine_5__phosphate" compartment="c"/>
      <species id="M_trnaser_c" constant="false" boundaryCondition="false" hasOnlySubstanceUnits="false" name="tRNA_Ser_" compartment="c"/>
      <species id="M_nicrnt_c" constant="false" boundaryCondition="false" hasOnlySubstanceUnits="false" name="nicotinate_mononucleotide" compartment="c"/>
      <species id="M_toct2eACP_c" constant="false" boundaryCondition="false" hasOnlySubstanceUnits="false" name="trans_oct_2_enoyl__acyl_carrier_protein_" compartment="c"/>
      <species id="M_mpe180_c" constant="false" boundaryCondition="false" hasOnlySubstanceUnits="false" name="phosphatidyl_N_methylethanolamine_dioctadecanoyl_" compartment="c"/>
      <species id="M_t3c9palmeACP_c" constant="false" boundaryCondition="false" hasOnlySubstanceUnits="false" name="trans_3_cis_9_hexadecenoyl__acyl_carrier_protein_" compartment="c"/>
      <species id="M_nad_c" constant="false" boundaryCondition="false" hasOnlySubstanceUnits="false" name="NAD_" compartment="c"/>
      <species id="M_acac_p" constant="false" boundaryCondition="false" hasOnlySubstanceUnits="false" name="acetoacetate" compartment="p"/>
      <species id="M_13dampp_c" constant="false" boundaryCondition="false" hasOnlySubstanceUnits="false" name="1_3_diaminopropane" compartment="c"/>
      <species id="M_odecoa_c" constant="false" boundaryCondition="false" hasOnlySubstanceUnits="false" name="octadec_9_enoyl_CoA" compartment="c"/>
      <species id="M_tyr_L_c" constant="false" boundaryCondition="false" hasOnlySubstanceUnits="false" name="L_tyrosine" compartment="c"/>
      <species id="M_ppcoa_c" constant="false" boundaryCondition="false" hasOnlySubstanceUnits="false" name="propionyl_CoA" compartment="c"/>
      <species id="M_oc2coa_c" constant="false" boundaryCondition="false" hasOnlySubstanceUnits="false" name="trans_oct_2_enoyl_CoA" compartment="c"/>
      <species id="M_dtbt_c" constant="false" boundaryCondition="false" hasOnlySubstanceUnits="false" name="dethiobiotin" compartment="c"/>
      <species id="M_clpnd181_c" constant="false" boundaryCondition="false" hasOnlySubstanceUnits="false" name="cardiolipin_dioctadec_9_enoyl_" compartment="c"/>
      <species id="M_glu_L_e" constant="false" boundaryCondition="false" hasOnlySubstanceUnits="false" name="L_glutamate" compartment="e"/>
      <species id="M_ribflv_c" constant="false" boundaryCondition="false" hasOnlySubstanceUnits="false" name="riboflavin" compartment="c"/>
      <species id="M_e4p_c" constant="false" boundaryCondition="false" hasOnlySubstanceUnits="false" name="D_erythrose_4_phosphate" compartment="c"/>
      <species id="M_1agpe160_c" constant="false" boundaryCondition="false" hasOnlySubstanceUnits="false" name="1_hexadecanoyl_sn_glycero_3_phosphoethanolamine" compartment="c"/>
      <species id="M_rmn_c" constant="false" boundaryCondition="false" hasOnlySubstanceUnits="false" name="L_rhamnose" compartment="c"/>
      <species id="M_glu_L_p" constant="false" boundaryCondition="false" hasOnlySubstanceUnits="false" name="L_glutamate" compartment="p"/>
      <species id="M_10fthf5glu_c" constant="false" boundaryCondition="false" hasOnlySubstanceUnits="false" name="10_formyl_tetrahydropteroyl__gamma_Glu_5" compartment="c"/>
      <species id="M_2agpe160_c" constant="false" boundaryCondition="false" hasOnlySubstanceUnits="false" name="2_hexadecanoyl_sn_glycero_3_phosphoethanolamine" compartment="c"/>
      <species id="M_sphedn_c" constant="false" boundaryCondition="false" hasOnlySubstanceUnits="false" name="spheroidene" compartment="c"/>
      <species id="M_co1dam_c" constant="false" boundaryCondition="false" hasOnlySubstanceUnits="false" name="cob_I_yrinate_a_c_diamide" compartment="c"/>
      <species id="M_uacgam_c" constant="false" boundaryCondition="false" hasOnlySubstanceUnits="false" name="UDP_N_acetyl_D_glucosamine" compartment="c"/>
      <species id="M_pe180_c" constant="false" boundaryCondition="false" hasOnlySubstanceUnits="false" name="phosphatidylethanolamine_dioctadecanoyl_" compartment="c"/>
      <species id="M_dmpp_c" constant="false" boundaryCondition="false" hasOnlySubstanceUnits="false" name="dimethylallyl_diphosphate" compartment="c"/>
      <species id="M_3opalmACP_c" constant="false" boundaryCondition="false" hasOnlySubstanceUnits="false" name="3_oxohexadecanoyl__acyl_carrier_protein_" compartment="c"/>
      <species id="M_glu_L_c" constant="false" boundaryCondition="false" hasOnlySubstanceUnits="false" name="L_glutamate" compartment="c"/>
      <species id="M_g3p_c" constant="false" boundaryCondition="false" hasOnlySubstanceUnits="false" name="D_glyceraldehyde_3_phosphate" compartment="c"/>
      <species id="M_aicar_c" constant="false" boundaryCondition="false" hasOnlySubstanceUnits="false" name="aminoimidazole_carboxamide_ribonucleotide" compartment="c"/>
      <species id="M_trnamet_c" constant="false" boundaryCondition="false" hasOnlySubstanceUnits="false" name="tRNA_Met_" compartment="c"/>
      <species id="M_dtpchptpp_c" constant="false" boundaryCondition="false" hasOnlySubstanceUnits="false" name="di_trans_poly_cis_heptaprenyl_diphosphate" compartment="c"/>
      <species id="M_ttdcea_c" constant="false" boundaryCondition="false" hasOnlySubstanceUnits="false" name="7_tetradecenoate" compartment="c"/>
      <species id="M_cdpddglc_c" constant="false" boundaryCondition="false" hasOnlySubstanceUnits="false" name="CDP_4_dehydro_6_deoxy_D_glucose" compartment="c"/>
      <species id="M_glc_D_c" constant="false" boundaryCondition="false" hasOnlySubstanceUnits="false" name="D_glucose" compartment="c"/>
      <species id="M_glc_D_e" constant="false" boundaryCondition="false" hasOnlySubstanceUnits="false" name="D_glucose" compartment="e"/>
      <species id="M_thmpp_c" constant="false" boundaryCondition="false" hasOnlySubstanceUnits="false" name="thiamine_diphosphate" compartment="c"/>
      <species id="M_thil_c" constant="false" boundaryCondition="false" hasOnlySubstanceUnits="false" name="thiI" compartment="c"/>
      <species id="M_pre3a_c" constant="false" boundaryCondition="false" hasOnlySubstanceUnits="false" name="precorrin_3A" compartment="c"/>
      <species id="M_4fumacac_c" constant="false" boundaryCondition="false" hasOnlySubstanceUnits="false" name="4_fumaryl_acetoacetate" compartment="c"/>
      <species id="M_4c2me_c" constant="false" boundaryCondition="false" hasOnlySubstanceUnits="false" name="4__cytidine_5__diphospho__2_C_methyl_D_erythritol" compartment="c"/>
      <species id="M_fe2_p" constant="false" boundaryCondition="false" hasOnlySubstanceUnits="false" name="Fe2_" compartment="p"/>
      <species id="M_acgam1p_c" constant="false" boundaryCondition="false" hasOnlySubstanceUnits="false" name="N_acetyl_glucosamine_1_phosphate" compartment="c"/>
      <species id="M_uaAgla_c" constant="false" boundaryCondition="false" hasOnlySubstanceUnits="false" name="N_acetylmuramoyl_L_alanyl_D_glutamyl_L_lysyl_D_alanyl_D_alanine_diphosphoundecaprenol" compartment="c"/>
      <species id="M_achms_c" constant="false" boundaryCondition="false" hasOnlySubstanceUnits="false" name="O_acetyl_L_homoserine" compartment="c"/>
      <species id="M_g3pe_c" constant="false" boundaryCondition="false" hasOnlySubstanceUnits="false" name="sn_glycero_3_phosphoethanolamine" compartment="c"/>
      <species id="M_10fthf_c" constant="false" boundaryCondition="false" hasOnlySubstanceUnits="false" name="10_formyltetrahydrofolate" compartment="c"/>
      <species id="M_hexdp_c" constant="false" boundaryCondition="false" hasOnlySubstanceUnits="false" name="all_trans_hexaprenyl_diphosphate" compartment="c"/>
      <species id="M_fe2_c" constant="false" boundaryCondition="false" hasOnlySubstanceUnits="false" name="Fe2_" compartment="c"/>
      <species id="M_fe2_e" constant="false" boundaryCondition="false" hasOnlySubstanceUnits="false" name="Fe2_" compartment="e"/>
      <species id="M_fdxrd_c" constant="false" boundaryCondition="false" hasOnlySubstanceUnits="false" name="reduced_ferredoxin" compartment="c"/>
      <species id="M_3cdd5ecoa_c" constant="false" boundaryCondition="false" hasOnlySubstanceUnits="false" name="cis_3_cis_5_dodecenoyl_CoA" compartment="c"/>
      <species id="M_4mpetz_c" constant="false" boundaryCondition="false" hasOnlySubstanceUnits="false" name="4_methyl_5__b_hydroxyethyl_thiazole_phosphate" compartment="c"/>
      <species id="M_tcynt_c" constant="false" boundaryCondition="false" hasOnlySubstanceUnits="false" name="thiocyanate" compartment="c"/>
      <species id="M_mred_c" constant="false" boundaryCondition="false" hasOnlySubstanceUnits="false" name="methyl_red" compartment="c"/>
      <species id="M_trnaleu_c" constant="false" boundaryCondition="false" hasOnlySubstanceUnits="false" name="tRNA_Leu_" compartment="c"/>
      <species id="M_creat_c" constant="false" boundaryCondition="false" hasOnlySubstanceUnits="false" name="creatine" compartment="c"/>
      <species id="M_grdp_c" constant="false" boundaryCondition="false" hasOnlySubstanceUnits="false" name="geranyl_diphosphate" compartment="c"/>
      <species id="M_orot_c" constant="false" boundaryCondition="false" hasOnlySubstanceUnits="false" name="orotate" compartment="c"/>
      <species id="M_2pg_c" constant="false" boundaryCondition="false" hasOnlySubstanceUnits="false" name="2_phospho_D_glycerate" compartment="c"/>
      <species id="M_butACP_c" constant="false" boundaryCondition="false" hasOnlySubstanceUnits="false" name="butyryl__acyl_carrier_protein_" compartment="c"/>
      <species id="M_4ampm_c" constant="false" boundaryCondition="false" hasOnlySubstanceUnits="false" name="hydroxymethylpyrimidine_phosphate" compartment="c"/>
      <species id="M_dpcoa_c" constant="false" boundaryCondition="false" hasOnlySubstanceUnits="false" name="dephospho_CoA" compartment="c"/>
      <species id="M_dhrdpin_c" constant="false" boundaryCondition="false" hasOnlySubstanceUnits="false" name="3_4_dehydrorhodopin" compartment="c"/>
      <species id="M_2agpe180_c" constant="false" boundaryCondition="false" hasOnlySubstanceUnits="false" name="2_octadecanoyl_sn_glycero_3_phosphoethanolamine" compartment="c"/>
      <species id="M_3ochd9ecoa_c" constant="false" boundaryCondition="false" hasOnlySubstanceUnits="false" name="3_oxo_cis_hexadec_9_enoyl_CoA" compartment="c"/>
      <species id="M_23dhdp_c" constant="false" boundaryCondition="false" hasOnlySubstanceUnits="false" name="dihydrodipicolinate" compartment="c"/>
      <species id="M_pmcoa_c" constant="false" boundaryCondition="false" hasOnlySubstanceUnits="false" name="6_carboxyhexanoyl_CoA" compartment="c"/>
      <species id="M_valtrna_c" constant="false" boundaryCondition="false" hasOnlySubstanceUnits="false" name="L_valyl_tRNA_Val_" compartment="c"/>
      <species id="M_succoa_c" constant="false" boundaryCondition="false" hasOnlySubstanceUnits="false" name="succinyl_CoA" compartment="c"/>
      <species id="M_trnahis_c" constant="false" boundaryCondition="false" hasOnlySubstanceUnits="false" name="tRNA_His_" compartment="c"/>
      <species id="M_polypi_c" constant="false" boundaryCondition="false" hasOnlySubstanceUnits="false" name="polyphosphate" compartment="c"/>
      <species id="M_thf6glu_c" constant="false" boundaryCondition="false" hasOnlySubstanceUnits="false" name="tetrahydropteroyl__gamma_Glu_6" compartment="c"/>
      <species id="M_focytc_c" constant="false" boundaryCondition="false" hasOnlySubstanceUnits="false" name="reduced_cytochrome_c" compartment="c"/>
      <species id="M_dhpt_c" constant="false" boundaryCondition="false" hasOnlySubstanceUnits="false" name="7_8_dihydropteroate" compartment="c"/>
      <species id="M_sorbnl_L_c" constant="false" boundaryCondition="false" hasOnlySubstanceUnits="false" name="L_sorbosone_2_6_lactone" compartment="c"/>
      <species id="M_3dhq_c" constant="false" boundaryCondition="false" hasOnlySubstanceUnits="false" name="3_dehydroquinate" compartment="c"/>
      <species id="M_fadh2_c" constant="false" boundaryCondition="false" hasOnlySubstanceUnits="false" name="FADH2" compartment="c"/>
      <species id="M_3psme_c" constant="false" boundaryCondition="false" hasOnlySubstanceUnits="false" name="5_enolpyruvylshikimate_3_phosphate" compartment="c"/>
      <species id="M_phe_L_c" constant="false" boundaryCondition="false" hasOnlySubstanceUnits="false" name="L_phenylalanine" compartment="c"/>
      <species id="M_R_3hhdccoa_c" constant="false" boundaryCondition="false" hasOnlySubstanceUnits="false" name="3R__3_hydroxyhexadecanoyl_CoA" compartment="c"/>
      <species id="M_pg161_c" constant="false" boundaryCondition="false" hasOnlySubstanceUnits="false" name="phosphatidylglycerol_dihexadec_9_enoyl_" compartment="c"/>
      <species id="M_damp_c" constant="false" boundaryCondition="false" hasOnlySubstanceUnits="false" name="dAMP" compartment="c"/>
      <species id="M_dadp_c" constant="false" boundaryCondition="false" hasOnlySubstanceUnits="false" name="dADP" compartment="c"/>
      <species id="M_lys_L_c" constant="false" boundaryCondition="false" hasOnlySubstanceUnits="false" name="L_lysine" compartment="c"/>
      <species id="M_udpgal_c" constant="false" boundaryCondition="false" hasOnlySubstanceUnits="false" name="UDP_galactose" compartment="c"/>
      <species id="M_12ppd_S_e" constant="false" boundaryCondition="false" hasOnlySubstanceUnits="false" name="1_2_propanediol" compartment="e"/>
      <species id="M_gcald_c" constant="false" boundaryCondition="false" hasOnlySubstanceUnits="false" name="glycolaldehyde" compartment="c"/>
      <species id="M_clac_c" constant="false" boundaryCondition="false" hasOnlySubstanceUnits="false" name="chloroacetate" compartment="c"/>
      <species id="M_pmtcoa_c" constant="false" boundaryCondition="false" hasOnlySubstanceUnits="false" name="hexadecanoyl_CoA" compartment="c"/>
      <species id="M_uAgla_c" constant="false" boundaryCondition="false" hasOnlySubstanceUnits="false" name="UDP_N_acetylmuramoyl_L_alanyl_D_glutamyl_L_lysyl_D_alanyl_D_alanine" compartment="c"/>
      <species id="M_hneuropn_c" constant="false" boundaryCondition="false" hasOnlySubstanceUnits="false" name="hydroxyneurosporene" compartment="c"/>
      <species id="M_12ppd_S_p" constant="false" boundaryCondition="false" hasOnlySubstanceUnits="false" name="1_2_propanediol" compartment="p"/>
      <species id="M_3hcdd5ecoa_c" constant="false" boundaryCondition="false" hasOnlySubstanceUnits="false" name="3S__3_hydroxy_cis_dodec_5_enoyl_CoA" compartment="c"/>
      <species id="M_R_3hchd9ecoa_c" constant="false" boundaryCondition="false" hasOnlySubstanceUnits="false" name="3R__3_hydroxy_cis_hexadec_9_enoyl_CoA" compartment="c"/>
      <species id="M_ttdca_c" constant="false" boundaryCondition="false" hasOnlySubstanceUnits="false" name="tetradecanoate" compartment="c"/>
      <species id="M_trnatyr_c" constant="false" boundaryCondition="false" hasOnlySubstanceUnits="false" name="tRNA_Tyr_" compartment="c"/>
      <species id="M_3ocpalm9eACP_c" constant="false" boundaryCondition="false" hasOnlySubstanceUnits="false" name="3_oxo_cis_hexadec_9_enoyl__acyl_carrier_protein_" compartment="c"/>
      <species id="M_btcoa_c" constant="false" boundaryCondition="false" hasOnlySubstanceUnits="false" name="butyryl_CoA" compartment="c"/>
      <species id="M_protrna_c" constant="false" boundaryCondition="false" hasOnlySubstanceUnits="false" name="L_prolyl_tRNA_Pro_" compartment="c"/>
      <species id="M_dcamp_c" constant="false" boundaryCondition="false" hasOnlySubstanceUnits="false" name="adenylo_succinate" compartment="c"/>
      <species id="M_ps180_c" constant="false" boundaryCondition="false" hasOnlySubstanceUnits="false" name="phosphatidyl_L_serine_dioctadecanoyl_" compartment="c"/>
      <species id="M_dmtsphedn_c" constant="false" boundaryCondition="false" hasOnlySubstanceUnits="false" name="demethylspheroidene" compartment="c"/>
      <species id="M_prbamp_c" constant="false" boundaryCondition="false" hasOnlySubstanceUnits="false" name="phosphoribosyl_AMP" compartment="c"/>
      <species id="M_toctd2eACP_c" constant="false" boundaryCondition="false" hasOnlySubstanceUnits="false" name="trans_octadec_2_enoyl__acyl_carrier_protein_" compartment="c"/>
      <species id="M_so3_c" constant="false" boundaryCondition="false" hasOnlySubstanceUnits="false" name="HSO3_" compartment="c"/>
      <species id="M_glutrna_c" constant="false" boundaryCondition="false" hasOnlySubstanceUnits="false" name="L_glutamyl_tRNA_Glu_" compartment="c"/>
      <species id="M_prpp_c" constant="false" boundaryCondition="false" hasOnlySubstanceUnits="false" name="5_phosphoribosyl_1_pyrophosphate" compartment="c"/>
      <species id="M_mlthf_c" constant="false" boundaryCondition="false" hasOnlySubstanceUnits="false" name="5_10_methylenetetrahydrofolate" compartment="c"/>
      <species id="M_imacp_c" constant="false" boundaryCondition="false" hasOnlySubstanceUnits="false" name="imidazol_acetol_phosphate" compartment="c"/>
      <species id="M_mg2_c" constant="false" boundaryCondition="false" hasOnlySubstanceUnits="false" name="Mg2_" compartment="c"/>
      <species id="M_mg2_e" constant="false" boundaryCondition="false" hasOnlySubstanceUnits="false" name="Mg2_" compartment="e"/>
      <species id="M_apoACP_c" constant="false" boundaryCondition="false" hasOnlySubstanceUnits="false" name="apo__acyl_carrier_protein_" compartment="c"/>
      <species id="M_3ooctdACP_c" constant="false" boundaryCondition="false" hasOnlySubstanceUnits="false" name="3_oxooctadecanoyl__acyl_carrier_protein_" compartment="c"/>
      <species id="M_ade_c" constant="false" boundaryCondition="false" hasOnlySubstanceUnits="false" name="adenine" compartment="c"/>
      <species id="M_ps161_c" constant="false" boundaryCondition="false" hasOnlySubstanceUnits="false" name="phosphatidyl_L_serine_dihexadec_9_enoyl_" compartment="c"/>
      <species id="M_phez1c_c" constant="false" boundaryCondition="false" hasOnlySubstanceUnits="false" name="phenazine_1_carboxylate" compartment="c"/>
      <species id="M_u23ga_c" constant="false" boundaryCondition="false" hasOnlySubstanceUnits="false" name="UDP_2_3_bis_3_hydroxymyristoyl_glucosamine" compartment="c"/>
      <species id="M_2agpc160_c" constant="false" boundaryCondition="false" hasOnlySubstanceUnits="false" name="2_hexadecanoyl_sn_glycero_3_phosphocholine" compartment="c"/>
      <species id="M_mg2_p" constant="false" boundaryCondition="false" hasOnlySubstanceUnits="false" name="Mg2_" compartment="p"/>
      <species id="M_dtpcdcpp_c" constant="false" boundaryCondition="false" hasOnlySubstanceUnits="false" name="di_trans_poly_cis_decaprenyldiphosphate" compartment="c"/>
      <species id="M_myrsACP_c" constant="false" boundaryCondition="false" hasOnlySubstanceUnits="false" name="tetradecanoyl__acyl_carrier_protein_" compartment="c"/>
      <species id="M_glyc2p_c" constant="false" boundaryCondition="false" hasOnlySubstanceUnits="false" name="glycerol_2_phosphate" compartment="c"/>
      <species id="M_glucys_c" constant="false" boundaryCondition="false" hasOnlySubstanceUnits="false" name="gamma_L_glutamyl_L_cysteine" compartment="c"/>
      <species id="M_this_c" constant="false" boundaryCondition="false" hasOnlySubstanceUnits="false" name="thiS" compartment="c"/>
      <species id="M_prbatp_c" constant="false" boundaryCondition="false" hasOnlySubstanceUnits="false" name="phosphoribosyl_ATP" compartment="c"/>
      <species id="M_cit_p" constant="false" boundaryCondition="false" hasOnlySubstanceUnits="false" name="citrate" compartment="p"/>
      <species id="M_2dmmq8_c" constant="false" boundaryCondition="false" hasOnlySubstanceUnits="false" name="demethylmenaquinone_8" compartment="c"/>
      <species id="M_precZ_c" constant="false" boundaryCondition="false" hasOnlySubstanceUnits="false" name="precursor_Z" compartment="c"/>
      <species id="M_trnagly_c" constant="false" boundaryCondition="false" hasOnlySubstanceUnits="false" name="tRNA_Gly_" compartment="c"/>
      <species id="M_trnapro_c" constant="false" boundaryCondition="false" hasOnlySubstanceUnits="false" name="tRNA_Pro_" compartment="c"/>
      <species id="M_cit_e" constant="false" boundaryCondition="false" hasOnlySubstanceUnits="false" name="citrate" compartment="e"/>
      <species id="M_cit_c" constant="false" boundaryCondition="false" hasOnlySubstanceUnits="false" name="citrate" compartment="c"/>
      <species id="M_iletrna_c" constant="false" boundaryCondition="false" hasOnlySubstanceUnits="false" name="L_isoleucyl_tRNA_Ile_" compartment="c"/>
      <species id="M_met_L_c" constant="false" boundaryCondition="false" hasOnlySubstanceUnits="false" name="L_methionine" compartment="c"/>
      <species id="M_histda_c" constant="false" boundaryCondition="false" hasOnlySubstanceUnits="false" name="histidinal" compartment="c"/>
      <species id="M_pgp160_c" constant="false" boundaryCondition="false" hasOnlySubstanceUnits="false" name="phosphatidylglycerolphosphate_dihexadecanoyl_" compartment="c"/>
      <species id="M_fprica_c" constant="false" boundaryCondition="false" hasOnlySubstanceUnits="false" name="phosphoribosyl_formamido_carboxamide" compartment="c"/>
      <species id="M_scl_c" constant="false" boundaryCondition="false" hasOnlySubstanceUnits="false" name="sirohydrochlorin" compartment="c"/>
      <species id="M_3oddecACP_c" constant="false" boundaryCondition="false" hasOnlySubstanceUnits="false" name="3_oxododecanoyl__acyl_carrier_protein_" compartment="c"/>
      <species id="M_pre6b_c" constant="false" boundaryCondition="false" hasOnlySubstanceUnits="false" name="precorrin_6B" compartment="c"/>
      <species id="M_R_3hdcoa_c" constant="false" boundaryCondition="false" hasOnlySubstanceUnits="false" name="3R__3_hydroxydecanoyl_CoA" compartment="c"/>
      <species id="M_malScoa_c" constant="false" boundaryCondition="false" hasOnlySubstanceUnits="false" name="S__malyl_CoA" compartment="c"/>
      <species id="M_dhor_S_c" constant="false" boundaryCondition="false" hasOnlySubstanceUnits="false" name="dihydroorotate" compartment="c"/>
      <species id="M_pg180_c" constant="false" boundaryCondition="false" hasOnlySubstanceUnits="false" name="phosphatidylglycerol_dioctadecanoyl_" compartment="c"/>
      <species id="M_4abz_c" constant="false" boundaryCondition="false" hasOnlySubstanceUnits="false" name="p_aminobenzoate" compartment="c"/>
      <species id="M_sarcs_c" constant="false" boundaryCondition="false" hasOnlySubstanceUnits="false" name="sarcosine" compartment="c"/>
      <species id="M_trnaasp_c" constant="false" boundaryCondition="false" hasOnlySubstanceUnits="false" name="tRNA_Asp_" compartment="c"/>
      <species id="M_fdxox_c" constant="false" boundaryCondition="false" hasOnlySubstanceUnits="false" name="oxidized_ferredoxin" compartment="c"/>
      <species id="M_gtp_c" constant="false" boundaryCondition="false" hasOnlySubstanceUnits="false" name="GTP" compartment="c"/>
      <species id="M_kdo8p_c" constant="false" boundaryCondition="false" hasOnlySubstanceUnits="false" name="3_deoxy_D_manno_octulosonate_8_P" compartment="c"/>
      <species id="M_adn_c" constant="false" boundaryCondition="false" hasOnlySubstanceUnits="false" name="adenosine" compartment="c"/>
      <species id="M_2agpc180_c" constant="false" boundaryCondition="false" hasOnlySubstanceUnits="false" name="2_octadecanoyl_sn_glycero_3_phosphocholine" compartment="c"/>
      <species id="M_tartr_L_e" constant="false" boundaryCondition="false" hasOnlySubstanceUnits="false" name="L_tartrate" compartment="e"/>
      <species id="M_aspsa_c" constant="false" boundaryCondition="false" hasOnlySubstanceUnits="false" name="L_aspartate_4_semialdehyde" compartment="c"/>
      <species id="M_2Sethmalcoa_c" constant="false" boundaryCondition="false" hasOnlySubstanceUnits="false" name="2S__ethylmalonyl_CoA" compartment="c"/>
      <species id="M_tartr_L_c" constant="false" boundaryCondition="false" hasOnlySubstanceUnits="false" name="L_tartrate" compartment="c"/>
      <species id="M_tartr_L_p" constant="false" boundaryCondition="false" hasOnlySubstanceUnits="false" name="L_tartrate" compartment="p"/>
      <species id="M_thr_L_c" constant="false" boundaryCondition="false" hasOnlySubstanceUnits="false" name="L_threonine" compartment="c"/>
      <species id="M_trnaasn_c" constant="false" boundaryCondition="false" hasOnlySubstanceUnits="false" name="tRNA_Asn_" compartment="c"/>
      <species id="M_gly_c" constant="false" boundaryCondition="false" hasOnlySubstanceUnits="false" name="glycine" compartment="c"/>
      <species id="M_R_3hbacp_c" constant="false" boundaryCondition="false" hasOnlySubstanceUnits="false" name="3R__3_hydroxybutanoyl__acyl_carrier_protein_" compartment="c"/>
      <species id="M_cys_L_c" constant="false" boundaryCondition="false" hasOnlySubstanceUnits="false" name="L_cysteine" compartment="c"/>
      <species id="M_t3c5ddeceACP_c" constant="false" boundaryCondition="false" hasOnlySubstanceUnits="false" name="trans_3_cis_5_dodecenoyl__acyl_carrier_protein_" compartment="c"/>
      <species id="M_3ocdd5ecoa_c" constant="false" boundaryCondition="false" hasOnlySubstanceUnits="false" name="3_oxo_cis_dodec_5_enoyl_CoA" compartment="c"/>
      <species id="M_t3coctd11ecoa_c" constant="false" boundaryCondition="false" hasOnlySubstanceUnits="false" name="trans_3_cis_11_octadecenoyl_CoA" compartment="c"/>
      <species id="M_co2dam_c" constant="false" boundaryCondition="false" hasOnlySubstanceUnits="false" name="cob_II_yrinate_a_c_diamide" compartment="c"/>
      <species id="M_mlthf5glu_c" constant="false" boundaryCondition="false" hasOnlySubstanceUnits="false" name="methylene_tetrahydropteroyl__gamma_Glu_5" compartment="c"/>
      <species id="M_man1p_c" constant="false" boundaryCondition="false" hasOnlySubstanceUnits="false" name="D_mannose_1_phosphate" compartment="c"/>
      <species id="M_pant_R_c" constant="false" boundaryCondition="false" hasOnlySubstanceUnits="false" name="L_pantoate" compartment="c"/>
      <species id="M_R_3hctd7ecoa_c" constant="false" boundaryCondition="false" hasOnlySubstanceUnits="false" name="3R__3_hydroxy_cis_tetradec_7_enoyl_CoA" compartment="c"/>
      <species id="M_pi_p" constant="false" boundaryCondition="false" hasOnlySubstanceUnits="false" name="phosphate" compartment="p"/>
      <species id="M_acald_c" constant="false" boundaryCondition="false" hasOnlySubstanceUnits="false" name="acetaldehyde" compartment="c"/>
      <species id="M_ocdceap_c" constant="false" boundaryCondition="false" hasOnlySubstanceUnits="false" name="octadec_9_enoyl_phosphate" compartment="c"/>
      <species id="M_5dr1p_c" constant="false" boundaryCondition="false" hasOnlySubstanceUnits="false" name="5__deoxyribose_1_phosphate" compartment="c"/>
      <species id="M_glcn_p" constant="false" boundaryCondition="false" hasOnlySubstanceUnits="false" name="D_gluconate" compartment="p"/>
      <species id="M_pi_e" constant="false" boundaryCondition="false" hasOnlySubstanceUnits="false" name="phosphate" compartment="e"/>
      <species id="M_pyam5p_c" constant="false" boundaryCondition="false" hasOnlySubstanceUnits="false" name="pyridoxamine_5__phosphate" compartment="c"/>
      <species id="M_gsn_c" constant="false" boundaryCondition="false" hasOnlySubstanceUnits="false" name="guanosine" compartment="c"/>
      <species id="M_R_3hhc_c" constant="false" boundaryCondition="false" hasOnlySubstanceUnits="false" name="3R__3_hydroxyhexanoate" compartment="c"/>
      <species id="M_tsul_p" constant="false" boundaryCondition="false" hasOnlySubstanceUnits="false" name="thiosulfate" compartment="p"/>
      <species id="M_glcn_e" constant="false" boundaryCondition="false" hasOnlySubstanceUnits="false" name="D_gluconate" compartment="e"/>
      <species id="M_mvpclphd_c" constant="false" boundaryCondition="false" hasOnlySubstanceUnits="false" name="monovinyl_protochlorophyllidea" compartment="c"/>
      <species id="M_3hcvac11eACP_c" constant="false" boundaryCondition="false" hasOnlySubstanceUnits="false" name="3R__3_hydroxy_cis_octadec_11_enoyl__acyl_carrier_protein_" compartment="c"/>
      <species id="M_pi_c" constant="false" boundaryCondition="false" hasOnlySubstanceUnits="false" name="phosphate" compartment="c"/>
      <species id="M_acald_p" constant="false" boundaryCondition="false" hasOnlySubstanceUnits="false" name="acetaldehyde" compartment="p"/>
      <species id="M_tsul_e" constant="false" boundaryCondition="false" hasOnlySubstanceUnits="false" name="thiosulfate" compartment="e"/>
      <species id="M_pgp181_c" constant="false" boundaryCondition="false" hasOnlySubstanceUnits="false" name="phosphatidylglycerolphosphate_dioctadec_9_enoyl_" compartment="c"/>
      <species id="M_glcn_c" constant="false" boundaryCondition="false" hasOnlySubstanceUnits="false" name="D_gluconate" compartment="c"/>
      <species id="M_t2ctd7ecoa_c" constant="false" boundaryCondition="false" hasOnlySubstanceUnits="false" name="trans_2_cis_7_tetradecenoyl_CoA" compartment="c"/>
      <species id="M_malcoa_c" constant="false" boundaryCondition="false" hasOnlySubstanceUnits="false" name="malonyl_CoA" compartment="c"/>
      <species id="M_cbasp_c" constant="false" boundaryCondition="false" hasOnlySubstanceUnits="false" name="N_carbamoyl_L_aspartate" compartment="c"/>
      <species id="M_5aizc_c" constant="false" boundaryCondition="false" hasOnlySubstanceUnits="false" name="4_carboxyaminoimidazole_ribonucleotide" compartment="c"/>
      <species id="M_Brfap_c" constant="false" boundaryCondition="false" hasOnlySubstanceUnits="false" name="4__b_D_ribofuranosyl_aminobenzene_5__phosphate" compartment="c"/>
      <species id="M_ca2_p" constant="false" boundaryCondition="false" hasOnlySubstanceUnits="false" name="Ca2_" compartment="p"/>
      <species id="M_ugmda_c" constant="false" boundaryCondition="false" hasOnlySubstanceUnits="false" name="UDP_N_acetylmuramoyl_L_alanyl_D_glutamyl_meso_2_6_diaminopimelyl_D_alanyl_D_alanine" compartment="c"/>
      <species id="M_cdpdhdecg_c" constant="false" boundaryCondition="false" hasOnlySubstanceUnits="false" name="CDP_1_2_dihexadecanoyl_glycerol" compartment="c"/>
      <species id="M_pyr_p" constant="false" boundaryCondition="false" hasOnlySubstanceUnits="false" name="pyruvate" compartment="p"/>
      <species id="M_6hmhpt_c" constant="false" boundaryCondition="false" hasOnlySubstanceUnits="false" name="6_hydroxymethyl_7_8_dihydropterin" compartment="c"/>
      <species id="M_8aonn_c" constant="false" boundaryCondition="false" hasOnlySubstanceUnits="false" name="7_keto_8_aminopelargonate" compartment="c"/>
      <species id="M_cddec5eACP_c" constant="false" boundaryCondition="false" hasOnlySubstanceUnits="false" name="cis_dodec_5_enoyl__acyl_carrier_protein_" compartment="c"/>
      <species id="M_3hhcoa_c" constant="false" boundaryCondition="false" hasOnlySubstanceUnits="false" name="3S__3_hydroxyhexanoyl_CoA" compartment="c"/>
      <species id="M_ca2_c" constant="false" boundaryCondition="false" hasOnlySubstanceUnits="false" name="Ca2_" compartment="c"/>
      <species id="M_ctd3ecoa_c" constant="false" boundaryCondition="false" hasOnlySubstanceUnits="false" name="cis_tetradec_3_enoyl_CoA" compartment="c"/>
      <species id="M_cobalt2_e" constant="false" boundaryCondition="false" hasOnlySubstanceUnits="false" name="Co2_" compartment="e"/>
      <species id="M_cobalt2_c" constant="false" boundaryCondition="false" hasOnlySubstanceUnits="false" name="Co2_" compartment="c"/>
      <species id="M_cobalt2_p" constant="false" boundaryCondition="false" hasOnlySubstanceUnits="false" name="Co2_" compartment="p"/>
      <species id="M_hcys_L_c" constant="false" boundaryCondition="false" hasOnlySubstanceUnits="false" name="L_homocysteine" compartment="c"/>
      <species id="M_ca2_e" constant="false" boundaryCondition="false" hasOnlySubstanceUnits="false" name="Ca2_" compartment="e"/>
      <species id="M_pre4_c" constant="false" boundaryCondition="false" hasOnlySubstanceUnits="false" name="precorrin_4" compartment="c"/>
      <species id="M_asntrna_c" constant="false" boundaryCondition="false" hasOnlySubstanceUnits="false" name="L_asparaginyl_tRNA_Asn_" compartment="c"/>
      <species id="M_R_3hddcoa_c" constant="false" boundaryCondition="false" hasOnlySubstanceUnits="false" name="3R__3_hydroxydodecanoyl_CoA" compartment="c"/>
      <species id="M_mptS_c" constant="false" boundaryCondition="false" hasOnlySubstanceUnits="false" name="molybdopterin_synthase" compartment="c"/>
      <species id="M_23dhmb_c" constant="false" boundaryCondition="false" hasOnlySubstanceUnits="false" name="2_3_dihydroxy_isovalerate" compartment="c"/>
      <species id="M_adocbl_c" constant="false" boundaryCondition="false" hasOnlySubstanceUnits="false" name="coenzyme_B12" compartment="c"/>
      <species id="M_3ohexACP_c" constant="false" boundaryCondition="false" hasOnlySubstanceUnits="false" name="3_oxohexanoyl__acyl_carrier_protein_" compartment="c"/>
      <species id="M_dtpchxapp_c" constant="false" boundaryCondition="false" hasOnlySubstanceUnits="false" name="di_trans_poly_cis_hexaprenyl_diphosphate" compartment="c"/>
      <species id="M_uppg3_c" constant="false" boundaryCondition="false" hasOnlySubstanceUnits="false" name="uroporphyrinogen_III" compartment="c"/>
      <species id="M_trnalys_c" constant="false" boundaryCondition="false" hasOnlySubstanceUnits="false" name="tRNA_Lys_" compartment="c"/>
      <species id="M_oaa_c" constant="false" boundaryCondition="false" hasOnlySubstanceUnits="false" name="oxaloacetate" compartment="c"/>
      <species id="M_2pglyc_c" constant="false" boundaryCondition="false" hasOnlySubstanceUnits="false" name="2_phosphoglycolate" compartment="c"/>
      <species id="M_trnathr_c" constant="false" boundaryCondition="false" hasOnlySubstanceUnits="false" name="tRNA_Thr_" compartment="c"/>
      <species id="M_pyr_e" constant="false" boundaryCondition="false" hasOnlySubstanceUnits="false" name="pyruvate" compartment="e"/>
      <species id="M_cdpdodecg_c" constant="false" boundaryCondition="false" hasOnlySubstanceUnits="false" name="CDP_1_2_dioctadecanoyl_glycerol" compartment="c"/>
      <species id="M_s7p_c" constant="false" boundaryCondition="false" hasOnlySubstanceUnits="false" name="sedoheptulose_7_phosphate" compartment="c"/>
      <species id="M_pyr_c" constant="false" boundaryCondition="false" hasOnlySubstanceUnits="false" name="pyruvate" compartment="c"/>
      <species id="M_uaccg_c" constant="false" boundaryCondition="false" hasOnlySubstanceUnits="false" name="UDP_N_acetyl_3_O__1_carboxyvinyl__D_glucosamine" compartment="c"/>
      <species id="M_icit_c" constant="false" boundaryCondition="false" hasOnlySubstanceUnits="false" name="threo_D_isocitrate" compartment="c"/>
      <species id="M_2Rethmalcoa_c" constant="false" boundaryCondition="false" hasOnlySubstanceUnits="false" name="2R__ethylmalonyl_CoA" compartment="c"/>
      <species id="M_fad_c" constant="false" boundaryCondition="false" hasOnlySubstanceUnits="false" name="FAD" compartment="c"/>
      <species id="M_N1aspmd_c" constant="false" boundaryCondition="false" hasOnlySubstanceUnits="false" name="N_acetylspermidine" compartment="c"/>
      <species id="M_mmcoa_R_c" constant="false" boundaryCondition="false" hasOnlySubstanceUnits="false" name="R__methylmalonyl_CoA" compartment="c"/>
      <species id="M_spmd_c" constant="false" boundaryCondition="false" hasOnlySubstanceUnits="false" name="spermidine" compartment="c"/>
      <species id="M_R_3hoctdc_c" constant="false" boundaryCondition="false" hasOnlySubstanceUnits="false" name="3R__3_hydroxyoctadecanoate" compartment="c"/>
      <species id="M_btn_c" constant="false" boundaryCondition="false" hasOnlySubstanceUnits="false" name="biotin" compartment="c"/>
      <species id="M_2ippa_c" constant="false" boundaryCondition="false" hasOnlySubstanceUnits="false" name="2S__2_isopropylmalate" compartment="c"/>
      <species id="M_arog_c" constant="false" boundaryCondition="false" hasOnlySubstanceUnits="false" name="L_arogenate" compartment="c"/>
      <species id="M_thdp_c" constant="false" boundaryCondition="false" hasOnlySubstanceUnits="false" name="tetrahydrodipicolinate" compartment="c"/>
      <species id="M_val_L_c" constant="false" boundaryCondition="false" hasOnlySubstanceUnits="false" name="L_valine" compartment="c"/>
      <species id="M_hdceap_c" constant="false" boundaryCondition="false" hasOnlySubstanceUnits="false" name="hexadec_9_enoyl_phosphate" compartment="c"/>
      <species id="M_etha_e" constant="false" boundaryCondition="false" hasOnlySubstanceUnits="false" name="ethanolamine" compartment="e"/>
      <species id="M_fald_p" constant="false" boundaryCondition="false" hasOnlySubstanceUnits="false" name="formaldehyde" compartment="p"/>
      <species id="M_fdp_c" constant="false" boundaryCondition="false" hasOnlySubstanceUnits="false" name="D_fructose_1_6_bisphosphate" compartment="c"/>
      <species id="M_adocblp_c" constant="false" boundaryCondition="false" hasOnlySubstanceUnits="false" name="adenosylcobalamin_5__phosphate" compartment="c"/>
      <species id="M_meoh_p" constant="false" boundaryCondition="false" hasOnlySubstanceUnits="false" name="methanol" compartment="p"/>
      <species id="M_hpyr_c" constant="false" boundaryCondition="false" hasOnlySubstanceUnits="false" name="hydroxypyruvate" compartment="c"/>
      <species id="M_trnagln_c" constant="false" boundaryCondition="false" hasOnlySubstanceUnits="false" name="tRNA_Gln_" compartment="c"/>
      <species id="M_etha_p" constant="false" boundaryCondition="false" hasOnlySubstanceUnits="false" name="ethanolamine" compartment="p"/>
      <species id="M_r5p_c" constant="false" boundaryCondition="false" hasOnlySubstanceUnits="false" name="D_ribose_5_phosphate" compartment="c"/>
      <species id="M_3hoctACP_c" constant="false" boundaryCondition="false" hasOnlySubstanceUnits="false" name="3R__3_hydroxyoctanoyl__acyl_carrier_protein_" compartment="c"/>
      <species id="M_his_L_c" constant="false" boundaryCondition="false" hasOnlySubstanceUnits="false" name="L_histidine" compartment="c"/>
      <species id="M_meoh_e" constant="false" boundaryCondition="false" hasOnlySubstanceUnits="false" name="methanol" compartment="e"/>
      <species id="M_mlthf6glu_c" constant="false" boundaryCondition="false" hasOnlySubstanceUnits="false" name="methylene_tetrahydropteroyl__gamma_Glu_6" compartment="c"/>
      <species id="M_fald_e" constant="false" boundaryCondition="false" hasOnlySubstanceUnits="false" name="formaldehyde" compartment="e"/>
      <species id="M_fald_c" constant="false" boundaryCondition="false" hasOnlySubstanceUnits="false" name="formaldehyde" compartment="c"/>
      <species id="M_mptamp_c" constant="false" boundaryCondition="false" hasOnlySubstanceUnits="false" name="molybdopterin_AMP" compartment="c"/>
      <species id="M_hemeO_c" constant="false" boundaryCondition="false" hasOnlySubstanceUnits="false" name="heme_o" compartment="c"/>
      <species id="M_dhnpt_c" constant="false" boundaryCondition="false" hasOnlySubstanceUnits="false" name="7_8_dihydro_D_neopterin" compartment="c"/>
      <species id="M_h2mpt_c" constant="false" boundaryCondition="false" hasOnlySubstanceUnits="false" name="7_8_dihydromethanopterin" compartment="c"/>
      <species id="M_ru5p_D_c" constant="false" boundaryCondition="false" hasOnlySubstanceUnits="false" name="D_ribulose_5_phosphate" compartment="c"/>
      <species id="M_23dpg_c" constant="false" boundaryCondition="false" hasOnlySubstanceUnits="false" name="2_3_bisphospho_D_glycerate" compartment="c"/>
      <species id="M_t3c7mrseACP_c" constant="false" boundaryCondition="false" hasOnlySubstanceUnits="false" name="trans_3_cis_7_tetradecenoyl__acyl_carrier_protein_" compartment="c"/>
      <species id="M_3oocoa_c" constant="false" boundaryCondition="false" hasOnlySubstanceUnits="false" name="3_oxooctanoyl_CoA" compartment="c"/>
      <species id="M_1agpe181_c" constant="false" boundaryCondition="false" hasOnlySubstanceUnits="false" name="1_octadec_9_enoyl_sn_glycero_3_phosphoethanolamine" compartment="c"/>
      <species id="M_ser_D_c" constant="false" boundaryCondition="false" hasOnlySubstanceUnits="false" name="D_serine" compartment="c"/>
      <species id="M_xtsn_c" constant="false" boundaryCondition="false" hasOnlySubstanceUnits="false" name="xanthosine" compartment="c"/>
      <species id="M_mlh4mpt_c" constant="false" boundaryCondition="false" hasOnlySubstanceUnits="false" name="5_10_methylenetetrahydromethanopterin" compartment="c"/>
      <species id="M_suchms_c" constant="false" boundaryCondition="false" hasOnlySubstanceUnits="false" name="O_succinyl_L_homoserine" compartment="c"/>
      <species id="M_uamag_c" constant="false" boundaryCondition="false" hasOnlySubstanceUnits="false" name="UDP_N_acetylmuramoyl_L_alanyl_D_glutamate" compartment="c"/>
      <species id="M_cl_c" constant="false" boundaryCondition="false" hasOnlySubstanceUnits="false" name="Cl_" compartment="c"/>
      <species id="M_alaLgluD_c" constant="false" boundaryCondition="false" hasOnlySubstanceUnits="false" name="L_Ala_D_Glu" compartment="c"/>
      <species id="M_mpe160_c" constant="false" boundaryCondition="false" hasOnlySubstanceUnits="false" name="phosphatidyl_N_methylethanolamine_dihexadecanoyl_" compartment="c"/>
      <species id="M_gudac_c" constant="false" boundaryCondition="false" hasOnlySubstanceUnits="false" name="guanidinoacetate" compartment="c"/>
      <species id="M_cl_e" constant="false" boundaryCondition="false" hasOnlySubstanceUnits="false" name="Cl_" compartment="e"/>
      <species id="M_lyxnt_e" constant="false" boundaryCondition="false" hasOnlySubstanceUnits="false" name="L_lyxonate" compartment="e"/>
      <species id="M_k_p" constant="false" boundaryCondition="false" hasOnlySubstanceUnits="false" name="K_" compartment="p"/>
      <species id="M_23dh3oxanth_c" constant="false" boundaryCondition="false" hasOnlySubstanceUnits="false" name="2_3_dihydro_3_oxo_anthranilate" compartment="c"/>
      <species id="M_6hmhptpp_c" constant="false" boundaryCondition="false" hasOnlySubstanceUnits="false" name="6_hydroxymethyl_dihydropterin_diphosphate" compartment="c"/>
      <species id="M_dc2coa_c" constant="false" boundaryCondition="false" hasOnlySubstanceUnits="false" name="trans_dec_2_enoyl_CoA" compartment="c"/>
      <species id="M_ump_c" constant="false" boundaryCondition="false" hasOnlySubstanceUnits="false" name="UMP" compartment="c"/>
      <species id="M_2ommbl_c" constant="false" boundaryCondition="false" hasOnlySubstanceUnits="false" name="2_octaprenyl_3_methyl_6_methoxy_1_4_benzoquinol" compartment="c"/>
      <species id="M_cl_p" constant="false" boundaryCondition="false" hasOnlySubstanceUnits="false" name="Cl_" compartment="p"/>
      <species id="M_lyxnt_p" constant="false" boundaryCondition="false" hasOnlySubstanceUnits="false" name="L_lyxonate" compartment="p"/>
      <species id="M_3hcpalm9eACP_c" constant="false" boundaryCondition="false" hasOnlySubstanceUnits="false" name="3R__3_hydroxy_cis_hexadec_9_enoyl__acyl_carrier_protein_" compartment="c"/>
      <species id="M_argtrna_c" constant="false" boundaryCondition="false" hasOnlySubstanceUnits="false" name="L_arginyl_tRNA_Arg_" compartment="c"/>
      <species id="M_rib_D_p" constant="false" boundaryCondition="false" hasOnlySubstanceUnits="false" name="D_ribose" compartment="p"/>
      <species id="M_lystrna_c" constant="false" boundaryCondition="false" hasOnlySubstanceUnits="false" name="L_lysyl_tRNA_Lys_" compartment="c"/>
      <species id="M_thrtrna_c" constant="false" boundaryCondition="false" hasOnlySubstanceUnits="false" name="L_threonyl_tRNA_Thr_" compartment="c"/>
      <species id="M_23dhmp_c" constant="false" boundaryCondition="false" hasOnlySubstanceUnits="false" name="2_3_dihydroxy_3_methylvalerate" compartment="c"/>
      <species id="M_trdrd_c" constant="false" boundaryCondition="false" hasOnlySubstanceUnits="false" name="reduced_thioredoxin" compartment="c"/>
      <species id="M_rib_D_e" constant="false" boundaryCondition="false" hasOnlySubstanceUnits="false" name="D_ribose" compartment="e"/>
      <species id="M_acser_c" constant="false" boundaryCondition="false" hasOnlySubstanceUnits="false" name="O_acetyl_L_serine" compartment="c"/>
      <species id="M_arg_L_c" constant="false" boundaryCondition="false" hasOnlySubstanceUnits="false" name="L_arginine" compartment="c"/>
      <species id="M_3hddcoa_c" constant="false" boundaryCondition="false" hasOnlySubstanceUnits="false" name="3S__3_hydroxydodecanoyl_CoA" compartment="c"/>
      <species id="M_dttp_c" constant="false" boundaryCondition="false" hasOnlySubstanceUnits="false" name="dTTP" compartment="c"/>
      <species id="M_k_e" constant="false" boundaryCondition="false" hasOnlySubstanceUnits="false" name="K_" compartment="e"/>
      <species id="M_dhrdvbin_c" constant="false" boundaryCondition="false" hasOnlySubstanceUnits="false" name="3__4__dihydrorhodovibrin" compartment="c"/>
      <species id="M_k_c" constant="false" boundaryCondition="false" hasOnlySubstanceUnits="false" name="K_" compartment="c"/>
      <species id="M_pbhb_c" constant="false" boundaryCondition="false" hasOnlySubstanceUnits="false" name="Poly_beta_hydroxybutyrate" compartment="c"/>
      <species id="M_t3c11vaceACP_c" constant="false" boundaryCondition="false" hasOnlySubstanceUnits="false" name="trans_3_cis_11_octadecenoyl__acyl_carrier_protein_" compartment="c"/>
      <species id="M_kdo_c" constant="false" boundaryCondition="false" hasOnlySubstanceUnits="false" name="3_deoxy_D_manno_octulosonate" compartment="c"/>
      <species id="M_applp_c" constant="false" boundaryCondition="false" hasOnlySubstanceUnits="false" name="R__1_amino_2_propanol_O_2_phosphate" compartment="c"/>
      <species id="M_dtdpglu_c" constant="false" boundaryCondition="false" hasOnlySubstanceUnits="false" name="dTDP_glucose" compartment="c"/>
      <species id="M_pa160_c" constant="false" boundaryCondition="false" hasOnlySubstanceUnits="false" name="1_2_dihexadecanoyl_sn_glycerol_3_phosphate" compartment="c"/>
      <species id="M_octdp_c" constant="false" boundaryCondition="false" hasOnlySubstanceUnits="false" name="all_trans_octaprenyl_diphosphate" compartment="c"/>
      <species id="M_2agpe181_c" constant="false" boundaryCondition="false" hasOnlySubstanceUnits="false" name="2_octadec_9_enoyl_sn_glycero_3_phosphoethanolamine" compartment="c"/>
      <species id="M_c4cmbo_c" constant="false" boundaryCondition="false" hasOnlySubstanceUnits="false" name="cis_dienelactone" compartment="c"/>
      <species id="M_lac_L_e" constant="false" boundaryCondition="false" hasOnlySubstanceUnits="false" name="S__lactate" compartment="e"/>
      <species id="M_Nforglu_c" constant="false" boundaryCondition="false" hasOnlySubstanceUnits="false" name="N_formyl_L_glutamate" compartment="c"/>
      <species id="M_lac_L_c" constant="false" boundaryCondition="false" hasOnlySubstanceUnits="false" name="S__lactate" compartment="c"/>
      <species id="M_3mop_c" constant="false" boundaryCondition="false" hasOnlySubstanceUnits="false" name="2_keto_3_methyl_valerate" compartment="c"/>
      <species id="M_cbl1_c" constant="false" boundaryCondition="false" hasOnlySubstanceUnits="false" name="cob_I_alamin" compartment="c"/>
      <species id="M_dcaACP_c" constant="false" boundaryCondition="false" hasOnlySubstanceUnits="false" name="decanoyl__acyl_carrier_protein_" compartment="c"/>
      <species id="M_pSamdhll_c" constant="false" boundaryCondition="false" hasOnlySubstanceUnits="false" name="H_protein_S__aminomethyldihydrolipoyl_lysine" compartment="c"/>
      <species id="M_3ophb_c" constant="false" boundaryCondition="false" hasOnlySubstanceUnits="false" name="3_octaprenyl_4_hydroxybenzoate" compartment="c"/>
      <species id="M_tlycopn_c" constant="false" boundaryCondition="false" hasOnlySubstanceUnits="false" name="trans_lycopene" compartment="c"/>
      <species id="M_tlycopn_e" constant="false" boundaryCondition="false" hasOnlySubstanceUnits="false" name="trans_lycopene" compartment="e"/>
      <species id="M_3hcddec5eACP_c" constant="false" boundaryCondition="false" hasOnlySubstanceUnits="false" name="3R__3_hydroxy_cis_dodec_5_enoyl__acyl_carrier_protein_" compartment="c"/>
      <species id="M_pser_D_c" constant="false" boundaryCondition="false" hasOnlySubstanceUnits="false" name="O_phospho_D_serine" compartment="c"/>
      <species id="M_kdolipid4_c" constant="false" boundaryCondition="false" hasOnlySubstanceUnits="false" name="KDO__lipid_IVA" compartment="c"/>
      <species id="M_lac_L_p" constant="false" boundaryCondition="false" hasOnlySubstanceUnits="false" name="S__lactate" compartment="p"/>
      <species id="M_1odec11eg3p_c" constant="false" boundaryCondition="false" hasOnlySubstanceUnits="false" name="1_octadec_9_enoyl_sn_glycerol_3_phosphate" compartment="c"/>
      <species id="M_hdd2coa_c" constant="false" boundaryCondition="false" hasOnlySubstanceUnits="false" name="trans_hexadec_2_enoyl_CoA" compartment="c"/>
      <species id="M_hdcea_c" constant="false" boundaryCondition="false" hasOnlySubstanceUnits="false" name="9_hexadecenoate" compartment="c"/>
      <species id="M_cdpdodec11eg_c" constant="false" boundaryCondition="false" hasOnlySubstanceUnits="false" name="CDP_1_2_dioctadec_9_enoyl_glycerol" compartment="c"/>
      <species id="M_phom_c" constant="false" boundaryCondition="false" hasOnlySubstanceUnits="false" name="O_phospho_L_homoserine" compartment="c"/>
      <species id="M_3omrsACP_c" constant="false" boundaryCondition="false" hasOnlySubstanceUnits="false" name="3_oxotetradecanoyl__acyl_carrier_protein_" compartment="c"/>
      <species id="M_5prdmbz_c" constant="false" boundaryCondition="false" hasOnlySubstanceUnits="false" name="a_ribazole_5__P" compartment="c"/>
      <species id="M_ocACP_c" constant="false" boundaryCondition="false" hasOnlySubstanceUnits="false" name="octanoyl__acyl_carrier_protein_" compartment="c"/>
      <species id="M_3ocddec5eACP_c" constant="false" boundaryCondition="false" hasOnlySubstanceUnits="false" name="3_oxo_cis_dodec_5_enoyl__acyl_carrier_protein_" compartment="c"/>
      <species id="M_R_3hcoctd11ecoa_c" constant="false" boundaryCondition="false" hasOnlySubstanceUnits="false" name="3R__3_hydroxy_cis_octadec_11_enoyl_CoA" compartment="c"/>
      <species id="M_prlp_c" constant="false" boundaryCondition="false" hasOnlySubstanceUnits="false" name="phosphoribulosylformimino_AICAR_phosphate" compartment="c"/>
      <species id="M_3odcoa_c" constant="false" boundaryCondition="false" hasOnlySubstanceUnits="false" name="3_oxodecanoyl_CoA" compartment="c"/>
      <species id="M_lipidA_c" constant="false" boundaryCondition="false" hasOnlySubstanceUnits="false" name="lipid_IVA" compartment="c"/>
      <species id="M_succ_e" constant="false" boundaryCondition="false" hasOnlySubstanceUnits="false" name="succinate" compartment="e"/>
      <species id="M_dhanrdvbin_c" constant="false" boundaryCondition="false" hasOnlySubstanceUnits="false" name="3_4_dihydroanhydrorhodovibrin" compartment="c"/>
      <species id="M_succ_c" constant="false" boundaryCondition="false" hasOnlySubstanceUnits="false" name="succinate" compartment="c"/>
      <species id="M_5mdr1p_c" constant="false" boundaryCondition="false" hasOnlySubstanceUnits="false" name="S__methyl_5_thio_alpha_D_ribose_1_phosphate" compartment="c"/>
      <species id="M_3hmrsACP_c" constant="false" boundaryCondition="false" hasOnlySubstanceUnits="false" name="3R__3_hydroxytetradecanoyl__acyl_carrier_protein_" compartment="c"/>
      <species id="M_cdpdhdec9eg_c" constant="false" boundaryCondition="false" hasOnlySubstanceUnits="false" name="CDP_1_2_dihexadec_9_enoyl_glycerol" compartment="c"/>
      <species id="M_glyc_c" constant="false" boundaryCondition="false" hasOnlySubstanceUnits="false" name="glycerol" compartment="c"/>
      <species id="M_gam6p_c" constant="false" boundaryCondition="false" hasOnlySubstanceUnits="false" name="D_glucosamine_6_phosphate" compartment="c"/>
      <species id="M_4pasp_c" constant="false" boundaryCondition="false" hasOnlySubstanceUnits="false" name="L_aspartyl_4_phosphate" compartment="c"/>
      <species id="M_ocdca_c" constant="false" boundaryCondition="false" hasOnlySubstanceUnits="false" name="octadecanoate" compartment="c"/>
      <species id="M_13dpg_c" constant="false" boundaryCondition="false" hasOnlySubstanceUnits="false" name="3_phospho_D_glyceroylphosphate" compartment="c"/>
      <species id="M_2omph_c" constant="false" boundaryCondition="false" hasOnlySubstanceUnits="false" name="2_octaprenyl_6_methoxyphenol" compartment="c"/>
      <species id="M_chd3ecoa_c" constant="false" boundaryCondition="false" hasOnlySubstanceUnits="false" name="cis_hexadec_3_enoyl_CoA" compartment="c"/>
      <species id="M_ddc5e_c" constant="false" boundaryCondition="false" hasOnlySubstanceUnits="false" name="5_dodecenoate" compartment="c"/>
      <species id="M_histd_c" constant="false" boundaryCondition="false" hasOnlySubstanceUnits="false" name="L_histidinol" compartment="c"/>
      <species id="M_3c4mop_c" constant="false" boundaryCondition="false" hasOnlySubstanceUnits="false" name="2_isopropyl_3_oxosuccinate" compartment="c"/>
      <species id="M_mma_p" constant="false" boundaryCondition="false" hasOnlySubstanceUnits="false" name="methylamine" compartment="p"/>
      <species id="M_3hchd9ecoa_c" constant="false" boundaryCondition="false" hasOnlySubstanceUnits="false" name="3S__3_hydroxy_cis_hexadec_9_enoyl_CoA" compartment="c"/>
      <species id="M_succ_p" constant="false" boundaryCondition="false" hasOnlySubstanceUnits="false" name="succinate" compartment="p"/>
      <species id="M_neuropn_e" constant="false" boundaryCondition="false" hasOnlySubstanceUnits="false" name="neurosporene" compartment="e"/>
      <species id="M_nadh_c" constant="false" boundaryCondition="false" hasOnlySubstanceUnits="false" name="NADH" compartment="c"/>
      <species id="M_tre_c" constant="false" boundaryCondition="false" hasOnlySubstanceUnits="false" name="trehalose" compartment="c"/>
      <species id="M_mi3p_D_c" constant="false" boundaryCondition="false" hasOnlySubstanceUnits="false" name="D_myo_inositol_3_monophosphate" compartment="c"/>
      <species id="M_3ococtd11ecoa_c" constant="false" boundaryCondition="false" hasOnlySubstanceUnits="false" name="3_oxo_cis_octadec_11_enoyl_CoA" compartment="c"/>
      <species id="M_neuropn_c" constant="false" boundaryCondition="false" hasOnlySubstanceUnits="false" name="neurosporene" compartment="c"/>
      <species id="M_adocbi_c" constant="false" boundaryCondition="false" hasOnlySubstanceUnits="false" name="adenosylcobinamide" compartment="c"/>
      <species id="M_2mecdp_c" constant="false" boundaryCondition="false" hasOnlySubstanceUnits="false" name="2_C_methyl_D_erythritol_2_4_cyclodiphosphate" compartment="c"/>
      <species id="M_glyc_R_c" constant="false" boundaryCondition="false" hasOnlySubstanceUnits="false" name="D_glycerate" compartment="c"/>
      <species id="M_23dh3hxanth_c" constant="false" boundaryCondition="false" hasOnlySubstanceUnits="false" name="2_3_dihydro_3_hydroxy_anthranilate" compartment="c"/>
      <species id="M_no2_c" constant="false" boundaryCondition="false" hasOnlySubstanceUnits="false" name="NO2_" compartment="c"/>
      <species id="M_5dglcn_c" constant="false" boundaryCondition="false" hasOnlySubstanceUnits="false" name="5_dehydro_D_gluconate" compartment="c"/>
      <species id="M_photon_c" constant="false" boundaryCondition="false" hasOnlySubstanceUnits="false" name="photon" compartment="c"/>
      <species id="M_5dglcn_e" constant="false" boundaryCondition="false" hasOnlySubstanceUnits="false" name="5_dehydro_D_gluconate" compartment="e"/>
      <species id="M_hemeD_c" constant="false" boundaryCondition="false" hasOnlySubstanceUnits="false" name="heme_d" compartment="c"/>
      <species id="M_10fthf6glu_c" constant="false" boundaryCondition="false" hasOnlySubstanceUnits="false" name="10_formyl_tetrahydropteroyl__gamma_Glu_6" compartment="c"/>
      <species id="M_hom_L_c" constant="false" boundaryCondition="false" hasOnlySubstanceUnits="false" name="L_homoserine" compartment="c"/>
      <species id="M_gdpfuc_c" constant="false" boundaryCondition="false" hasOnlySubstanceUnits="false" name="GDP_fucose" compartment="c"/>
      <species id="M_leutrna_c" constant="false" boundaryCondition="false" hasOnlySubstanceUnits="false" name="L_leucyl_tRNA_Leu_" compartment="c"/>
      <species id="M_no2_p" constant="false" boundaryCondition="false" hasOnlySubstanceUnits="false" name="NO2_" compartment="p"/>
      <species id="M_sheme_c" constant="false" boundaryCondition="false" hasOnlySubstanceUnits="false" name="siroheme" compartment="c"/>
      <species id="M_urea_c" constant="false" boundaryCondition="false" hasOnlySubstanceUnits="false" name="urea" compartment="c"/>
      <species id="M_q_c" constant="false" boundaryCondition="false" hasOnlySubstanceUnits="false" name="UQ" compartment="c"/>
      <species id="M_coctd3ecoa_c" constant="false" boundaryCondition="false" hasOnlySubstanceUnits="false" name="cis_octadec_3_enoyl_CoA" compartment="c"/>
      <species id="M_dudp_c" constant="false" boundaryCondition="false" hasOnlySubstanceUnits="false" name="dUDP" compartment="c"/>
      <species id="M_1agpc160_c" constant="false" boundaryCondition="false" hasOnlySubstanceUnits="false" name="1_hexadecanoyl_sn_glycero_3_phosphocholine" compartment="c"/>
      <species id="M_leu_L_c" constant="false" boundaryCondition="false" hasOnlySubstanceUnits="false" name="L_leucine" compartment="c"/>
      <species id="M_acACP_c" constant="false" boundaryCondition="false" hasOnlySubstanceUnits="false" name="acetyl__acyl_carrier_protein_" compartment="c"/>
      <species id="M_ahcys_c" constant="false" boundaryCondition="false" hasOnlySubstanceUnits="false" name="S__adenosyl_L_homocysteine" compartment="c"/>
      <species id="M_rbrdxOX_c" constant="false" boundaryCondition="false" hasOnlySubstanceUnits="false" name="oxidized_rubredoxin" compartment="c"/>
      <species id="M_argsuc_c" constant="false" boundaryCondition="false" hasOnlySubstanceUnits="false" name="L_arginino_succinate" compartment="c"/>
      <species id="M_zn2_p" constant="false" boundaryCondition="false" hasOnlySubstanceUnits="false" name="Zn2_" compartment="p"/>
      <species id="M_gln_L_c" constant="false" boundaryCondition="false" hasOnlySubstanceUnits="false" name="L_glutamine" compartment="c"/>
      <species id="M_gdpddman_c" constant="false" boundaryCondition="false" hasOnlySubstanceUnits="false" name="GDP_4_dehydro_6_deoxy_D_mannose" compartment="c"/>
      <species id="M_glntrna_c" constant="false" boundaryCondition="false" hasOnlySubstanceUnits="false" name="L_glutaminyl_tRNA_Gln_" compartment="c"/>
      <species id="M_zn2_c" constant="false" boundaryCondition="false" hasOnlySubstanceUnits="false" name="Zn2_" compartment="c"/>
      <species id="M_uaagmda_c" constant="false" boundaryCondition="false" hasOnlySubstanceUnits="false" name="N_acetylmuramoyl_L_alanyl_D_glutamyl_meso_2_6_diaminopimelyl_D_alanyl_D_alanine_diphosphoundecaprenyl_N_acetylglucosamine" compartment="c"/>
      <species id="M_2mac_c" constant="false" boundaryCondition="false" hasOnlySubstanceUnits="false" name="2_maleylacetate" compartment="c"/>
      <species id="M_zn2_e" constant="false" boundaryCondition="false" hasOnlySubstanceUnits="false" name="Zn2_" compartment="e"/>
      <species id="M_sl26da_c" constant="false" boundaryCondition="false" hasOnlySubstanceUnits="false" name="N_succinyl_L_L_2_6_diaminopimelate" compartment="c"/>
      <species id="M_cdec3eACP_c" constant="false" boundaryCondition="false" hasOnlySubstanceUnits="false" name="cis_dec_3_enoyl__acyl_carrier_protein_" compartment="c"/>
      <species id="M_acmalt_c" constant="false" boundaryCondition="false" hasOnlySubstanceUnits="false" name="acetylmaltose" compartment="c"/>
      <species id="M_rdEA_e" constant="false" boundaryCondition="false" hasOnlySubstanceUnits="false" name="reduced_electron_acceptor" compartment="e"/>
      <species id="M_rdEA_c" constant="false" boundaryCondition="false" hasOnlySubstanceUnits="false" name="reduced_electron_acceptor" compartment="c"/>
      <species id="M_ametam_c" constant="false" boundaryCondition="false" hasOnlySubstanceUnits="false" name="S__adenosylmethioninamine" compartment="c"/>
      <species id="M_tddec2eACP_c" constant="false" boundaryCondition="false" hasOnlySubstanceUnits="false" name="trans_dodec_2_enoyl__acyl_carrier_protein_" compartment="c"/>
      <species id="M_meh4mpt_c" constant="false" boundaryCondition="false" hasOnlySubstanceUnits="false" name="5_10_methenyltetrahydromethanopterin" compartment="c"/>
      <species id="M_iasp_c" constant="false" boundaryCondition="false" hasOnlySubstanceUnits="false" name="a_iminosuccinate" compartment="c"/>
      <species id="M_uamr_c" constant="false" boundaryCondition="false" hasOnlySubstanceUnits="false" name="UDP_N_acetylmuramate" compartment="c"/>
      <species id="M_methf_c" constant="false" boundaryCondition="false" hasOnlySubstanceUnits="false" name="5_10_methenyltetrahydrofolate" compartment="c"/>
      <species id="M_o2s_c" constant="false" boundaryCondition="false" hasOnlySubstanceUnits="false" name="superoxide" compartment="c"/>
      <species id="M_pap_c" constant="false" boundaryCondition="false" hasOnlySubstanceUnits="false" name="adenosine_3__5__bisphosphate" compartment="c"/>
      <species id="M_pep_c" constant="false" boundaryCondition="false" hasOnlySubstanceUnits="false" name="phosphoenolpyruvate" compartment="c"/>
      <species id="M_agdpcbi_c" constant="false" boundaryCondition="false" hasOnlySubstanceUnits="false" name="adenosylcobinamide_GDP" compartment="c"/>
      <species id="M_3coctd11ecoa_c" constant="false" boundaryCondition="false" hasOnlySubstanceUnits="false" name="cis_3_cis_11_octadecenoyl_CoA" compartment="c"/>
      <species id="M_gdpmann_c" constant="false" boundaryCondition="false" hasOnlySubstanceUnits="false" name="GDP_mannose" compartment="c"/>
      <species id="M_formmfr_b__c" constant="false" boundaryCondition="false" hasOnlySubstanceUnits="false" name="formylmethanofuran" compartment="c"/>
      <species id="M_chol_c" constant="false" boundaryCondition="false" hasOnlySubstanceUnits="false" name="choline" compartment="c"/>
      <species id="M_mptSs_c" constant="false" boundaryCondition="false" hasOnlySubstanceUnits="false" name="sulfurated_molybdopterin_synthase" compartment="c"/>
      <species id="M_hmbil_c" constant="false" boundaryCondition="false" hasOnlySubstanceUnits="false" name="hydroxymethylbilane" compartment="c"/>
      <species id="M_xu5p_D_c" constant="false" boundaryCondition="false" hasOnlySubstanceUnits="false" name="D_xylulose_5_phosphate" compartment="c"/>
      <species id="M_6pthp_c" constant="false" boundaryCondition="false" hasOnlySubstanceUnits="false" name="6_pyruvoyl_tetrahydropterin" compartment="c"/>
      <species id="M_5dglcn_p" constant="false" boundaryCondition="false" hasOnlySubstanceUnits="false" name="5_dehydro_D_gluconate" compartment="p"/>
      <species id="M_g6p_c" constant="false" boundaryCondition="false" hasOnlySubstanceUnits="false" name="D_glucose_6_phosphate" compartment="c"/>
      <species id="M_26dap_LL_c" constant="false" boundaryCondition="false" hasOnlySubstanceUnits="false" name="LL_2_6_diaminoheptanedioate" compartment="c"/>
      <species id="M_R_3hddc_c" constant="false" boundaryCondition="false" hasOnlySubstanceUnits="false" name="3R__3_hydroxydodecanoate" compartment="c"/>
      <species id="M_pram_c" constant="false" boundaryCondition="false" hasOnlySubstanceUnits="false" name="5_phospho_beta_D_ribosylamine" compartment="c"/>
      <species id="M_pe160_c" constant="false" boundaryCondition="false" hasOnlySubstanceUnits="false" name="phosphatidylethanolamine_dihexadecanoyl_" compartment="c"/>
      <species id="M_trptrna_c" constant="false" boundaryCondition="false" hasOnlySubstanceUnits="false" name="L_tryptophyl_tRNA_Trp_" compartment="c"/>
      <species id="M_dmuqh2_c" constant="false" boundaryCondition="false" hasOnlySubstanceUnits="false" name="3_demethylubiquinol_8" compartment="c"/>
      <species id="M_3mob_c" constant="false" boundaryCondition="false" hasOnlySubstanceUnits="false" name="3_methyl_2_oxobutanoate" compartment="c"/>
      <species id="M_4adcho_c" constant="false" boundaryCondition="false" hasOnlySubstanceUnits="false" name="4_amino_4_deoxychorismate" compartment="c"/>
      <species id="M_hxysplxanth_c" constant="false" boundaryCondition="false" hasOnlySubstanceUnits="false" name="hydroxyspirilloxanthin" compartment="c"/>
      <species id="M_ribona_p" constant="false" boundaryCondition="false" hasOnlySubstanceUnits="false" name="D_ribonate" compartment="p"/>
      <species id="M_ins_c" constant="false" boundaryCondition="false" hasOnlySubstanceUnits="false" name="inosine" compartment="c"/>
      <species id="M_2agpe161_c" constant="false" boundaryCondition="false" hasOnlySubstanceUnits="false" name="2_hexadec_9_enoyl_sn_glycero_3_phosphoethanolamine" compartment="c"/>
      <species id="M_14bglu_c" constant="false" boundaryCondition="false" hasOnlySubstanceUnits="false" name="1_4_beta_D_glucosyl_10u_" compartment="c"/>
      <species id="M_dmlz_c" constant="false" boundaryCondition="false" hasOnlySubstanceUnits="false" name="6_7_dimethyl_8__1_D_ribityl_lumazine" compartment="c"/>
      <species id="M_phetrna_c" constant="false" boundaryCondition="false" hasOnlySubstanceUnits="false" name="L_phenylalanyl_tRNA_Phe_" compartment="c"/>
      <species id="M_pan4p_c" constant="false" boundaryCondition="false" hasOnlySubstanceUnits="false" name="4__phosphopantetheine" compartment="c"/>
      <species id="M_ribona_e" constant="false" boundaryCondition="false" hasOnlySubstanceUnits="false" name="D_ribonate" compartment="e"/>
      <species id="M_3hddecACP_c" constant="false" boundaryCondition="false" hasOnlySubstanceUnits="false" name="3R__3_hydroxydodecanoyl__acyl_carrier_protein_" compartment="c"/>
      <species id="M_pa181_c" constant="false" boundaryCondition="false" hasOnlySubstanceUnits="false" name="1_2_dioctadec_9_enoyl_sn_glycerol_3_phosphate" compartment="c"/>
      <species id="M_pre1_c" constant="false" boundaryCondition="false" hasOnlySubstanceUnits="false" name="precorrin_1" compartment="c"/>
      <species id="M_pg181_c" constant="false" boundaryCondition="false" hasOnlySubstanceUnits="false" name="phosphatidylglycerol_dioctadec_9_enoyl_" compartment="c"/>
      <species id="M_3hdecACP_c" constant="false" boundaryCondition="false" hasOnlySubstanceUnits="false" name="3R__3_hydroxydecanoyl__acyl_carrier_protein_" compartment="c"/>
      <species id="M_aps_c" constant="false" boundaryCondition="false" hasOnlySubstanceUnits="false" name="adenosine_5__phosphosulfate" compartment="c"/>
      <species id="M_ppbng_c" constant="false" boundaryCondition="false" hasOnlySubstanceUnits="false" name="porphobilinogen" compartment="c"/>
      <species id="M_hcl_c" constant="false" boundaryCondition="false" hasOnlySubstanceUnits="false" name="HCl" compartment="c"/>
      <species id="M_accoa_c" constant="false" boundaryCondition="false" hasOnlySubstanceUnits="false" name="acetyl_CoA" compartment="c"/>
      <species id="M_coct3ecoa_c" constant="false" boundaryCondition="false" hasOnlySubstanceUnits="false" name="cis_oct_3_enoyl_CoA" compartment="c"/>
      <species id="M_adcobhex_c" constant="false" boundaryCondition="false" hasOnlySubstanceUnits="false" name="adenosyl_cobyrate" compartment="c"/>
      <species id="M_3hhexACP_c" constant="false" boundaryCondition="false" hasOnlySubstanceUnits="false" name="3R__3_hydroxyhexanoyl__acyl_carrier_protein_" compartment="c"/>
      <species id="M_5aprbu_c" constant="false" boundaryCondition="false" hasOnlySubstanceUnits="false" name="5_amino_6_ribitylamino_2_4_1H_3H__pyrimidinedione_5__phosphate" compartment="c"/>
      <species id="M_dtdp4d6dm_c" constant="false" boundaryCondition="false" hasOnlySubstanceUnits="false" name="dTDP_4_dehydro_6_deoxy_L_mannose" compartment="c"/>
      <species id="M_paps_c" constant="false" boundaryCondition="false" hasOnlySubstanceUnits="false" name="phosphoadenosine_5__phosphosulfate" compartment="c"/>
      <species id="M_oxalcoa_c" constant="false" boundaryCondition="false" hasOnlySubstanceUnits="false" name="oxalyl_CoA" compartment="c"/>
      <species id="M_xylnt_D_p" constant="false" boundaryCondition="false" hasOnlySubstanceUnits="false" name="D_xylonate" compartment="p"/>
      <species id="M_anth_c" constant="false" boundaryCondition="false" hasOnlySubstanceUnits="false" name="anthranilate" compartment="c"/>
      <species id="M_1hdec9eg3p_c" constant="false" boundaryCondition="false" hasOnlySubstanceUnits="false" name="1_hexadec_9_enoyl_sn_glycerol_3_phosphate" compartment="c"/>
      <species id="M_asp_L_e" constant="false" boundaryCondition="false" hasOnlySubstanceUnits="false" name="L_aspartate" compartment="e"/>
      <species id="M_4r5au_c" constant="false" boundaryCondition="false" hasOnlySubstanceUnits="false" name="5_amino_6_ribitylamino_2_4_1H_3H__pyrimidinedione" compartment="c"/>
      <species id="M_asp_L_c" constant="false" boundaryCondition="false" hasOnlySubstanceUnits="false" name="L_aspartate" compartment="c"/>
      <species id="M_so4_p" constant="false" boundaryCondition="false" hasOnlySubstanceUnits="false" name="SO42_" compartment="p"/>
      <species id="M_amet_c" constant="false" boundaryCondition="false" hasOnlySubstanceUnits="false" name="S__adenosyl_L_methionine" compartment="c"/>
      <species id="M_so4_c" constant="false" boundaryCondition="false" hasOnlySubstanceUnits="false" name="SO42_" compartment="c"/>
      <species id="M_thrp_c" constant="false" boundaryCondition="false" hasOnlySubstanceUnits="false" name="L_threonine_O_3_phosphate" compartment="c"/>
      <species id="M_so4_e" constant="false" boundaryCondition="false" hasOnlySubstanceUnits="false" name="SO42_" compartment="e"/>
      <species id="M_ch3ecoa_c" constant="false" boundaryCondition="false" hasOnlySubstanceUnits="false" name="cis_hex_3_enoyl_CoA" compartment="c"/>
      <species id="M_xylnt_D_e" constant="false" boundaryCondition="false" hasOnlySubstanceUnits="false" name="D_xylonate" compartment="e"/>
      <species id="M_vnaccoa_c" constant="false" boundaryCondition="false" hasOnlySubstanceUnits="false" name="vinylacetyl_CoA" compartment="c"/>
      <species id="M_acgam6p_c" constant="false" boundaryCondition="false" hasOnlySubstanceUnits="false" name="N_acetyl_D_glucosamine_6_phosphate" compartment="c"/>
      <species id="M_thf_c" constant="false" boundaryCondition="false" hasOnlySubstanceUnits="false" name="tetrahydrofolate" compartment="c"/>
      <species id="M_t3ctd7ecoa_c" constant="false" boundaryCondition="false" hasOnlySubstanceUnits="false" name="trans_3_cis_7_tetradecenoyl_CoA" compartment="c"/>
      <species id="M_R_3hhcoa_c" constant="false" boundaryCondition="false" hasOnlySubstanceUnits="false" name="3R__3_hydroxyhexanoyl_CoA" compartment="c"/>
      <species id="M_dtdprmn_c" constant="false" boundaryCondition="false" hasOnlySubstanceUnits="false" name="dTDP_a_L_rhamnose" compartment="c"/>
      <species id="M_mpe181_c" constant="false" boundaryCondition="false" hasOnlySubstanceUnits="false" name="phosphatidyl_N_methylethanolamine_dioctadec_9_enoyl_" compartment="c"/>
      <species id="M_thif_c" constant="false" boundaryCondition="false" hasOnlySubstanceUnits="false" name="thiF" compartment="c"/>
      <species id="M_nac_c" constant="false" boundaryCondition="false" hasOnlySubstanceUnits="false" name="nicotinate" compartment="c"/>
      <species id="M_utp_c" constant="false" boundaryCondition="false" hasOnlySubstanceUnits="false" name="UTP" compartment="c"/>
      <species id="M_oxa_p" constant="false" boundaryCondition="false" hasOnlySubstanceUnits="false" name="oxalate" compartment="p"/>
      <species id="M_R_3hhdc_c" constant="false" boundaryCondition="false" hasOnlySubstanceUnits="false" name="3R__3_hydroxyhexadecanoate" compartment="c"/>
      <species id="M_2agpc181_c" constant="false" boundaryCondition="false" hasOnlySubstanceUnits="false" name="2_octadec_9_enoyl_sn_glycero_3_phosphocholine" compartment="c"/>
      <species id="M_oxa_e" constant="false" boundaryCondition="false" hasOnlySubstanceUnits="false" name="oxalate" compartment="e"/>
      <species id="M_occoa_c" constant="false" boundaryCondition="false" hasOnlySubstanceUnits="false" name="octanoyl_CoA" compartment="c"/>
      <species id="M_alatrna_c" constant="false" boundaryCondition="false" hasOnlySubstanceUnits="false" name="L_alanyl_tRNA_Ala_" compartment="c"/>
      <species id="M_glyc3p_c" constant="false" boundaryCondition="false" hasOnlySubstanceUnits="false" name="sn_glycerol_3_phosphate" compartment="c"/>
      <species id="M_oxa_c" constant="false" boundaryCondition="false" hasOnlySubstanceUnits="false" name="oxalate" compartment="c"/>
      <species id="M_R_3htdc_c" constant="false" boundaryCondition="false" hasOnlySubstanceUnits="false" name="3R__3_hydroxytetradecanoate" compartment="c"/>
      <species id="M_dann_c" constant="false" boundaryCondition="false" hasOnlySubstanceUnits="false" name="7_8_diaminopelargonate" compartment="c"/>
      <species id="M_dnad_c" constant="false" boundaryCondition="false" hasOnlySubstanceUnits="false" name="nicotinate_adenine_dinucleotide" compartment="c"/>
      <species id="M_crtn_c" constant="false" boundaryCondition="false" hasOnlySubstanceUnits="false" name="creatinine" compartment="c"/>
      <species id="M_dxyl5p_c" constant="false" boundaryCondition="false" hasOnlySubstanceUnits="false" name="1_deoxy_D_xylulose_5_phosphate" compartment="c"/>
      <species id="M_hexACP_c" constant="false" boundaryCondition="false" hasOnlySubstanceUnits="false" name="hexanoyl__acyl_carrier_protein_" compartment="c"/>
      <species id="M_prfp_c" constant="false" boundaryCondition="false" hasOnlySubstanceUnits="false" name="phosphoribosylformimino_AICAR_phosphate" compartment="c"/>
      <species id="M_td2coa_c" constant="false" boundaryCondition="false" hasOnlySubstanceUnits="false" name="trans_tetradec_2_enoyl_CoA" compartment="c"/>
      <species id="M_clpnd180_c" constant="false" boundaryCondition="false" hasOnlySubstanceUnits="false" name="cardiolipin_dioctadecanoyl_" compartment="c"/>
      <species id="M_crm_c" constant="false" boundaryCondition="false" hasOnlySubstanceUnits="false" name="ceramide" compartment="c"/>
      <species id="M_rb15bp_c" constant="false" boundaryCondition="false" hasOnlySubstanceUnits="false" name="D_ribulose_1_5_bisphosphate" compartment="c"/>
      <species id="M_mpt_c" constant="false" boundaryCondition="false" hasOnlySubstanceUnits="false" name="molybdopterin" compartment="c"/>
      <species id="M_pe181_c" constant="false" boundaryCondition="false" hasOnlySubstanceUnits="false" name="phosphatidylethanolamine_dioctadec_9_enoyl_" compartment="c"/>
      <species id="M_orn_c" constant="false" boundaryCondition="false" hasOnlySubstanceUnits="false" name="L_ornithine" compartment="c"/>
      <species id="M_t2chd9ecoa_c" constant="false" boundaryCondition="false" hasOnlySubstanceUnits="false" name="trans_2_cis_9_hexadecenoyl_CoA" compartment="c"/>
      <species id="M_dscl_c" constant="false" boundaryCondition="false" hasOnlySubstanceUnits="false" name="precorrin_2" compartment="c"/>
      <species id="M_ocdcaACP_c" constant="false" boundaryCondition="false" hasOnlySubstanceUnits="false" name="octadecanoyl__acyl_carrier_protein_" compartment="c"/>
      <species id="M_ocdcea_c" constant="false" boundaryCondition="false" hasOnlySubstanceUnits="false" name="9_octadecenoate" compartment="c"/>
      <species id="M_cdd5ecoa_c" constant="false" boundaryCondition="false" hasOnlySubstanceUnits="false" name="cis_dodec_5_enoyl_CoA" compartment="c"/>
      <species id="M_dca_p" constant="false" boundaryCondition="false" hasOnlySubstanceUnits="false" name="decanoate" compartment="p"/>
      <species id="M_xyl_D_e" constant="false" boundaryCondition="false" hasOnlySubstanceUnits="false" name="D_xylose" compartment="e"/>
      <species id="M_xyl_D_p" constant="false" boundaryCondition="false" hasOnlySubstanceUnits="false" name="D_xylose" compartment="p"/>
      <species id="M_histrna_c" constant="false" boundaryCondition="false" hasOnlySubstanceUnits="false" name="L_histidyl_tRNA_His_" compartment="c"/>
      <species id="M_thilps_c" constant="false" boundaryCondition="false" hasOnlySubstanceUnits="false" name="thiI_persulfide" compartment="c"/>
      <species id="M_3hcmrs7eACP_c" constant="false" boundaryCondition="false" hasOnlySubstanceUnits="false" name="3R__3_hydroxy_cis_tetradec_7_enoyl__acyl_carrier_protein_" compartment="c"/>
      <species id="M_ala_B_c" constant="false" boundaryCondition="false" hasOnlySubstanceUnits="false" name="b_alanine" compartment="c"/>
      <species id="M_dca_e" constant="false" boundaryCondition="false" hasOnlySubstanceUnits="false" name="decanoate" compartment="e"/>
      <species id="M_3hocoa_c" constant="false" boundaryCondition="false" hasOnlySubstanceUnits="false" name="3S__3_hydroxyoctanoyl_CoA" compartment="c"/>
      <species id="M_dca_c" constant="false" boundaryCondition="false" hasOnlySubstanceUnits="false" name="decanoate" compartment="c"/>
      <species id="M_acetmurpentpeptdpdcp_c" constant="false" boundaryCondition="false" hasOnlySubstanceUnits="false" name="N_acetylmuramoyl_pentapeptide_diphosphoundecaprenol" compartment="c"/>
      <species id="M_R_3hmrscoa_c" constant="false" boundaryCondition="false" hasOnlySubstanceUnits="false" name="3R__3_hydroxytetradecanoyl_CoA" compartment="c"/>
      <species id="M_fpram_c" constant="false" boundaryCondition="false" hasOnlySubstanceUnits="false" name="5_phosphoribosyl_N_formylglycineamidine" compartment="c"/>
      <species id="M_lgt_S_c" constant="false" boundaryCondition="false" hasOnlySubstanceUnits="false" name="S_lactoylglutathione" compartment="c"/>
      <species id="M_dahetbclphd_c" constant="false" boundaryCondition="false" hasOnlySubstanceUnits="false" name="2_desacetyl_2_hydroxyethyl_bacteriochlorophyllidea" compartment="c"/>
      <species id="M_udp_c" constant="false" boundaryCondition="false" hasOnlySubstanceUnits="false" name="UDP" compartment="c"/>
      <species id="M_metmetacc_c" constant="false" boundaryCondition="false" hasOnlySubstanceUnits="false" name="methylated_methyl_acceptor" compartment="c"/>
      <species id="M_pser_L_c" constant="false" boundaryCondition="false" hasOnlySubstanceUnits="false" name="3_phospho_L_serine" compartment="c"/>
      <species id="M_dmetmetacc_c" constant="false" boundaryCondition="false" hasOnlySubstanceUnits="false" name="demethylated_methyl_acceptor" compartment="c"/>
      <species id="M_cyan_c" constant="false" boundaryCondition="false" hasOnlySubstanceUnits="false" name="cyanide" compartment="c"/>
      <species id="M_hdca_c" constant="false" boundaryCondition="false" hasOnlySubstanceUnits="false" name="hexadecanoate" compartment="c"/>
      <species id="M_mtoxneuropn_c" constant="false" boundaryCondition="false" hasOnlySubstanceUnits="false" name="methoxyneurosporene" compartment="c"/>
      <species id="M_ppap_c" constant="false" boundaryCondition="false" hasOnlySubstanceUnits="false" name="propionylphosphate" compartment="c"/>
      <species id="M_dgtp_c" constant="false" boundaryCondition="false" hasOnlySubstanceUnits="false" name="dGTP" compartment="c"/>
      <species id="M_sucorn_c" constant="false" boundaryCondition="false" hasOnlySubstanceUnits="false" name="N2_succinyl_L_ornithine" compartment="c"/>
      <species id="M_mma_e" constant="false" boundaryCondition="false" hasOnlySubstanceUnits="false" name="methylamine" compartment="e"/>
      <species id="M_3hbcoa_c" constant="false" boundaryCondition="false" hasOnlySubstanceUnits="false" name="S__3_hydroxybutanoyl_CoA" compartment="c"/>
      <species id="M_akg_c" constant="false" boundaryCondition="false" hasOnlySubstanceUnits="false" name="2_oxoglutarate" compartment="c"/>
      <species id="M_lyx_L_p" constant="false" boundaryCondition="false" hasOnlySubstanceUnits="false" name="L_lyxose" compartment="p"/>
      <species id="M_mma_c" constant="false" boundaryCondition="false" hasOnlySubstanceUnits="false" name="methylamine" compartment="c"/>
      <species id="M_uSsact_c" constant="false" boundaryCondition="false" hasOnlySubstanceUnits="false" name="unsulfurated_sulfur_acceptor" compartment="c"/>
      <species id="M_lipidX_c" constant="false" boundaryCondition="false" hasOnlySubstanceUnits="false" name="2_3_bis_3_hydroxymyristoyl__b_D_glucosaminyl_1_phosphate" compartment="c"/>
      <species id="M_akg_e" constant="false" boundaryCondition="false" hasOnlySubstanceUnits="false" name="2_oxoglutarate" compartment="e"/>
      <species id="M_lyx_L_e" constant="false" boundaryCondition="false" hasOnlySubstanceUnits="false" name="L_lyxose" compartment="e"/>
      <species id="M_akg_p" constant="false" boundaryCondition="false" hasOnlySubstanceUnits="false" name="2_oxoglutarate" compartment="p"/>
      <species id="M_ddca_c" constant="false" boundaryCondition="false" hasOnlySubstanceUnits="false" name="dodecanoate" compartment="c"/>
      <species id="M_t3cdd5ecoa_c" constant="false" boundaryCondition="false" hasOnlySubstanceUnits="false" name="trans_3_cis_5_dodecenoyl_CoA" compartment="c"/>
      <species id="M_malACP_c" constant="false" boundaryCondition="false" hasOnlySubstanceUnits="false" name="malonyl__acyl_carrier_protein_" compartment="c"/>
      <species id="M_5mthf_c" constant="false" boundaryCondition="false" hasOnlySubstanceUnits="false" name="5_methyltetrahydrofolate" compartment="c"/>
      <species id="M_1pyr5c_c" constant="false" boundaryCondition="false" hasOnlySubstanceUnits="false" name="S__1_pyrroline_5_carboxylate" compartment="c"/>
      <species id="M_udpg_c" constant="false" boundaryCondition="false" hasOnlySubstanceUnits="false" name="UDP_glucose" compartment="c"/>
      <species id="M_2me4p_c" constant="false" boundaryCondition="false" hasOnlySubstanceUnits="false" name="2_C_methyl_D_erythritol_4_phosphate" compartment="c"/>
      <species id="M_no_c" constant="false" boundaryCondition="false" hasOnlySubstanceUnits="false" name="NO" compartment="c"/>
      <species id="M_lipidAds_c" constant="false" boundaryCondition="false" hasOnlySubstanceUnits="false" name="lipid_A_disaccharide" compartment="c"/>
      <species id="M_gthrd_c" constant="false" boundaryCondition="false" hasOnlySubstanceUnits="false" name="glutathione" compartment="c"/>
      <species id="M_pro_L_c" constant="false" boundaryCondition="false" hasOnlySubstanceUnits="false" name="L_proline" compartment="c"/>
      <species id="M_pnto_R_c" constant="false" boundaryCondition="false" hasOnlySubstanceUnits="false" name="R__pantothenate" compartment="c"/>
      <species id="M_3hdcoa_c" constant="false" boundaryCondition="false" hasOnlySubstanceUnits="false" name="3S__3_hydroxydecanoyl_CoA" compartment="c"/>
      <species id="M_mqn8_c" constant="false" boundaryCondition="false" hasOnlySubstanceUnits="false" name="menaquinone_8" compartment="c"/>
      <species id="M_air_c" constant="false" boundaryCondition="false" hasOnlySubstanceUnits="false" name="5_aminoimidazole_ribonucleotide" compartment="c"/>
      <species id="M_mfr_b__c" constant="false" boundaryCondition="false" hasOnlySubstanceUnits="false" name="methanofuran" compartment="c"/>
      <species id="M_but_c" constant="false" boundaryCondition="false" hasOnlySubstanceUnits="false" name="butyrate" compartment="c"/>
      <species id="M_3ocmrs7eACP_c" constant="false" boundaryCondition="false" hasOnlySubstanceUnits="false" name="3_oxo_cis_tetradec_7_enoyl__acyl_carrier_protein_" compartment="c"/>
      <species id="M_dhpmp_c" constant="false" boundaryCondition="false" hasOnlySubstanceUnits="false" name="dihydroneopterin_phosphate" compartment="c"/>
      <species id="M_glu5p_c" constant="false" boundaryCondition="false" hasOnlySubstanceUnits="false" name="L_glutamate_5_phosphate" compartment="c"/>
      <species id="M_dgdp_c" constant="false" boundaryCondition="false" hasOnlySubstanceUnits="false" name="dGDP" compartment="c"/>
      <species id="M_pg160_c" constant="false" boundaryCondition="false" hasOnlySubstanceUnits="false" name="phosphatidylglycerol_dihexadecanoyl_" compartment="c"/>
      <species id="M_ctp_c" constant="false" boundaryCondition="false" hasOnlySubstanceUnits="false" name="CTP" compartment="c"/>
      <species id="M_pre6a_c" constant="false" boundaryCondition="false" hasOnlySubstanceUnits="false" name="precorrin_6A" compartment="c"/>
      <species id="M_alaala_c" constant="false" boundaryCondition="false" hasOnlySubstanceUnits="false" name="D_alanyl_D_alanine" compartment="c"/>
      <species id="M_alagDgluDAPDala_c" constant="false" boundaryCondition="false" hasOnlySubstanceUnits="false" name="L_Ala_gamma_D_Glu_DAP_D_Ala" compartment="c"/>
      <species id="M_thisamp_c" constant="false" boundaryCondition="false" hasOnlySubstanceUnits="false" name="adenylated_thiS" compartment="c"/>
      <species id="M_3hcoctd11ecoa_c" constant="false" boundaryCondition="false" hasOnlySubstanceUnits="false" name="3S__3_hydroxy_cis_octadec_11_enoyl_CoA" compartment="c"/>
      <species id="M_dgmp_c" constant="false" boundaryCondition="false" hasOnlySubstanceUnits="false" name="dGMP" compartment="c"/>
      <species id="M_3pg_c" constant="false" boundaryCondition="false" hasOnlySubstanceUnits="false" name="3_phospho_D_glycerate" compartment="c"/>
      <species id="M_bmmalcoa_c" constant="false" boundaryCondition="false" hasOnlySubstanceUnits="false" name="erythro_b_methylmalyl_CoA" compartment="c"/>
      <species id="M_imgly_c" constant="false" boundaryCondition="false" hasOnlySubstanceUnits="false" name="iminoglycine" compartment="c"/>
      <species id="M_ps181_c" constant="false" boundaryCondition="false" hasOnlySubstanceUnits="false" name="phosphatidyl_L_serine_dioctadec_9_enoyl_" compartment="c"/>
      <species id="M_r1p_c" constant="false" boundaryCondition="false" hasOnlySubstanceUnits="false" name="alpha_D_ribose_1_phosphate" compartment="c"/>
      <species id="M_octa_c" constant="false" boundaryCondition="false" hasOnlySubstanceUnits="false" name="octanoate" compartment="c"/>
      <species id="M_2cpr5p_c" constant="false" boundaryCondition="false" hasOnlySubstanceUnits="false" name="1__2_carboxyphenylamino__1_deoxy_D_ribulose_5_phosphate" compartment="c"/>
      <species id="M_acg5sa_c" constant="false" boundaryCondition="false" hasOnlySubstanceUnits="false" name="N_acetyl_L_glutamate_5_semialdehyde" compartment="c"/>
      <species id="M_dtdp_c" constant="false" boundaryCondition="false" hasOnlySubstanceUnits="false" name="dTDP" compartment="c"/>
      <species id="M_1agpc181_c" constant="false" boundaryCondition="false" hasOnlySubstanceUnits="false" name="1_octadec_9_enoyl_sn_glycero_3_phosphocholine" compartment="c"/>
      <species id="M_dcmp_c" constant="false" boundaryCondition="false" hasOnlySubstanceUnits="false" name="dCMP" compartment="c"/>
      <species id="M_ddcacoa_c" constant="false" boundaryCondition="false" hasOnlySubstanceUnits="false" name="dodecanoyl_CoA" compartment="c"/>
      <species id="M_glutrna_gln__c" constant="false" boundaryCondition="false" hasOnlySubstanceUnits="false" name="L_glutamyl_tRNA_Gln_" compartment="c"/>
      <species id="M_na1_c" constant="false" boundaryCondition="false" hasOnlySubstanceUnits="false" name="Na_" compartment="c"/>
      <species id="M_na1_e" constant="false" boundaryCondition="false" hasOnlySubstanceUnits="false" name="Na_" compartment="e"/>
      <species id="M_na1_p" constant="false" boundaryCondition="false" hasOnlySubstanceUnits="false" name="Na_" compartment="p"/>
      <species id="M_dhap_c" constant="false" boundaryCondition="false" hasOnlySubstanceUnits="false" name="glycerone_phosphate" compartment="c"/>
      <species id="M_25drapp_c" constant="false" boundaryCondition="false" hasOnlySubstanceUnits="false" name="2_5_diamino_6__ribosylamino__4__3H__pyrimidinone_5__phosphate" compartment="c"/>
      <species id="M_zcar_e" constant="false" boundaryCondition="false" hasOnlySubstanceUnits="false" name="zeta_carotene" compartment="e"/>
      <species id="M_thisthilads_c" constant="false" boundaryCondition="false" hasOnlySubstanceUnits="false" name="thiS_thiI_acyl_disulfide" compartment="c"/>
      <species id="M_zcar_c" constant="false" boundaryCondition="false" hasOnlySubstanceUnits="false" name="zeta_carotene" compartment="c"/>
      <species id="M_3ocvac11eACP_c" constant="false" boundaryCondition="false" hasOnlySubstanceUnits="false" name="3_oxo_cis_octadec_11_enoyl__acyl_carrier_protein_" compartment="c"/>
      <species id="M_3ooctACP_c" constant="false" boundaryCondition="false" hasOnlySubstanceUnits="false" name="3_oxooctanoyl__acyl_carrier_protein_" compartment="c"/>
      <species id="M_fmn_c" constant="false" boundaryCondition="false" hasOnlySubstanceUnits="false" name="FMN" compartment="c"/>
      <species id="M_sucsal_c" constant="false" boundaryCondition="false" hasOnlySubstanceUnits="false" name="succinate_semialdehyde" compartment="c"/>
      <species id="M_tyrtrna_c" constant="false" boundaryCondition="false" hasOnlySubstanceUnits="false" name="L_tyrosyl_tRNA_Tyr_" compartment="c"/>
      <species id="M_dcdp_c" constant="false" boundaryCondition="false" hasOnlySubstanceUnits="false" name="dCDP" compartment="c"/>
      <species id="M_thf5glu_c" constant="false" boundaryCondition="false" hasOnlySubstanceUnits="false" name="tetrahydropteroyl__gamma_Glu_5" compartment="c"/>
      <species id="M_tdec2eACP_c" constant="false" boundaryCondition="false" hasOnlySubstanceUnits="false" name="trans_dec_2_enoyl__acyl_carrier_protein_" compartment="c"/>
      <species id="M_GlcNacanhMurNac_c" constant="false" boundaryCondition="false" hasOnlySubstanceUnits="false" name="GlcNAc_1_6_anhMurNAc" compartment="c"/>
      <species id="M_datp_c" constant="false" boundaryCondition="false" hasOnlySubstanceUnits="false" name="dATP" compartment="c"/>
      <species id="M_etha_c" constant="false" boundaryCondition="false" hasOnlySubstanceUnits="false" name="ethanolamine" compartment="c"/>
      <species id="M_etgly_c" constant="false" boundaryCondition="false" hasOnlySubstanceUnits="false" name="N_ethylglycine" compartment="c"/>
      <species id="M_ala_L_c" constant="false" boundaryCondition="false" hasOnlySubstanceUnits="false" name="L_alanine" compartment="c"/>
      <species id="M_gmp_c" constant="false" boundaryCondition="false" hasOnlySubstanceUnits="false" name="GMP" compartment="c"/>
      <species id="M_clpnd160_c" constant="false" boundaryCondition="false" hasOnlySubstanceUnits="false" name="cardiolipin_dihexadecanoyl_" compartment="c"/>
      <species id="M_trnacys_c" constant="false" boundaryCondition="false" hasOnlySubstanceUnits="false" name="tRNA_Cys_" compartment="c"/>
      <species id="M_ahdt_c" constant="false" boundaryCondition="false" hasOnlySubstanceUnits="false" name="7_8_dihydroneopterin_triphosphate" compartment="c"/>
      <species id="M_pgp161_c" constant="false" boundaryCondition="false" hasOnlySubstanceUnits="false" name="phosphatidylglycerolphosphate_dihexadec_9_enoyl_" compartment="c"/>
      <species id="M_3hpalmACP_c" constant="false" boundaryCondition="false" hasOnlySubstanceUnits="false" name="3R__3_hydroxyhexadecanoyl__acyl_carrier_protein_" compartment="c"/>
      <species id="M_nh4_p" constant="false" boundaryCondition="false" hasOnlySubstanceUnits="false" name="NH3" compartment="p"/>
      <species id="M_chor_c" constant="false" boundaryCondition="false" hasOnlySubstanceUnits="false" name="chorismate" compartment="c"/>
      <species id="M_phyflun_c" constant="false" boundaryCondition="false" hasOnlySubstanceUnits="false" name="phytofluene" compartment="c"/>
      <species id="M_but2eACP_c" constant="false" boundaryCondition="false" hasOnlySubstanceUnits="false" name="crotonyl__acyl_carrier_protein_" compartment="c"/>
      <species id="M_phyflun_e" constant="false" boundaryCondition="false" hasOnlySubstanceUnits="false" name="phytofluene" compartment="e"/>
      <species id="M_asptrna_asn_c" constant="false" boundaryCondition="false" hasOnlySubstanceUnits="false" name="L_aspartyl_tRNA_Asn_" compartment="c"/>
      <species id="M_nh4_e" constant="false" boundaryCondition="false" hasOnlySubstanceUnits="false" name="NH3" compartment="e"/>
      <species id="M_4ahmmp_c" constant="false" boundaryCondition="false" hasOnlySubstanceUnits="false" name="hydroxymethylpyrimidine" compartment="c"/>
      <species id="M_acg5p_c" constant="false" boundaryCondition="false" hasOnlySubstanceUnits="false" name="N_acetylglutamyl_phosphate" compartment="c"/>
      <species id="M_nh4_c" constant="false" boundaryCondition="false" hasOnlySubstanceUnits="false" name="NH3" compartment="c"/>
      <species id="M_dtpcoctpp_c" constant="false" boundaryCondition="false" hasOnlySubstanceUnits="false" name="di_trans_poly_cis_octaprenyl_diphosphate" compartment="c"/>
      <species id="M_2mahmp_c" constant="false" boundaryCondition="false" hasOnlySubstanceUnits="false" name="4_amino_5_hydroxymethyl_2_methylpyrimidine_pyrophosphate" compartment="c"/>
      <species id="M_4ppcys_c" constant="false" boundaryCondition="false" hasOnlySubstanceUnits="false" name="R__4__phosphopantothenoyl_L_cysteine" compartment="c"/>
      <species id="M_acgam_c" constant="false" boundaryCondition="false" hasOnlySubstanceUnits="false" name="N_acetyl_D_glucosamine" compartment="c"/>
      <species id="M_3dhsk_c" constant="false" boundaryCondition="false" hasOnlySubstanceUnits="false" name="3_dehydroshikimate" compartment="c"/>
      <species id="M_hepdp_c" constant="false" boundaryCondition="false" hasOnlySubstanceUnits="false" name="all_trans_heptaprenyl_diphosphate" compartment="c"/>
      <species id="M_pre8_c" constant="false" boundaryCondition="false" hasOnlySubstanceUnits="false" name="precorrin_8x" compartment="c"/>
      <species id="M_fmettrna_c" constant="false" boundaryCondition="false" hasOnlySubstanceUnits="false" name="N_formylmethionyl_tRNA_fMet_" compartment="c"/>
      <species id="M_t3chd9ecoa_c" constant="false" boundaryCondition="false" hasOnlySubstanceUnits="false" name="trans_3_cis_9_hexadecenoyl_CoA" compartment="c"/>
      <species id="M_t2cdd5ecoa_c" constant="false" boundaryCondition="false" hasOnlySubstanceUnits="false" name="trans_2_cis_5_dodecenoyl_CoA" compartment="c"/>
      <species id="M_ala_D_c" constant="false" boundaryCondition="false" hasOnlySubstanceUnits="false" name="D_alanine" compartment="c"/>
      <species id="M_3php_c" constant="false" boundaryCondition="false" hasOnlySubstanceUnits="false" name="3_phospho_hydroxypyruvate" compartment="c"/>
      <species id="M_hspmd_c" constant="false" boundaryCondition="false" hasOnlySubstanceUnits="false" name="sym_homospermidine" compartment="c"/>
      <species id="M_araba_e" constant="false" boundaryCondition="false" hasOnlySubstanceUnits="false" name="L_arabinonate" compartment="e"/>
      <species id="M_ncam_c" constant="false" boundaryCondition="false" hasOnlySubstanceUnits="false" name="nicotinamide" compartment="c"/>
      <species id="M_rETF_c" constant="false" boundaryCondition="false" hasOnlySubstanceUnits="false" name="reduced_ETF" compartment="c"/>
      <species id="M_R_3hoctdccoa_c" constant="false" boundaryCondition="false" hasOnlySubstanceUnits="false" name="3R__3_hydroxyoctadecanoyl_CoA" compartment="c"/>
      <species id="M_ps160_c" constant="false" boundaryCondition="false" hasOnlySubstanceUnits="false" name="phosphatidyl_L_serine_dihexadecanoyl_" compartment="c"/>
      <species id="M_man6p_c" constant="false" boundaryCondition="false" hasOnlySubstanceUnits="false" name="D_mannose_6_phosphate" compartment="c"/>
      <species id="M_glx_c" constant="false" boundaryCondition="false" hasOnlySubstanceUnits="false" name="glyoxylate" compartment="c"/>
      <species id="M_araba_p" constant="false" boundaryCondition="false" hasOnlySubstanceUnits="false" name="L_arabinonate" compartment="p"/>
      <species id="M_5apru_c" constant="false" boundaryCondition="false" hasOnlySubstanceUnits="false" name="5_amino_6__5__phosphoribosylamino_uracil" compartment="c"/>
      <species id="M_moco_c" constant="false" boundaryCondition="false" hasOnlySubstanceUnits="false" name="molybdenum_cofactor" compartment="c"/>
      <species id="M_3oddcoa_c" constant="false" boundaryCondition="false" hasOnlySubstanceUnits="false" name="3_oxododecanoyl_CoA" compartment="c"/>
      <species id="M_bclphd_c" constant="false" boundaryCondition="false" hasOnlySubstanceUnits="false" name="bacteriochlorophyllidea" compartment="c"/>
      <species id="M_ppi_c" constant="false" boundaryCondition="false" hasOnlySubstanceUnits="false" name="diphosphate" compartment="c"/>
      <species id="M_mpe161_c" constant="false" boundaryCondition="false" hasOnlySubstanceUnits="false" name="phosphatidyl_N_methylethanolamine_dihexadec_9_enoyl_" compartment="c"/>
      <species id="M_cyst_L_c" constant="false" boundaryCondition="false" hasOnlySubstanceUnits="false" name="L_cystathionine" compartment="c"/>
      <species id="M_2kdrib_e" constant="false" boundaryCondition="false" hasOnlySubstanceUnits="false" name="2_deoxy_D_ribose" compartment="e"/>
      <species id="M_pendp_c" constant="false" boundaryCondition="false" hasOnlySubstanceUnits="false" name="geranylfarnesyl_diphosphate" compartment="c"/>
      <species id="M_ACP_c" constant="false" boundaryCondition="false" hasOnlySubstanceUnits="false" name="acyl_carrier_protein_" compartment="c"/>
      <species id="M_4mop_c" constant="false" boundaryCondition="false" hasOnlySubstanceUnits="false" name="4_methyl_2_oxopentanoate" compartment="c"/>
      <species id="M_od2coa_c" constant="false" boundaryCondition="false" hasOnlySubstanceUnits="false" name="trans_octadec_2_enoyl_CoA" compartment="c"/>
      <species id="M_cbp_c" constant="false" boundaryCondition="false" hasOnlySubstanceUnits="false" name="carbamoyl_phosphate" compartment="c"/>
      <species id="M_1hdecg3p_c" constant="false" boundaryCondition="false" hasOnlySubstanceUnits="false" name="1_hexadecanoyl_sn_glycerol_3_phosphate" compartment="c"/>
      <species id="M_3ohdcoa_c" constant="false" boundaryCondition="false" hasOnlySubstanceUnits="false" name="3_oxohexadecanoyl_CoA" compartment="c"/>
      <species id="M_cobya_c" constant="false" boundaryCondition="false" hasOnlySubstanceUnits="false" name="cobyrinate" compartment="c"/>
      <species id="M_dad_2_c" constant="false" boundaryCondition="false" hasOnlySubstanceUnits="false" name="5__deoxyadenosine" compartment="c"/>
      <species id="M_co2_c" constant="false" boundaryCondition="false" hasOnlySubstanceUnits="false" name="CO2" compartment="c"/>
      <species id="M_cmp_c" constant="false" boundaryCondition="false" hasOnlySubstanceUnits="false" name="CMP" compartment="c"/>
      <species id="M_co2_e" constant="false" boundaryCondition="false" hasOnlySubstanceUnits="false" name="CO2" compartment="e"/>
      <species id="M_2h3oppan_c" constant="false" boundaryCondition="false" hasOnlySubstanceUnits="false" name="tartronate_semialdehyde" compartment="c"/>
      <species id="M_dpundcpGlcNacMurNacpentpept_c" constant="false" boundaryCondition="false" hasOnlySubstanceUnits="false" name="diphosphoundecaprenyl__GlcNAc_MurNAc_pentapeptide" compartment="c"/>
      <species id="M_xmp_c" constant="false" boundaryCondition="false" hasOnlySubstanceUnits="false" name="XMP" compartment="c"/>
      <species id="M_ethlam_c" constant="false" boundaryCondition="false" hasOnlySubstanceUnits="false" name="ethylamine" compartment="c"/>
      <species id="M_adcobdam_c" constant="false" boundaryCondition="false" hasOnlySubstanceUnits="false" name="adenosyl_cobyrinate_a_c_diamide" compartment="c"/>
      <species id="M_amp_c" constant="false" boundaryCondition="false" hasOnlySubstanceUnits="false" name="AMP" compartment="c"/>
      <species id="M_nigos_c" constant="false" boundaryCondition="false" hasOnlySubstanceUnits="false" name="nigerose" compartment="c"/>
      <species id="M_sucgsa_c" constant="false" boundaryCondition="false" hasOnlySubstanceUnits="false" name="N2_succinyl_L_glutamate_5_semialdehyde" compartment="c"/>
      <species id="M_phpyr_c" constant="false" boundaryCondition="false" hasOnlySubstanceUnits="false" name="phenylpyruvate" compartment="c"/>
      <species id="M_pre5_c" constant="false" boundaryCondition="false" hasOnlySubstanceUnits="false" name="precorrin_5" compartment="c"/>
      <species id="M_34thsplxanth_c" constant="false" boundaryCondition="false" hasOnlySubstanceUnits="false" name="3_4_3__4__tetrahydrospirilloxanthin" compartment="c"/>
      <species id="M_hx2coa_c" constant="false" boundaryCondition="false" hasOnlySubstanceUnits="false" name="trans_hex_2_enoyl_CoA" compartment="c"/>
      <species id="M_glyclt_e" constant="false" boundaryCondition="false" hasOnlySubstanceUnits="false" name="glycolate" compartment="e"/>
      <species id="M_db4p_c" constant="false" boundaryCondition="false" hasOnlySubstanceUnits="false" name="L_3_4_dihydroxybutan_2_one_4_phosphate" compartment="c"/>
      <species id="M_b2coa_c" constant="false" boundaryCondition="false" hasOnlySubstanceUnits="false" name="crotonyl_CoA" compartment="c"/>
      <species id="M_3a2op_c" constant="false" boundaryCondition="false" hasOnlySubstanceUnits="false" name="1_amino_propan_2_one_3_phosphate" compartment="c"/>
      <species id="M_glyclt_c" constant="false" boundaryCondition="false" hasOnlySubstanceUnits="false" name="glycolate" compartment="c"/>
      <species id="M_gthox_c" constant="false" boundaryCondition="false" hasOnlySubstanceUnits="false" name="glutathione_disulfide" compartment="c"/>
      <species id="M_h2mb4p_c" constant="false" boundaryCondition="false" hasOnlySubstanceUnits="false" name="1_hydroxy_2_methyl_2__E__butenyl_4_diphosphate" compartment="c"/>
      <species id="M_etma_p" constant="false" boundaryCondition="false" hasOnlySubstanceUnits="false" name="ethylamine" compartment="p"/>
      <species id="M_cbi_c" constant="false" boundaryCondition="false" hasOnlySubstanceUnits="false" name="cobinamide" compartment="c"/>
      <species id="M_3hctd7ecoa_c" constant="false" boundaryCondition="false" hasOnlySubstanceUnits="false" name="3S__3_hydroxy_cis_tetradec_7_enoyl_CoA" compartment="c"/>
      <species id="M_acglu_c" constant="false" boundaryCondition="false" hasOnlySubstanceUnits="false" name="N_acetyl_L_glutamate" compartment="c"/>
      <species id="M_h4pt_c" constant="false" boundaryCondition="false" hasOnlySubstanceUnits="false" name="5_6_7_8_tetrahydropteridine" compartment="c"/>
      <species id="M_galcDarab_p" constant="false" boundaryCondition="false" hasOnlySubstanceUnits="false" name="3_O_b_D_galactopyranosyl_D_arabinose" compartment="p"/>
      <species id="M_2agpc161_c" constant="false" boundaryCondition="false" hasOnlySubstanceUnits="false" name="2_hexadec_9_enoyl_sn_glycero_3_phosphocholine" compartment="c"/>
      <species id="M_co2_p" constant="false" boundaryCondition="false" hasOnlySubstanceUnits="false" name="CO2" compartment="p"/>
      <species id="M_uama_c" constant="false" boundaryCondition="false" hasOnlySubstanceUnits="false" name="UDP_N_acetylmuramoyl_L_alanine" compartment="c"/>
      <species id="M_glyclt_p" constant="false" boundaryCondition="false" hasOnlySubstanceUnits="false" name="glycolate" compartment="p"/>
      <species id="M_ppa_p" constant="false" boundaryCondition="false" hasOnlySubstanceUnits="false" name="propanoate" compartment="p"/>
      <species id="M_clpnd161_c" constant="false" boundaryCondition="false" hasOnlySubstanceUnits="false" name="cardiolipin_dihexadec_9_enoyl_" compartment="c"/>
      <species id="M_alaglu_c" constant="false" boundaryCondition="false" hasOnlySubstanceUnits="false" name="L_Ala_L_Glu" compartment="c"/>
      <species id="M_trnaala_c" constant="false" boundaryCondition="false" hasOnlySubstanceUnits="false" name="tRNA_Ala_" compartment="c"/>
      <species id="M_5aop_c" constant="false" boundaryCondition="false" hasOnlySubstanceUnits="false" name="5_aminolevulinate" compartment="c"/>
      <species id="M_ipdp_c" constant="false" boundaryCondition="false" hasOnlySubstanceUnits="false" name="isopentenyl_diphosphate" compartment="c"/>
      <species id="M_tcmbo_c" constant="false" boundaryCondition="false" hasOnlySubstanceUnits="false" name="trans_dienelactone" compartment="c"/>
      <species id="M_adocbip_c" constant="false" boundaryCondition="false" hasOnlySubstanceUnits="false" name="adenosyl_cobinamide_phosphate" compartment="c"/>
      <species id="M_galcDarab_e" constant="false" boundaryCondition="false" hasOnlySubstanceUnits="false" name="3_O_b_D_galactopyranosyl_D_arabinose" compartment="e"/>
      <species id="M_hdcoa_c" constant="false" boundaryCondition="false" hasOnlySubstanceUnits="false" name="hexadec_9_enoyl_CoA" compartment="c"/>
      <species id="M_mmcoa_S_c" constant="false" boundaryCondition="false" hasOnlySubstanceUnits="false" name="S__methylmalonyl_CoA" compartment="c"/>
      <species id="M_ppa_e" constant="false" boundaryCondition="false" hasOnlySubstanceUnits="false" name="propanoate" compartment="e"/>
      <species id="M_ptrc_p" constant="false" boundaryCondition="false" hasOnlySubstanceUnits="false" name="putrescine" compartment="p"/>
      <species id="M_pe161_c" constant="false" boundaryCondition="false" hasOnlySubstanceUnits="false" name="phosphatidylethanolamine_dihexadec_9_enoyl_" compartment="c"/>
      <species id="M_ppa_c" constant="false" boundaryCondition="false" hasOnlySubstanceUnits="false" name="propanoate" compartment="c"/>
      <species id="M_etma_e" constant="false" boundaryCondition="false" hasOnlySubstanceUnits="false" name="ethylamine" compartment="e"/>
      <species id="M_trnaglu_c" constant="false" boundaryCondition="false" hasOnlySubstanceUnits="false" name="tRNA_Glu_" compartment="c"/>
      <species id="M_dtdp4d6dg_c" constant="false" boundaryCondition="false" hasOnlySubstanceUnits="false" name="dTDP_4_dehydro_6_deoxy_D_glucose" compartment="c"/>
      <species id="M_2kdrib_p" constant="false" boundaryCondition="false" hasOnlySubstanceUnits="false" name="2_deoxy_D_ribose" compartment="p"/>
      <species id="M_o2_c" constant="false" boundaryCondition="false" hasOnlySubstanceUnits="false" name="O2" compartment="c"/>
      <species id="M_ptrc_e" constant="false" boundaryCondition="false" hasOnlySubstanceUnits="false" name="putrescine" compartment="e"/>
      <species id="M_anhMurNAc_c" constant="false" boundaryCondition="false" hasOnlySubstanceUnits="false" name="1_6_anhydro_N_acetylmuramate" compartment="c"/>
      <species id="M_o2_e" constant="false" boundaryCondition="false" hasOnlySubstanceUnits="false" name="O2" compartment="e"/>
      <species id="M_thisthifads_c" constant="false" boundaryCondition="false" hasOnlySubstanceUnits="false" name="thiS_thiF_acyl_disulfide" compartment="c"/>
      <species id="M_ptrc_c" constant="false" boundaryCondition="false" hasOnlySubstanceUnits="false" name="putrescine" compartment="c"/>
      <species id="M_dcacoa_c" constant="false" boundaryCondition="false" hasOnlySubstanceUnits="false" name="decanoyl_CoA" compartment="c"/>
      <species id="M_nadp_c" constant="false" boundaryCondition="false" hasOnlySubstanceUnits="false" name="NADP_" compartment="c"/>
      <species id="M_tpalm2eACP_c" constant="false" boundaryCondition="false" hasOnlySubstanceUnits="false" name="trans_hexadec_2_enoyl__acyl_carrier_protein_" compartment="c"/>
      <species id="M_kdo2lipid4L_c" constant="false" boundaryCondition="false" hasOnlySubstanceUnits="false" name="KDO2__lauroyl__lipid_IVA" compartment="c"/>
      <species id="M_2ombzl_c" constant="false" boundaryCondition="false" hasOnlySubstanceUnits="false" name="2_octaprenyl_6_methoxy_1_4_benzoquinol" compartment="c"/>
      <species id="M_o2_p" constant="false" boundaryCondition="false" hasOnlySubstanceUnits="false" name="O2" compartment="p"/>
      <species id="M_34hpp_c" constant="false" boundaryCondition="false" hasOnlySubstanceUnits="false" name="4_hydroxyphenylpyruvate" compartment="c"/>
      <species id="M_acgluacetmurpentpeptdpdcp_c" constant="false" boundaryCondition="false" hasOnlySubstanceUnits="false" name="N_acetylglucosamine__N_acetylmuramyl__pentapeptide__pyrophosphoryl_undecaprenol" compartment="c"/>
      <species id="M_thmmp_c" constant="false" boundaryCondition="false" hasOnlySubstanceUnits="false" name="thiamine_phosphate" compartment="c"/>
      <species id="M_dtpcpentpp_c" constant="false" boundaryCondition="false" hasOnlySubstanceUnits="false" name="di_trans_poly_cis_pentaprenyl_diphosphate" compartment="c"/>
      <species id="M_amob_c" constant="false" boundaryCondition="false" hasOnlySubstanceUnits="false" name="S__adenosyl_4_methylthio_2_oxobutanoate" compartment="c"/>
      <species id="M_alac_S_c" constant="false" boundaryCondition="false" hasOnlySubstanceUnits="false" name="2_acetolactate" compartment="c"/>
      <species id="M_cdp_c" constant="false" boundaryCondition="false" hasOnlySubstanceUnits="false" name="CDP" compartment="c"/>
      <species id="M_2oph_c" constant="false" boundaryCondition="false" hasOnlySubstanceUnits="false" name="2_octaprenylphenol" compartment="c"/>
      <species id="M_3otdcoa_c" constant="false" boundaryCondition="false" hasOnlySubstanceUnits="false" name="3_oxotetradecanoyl_CoA" compartment="c"/>
      <species id="M_pgp180_c" constant="false" boundaryCondition="false" hasOnlySubstanceUnits="false" name="phosphatidylglycerolphosphate_dioctadecanoyl_" compartment="c"/>
      <species id="M_ohpb_c" constant="false" boundaryCondition="false" hasOnlySubstanceUnits="false" name="2_oxo_3_hydroxy_4_phosphobutanoate" compartment="c"/>
      <species id="M_GlcNacanhMurNacAlagGlucDAPAla_c" constant="false" boundaryCondition="false" hasOnlySubstanceUnits="false" name="GlcNAc_1_6_anhMurNAc_L_Ala_gamma_D_Glu_DAP_D_Ala" compartment="c"/>
      <species id="M_dha_e" constant="false" boundaryCondition="false" hasOnlySubstanceUnits="false" name="glycerone" compartment="e"/>
      <species id="M_25aics_c" constant="false" boundaryCondition="false" hasOnlySubstanceUnits="false" name="5__phosphoribosyl_4__N_succinocarboxamide__5_aminoimidazole" compartment="c"/>
      <species id="M_mesaccoa_c" constant="false" boundaryCondition="false" hasOnlySubstanceUnits="false" name="mesaconyl_CoA" compartment="c"/>
      <species id="M_sertrna_c" constant="false" boundaryCondition="false" hasOnlySubstanceUnits="false" name="L_seryl_tRNA_Ser_" compartment="c"/>
      <species id="M_cmpkdo_c" constant="false" boundaryCondition="false" hasOnlySubstanceUnits="false" name="CMP_3_deoxy_D_manno_octulosonate" compartment="c"/>
      <species id="M_tdcoa_c" constant="false" boundaryCondition="false" hasOnlySubstanceUnits="false" name="tetradecanoyl_CoA" compartment="c"/>
      <species id="M_dha_p" constant="false" boundaryCondition="false" hasOnlySubstanceUnits="false" name="glycerone" compartment="p"/>
      <species id="M_3htdcoa_c" constant="false" boundaryCondition="false" hasOnlySubstanceUnits="false" name="3S__3_hydroxytetradecanoyl_CoA" compartment="c"/>
      <species id="M_atp_c" constant="false" boundaryCondition="false" hasOnlySubstanceUnits="false" name="ATP" compartment="c"/>
      <species id="M_dutp_c" constant="false" boundaryCondition="false" hasOnlySubstanceUnits="false" name="dUTP" compartment="c"/>
      <species id="M_3octd7ecoa_c" constant="false" boundaryCondition="false" hasOnlySubstanceUnits="false" name="3_oxo_cis_tetradec_7_enoyl_CoA" compartment="c"/>
      <species id="M_cd3ecoa_c" constant="false" boundaryCondition="false" hasOnlySubstanceUnits="false" name="cis_dec_3_enoyl_CoA" compartment="c"/>
      <species id="M_octeACP_c" constant="false" boundaryCondition="false" hasOnlySubstanceUnits="false" name="octadec_9_enoyl__acyl_carrier_protein_" compartment="c"/>
      <species id="M_phyn_c" constant="false" boundaryCondition="false" hasOnlySubstanceUnits="false" name="phytoene" compartment="c"/>
      <species id="M_dha_c" constant="false" boundaryCondition="false" hasOnlySubstanceUnits="false" name="glycerone" compartment="c"/>
      <species id="M_phyn_e" constant="false" boundaryCondition="false" hasOnlySubstanceUnits="false" name="phytoene" compartment="e"/>
      <species id="M_1agpc180_c" constant="false" boundaryCondition="false" hasOnlySubstanceUnits="false" name="1_octadecanoyl_sn_glycero_3_phosphocholine" compartment="c"/>
      <species id="M_hgbyr_c" constant="false" boundaryCondition="false" hasOnlySubstanceUnits="false" name="hydrogenobyrinate" compartment="c"/>
      <species id="M_R_3hocoa_c" constant="false" boundaryCondition="false" hasOnlySubstanceUnits="false" name="3R__3_hydroxyoctanoyl_CoA" compartment="c"/>
      <species id="M_etoh_p" constant="false" boundaryCondition="false" hasOnlySubstanceUnits="false" name="ethanol" compartment="p"/>
      <species id="M_ara5p_c" constant="false" boundaryCondition="false" hasOnlySubstanceUnits="false" name="D_arabinose_5_phosphate" compartment="c"/>
      <species id="M_citr_L_c" constant="false" boundaryCondition="false" hasOnlySubstanceUnits="false" name="L_citrulline" compartment="c"/>
      <species id="M_etoh_e" constant="false" boundaryCondition="false" hasOnlySubstanceUnits="false" name="ethanol" compartment="e"/>
      <species id="M_t2coctd11ecoa_c" constant="false" boundaryCondition="false" hasOnlySubstanceUnits="false" name="trans_2_cis_11_octadecenoyl_CoA" compartment="c"/>
      <species id="M_coa_c" constant="false" boundaryCondition="false" hasOnlySubstanceUnits="false" name="CoA" compartment="c"/>
      <species id="M_dvpclphd_c" constant="false" boundaryCondition="false" hasOnlySubstanceUnits="false" name="divinyl_protochlorophyllidea" compartment="c"/>
      <species id="M_gar_c" constant="false" boundaryCondition="false" hasOnlySubstanceUnits="false" name="5_phospho_ribosyl_glycineamide" compartment="c"/>
      <species id="M_malt_c" constant="false" boundaryCondition="false" hasOnlySubstanceUnits="false" name="maltose" compartment="c"/>
      <species id="M_palmACP_c" constant="false" boundaryCondition="false" hasOnlySubstanceUnits="false" name="hexadecanoyl__acyl_carrier_protein_" compartment="c"/>
      <species id="M_ocdcap_c" constant="false" boundaryCondition="false" hasOnlySubstanceUnits="false" name="octadecanoyl_phosphate" compartment="c"/>
      <species id="M_D_araba_e" constant="false" boundaryCondition="false" hasOnlySubstanceUnits="false" name="D_arabinonate" compartment="e"/>
      <species id="M_h2pt_c" constant="false" boundaryCondition="false" hasOnlySubstanceUnits="false" name="6_7_dihydropteridine" compartment="c"/>
      <species id="M_g1p_c" constant="false" boundaryCondition="false" hasOnlySubstanceUnits="false" name="D_glucose_1_phosphate" compartment="c"/>
      <species id="M_rdvbin_c" constant="false" boundaryCondition="false" hasOnlySubstanceUnits="false" name="rhodovibrin" compartment="c"/>
      <species id="M_u3hga_c" constant="false" boundaryCondition="false" hasOnlySubstanceUnits="false" name="UDP_3_O__3_hydroxymyristoyl_glucosamine" compartment="c"/>
      <species id="M_3odecACP_c" constant="false" boundaryCondition="false" hasOnlySubstanceUnits="false" name="3_oxodecanoyl__acyl_carrier_protein_" compartment="c"/>
      <species id="M_3hoctaACP_c" constant="false" boundaryCondition="false" hasOnlySubstanceUnits="false" name="3R__3_hydroxyoctadecanoyl__acyl_carrier_protein_" compartment="c"/>
      <species id="M_lac_D_c" constant="false" boundaryCondition="false" hasOnlySubstanceUnits="false" name="D_lactate" compartment="c"/>
      <species id="M_pa161_c" constant="false" boundaryCondition="false" hasOnlySubstanceUnits="false" name="1_2_dihexadec_9_enoyl_sn_glycerol_3_phosphate" compartment="c"/>
      <species id="M_imp_c" constant="false" boundaryCondition="false" hasOnlySubstanceUnits="false" name="IMP" compartment="c"/>
      <species id="M_t23dh3hxanth_c" constant="false" boundaryCondition="false" hasOnlySubstanceUnits="false" name="trans_2_3_dihydro_3_hydroxyanthranilate" compartment="c"/>
      <species id="M_etoh_c" constant="false" boundaryCondition="false" hasOnlySubstanceUnits="false" name="ethanol" compartment="c"/>
      <species id="M_oxEA_c" constant="false" boundaryCondition="false" hasOnlySubstanceUnits="false" name="oxidized_electron_acceptor" compartment="c"/>
      <species id="M_oxEA_e" constant="false" boundaryCondition="false" hasOnlySubstanceUnits="false" name="oxidized_electron_acceptor" compartment="e"/>
      <species id="M_fc1p_c" constant="false" boundaryCondition="false" hasOnlySubstanceUnits="false" name="L_fuculose_1_phosphate" compartment="c"/>
      <species id="M_qh2_c" constant="false" boundaryCondition="false" hasOnlySubstanceUnits="false" name="UQH2" compartment="c"/>
      <species id="M_1odecg3p_c" constant="false" boundaryCondition="false" hasOnlySubstanceUnits="false" name="1_octadecanoyl_sn_glycerol_3_phosphate" compartment="c"/>
      <species id="M_D_araba_p" constant="false" boundaryCondition="false" hasOnlySubstanceUnits="false" name="D_arabinonate" compartment="p"/>
      <species id="M_xan_c" constant="false" boundaryCondition="false" hasOnlySubstanceUnits="false" name="xanthine" compartment="c"/>
      <species id="M_trnatrp_c" constant="false" boundaryCondition="false" hasOnlySubstanceUnits="false" name="tRNA_Trp_" compartment="c"/>
      <species id="M_2driboa_p" constant="false" boundaryCondition="false" hasOnlySubstanceUnits="false" name="2_deoxy_D_ribonate" compartment="p"/>
      <species id="M_arab_L_e" constant="false" boundaryCondition="false" hasOnlySubstanceUnits="false" name="L_arabinose" compartment="e"/>
      <species id="M_nadph_c" constant="false" boundaryCondition="false" hasOnlySubstanceUnits="false" name="NADPH" compartment="c"/>
      <species id="M_pre3b_c" constant="false" boundaryCondition="false" hasOnlySubstanceUnits="false" name="precorrin_3B" compartment="c"/>
      <species id="M_2obut_c" constant="false" boundaryCondition="false" hasOnlySubstanceUnits="false" name="2_oxobutanoate" compartment="c"/>
      <species id="M_uagmda_c" constant="false" boundaryCondition="false" hasOnlySubstanceUnits="false" name="N_acetylmuramoyl_L_alanyl_D_glutamyl_meso_2_6_diaminopimelyl_D_alanyl_D_alanine_diphosphoundecaprenol" compartment="c"/>
      <species id="M_Gcvpdhll_c" constant="false" boundaryCondition="false" hasOnlySubstanceUnits="false" name="H_Gcv_protein__dihydrolipoyl_lysine" compartment="c"/>
      <species id="M_indole_c" constant="false" boundaryCondition="false" hasOnlySubstanceUnits="false" name="indole" compartment="c"/>
      <species id="M_5fh4mpt_c" constant="false" boundaryCondition="false" hasOnlySubstanceUnits="false" name="5_formyltetrahydromethanopterin" compartment="c"/>
      <species id="M_splxanth_c" constant="false" boundaryCondition="false" hasOnlySubstanceUnits="false" name="spirilloxanthin" compartment="c"/>
      <species id="M_3ctd7ecoa_c" constant="false" boundaryCondition="false" hasOnlySubstanceUnits="false" name="cis_3_cis_7_tetradecenoyl_CoA" compartment="c"/>
      <species id="M_1agpe180_c" constant="false" boundaryCondition="false" hasOnlySubstanceUnits="false" name="1_octadecanoyl_sn_glycero_3_phosphoethanolamine" compartment="c"/>
      <species id="M_mercppyr_c" constant="false" boundaryCondition="false" hasOnlySubstanceUnits="false" name="3_mercaptopyruvate" compartment="c"/>
      <species id="M_cu2_c" constant="false" boundaryCondition="false" hasOnlySubstanceUnits="false" name="Cu2_" compartment="c"/>
      <species id="M_adp_c" constant="false" boundaryCondition="false" hasOnlySubstanceUnits="false" name="ADP" compartment="c"/>
      <species id="M_asptrna_c" constant="false" boundaryCondition="false" hasOnlySubstanceUnits="false" name="L_aspartyl_tRNA_Asp_" compartment="c"/>
      <species id="M_aacoa_c" constant="false" boundaryCondition="false" hasOnlySubstanceUnits="false" name="acetoacetyl_CoA" compartment="c"/>
      <species id="M_cu2_e" constant="false" boundaryCondition="false" hasOnlySubstanceUnits="false" name="Cu2_" compartment="e"/>
      <species id="M_frdp_c" constant="false" boundaryCondition="false" hasOnlySubstanceUnits="false" name="all_trans_farnesyl_diphosphate" compartment="c"/>
      <species id="M_mn2_c" constant="false" boundaryCondition="false" hasOnlySubstanceUnits="false" name="Mn2_" compartment="c"/>
      <species id="M_cu2_p" constant="false" boundaryCondition="false" hasOnlySubstanceUnits="false" name="Cu2_" compartment="p"/>
      <species id="M_dd2coa_c" constant="false" boundaryCondition="false" hasOnlySubstanceUnits="false" name="trans_dodec_2_enoyl_CoA" compartment="c"/>
      <species id="M_mn2_e" constant="false" boundaryCondition="false" hasOnlySubstanceUnits="false" name="Mn2_" compartment="e"/>
      <species id="M_3ohcoa_c" constant="false" boundaryCondition="false" hasOnlySubstanceUnits="false" name="3_oxohexanoyl_CoA" compartment="c"/>
      <species id="M_2driboa_e" constant="false" boundaryCondition="false" hasOnlySubstanceUnits="false" name="2_deoxy_D_ribonate" compartment="e"/>
      <species id="M_g3pc_c" constant="false" boundaryCondition="false" hasOnlySubstanceUnits="false" name="sn_glycero_3_phosphocholine" compartment="c"/>
      <species id="M_dtmp_c" constant="false" boundaryCondition="false" hasOnlySubstanceUnits="false" name="dTMP" compartment="c"/>
      <species id="M_for_c" constant="false" boundaryCondition="false" hasOnlySubstanceUnits="false" name="formate" compartment="c"/>
      <species id="M_mthgxl_c" constant="false" boundaryCondition="false" hasOnlySubstanceUnits="false" name="methylglyoxal" compartment="c"/>
      <species id="M_ser_L_c" constant="false" boundaryCondition="false" hasOnlySubstanceUnits="false" name="L_serine" compartment="c"/>
      <species id="M_mn2_p" constant="false" boundaryCondition="false" hasOnlySubstanceUnits="false" name="Mn2_" compartment="p"/>
      <species id="M_ggdp_c" constant="false" boundaryCondition="false" hasOnlySubstanceUnits="false" name="all_trans_geranyl_geranyl_diphosphate" compartment="c"/>
      <species id="M_1agpc161_c" constant="false" boundaryCondition="false" hasOnlySubstanceUnits="false" name="1_hexadec_9_enoyl_sn_glycero_3_phosphocholine" compartment="c"/>
      <species id="M_for_e" constant="false" boundaryCondition="false" hasOnlySubstanceUnits="false" name="formate" compartment="e"/>
      <species id="M_2p4c2me_c" constant="false" boundaryCondition="false" hasOnlySubstanceUnits="false" name="2_phospho_4__cytidine_5__diphospho__2_C_methyl_D_erythritol" compartment="c"/>
      <species id="M_Nndmetphenda_c" constant="false" boundaryCondition="false" hasOnlySubstanceUnits="false" name="N_N__dimethyl_p_phenylenediamine" compartment="c"/>
      <species id="M_hxa_c" constant="false" boundaryCondition="false" hasOnlySubstanceUnits="false" name="hexanoate" compartment="c"/>
      <species id="M_pphn_c" constant="false" boundaryCondition="false" hasOnlySubstanceUnits="false" name="prephenate" compartment="c"/>
      <species id="M_pdx5p_c" constant="false" boundaryCondition="false" hasOnlySubstanceUnits="false" name="pyridoxine_5__phosphate" compartment="c"/>
      <species id="M_acorn_c" constant="false" boundaryCondition="false" hasOnlySubstanceUnits="false" name="N_acetyl_L_ornithine" compartment="c"/>
      <species id="M_5mdr1p_iso_c" constant="false" boundaryCondition="false" hasOnlySubstanceUnits="false" name="S__methyl_5_thio_D_ribulose_1_phosphate" compartment="c"/>
      <species id="M_2dhp_c" constant="false" boundaryCondition="false" hasOnlySubstanceUnits="false" name="2_dehydropantoate" compartment="c"/>
      <species id="M_ile_L_c" constant="false" boundaryCondition="false" hasOnlySubstanceUnits="false" name="L_isoleucine" compartment="c"/>
      <species id="M_2chmac_c" constant="false" boundaryCondition="false" hasOnlySubstanceUnits="false" name="2_chloromaleylacetate" compartment="c"/>
      <species id="M_actACP_c" constant="false" boundaryCondition="false" hasOnlySubstanceUnits="false" name="acetoacetyl__acyl_carrier_protein_" compartment="c"/>
      <species id="M_4mlacac_c" constant="false" boundaryCondition="false" hasOnlySubstanceUnits="false" name="4_maleyl_acetoacetate" compartment="c"/>
      <species id="M_mal_L_p" constant="false" boundaryCondition="false" hasOnlySubstanceUnits="false" name="S__malate" compartment="p"/>
      <species id="M_mal_L_e" constant="false" boundaryCondition="false" hasOnlySubstanceUnits="false" name="S__malate" compartment="e"/>
      <species id="M_3ig3p_c" constant="false" boundaryCondition="false" hasOnlySubstanceUnits="false" name="indole_3_glycerol_phosphate" compartment="c"/>
      <species id="M_4hbz_c" constant="false" boundaryCondition="false" hasOnlySubstanceUnits="false" name="4_hydroxybenzoate" compartment="c"/>
      <species id="M_pa180_c" constant="false" boundaryCondition="false" hasOnlySubstanceUnits="false" name="1_2_dioctadecanoyl_sn_glycerol_3_phosphate" compartment="c"/>
      <species id="M_pran_c" constant="false" boundaryCondition="false" hasOnlySubstanceUnits="false" name="N__5_phospho_beta_D_ribosyl__anthranilate" compartment="c"/>
      <species id="M_gdp_c" constant="false" boundaryCondition="false" hasOnlySubstanceUnits="false" name="GDP" compartment="c"/>
      <species id="M_stcoa_c" constant="false" boundaryCondition="false" hasOnlySubstanceUnits="false" name="octadecanoyl_CoA" compartment="c"/>
      <species id="M_gam1p_c" constant="false" boundaryCondition="false" hasOnlySubstanceUnits="false" name="D_glucosamine_1_phosphate" compartment="c"/>
      <species id="M_mal_L_c" constant="false" boundaryCondition="false" hasOnlySubstanceUnits="false" name="S__malate" compartment="c"/>
      <species id="M_pheme_c" constant="false" boundaryCondition="false" hasOnlySubstanceUnits="false" name="protoheme_IX" compartment="c"/>
      <species id="M_3c3hmp_c" constant="false" boundaryCondition="false" hasOnlySubstanceUnits="false" name="3_isopropylmalate" compartment="c"/>
      <species id="M_arab_L_p" constant="false" boundaryCondition="false" hasOnlySubstanceUnits="false" name="L_arabinose" compartment="p"/>
      <species id="M_mobd_p" constant="false" boundaryCondition="false" hasOnlySubstanceUnits="false" name="molybdate" compartment="p"/>
      <species id="M_udpglcur_c" constant="false" boundaryCondition="false" hasOnlySubstanceUnits="false" name="UDP_glucuronate" compartment="c"/>
      <species id="M_sl2a6o_c" constant="false" boundaryCondition="false" hasOnlySubstanceUnits="false" name="N_succinyl_2_amino_6_ketopimelate" compartment="c"/>
      <species id="M_anrdvbin_c" constant="false" boundaryCondition="false" hasOnlySubstanceUnits="false" name="anhydrorhodovibrin" compartment="c"/>
      <species id="M_3hodcoa_c" constant="false" boundaryCondition="false" hasOnlySubstanceUnits="false" name="3S__3_hydroxyoctadecanoyl_CoA" compartment="c"/>
      <species id="M_fmnh2_c" constant="false" boundaryCondition="false" hasOnlySubstanceUnits="false" name="FMNH2" compartment="c"/>
      <species id="M_asp_L_p" constant="false" boundaryCondition="false" hasOnlySubstanceUnits="false" name="L_aspartate" compartment="p"/>
      <species id="M_inost_c" constant="false" boundaryCondition="false" hasOnlySubstanceUnits="false" name="myo_inositol" compartment="c"/>
      <species id="M_dump_c" constant="false" boundaryCondition="false" hasOnlySubstanceUnits="false" name="dUMP" compartment="c"/>
      <species id="M_mocogdp_c" constant="false" boundaryCondition="false" hasOnlySubstanceUnits="false" name="molybdopterin_guanine_dinucleotide" compartment="c"/>
      <species id="M_kdo2lipid4_c" constant="false" boundaryCondition="false" hasOnlySubstanceUnits="false" name="KDO2_lipid_IVA" compartment="c"/>
      <species id="M_mobd_c" constant="false" boundaryCondition="false" hasOnlySubstanceUnits="false" name="molybdate" compartment="c"/>
      <species id="M_mobd_e" constant="false" boundaryCondition="false" hasOnlySubstanceUnits="false" name="molybdate" compartment="e"/>
      <species id="M_no3_e" constant="false" boundaryCondition="false" hasOnlySubstanceUnits="false" name="NO3_" compartment="e"/>
      <species id="M_no3_c" constant="false" boundaryCondition="false" hasOnlySubstanceUnits="false" name="NO3_" compartment="c"/>
      <species id="M_h2s_c" constant="false" boundaryCondition="false" hasOnlySubstanceUnits="false" name="H2S" compartment="c"/>
      <species id="M_hdcap_c" constant="false" boundaryCondition="false" hasOnlySubstanceUnits="false" name="hexadecanoyl_phosphate" compartment="c"/>
      <species id="M_cystrna_c" constant="false" boundaryCondition="false" hasOnlySubstanceUnits="false" name="L_cysteinyl_tRNA_Cys_" compartment="c"/>
      <species id="M_ttc_ggdp_c" constant="false" boundaryCondition="false" hasOnlySubstanceUnits="false" name="2_cis_6_trans_10_trans_geranylgeranyl_diphosphate" compartment="c"/>
      <species id="M_no3_p" constant="false" boundaryCondition="false" hasOnlySubstanceUnits="false" name="NO3_" compartment="p"/>
      <species id="M_h2o_p" constant="false" boundaryCondition="false" hasOnlySubstanceUnits="false" name="H2O" compartment="p"/>
      <species id="M_udpidour_c" constant="false" boundaryCondition="false" hasOnlySubstanceUnits="false" name="UDP_L_iduronate" compartment="c"/>
      <species id="M_h2o_e" constant="false" boundaryCondition="false" hasOnlySubstanceUnits="false" name="H2O" compartment="e"/>
      <species id="M_cdpglc_c" constant="false" boundaryCondition="false" hasOnlySubstanceUnits="false" name="CDP_glucose" compartment="c"/>
      <species id="M_tmrs2eACP_c" constant="false" boundaryCondition="false" hasOnlySubstanceUnits="false" name="trans_tetradec_2_enoyl__acyl_carrier_protein_" compartment="c"/>
      <species id="M_f6p_c" constant="false" boundaryCondition="false" hasOnlySubstanceUnits="false" name="D_fructose_6_phosphate" compartment="c"/>
      <species id="M_1agpe161_c" constant="false" boundaryCondition="false" hasOnlySubstanceUnits="false" name="1_hexadec_9_enoyl_sn_glycero_3_phosphoethanolamine" compartment="c"/>
      <species id="M_bhb_c" constant="false" boundaryCondition="false" hasOnlySubstanceUnits="false" name="R__3_hydroxybutanoate" compartment="c"/>
      <species id="M_h2o_c" constant="false" boundaryCondition="false" hasOnlySubstanceUnits="false" name="H2O" compartment="c"/>
      <species id="M_cpppg3_c" constant="false" boundaryCondition="false" hasOnlySubstanceUnits="false" name="coproporphyrinogen_III" compartment="c"/>
      <species id="M_dtpcnonpp_c" constant="false" boundaryCondition="false" hasOnlySubstanceUnits="false" name="di_trans_poly_cis_nonaprenyldiphosphate" compartment="c"/>
      <species id="M_oxETF_c" constant="false" boundaryCondition="false" hasOnlySubstanceUnits="false" name="oxidized_ETF" compartment="c"/>
      <species id="M_pydx5p_c" constant="false" boundaryCondition="false" hasOnlySubstanceUnits="false" name="pyridoxal_5__phosphate" compartment="c"/>
      <species id="M_2ohph_c" constant="false" boundaryCondition="false" hasOnlySubstanceUnits="false" name="2_octaprenyl_6_hydroxyphenol" compartment="c"/>
      <species id="M_trnaarg_c" constant="false" boundaryCondition="false" hasOnlySubstanceUnits="false" name="tRNA_Arg_" compartment="c"/>
      <species id="M_glccrm_c" constant="false" boundaryCondition="false" hasOnlySubstanceUnits="false" name="D_glucosyl_ceramide" compartment="c"/>
      <species id="M_dmbzid_c" constant="false" boundaryCondition="false" hasOnlySubstanceUnits="false" name="dimethylbenzimidazole" compartment="c"/>
      <species id="M_h2o2_c" constant="false" boundaryCondition="false" hasOnlySubstanceUnits="false" name="H2O2" compartment="c"/>
      <species id="M_tre6p_c" constant="false" boundaryCondition="false" hasOnlySubstanceUnits="false" name="trehalose_6_phosphate" compartment="c"/>
      <species id="M_ficytc_c" constant="false" boundaryCondition="false" hasOnlySubstanceUnits="false" name="oxidized_cytochrome_c" compartment="c"/>
      <species id="M_r3hbcoa_c" constant="false" boundaryCondition="false" hasOnlySubstanceUnits="false" name="R__3_hydroxybutanoyl_CoA" compartment="c"/>
      <species id="M_R_3hoct_c" constant="false" boundaryCondition="false" hasOnlySubstanceUnits="false" name="3R__3_hydroxyoctanoate" compartment="c"/>
      <species id="M_h2o2_e" constant="false" boundaryCondition="false" hasOnlySubstanceUnits="false" name="H2O2" compartment="e"/>
      <species id="M_ao4pob_c" constant="false" boundaryCondition="false" hasOnlySubstanceUnits="false" name="2S__2_amino_3_oxo_4_phosphonooxybutanoate" compartment="c"/>
      <species id="M_dtpcudcpp_c" constant="false" boundaryCondition="false" hasOnlySubstanceUnits="false" name="di_trans_poly_cis_undecaprenyl_diphosphate" compartment="c"/>
      <species id="M_h_p" constant="false" boundaryCondition="false" hasOnlySubstanceUnits="false" name="H_" compartment="p"/>
      <species id="M_for_p" constant="false" boundaryCondition="false" hasOnlySubstanceUnits="false" name="formate" compartment="p"/>
      <species id="M_glu5sa_c" constant="false" boundaryCondition="false" hasOnlySubstanceUnits="false" name="L_glutamate_gamma_semialdehyde" compartment="c"/>
      <species id="M_h2o2_p" constant="false" boundaryCondition="false" hasOnlySubstanceUnits="false" name="H2O2" compartment="p"/>
      <species id="M_cd2ecoa_c" constant="false" boundaryCondition="false" hasOnlySubstanceUnits="false" name="cis_dec_2_enoyl_CoA" compartment="c"/>
      <species id="M_udcpp_c" constant="false" boundaryCondition="false" hasOnlySubstanceUnits="false" name="di_trans_poly_cis_undecaprenyl_phosphate" compartment="c"/>
      <species id="M_ddcaACP_c" constant="false" boundaryCondition="false" hasOnlySubstanceUnits="false" name="dodecanoyl__acyl_carrier_protein_" compartment="c"/>
      <species id="M_tdecoa_c" constant="false" boundaryCondition="false" hasOnlySubstanceUnits="false" name="cis_tetradec_7_enoyl_CoA" compartment="c"/>
      <species id="M_trdox_c" constant="false" boundaryCondition="false" hasOnlySubstanceUnits="false" name="oxidized_thioredoxin" compartment="c"/>
      <species id="M_skm3p_c" constant="false" boundaryCondition="false" hasOnlySubstanceUnits="false" name="shikimate_3_phosphate" compartment="c"/>
      <species id="M_ppp9_c" constant="false" boundaryCondition="false" hasOnlySubstanceUnits="false" name="protoporphyrin_IX" compartment="c"/>
      <species id="M_galcDaraba_e" constant="false" boundaryCondition="false" hasOnlySubstanceUnits="false" name="3_O_b_D_galactopyranosyl_D_arabinonate" compartment="e"/>
      <species id="M_R_3hdc_c" constant="false" boundaryCondition="false" hasOnlySubstanceUnits="false" name="3R__3_hydroxydecanoate" compartment="c"/>
      <species id="M_rdpin_c" constant="false" boundaryCondition="false" hasOnlySubstanceUnits="false" name="rhodopin" compartment="c"/>
      <species id="M_galcDaraba_p" constant="false" boundaryCondition="false" hasOnlySubstanceUnits="false" name="3_O_b_D_galactopyranosyl_D_arabinonate" compartment="p"/>
      <species id="M_fgam_c" constant="false" boundaryCondition="false" hasOnlySubstanceUnits="false" name="5__phosphoribosyl_N_formylglycineamide" compartment="c"/>
      <species id="M_hdeACP_c" constant="false" boundaryCondition="false" hasOnlySubstanceUnits="false" name="hexadec_9_enoyl__acyl_carrier_protein_" compartment="c"/>
      <species id="M_4per_c" constant="false" boundaryCondition="false" hasOnlySubstanceUnits="false" name="erythronate_4_phosphate" compartment="c"/>
      <species id="M_h_c" constant="false" boundaryCondition="false" hasOnlySubstanceUnits="false" name="H_" compartment="c"/>
      <species id="M_h_e" constant="false" boundaryCondition="false" hasOnlySubstanceUnits="false" name="H_" compartment="e"/>
      <species id="M_hxcoa_c" constant="false" boundaryCondition="false" hasOnlySubstanceUnits="false" name="hexanoyl_CoA" compartment="c"/>
      <species id="M_skm_c" constant="false" boundaryCondition="false" hasOnlySubstanceUnits="false" name="shikimate" compartment="c"/>
      <species id="M_ch4_e" constant="false" boundaryCondition="false" hasOnlySubstanceUnits="false" name="methane" metaid="M_ch4_e" compartment="e" fbc:charge="0" fbc:chemicalFormula="CH4">
        <sbml:annotation xmlns:sbml="http://www.sbml.org/sbml/level3/version1/core">
          <rdf:RDF xmlns:rdf="http://www.w3.org/1999/02/22-rdf-syntax-ns#">
            <rdf:Description rdf:about="#M_ch4_e">
              <bqbiol:is xmlns:bqbiol="http://biomodels.net/biology-qualifiers/">
                <rdf:Bag>
                  <rdf:li rdf:resource="http://identifiers.org/bigg.metabolite/ch4"/>
                  <rdf:li rdf:resource="http://identifiers.org/biocyc/META:CH4"/>
                  <rdf:li rdf:resource="http://identifiers.org/biocyc/META:METHYL-GROUP"/>
                  <rdf:li rdf:resource="http://identifiers.org/biopath/BIOPATH:Methane"/>
                  <rdf:li rdf:resource="http://identifiers.org/chebi/CHEBI:16183"/>
                  <rdf:li rdf:resource="http://identifiers.org/chebi/CHEBI:6811"/>
                  <rdf:li rdf:resource="http://identifiers.org/chebi/CHEBI:14585"/>
                  <rdf:li rdf:resource="http://identifiers.org/chebi/CHEBI:25220"/>
                  <rdf:li rdf:resource="http://identifiers.org/chebi/CHEBI:29434"/>
                  <rdf:li rdf:resource="http://identifiers.org/chebi/CHEBI:29438"/>
                  <rdf:li rdf:resource="http://identifiers.org/hmdb/HMDB02714"/>
                  <rdf:li rdf:resource="http://identifiers.org/inchi/InChI=1S/CH4/h1H4"/>
                  <rdf:li rdf:resource="http://identifiers.org/kegg.compound/C01438"/>
                  <rdf:li rdf:resource="http://identifiers.org/metanetx.chemical/MNXM714"/>
                  <rdf:li rdf:resource="http://identifiers.org/seed.compound/cpd01024"/>
                  <rdf:li rdf:resource="http://identifiers.org/upa/UPA:UPC01438"/>
                </rdf:Bag>
              </bqbiol:is>
            </rdf:Description>
          </rdf:RDF>
        </sbml:annotation>
      </species>
      <species id="M_ch4_p" constant="false" boundaryCondition="false" hasOnlySubstanceUnits="false" name="methane" metaid="M_ch4_p" compartment="p" fbc:charge="0" fbc:chemicalFormula="CH4">
        <sbml:annotation xmlns:sbml="http://www.sbml.org/sbml/level3/version1/core">
          <rdf:RDF xmlns:rdf="http://www.w3.org/1999/02/22-rdf-syntax-ns#">
            <rdf:Description rdf:about="#M_ch4_p">
              <bqbiol:is xmlns:bqbiol="http://biomodels.net/biology-qualifiers/">
                <rdf:Bag>
                  <rdf:li rdf:resource="http://identifiers.org/bigg.metabolite/ch4"/>
                  <rdf:li rdf:resource="http://identifiers.org/biocyc/META:CH4"/>
                  <rdf:li rdf:resource="http://identifiers.org/biocyc/META:METHYL-GROUP"/>
                  <rdf:li rdf:resource="http://identifiers.org/biopath/BIOPATH:Methane"/>
                  <rdf:li rdf:resource="http://identifiers.org/chebi/CHEBI:16183"/>
                  <rdf:li rdf:resource="http://identifiers.org/chebi/CHEBI:6811"/>
                  <rdf:li rdf:resource="http://identifiers.org/chebi/CHEBI:14585"/>
                  <rdf:li rdf:resource="http://identifiers.org/chebi/CHEBI:25220"/>
                  <rdf:li rdf:resource="http://identifiers.org/chebi/CHEBI:29434"/>
                  <rdf:li rdf:resource="http://identifiers.org/chebi/CHEBI:29438"/>
                  <rdf:li rdf:resource="http://identifiers.org/hmdb/HMDB02714"/>
                  <rdf:li rdf:resource="http://identifiers.org/inchi/InChI=1S/CH4/h1H4"/>
                  <rdf:li rdf:resource="http://identifiers.org/kegg.compound/C01438"/>
                  <rdf:li rdf:resource="http://identifiers.org/metanetx.chemical/MNXM714"/>
                  <rdf:li rdf:resource="http://identifiers.org/seed.compound/cpd01024"/>
                  <rdf:li rdf:resource="http://identifiers.org/upa/UPA:UPC01438"/>
                </rdf:Bag>
              </bqbiol:is>
            </rdf:Description>
          </rdf:RDF>
        </sbml:annotation>
      </species>
      <species id="M_n2_c" constant="false" boundaryCondition="false" hasOnlySubstanceUnits="false" name="dinitrogen" metaid="M_n2_c" compartment="c" fbc:charge="0" fbc:chemicalFormula="N2">
        <sbml:annotation xmlns:sbml="http://www.sbml.org/sbml/level3/version1/core">
          <rdf:RDF xmlns:rdf="http://www.w3.org/1999/02/22-rdf-syntax-ns#">
            <rdf:Description rdf:about="#M_n2_c">
              <bqbiol:is xmlns:bqbiol="http://biomodels.net/biology-qualifiers/">
                <rdf:Bag>
                  <rdf:li rdf:resource="http://identifiers.org/bigg.metabolite/n2"/>
                  <rdf:li rdf:resource="http://identifiers.org/biocyc/META:NITROGEN-MOLECULE"/>
                  <rdf:li rdf:resource="http://identifiers.org/biopath/BIOPATH:Nitrogen"/>
                  <rdf:li rdf:resource="http://identifiers.org/chebi/CHEBI:17997"/>
                  <rdf:li rdf:resource="http://identifiers.org/chebi/CHEBI:43128"/>
                  <rdf:li rdf:resource="http://identifiers.org/chebi/CHEBI:7593"/>
                  <rdf:li rdf:resource="http://identifiers.org/chebi/CHEBI:25365"/>
                  <rdf:li rdf:resource="http://identifiers.org/chebi/CHEBI:13388"/>
                  <rdf:li rdf:resource="http://identifiers.org/chebi/CHEBI:14660"/>
                  <rdf:li rdf:resource="http://identifiers.org/chebi/CHEBI:30099"/>
                  <rdf:li rdf:resource="http://identifiers.org/chebi/CHEBI:30102"/>
                  <rdf:li rdf:resource="http://identifiers.org/hmdb/HMDB01371"/>
                  <rdf:li rdf:resource="http://identifiers.org/inchi/InChI=1S/N2/c1-2"/>
                  <rdf:li rdf:resource="http://identifiers.org/kegg.compound/C00697"/>
                  <rdf:li rdf:resource="http://identifiers.org/kegg.compound/D00083"/>
                  <rdf:li rdf:resource="http://identifiers.org/metanetx.chemical/MNXM724"/>
                  <rdf:li rdf:resource="http://identifiers.org/seed.compound/cpd00528"/>
                  <rdf:li rdf:resource="http://identifiers.org/upa/UPA:UPC00697"/>
                </rdf:Bag>
              </bqbiol:is>
            </rdf:Description>
          </rdf:RDF>
        </sbml:annotation>
      </species>
      <species id="M_n2_p" constant="false" boundaryCondition="false" hasOnlySubstanceUnits="false" name="dinitrogen" metaid="M_n2_p" compartment="p" fbc:charge="0" fbc:chemicalFormula="N2">
        <sbml:annotation xmlns:sbml="http://www.sbml.org/sbml/level3/version1/core">
          <rdf:RDF xmlns:rdf="http://www.w3.org/1999/02/22-rdf-syntax-ns#">
            <rdf:Description rdf:about="#M_n2_p">
              <bqbiol:is xmlns:bqbiol="http://biomodels.net/biology-qualifiers/">
                <rdf:Bag>
                  <rdf:li rdf:resource="http://identifiers.org/bigg.metabolite/n2"/>
                  <rdf:li rdf:resource="http://identifiers.org/biocyc/META:NITROGEN-MOLECULE"/>
                  <rdf:li rdf:resource="http://identifiers.org/biopath/BIOPATH:Nitrogen"/>
                  <rdf:li rdf:resource="http://identifiers.org/chebi/CHEBI:17997"/>
                  <rdf:li rdf:resource="http://identifiers.org/chebi/CHEBI:43128"/>
                  <rdf:li rdf:resource="http://identifiers.org/chebi/CHEBI:7593"/>
                  <rdf:li rdf:resource="http://identifiers.org/chebi/CHEBI:25365"/>
                  <rdf:li rdf:resource="http://identifiers.org/chebi/CHEBI:13388"/>
                  <rdf:li rdf:resource="http://identifiers.org/chebi/CHEBI:14660"/>
                  <rdf:li rdf:resource="http://identifiers.org/chebi/CHEBI:30099"/>
                  <rdf:li rdf:resource="http://identifiers.org/chebi/CHEBI:30102"/>
                  <rdf:li rdf:resource="http://identifiers.org/hmdb/HMDB01371"/>
                  <rdf:li rdf:resource="http://identifiers.org/inchi/InChI=1S/N2/c1-2"/>
                  <rdf:li rdf:resource="http://identifiers.org/kegg.compound/C00697"/>
                  <rdf:li rdf:resource="http://identifiers.org/kegg.compound/D00083"/>
                  <rdf:li rdf:resource="http://identifiers.org/metanetx.chemical/MNXM724"/>
                  <rdf:li rdf:resource="http://identifiers.org/seed.compound/cpd00528"/>
                  <rdf:li rdf:resource="http://identifiers.org/upa/UPA:UPC00697"/>
                </rdf:Bag>
              </bqbiol:is>
            </rdf:Description>
          </rdf:RDF>
        </sbml:annotation>
      </species>
      <species id="M_n2_e" constant="false" boundaryCondition="false" hasOnlySubstanceUnits="false" name="dinitrogen" metaid="M_n2_e" compartment="e" fbc:charge="0" fbc:chemicalFormula="N2">
        <sbml:annotation xmlns:sbml="http://www.sbml.org/sbml/level3/version1/core">
          <rdf:RDF xmlns:rdf="http://www.w3.org/1999/02/22-rdf-syntax-ns#">
            <rdf:Description rdf:about="#M_n2_e">
              <bqbiol:is xmlns:bqbiol="http://biomodels.net/biology-qualifiers/">
                <rdf:Bag>
                  <rdf:li rdf:resource="http://identifiers.org/bigg.metabolite/n2"/>
                  <rdf:li rdf:resource="http://identifiers.org/biocyc/META:NITROGEN-MOLECULE"/>
                  <rdf:li rdf:resource="http://identifiers.org/biopath/BIOPATH:Nitrogen"/>
                  <rdf:li rdf:resource="http://identifiers.org/chebi/CHEBI:17997"/>
                  <rdf:li rdf:resource="http://identifiers.org/chebi/CHEBI:43128"/>
                  <rdf:li rdf:resource="http://identifiers.org/chebi/CHEBI:7593"/>
                  <rdf:li rdf:resource="http://identifiers.org/chebi/CHEBI:25365"/>
                  <rdf:li rdf:resource="http://identifiers.org/chebi/CHEBI:13388"/>
                  <rdf:li rdf:resource="http://identifiers.org/chebi/CHEBI:14660"/>
                  <rdf:li rdf:resource="http://identifiers.org/chebi/CHEBI:30099"/>
                  <rdf:li rdf:resource="http://identifiers.org/chebi/CHEBI:30102"/>
                  <rdf:li rdf:resource="http://identifiers.org/hmdb/HMDB01371"/>
                  <rdf:li rdf:resource="http://identifiers.org/inchi/InChI=1S/N2/c1-2"/>
                  <rdf:li rdf:resource="http://identifiers.org/kegg.compound/C00697"/>
                  <rdf:li rdf:resource="http://identifiers.org/kegg.compound/D00083"/>
                  <rdf:li rdf:resource="http://identifiers.org/metanetx.chemical/MNXM724"/>
                  <rdf:li rdf:resource="http://identifiers.org/seed.compound/cpd00528"/>
                  <rdf:li rdf:resource="http://identifiers.org/upa/UPA:UPC00697"/>
                </rdf:Bag>
              </bqbiol:is>
            </rdf:Description>
          </rdf:RDF>
        </sbml:annotation>
      </species>
      <species id="M_no2_e" constant="false" boundaryCondition="false" hasOnlySubstanceUnits="false" name="nitrite" metaid="M_no2_e" compartment="e" fbc:charge="-1" fbc:chemicalFormula="NO2">
        <sbml:annotation xmlns:sbml="http://www.sbml.org/sbml/level3/version1/core">
          <rdf:RDF xmlns:rdf="http://www.w3.org/1999/02/22-rdf-syntax-ns#">
            <rdf:Description rdf:about="#M_no2_e">
              <bqbiol:is xmlns:bqbiol="http://biomodels.net/biology-qualifiers/">
                <rdf:Bag>
                  <rdf:li rdf:resource="http://identifiers.org/bigg.metabolite/no2"/>
                  <rdf:li rdf:resource="http://identifiers.org/biocyc/META:NITRITE"/>
                  <rdf:li rdf:resource="http://identifiers.org/chebi/CHEBI:16301"/>
                  <rdf:li rdf:resource="http://identifiers.org/chebi/CHEBI:14658"/>
                  <rdf:li rdf:resource="http://identifiers.org/chebi/CHEBI:44396"/>
                  <rdf:li rdf:resource="http://identifiers.org/chebi/CHEBI:7585"/>
                  <rdf:li rdf:resource="http://identifiers.org/chebi/CHEBI:25567"/>
                  <rdf:li rdf:resource="http://identifiers.org/hmdb/HMDB02786"/>
                  <rdf:li rdf:resource="http://identifiers.org/inchi/InChI=1S/HNO2/c2-1-3/h(H,2,3)/p-1"/>
                  <rdf:li rdf:resource="http://identifiers.org/kegg.compound/C00088"/>
                  <rdf:li rdf:resource="http://identifiers.org/metanetx.chemical/MNXM107"/>
                  <rdf:li rdf:resource="http://identifiers.org/reactome/REACTOME:1222379"/>
                  <rdf:li rdf:resource="http://identifiers.org/seed.compound/cpd00075"/>
                  <rdf:li rdf:resource="http://identifiers.org/upa/UPA:UPC00088"/>
                </rdf:Bag>
              </bqbiol:is>
            </rdf:Description>
          </rdf:RDF>
        </sbml:annotation>
      </species>
      <species id="M_ham_c" constant="false" boundaryCondition="false" hasOnlySubstanceUnits="false" name="hydroxylamine" metaid="M_ham_c" compartment="c" fbc:charge="0" fbc:chemicalFormula="H3NO">
        <sbml:annotation xmlns:sbml="http://www.sbml.org/sbml/level3/version1/core">
          <rdf:RDF xmlns:rdf="http://www.w3.org/1999/02/22-rdf-syntax-ns#">
            <rdf:Description rdf:about="#M_ham_c">
              <bqbiol:is xmlns:bqbiol="http://biomodels.net/biology-qualifiers/">
                <rdf:Bag>
                  <rdf:li rdf:resource="http://identifiers.org/biocyc/META:HYDROXYLAMINE"/>
                  <rdf:li rdf:resource="http://identifiers.org/chebi/CHEBI:15429"/>
                  <rdf:li rdf:resource="http://identifiers.org/chebi/CHEBI:43221"/>
                  <rdf:li rdf:resource="http://identifiers.org/chebi/CHEBI:24708"/>
                  <rdf:li rdf:resource="http://identifiers.org/chebi/CHEBI:5806"/>
                  <rdf:li rdf:resource="http://identifiers.org/chebi/CHEBI:14421"/>
                  <rdf:li rdf:resource="http://identifiers.org/chebi/CHEBI:10793"/>
                  <rdf:li rdf:resource="http://identifiers.org/chebi/CHEBI:29772"/>
                  <rdf:li rdf:resource="http://identifiers.org/chebi/CHEBI:29773"/>
                  <rdf:li rdf:resource="http://identifiers.org/hmdb/HMDB03338"/>
                  <rdf:li rdf:resource="http://identifiers.org/inchi/InChI=1S/H3NO/c1-2/h2H,1H2"/>
                  <rdf:li rdf:resource="http://identifiers.org/kegg.compound/C00192"/>
                  <rdf:li rdf:resource="http://identifiers.org/kegg.compound/C11598"/>
                  <rdf:li rdf:resource="http://identifiers.org/metanetx.chemical/MNXM433"/>
                  <rdf:li rdf:resource="http://identifiers.org/seed.compound/cpd00165"/>
                  <rdf:li rdf:resource="http://identifiers.org/seed.compound/ cpd08415"/>
                </rdf:Bag>
              </bqbiol:is>
            </rdf:Description>
          </rdf:RDF>
        </sbml:annotation>
      </species>
      <species id="M_ham_p" constant="false" boundaryCondition="false" hasOnlySubstanceUnits="false" name="hydroxylamine" metaid="M_ham_p" compartment="p" fbc:charge="0" fbc:chemicalFormula="H3NO">
        <sbml:annotation xmlns:sbml="http://www.sbml.org/sbml/level3/version1/core">
          <rdf:RDF xmlns:rdf="http://www.w3.org/1999/02/22-rdf-syntax-ns#">
            <rdf:Description rdf:about="#M_ham_p">
              <bqbiol:is xmlns:bqbiol="http://biomodels.net/biology-qualifiers/">
                <rdf:Bag>
                  <rdf:li rdf:resource="http://identifiers.org/biocyc/META:HYDROXYLAMINE"/>
                  <rdf:li rdf:resource="http://identifiers.org/chebi/CHEBI:15429"/>
                  <rdf:li rdf:resource="http://identifiers.org/chebi/CHEBI:43221"/>
                  <rdf:li rdf:resource="http://identifiers.org/chebi/CHEBI:24708"/>
                  <rdf:li rdf:resource="http://identifiers.org/chebi/CHEBI:5806"/>
                  <rdf:li rdf:resource="http://identifiers.org/chebi/CHEBI:14421"/>
                  <rdf:li rdf:resource="http://identifiers.org/chebi/CHEBI:10793"/>
                  <rdf:li rdf:resource="http://identifiers.org/chebi/CHEBI:29772"/>
                  <rdf:li rdf:resource="http://identifiers.org/chebi/CHEBI:29773"/>
                  <rdf:li rdf:resource="http://identifiers.org/hmdb/HMDB03338"/>
                  <rdf:li rdf:resource="http://identifiers.org/inchi/InChI=1S/H3NO/c1-2/h2H,1H2"/>
                  <rdf:li rdf:resource="http://identifiers.org/kegg.compound/C00192"/>
                  <rdf:li rdf:resource="http://identifiers.org/kegg.compound/C11598"/>
                  <rdf:li rdf:resource="http://identifiers.org/metanetx.chemical/MNXM433"/>
                  <rdf:li rdf:resource="http://identifiers.org/seed.compound/cpd00165"/>
                  <rdf:li rdf:resource="http://identifiers.org/seed.compound/ cpd08415"/>
                </rdf:Bag>
              </bqbiol:is>
            </rdf:Description>
          </rdf:RDF>
        </sbml:annotation>
      </species>
      <species id="M_h2_c" constant="false" boundaryCondition="false" hasOnlySubstanceUnits="false" name="H2" metaid="M_h2_c" compartment="c" fbc:charge="0" fbc:chemicalFormula="H2">
        <sbml:annotation xmlns:sbml="http://www.sbml.org/sbml/level3/version1/core">
          <rdf:RDF xmlns:rdf="http://www.w3.org/1999/02/22-rdf-syntax-ns#">
            <rdf:Description rdf:about="#M_h2_c">
              <bqbiol:is xmlns:bqbiol="http://biomodels.net/biology-qualifiers/">
                <rdf:Bag>
                  <rdf:li rdf:resource="http://identifiers.org/bigg.metabolite/h2"/>
                  <rdf:li rdf:resource="http://identifiers.org/biocyc/META:HYDROGEN-MOLECULE"/>
                  <rdf:li rdf:resource="http://identifiers.org/biopath/BIOPATH:Hydrogen"/>
                  <rdf:li rdf:resource="http://identifiers.org/chebi/CHEBI:18276"/>
                  <rdf:li rdf:resource="http://identifiers.org/chebi/CHEBI:5785"/>
                  <rdf:li rdf:resource="http://identifiers.org/chebi/CHEBI:13350"/>
                  <rdf:li rdf:resource="http://identifiers.org/chebi/CHEBI:25363"/>
                  <rdf:li rdf:resource="http://identifiers.org/chebi/CHEBI:29239"/>
                  <rdf:li rdf:resource="http://identifiers.org/chebi/CHEBI:29293"/>
                  <rdf:li rdf:resource="http://identifiers.org/chebi/CHEBI:29297"/>
                  <rdf:li rdf:resource="http://identifiers.org/chebi/CHEBI:29299"/>
                  <rdf:li rdf:resource="http://identifiers.org/chebi/CHEBI:29300"/>
                  <rdf:li rdf:resource="http://identifiers.org/hmdb/HMDB01362"/>
                  <rdf:li rdf:resource="http://identifiers.org/inchi/"/>
                  <rdf:li rdf:resource="http://identifiers.org/kegg.compound/C00282"/>
                  <rdf:li rdf:resource="http://identifiers.org/metanetx.chemical/MNXM90545"/>
                  <rdf:li rdf:resource="http://identifiers.org/reactome/REACTOME:113555"/>
                  <rdf:li rdf:resource="http://identifiers.org/seed.compound/cpd11640"/>
                  <rdf:li rdf:resource="http://identifiers.org/upa/UPA:UPC00282"/>
                </rdf:Bag>
              </bqbiol:is>
            </rdf:Description>
          </rdf:RDF>
        </sbml:annotation>
      </species>
      <species id="M_ch4_c" constant="false" boundaryCondition="false" hasOnlySubstanceUnits="false" name="methane" metaid="M_ch4_c" compartment="c" fbc:charge="0" fbc:chemicalFormula="CH4">
        <sbml:annotation xmlns:sbml="http://www.sbml.org/sbml/level3/version1/core">
          <rdf:RDF xmlns:rdf="http://www.w3.org/1999/02/22-rdf-syntax-ns#">
            <rdf:Description rdf:about="#M_ch4_c">
              <bqbiol:is xmlns:bqbiol="http://biomodels.net/biology-qualifiers/">
                <rdf:Bag>
                  <rdf:li rdf:resource="http://identifiers.org/bigg.metabolite/ch4"/>
                  <rdf:li rdf:resource="http://identifiers.org/biocyc/META:CH4"/>
                  <rdf:li rdf:resource="http://identifiers.org/biocyc/META:METHYL-GROUP"/>
                  <rdf:li rdf:resource="http://identifiers.org/biopath/BIOPATH:Methane"/>
                  <rdf:li rdf:resource="http://identifiers.org/chebi/CHEBI:16183"/>
                  <rdf:li rdf:resource="http://identifiers.org/chebi/CHEBI:6811"/>
                  <rdf:li rdf:resource="http://identifiers.org/chebi/CHEBI:14585"/>
                  <rdf:li rdf:resource="http://identifiers.org/chebi/CHEBI:25220"/>
                  <rdf:li rdf:resource="http://identifiers.org/chebi/CHEBI:29434"/>
                  <rdf:li rdf:resource="http://identifiers.org/chebi/CHEBI:29438"/>
                  <rdf:li rdf:resource="http://identifiers.org/hmdb/HMDB02714"/>
                  <rdf:li rdf:resource="http://identifiers.org/inchi/InChI=1S/CH4/h1H4"/>
                  <rdf:li rdf:resource="http://identifiers.org/kegg.compound/C01438"/>
                  <rdf:li rdf:resource="http://identifiers.org/metanetx.chemical/MNXM714"/>
                  <rdf:li rdf:resource="http://identifiers.org/seed.compound/cpd01024"/>
                  <rdf:li rdf:resource="http://identifiers.org/upa/UPA:UPC01438"/>
                </rdf:Bag>
              </bqbiol:is>
            </rdf:Description>
          </rdf:RDF>
        </sbml:annotation>
      </species>
      <species id="M_meoh_c" constant="false" boundaryCondition="false" hasOnlySubstanceUnits="false" name="methanol" metaid="M_meoh_c" compartment="c" fbc:charge="0" fbc:chemicalFormula="CH4O1">
        <sbml:annotation xmlns:sbml="http://www.sbml.org/sbml/level3/version1/core">
          <rdf:RDF xmlns:rdf="http://www.w3.org/1999/02/22-rdf-syntax-ns#">
            <rdf:Description rdf:about="#M_meoh_c">
              <bqbiol:is xmlns:bqbiol="http://biomodels.net/biology-qualifiers/">
                <rdf:Bag>
                  <rdf:li rdf:resource="http://identifiers.org/bigg.metabolite/meoh"/>
                  <rdf:li rdf:resource="http://identifiers.org/biocyc/META:METOH"/>
                  <rdf:li rdf:resource="http://identifiers.org/biopath/BIOPATH:Methanol"/>
                  <rdf:li rdf:resource="http://identifiers.org/chebi/CHEBI:17790"/>
                  <rdf:li rdf:resource="http://identifiers.org/chebi/CHEBI:44553"/>
                  <rdf:li rdf:resource="http://identifiers.org/chebi/CHEBI:25227"/>
                  <rdf:li rdf:resource="http://identifiers.org/chebi/CHEBI:44080"/>
                  <rdf:li rdf:resource="http://identifiers.org/chebi/CHEBI:6816"/>
                  <rdf:li rdf:resource="http://identifiers.org/chebi/CHEBI:14588"/>
                  <rdf:li rdf:resource="http://identifiers.org/chebi/CHEBI:52090"/>
                  <rdf:li rdf:resource="http://identifiers.org/hmdb/HMDB01875"/>
                  <rdf:li rdf:resource="http://identifiers.org/inchi/InChI=1S/CH4O/c1-2/h2H,1H3"/>
                  <rdf:li rdf:resource="http://identifiers.org/kegg.compound/C00132"/>
                  <rdf:li rdf:resource="http://identifiers.org/kegg.compound/D02309"/>
                  <rdf:li rdf:resource="http://identifiers.org/metanetx.chemical/MNXM157"/>
                  <rdf:li rdf:resource="http://identifiers.org/seed.compound/cpd00116"/>
                  <rdf:li rdf:resource="http://identifiers.org/upa/UPA:UPC00132"/>
                </rdf:Bag>
              </bqbiol:is>
            </rdf:Description>
          </rdf:RDF>
        </sbml:annotation>
      </species>
      <species id="M_acmum6p_c" constant="false" boundaryCondition="false" hasOnlySubstanceUnits="false" name="N-acetylmuramate 6-phosphate" metaid="M_acmum6p_c" compartment="c" fbc:charge="-3" fbc:chemicalFormula="C11H17NO11P">
        <sbml:annotation xmlns:sbml="http://www.sbml.org/sbml/level3/version1/core">
          <rdf:RDF xmlns:rdf="http://www.w3.org/1999/02/22-rdf-syntax-ns#">
            <rdf:Description rdf:about="#M_acmum6p_c">
              <bqbiol:is xmlns:bqbiol="http://biomodels.net/biology-qualifiers/">
                <rdf:Bag>
                  <rdf:li rdf:resource="http://identifiers.org/bigg.metabolite/acmum6p"/>
                  <rdf:li rdf:resource="http://identifiers.org/chebi/CHEBI:47968"/>
                  <rdf:li rdf:resource="http://identifiers.org/chebi/CHEBI:58722"/>
                  <rdf:li rdf:resource="http://identifiers.org/kegg.compound/C16698"/>
                  <rdf:li rdf:resource="http://identifiers.org/metanetx.chemical/MNXM90332"/>
                  <rdf:li rdf:resource="http://identifiers.org/seed.compound/cpd15391"/>
                </rdf:Bag>
              </bqbiol:is>
            </rdf:Description>
          </rdf:RDF>
        </sbml:annotation>
      </species>
      <species id="M_anhm_c" constant="false" boundaryCondition="false" hasOnlySubstanceUnits="false" name="1,6-anhydrous-N-Acetylmuramate" metaid="M_anhm_c" compartment="c" fbc:charge="-1" fbc:chemicalFormula="C11H16NO7">
        <sbml:annotation xmlns:sbml="http://www.sbml.org/sbml/level3/version1/core">
          <rdf:RDF xmlns:rdf="http://www.w3.org/1999/02/22-rdf-syntax-ns#">
            <rdf:Description rdf:about="#M_anhm_c">
              <bqbiol:is xmlns:bqbiol="http://biomodels.net/biology-qualifiers/">
                <rdf:Bag>
                  <rdf:li rdf:resource="http://identifiers.org/bigg.metabolite/anhm"/>
                  <rdf:li rdf:resource="http://identifiers.org/metanetx.chemical/MNXM90585"/>
                  <rdf:li rdf:resource="http://identifiers.org/seed.compound/cpd15399"/>
                </rdf:Bag>
              </bqbiol:is>
            </rdf:Description>
          </rdf:RDF>
        </sbml:annotation>
      </species>
      <species id="M_met__L_c" constant="false" boundaryCondition="false" hasOnlySubstanceUnits="false" name="L-methionine zwitterion" metaid="M_met__L_c" compartment="c" fbc:charge="0" fbc:chemicalFormula="C5H11NO2S">
        <sbml:annotation xmlns:sbml="http://www.sbml.org/sbml/level3/version1/core">
          <rdf:RDF xmlns:rdf="http://www.w3.org/1999/02/22-rdf-syntax-ns#">
            <rdf:Description rdf:about="#M_met__L_c">
              <bqbiol:is xmlns:bqbiol="http://biomodels.net/biology-qualifiers/">
                <rdf:Bag>
                  <rdf:li rdf:resource="http://identifiers.org/bigg.metabolite/met-L"/>
                  <rdf:li rdf:resource="http://identifiers.org/biocyc/META:MET"/>
                  <rdf:li rdf:resource="http://identifiers.org/biocyc/META:Protein-L-methionine"/>
                  <rdf:li rdf:resource="http://identifiers.org/biopath/BIOPATH:L-Methionine"/>
                  <rdf:li rdf:resource="http://identifiers.org/chebi/CHEBI:16044"/>
                  <rdf:li rdf:resource="http://identifiers.org/chebi/CHEBI:14937"/>
                  <rdf:li rdf:resource="http://identifiers.org/chebi/CHEBI:43924"/>
                  <rdf:li rdf:resource="http://identifiers.org/chebi/CHEBI:29983"/>
                  <rdf:li rdf:resource="http://identifiers.org/chebi/CHEBI:8535"/>
                  <rdf:li rdf:resource="http://identifiers.org/chebi/CHEBI:16643"/>
                  <rdf:li rdf:resource="http://identifiers.org/chebi/CHEBI:21360"/>
                  <rdf:li rdf:resource="http://identifiers.org/chebi/CHEBI:6271"/>
                  <rdf:li rdf:resource="http://identifiers.org/chebi/CHEBI:13141"/>
                  <rdf:li rdf:resource="http://identifiers.org/chebi/CHEBI:43990"/>
                  <rdf:li rdf:resource="http://identifiers.org/chebi/CHEBI:32631"/>
                  <rdf:li rdf:resource="http://identifiers.org/chebi/CHEBI:32632"/>
                  <rdf:li rdf:resource="http://identifiers.org/chebi/CHEBI:57844"/>
                  <rdf:li rdf:resource="http://identifiers.org/hmdb/HMDB00696"/>
                  <rdf:li rdf:resource="http://identifiers.org/inchi/InChI=1S/C5H11NO2S/c1-9-3-2-4(6)5(7)8/h4H,2-3,6H2,1H3,(H,7,8)/t4-/m0/s1"/>
                  <rdf:li rdf:resource="http://identifiers.org/kegg.compound/C00073"/>
                  <rdf:li rdf:resource="http://identifiers.org/kegg.compound/D00019"/>
                  <rdf:li rdf:resource="http://identifiers.org/kegg.compound/D04984"/>
                  <rdf:li rdf:resource="http://identifiers.org/metanetx.chemical/MNXM61"/>
                  <rdf:li rdf:resource="http://identifiers.org/reactome/REACTOME:174390"/>
                  <rdf:li rdf:resource="http://identifiers.org/reactome/REACTOME:379705"/>
                  <rdf:li rdf:resource="http://identifiers.org/seed.compound/cpd00060"/>
                  <rdf:li rdf:resource="http://identifiers.org/upa/UPA:UPC00073"/>
                </rdf:Bag>
              </bqbiol:is>
            </rdf:Description>
          </rdf:RDF>
        </sbml:annotation>
      </species>
      <species id="M_metsox_R__L_c" constant="false" boundaryCondition="false" hasOnlySubstanceUnits="false" name="L-methionine-R-sulfoxide" compartment="c" fbc:charge="0" fbc:chemicalFormula="C5H11NO3S"/>
      <species id="M_uacmam_c" constant="false" boundaryCondition="false" hasOnlySubstanceUnits="false" name="UDP-N-acetyl-D-mannosamine" metaid="M_uacmam_c" compartment="c" fbc:charge="-2" fbc:chemicalFormula="C17H25N3O17P2">
        <sbml:annotation xmlns:sbml="http://www.sbml.org/sbml/level3/version1/core">
          <rdf:RDF xmlns:rdf="http://www.w3.org/1999/02/22-rdf-syntax-ns#">
            <rdf:Description rdf:about="#M_uacmam_c">
              <bqbiol:is xmlns:bqbiol="http://biomodels.net/biology-qualifiers/">
                <rdf:Bag>
                  <rdf:li rdf:resource="http://identifiers.org/bigg.metabolite/uacmam"/>
                  <rdf:li rdf:resource="http://identifiers.org/biocyc/META:UDP-MANNAC"/>
                  <rdf:li rdf:resource="http://identifiers.org/chebi/CHEBI:13457"/>
                  <rdf:li rdf:resource="http://identifiers.org/chebi/CHEBI:13474"/>
                  <rdf:li rdf:resource="http://identifiers.org/chebi/CHEBI:16287"/>
                  <rdf:li rdf:resource="http://identifiers.org/chebi/CHEBI:22116"/>
                  <rdf:li rdf:resource="http://identifiers.org/chebi/CHEBI:57715"/>
                  <rdf:li rdf:resource="http://identifiers.org/chebi/CHEBI:68623"/>
                  <rdf:li rdf:resource="http://identifiers.org/chebi/CHEBI:68678"/>
                  <rdf:li rdf:resource="http://identifiers.org/chebi/CHEBI:9824"/>
                  <rdf:li rdf:resource="http://identifiers.org/hmdb/HMDB13112"/>
                  <rdf:li rdf:resource="http://identifiers.org/kegg.compound/C01170"/>
                  <rdf:li rdf:resource="http://identifiers.org/kegg.glycan/G11112"/>
                  <rdf:li rdf:resource="http://identifiers.org/metanetx.chemical/MNXM932"/>
                  <rdf:li rdf:resource="http://identifiers.org/seed.compound/cpd00861"/>
                </rdf:Bag>
              </bqbiol:is>
            </rdf:Description>
          </rdf:RDF>
        </sbml:annotation>
      </species>
      <species id="M_uacmamu_c" constant="false" boundaryCondition="false" hasOnlySubstanceUnits="false" name="UDP-N-acetyl-D-mannosaminouronate" metaid="M_uacmamu_c" compartment="c" fbc:charge="-3" fbc:chemicalFormula="C17H22N3O18P2">
        <sbml:annotation xmlns:sbml="http://www.sbml.org/sbml/level3/version1/core">
          <rdf:RDF xmlns:rdf="http://www.w3.org/1999/02/22-rdf-syntax-ns#">
            <rdf:Description rdf:about="#M_uacmamu_c">
              <bqbiol:is xmlns:bqbiol="http://biomodels.net/biology-qualifiers/">
                <rdf:Bag>
                  <rdf:li rdf:resource="http://identifiers.org/bigg.metabolite/uacmamu"/>
                  <rdf:li rdf:resource="http://identifiers.org/biocyc/META:UDP-MANNACA"/>
                  <rdf:li rdf:resource="http://identifiers.org/chebi/CHEBI:22117"/>
                  <rdf:li rdf:resource="http://identifiers.org/chebi/CHEBI:28581"/>
                  <rdf:li rdf:resource="http://identifiers.org/chebi/CHEBI:58578"/>
                  <rdf:li rdf:resource="http://identifiers.org/chebi/CHEBI:70731"/>
                  <rdf:li rdf:resource="http://identifiers.org/chebi/CHEBI:70738"/>
                  <rdf:li rdf:resource="http://identifiers.org/chebi/CHEBI:9825"/>
                  <rdf:li rdf:resource="http://identifiers.org/kegg.compound/C06240"/>
                  <rdf:li rdf:resource="http://identifiers.org/metanetx.chemical/MNXM97052"/>
                  <rdf:li rdf:resource="http://identifiers.org/seed.compound/cpd03732"/>
                </rdf:Bag>
              </bqbiol:is>
            </rdf:Description>
          </rdf:RDF>
        </sbml:annotation>
      </species>
      <species id="M_idp_c" constant="false" boundaryCondition="false" hasOnlySubstanceUnits="false" name="IDP" metaid="M_idp_c" compartment="c" fbc:charge="-3" fbc:chemicalFormula="C10H11N4O11P2">
        <sbml:annotation xmlns:sbml="http://www.sbml.org/sbml/level3/version1/core">
          <rdf:RDF xmlns:rdf="http://www.w3.org/1999/02/22-rdf-syntax-ns#">
            <rdf:Description rdf:about="#M_idp_c">
              <bqbiol:is xmlns:bqbiol="http://biomodels.net/biology-qualifiers/">
                <rdf:Bag>
                  <rdf:li rdf:resource="http://identifiers.org/bigg.metabolite/idp"/>
                  <rdf:li rdf:resource="http://identifiers.org/chebi/CHEBI:17808"/>
                  <rdf:li rdf:resource="http://identifiers.org/chebi/CHEBI:19270"/>
                  <rdf:li rdf:resource="http://identifiers.org/chebi/CHEBI:5848"/>
                  <rdf:li rdf:resource="http://identifiers.org/chebi/CHEBI:43252"/>
                  <rdf:li rdf:resource="http://identifiers.org/chebi/CHEBI:13371"/>
                  <rdf:li rdf:resource="http://identifiers.org/chebi/CHEBI:58280"/>
                  <rdf:li rdf:resource="http://identifiers.org/hmdb/HMDB03335"/>
                  <rdf:li rdf:resource="http://identifiers.org/inchi/"/>
                  <rdf:li rdf:resource="http://identifiers.org/kegg.compound/C00104"/>
                  <rdf:li rdf:resource="http://identifiers.org/metanetx.chemical/MNXM90141"/>
                  <rdf:li rdf:resource="http://identifiers.org/reactome/REACTOME:2509811"/>
                  <rdf:li rdf:resource="http://identifiers.org/seed.compound/cpd00090"/>
                </rdf:Bag>
              </bqbiol:is>
            </rdf:Description>
          </rdf:RDF>
        </sbml:annotation>
      </species>
      <species id="M_itp_c" constant="false" boundaryCondition="false" hasOnlySubstanceUnits="false" name="ITP(3-)" metaid="M_itp_c" compartment="c" fbc:charge="-4" fbc:chemicalFormula="C10H11N4O14P3">
        <sbml:annotation xmlns:sbml="http://www.sbml.org/sbml/level3/version1/core">
          <rdf:RDF xmlns:rdf="http://www.w3.org/1999/02/22-rdf-syntax-ns#">
            <rdf:Description rdf:about="#M_itp_c">
              <bqbiol:is xmlns:bqbiol="http://biomodels.net/biology-qualifiers/">
                <rdf:Bag>
                  <rdf:li rdf:resource="http://identifiers.org/bigg.metabolite/itp"/>
                  <rdf:li rdf:resource="http://identifiers.org/biocyc/META:ITP"/>
                  <rdf:li rdf:resource="http://identifiers.org/chebi/CHEBI:16039"/>
                  <rdf:li rdf:resource="http://identifiers.org/chebi/CHEBI:5851"/>
                  <rdf:li rdf:resource="http://identifiers.org/chebi/CHEBI:19272"/>
                  <rdf:li rdf:resource="http://identifiers.org/chebi/CHEBI:13374"/>
                  <rdf:li rdf:resource="http://identifiers.org/chebi/CHEBI:57614"/>
                  <rdf:li rdf:resource="http://identifiers.org/chebi/CHEBI:61402"/>
                  <rdf:li rdf:resource="http://identifiers.org/hmdb/HMDB00189"/>
                  <rdf:li rdf:resource="http://identifiers.org/inchi/InChI=1S/C10H15N4O14P3/c15-6-4(1-25-30(21,22)28-31(23,24)27-29(18,19)20)26-10(7(6)16)14-3-13-5-8(14)11-2-12-9(5)17/h2-4,6-7,10,15-16H,1H2,(H,21,22)(H,23,24)(H,11,12,17)(H2,18,19,20)/p-3/t4-,6-,7-,10-/m1/s1"/>
                  <rdf:li rdf:resource="http://identifiers.org/kegg.compound/C00081"/>
                  <rdf:li rdf:resource="http://identifiers.org/metanetx.chemical/MNXM423"/>
                  <rdf:li rdf:resource="http://identifiers.org/reactome/REACTOME:2509836"/>
                  <rdf:li rdf:resource="http://identifiers.org/seed.compound/cpd00068"/>
                </rdf:Bag>
              </bqbiol:is>
            </rdf:Description>
          </rdf:RDF>
        </sbml:annotation>
      </species>
      <species id="M_didp_c" constant="false" boundaryCondition="false" hasOnlySubstanceUnits="false" name="dIDP" metaid="M_didp_c" compartment="c" fbc:charge="-3" fbc:chemicalFormula="C10H11N4O10P2">
        <sbml:annotation xmlns:sbml="http://www.sbml.org/sbml/level3/version1/core">
          <rdf:RDF xmlns:rdf="http://www.w3.org/1999/02/22-rdf-syntax-ns#">
            <rdf:Description rdf:about="#M_didp_c">
              <bqbiol:is xmlns:bqbiol="http://biomodels.net/biology-qualifiers/">
                <rdf:Bag>
                  <rdf:li rdf:resource="http://identifiers.org/bigg.metabolite/didp"/>
                  <rdf:li rdf:resource="http://identifiers.org/biocyc/META:CPD0-2231"/>
                  <rdf:li rdf:resource="http://identifiers.org/chebi/CHEBI:28823"/>
                  <rdf:li rdf:resource="http://identifiers.org/chebi/CHEBI:19249"/>
                  <rdf:li rdf:resource="http://identifiers.org/chebi/CHEBI:10498"/>
                  <rdf:li rdf:resource="http://identifiers.org/chebi/CHEBI:62286"/>
                  <rdf:li rdf:resource="http://identifiers.org/hmdb/HMDB03536"/>
                  <rdf:li rdf:resource="http://identifiers.org/inchi/"/>
                  <rdf:li rdf:resource="http://identifiers.org/kegg.compound/C01344"/>
                  <rdf:li rdf:resource="http://identifiers.org/metanetx.chemical/MNXM2174"/>
                  <rdf:li rdf:resource="http://identifiers.org/reactome/REACTOME:2509796"/>
                  <rdf:li rdf:resource="http://identifiers.org/seed.compound/cpd00976"/>
                </rdf:Bag>
              </bqbiol:is>
            </rdf:Description>
          </rdf:RDF>
        </sbml:annotation>
      </species>
      <species id="M_ditp_c" constant="false" boundaryCondition="false" hasOnlySubstanceUnits="false" name="dITP" metaid="M_ditp_c" compartment="c" fbc:charge="-4" fbc:chemicalFormula="C10H11N4O13P3">
        <sbml:annotation xmlns:sbml="http://www.sbml.org/sbml/level3/version1/core">
          <rdf:RDF xmlns:rdf="http://www.w3.org/1999/02/22-rdf-syntax-ns#">
            <rdf:Description rdf:about="#M_ditp_c">
              <bqbiol:is xmlns:bqbiol="http://biomodels.net/biology-qualifiers/">
                <rdf:Bag>
                  <rdf:li rdf:resource="http://identifiers.org/bigg.metabolite/ditp"/>
                  <rdf:li rdf:resource="http://identifiers.org/biocyc/META:DITP"/>
                  <rdf:li rdf:resource="http://identifiers.org/chebi/CHEBI:28807"/>
                  <rdf:li rdf:resource="http://identifiers.org/chebi/CHEBI:10499"/>
                  <rdf:li rdf:resource="http://identifiers.org/chebi/CHEBI:19251"/>
                  <rdf:li rdf:resource="http://identifiers.org/chebi/CHEBI:61382"/>
                  <rdf:li rdf:resource="http://identifiers.org/hmdb/HMDB03537"/>
                  <rdf:li rdf:resource="http://identifiers.org/inchi/"/>
                  <rdf:li rdf:resource="http://identifiers.org/kegg.compound/C01345"/>
                  <rdf:li rdf:resource="http://identifiers.org/metanetx.chemical/MNXM1325"/>
                  <rdf:li rdf:resource="http://identifiers.org/reactome/REACTOME:2509835"/>
                  <rdf:li rdf:resource="http://identifiers.org/seed.compound/cpd00977"/>
                </rdf:Bag>
              </bqbiol:is>
            </rdf:Description>
          </rdf:RDF>
        </sbml:annotation>
      </species>
      <species id="M_2fe2s_c" constant="false" boundaryCondition="false" hasOnlySubstanceUnits="false" name="[2Fe-2S] iron-sulfur cluster" metaid="M_2fe2s_c" compartment="c" fbc:charge="2" fbc:chemicalFormula="S2Fe2">
        <sbml:annotation xmlns:sbml="http://www.sbml.org/sbml/level3/version1/core">
          <rdf:RDF xmlns:rdf="http://www.w3.org/1999/02/22-rdf-syntax-ns#">
            <rdf:Description rdf:about="#M_2fe2s_c">
              <bqbiol:is xmlns:bqbiol="http://biomodels.net/biology-qualifiers/">
                <rdf:Bag>
                  <rdf:li rdf:resource="http://identifiers.org/bigg.metabolite/2fe2s"/>
                  <rdf:li rdf:resource="http://identifiers.org/chebi/CHEBI:21134"/>
                  <rdf:li rdf:resource="http://identifiers.org/chebi/CHEBI:49600"/>
                  <rdf:li rdf:resource="http://identifiers.org/chebi/CHEBI:49601"/>
                  <rdf:li rdf:resource="http://identifiers.org/chebi/CHEBI:64605"/>
                  <rdf:li rdf:resource="http://identifiers.org/metanetx.chemical/MNXM151647"/>
                  <rdf:li rdf:resource="http://identifiers.org/seed.compound/cpd24604"/>
                </rdf:Bag>
              </bqbiol:is>
            </rdf:Description>
          </rdf:RDF>
        </sbml:annotation>
      </species>
      <species id="M_4fe4s_c" constant="false" boundaryCondition="false" hasOnlySubstanceUnits="false" name="[4Fe-4S] iron-sulfur cluster" metaid="M_4fe4s_c" compartment="c" fbc:charge="2" fbc:chemicalFormula="S4Fe4">
        <sbml:annotation xmlns:sbml="http://www.sbml.org/sbml/level3/version1/core">
          <rdf:RDF xmlns:rdf="http://www.w3.org/1999/02/22-rdf-syntax-ns#">
            <rdf:Description rdf:about="#M_4fe4s_c">
              <bqbiol:is xmlns:bqbiol="http://biomodels.net/biology-qualifiers/">
                <rdf:Bag>
                  <rdf:li rdf:resource="http://identifiers.org/bigg.metabolite/4fe4s"/>
                  <rdf:li rdf:resource="http://identifiers.org/biocyc/META:CPD-7"/>
                  <rdf:li rdf:resource="http://identifiers.org/chebi/CHEBI:33725"/>
                  <rdf:li rdf:resource="http://identifiers.org/metanetx.chemical/MNXM37766"/>
                </rdf:Bag>
              </bqbiol:is>
            </rdf:Description>
          </rdf:RDF>
        </sbml:annotation>
      </species>
      <species id="M_dad_5_c" constant="false" boundaryCondition="false" hasOnlySubstanceUnits="false" name="5'-deoxyadenosine" metaid="M_dad_5_c" compartment="c" fbc:charge="0" fbc:chemicalFormula="C10H13N5O3">
        <sbml:annotation xmlns:sbml="http://www.sbml.org/sbml/level3/version1/core">
          <rdf:RDF xmlns:rdf="http://www.w3.org/1999/02/22-rdf-syntax-ns#">
            <rdf:Description rdf:about="#M_dad_5_c">
              <bqbiol:is xmlns:bqbiol="http://biomodels.net/biology-qualifiers/">
                <rdf:Bag>
                  <rdf:li rdf:resource="http://identifiers.org/bigg.metabolite/dad-5"/>
                  <rdf:li rdf:resource="http://identifiers.org/biocyc/META:CH33ADO"/>
                  <rdf:li rdf:resource="http://identifiers.org/chebi/CHEBI:17319"/>
                  <rdf:li rdf:resource="http://identifiers.org/chebi/CHEBI:40099"/>
                  <rdf:li rdf:resource="http://identifiers.org/chebi/CHEBI:20493"/>
                  <rdf:li rdf:resource="http://identifiers.org/chebi/CHEBI:1960"/>
                  <rdf:li rdf:resource="http://identifiers.org/chebi/CHEBI:12061"/>
                  <rdf:li rdf:resource="http://identifiers.org/hmdb/HMDB01983"/>
                  <rdf:li rdf:resource="http://identifiers.org/inchi/InChI=1S/C10H13N5O3/c1-4-6(16)7(17)10(18-4)15-3-14-5-8(11)12-2-13-9(5)15/h2-4,6-7,10,16-17H,1H3,(H2,11,12,13)/t4-,6-,7-,10-/m1/s1"/>
                  <rdf:li rdf:resource="http://identifiers.org/kegg.compound/C05198"/>
                  <rdf:li rdf:resource="http://identifiers.org/metanetx.chemical/MNXM316"/>
                  <rdf:li rdf:resource="http://identifiers.org/reactome/REACTOME:947703"/>
                  <rdf:li rdf:resource="http://identifiers.org/seed.compound/cpd03091"/>
                  <rdf:li rdf:resource="http://identifiers.org/upa/UPA:UPC05198"/>
                </rdf:Bag>
              </bqbiol:is>
            </rdf:Description>
          </rdf:RDF>
        </sbml:annotation>
      </species>
      <species id="M_lipopb_c" constant="false" boundaryCondition="false" hasOnlySubstanceUnits="false" name="Lipoate (protein bound)" metaid="M_lipopb_c" compartment="c" fbc:charge="1" fbc:chemicalFormula="C8H13OS2">
        <sbml:annotation xmlns:sbml="http://www.sbml.org/sbml/level3/version1/core">
          <rdf:RDF xmlns:rdf="http://www.w3.org/1999/02/22-rdf-syntax-ns#">
            <rdf:Description rdf:about="#M_lipopb_c">
              <bqbiol:is xmlns:bqbiol="http://biomodels.net/biology-qualifiers/">
                <rdf:Bag>
                  <rdf:li rdf:resource="http://identifiers.org/bigg.metabolite/lipopb"/>
                  <rdf:li rdf:resource="http://identifiers.org/metanetx.chemical/MNXM147499"/>
                </rdf:Bag>
              </bqbiol:is>
            </rdf:Description>
          </rdf:RDF>
        </sbml:annotation>
      </species>
      <species id="M_octapb_c" constant="false" boundaryCondition="false" hasOnlySubstanceUnits="false" name="Octanoate (protein bound)" metaid="M_octapb_c" compartment="c" fbc:charge="1" fbc:chemicalFormula="C8H15O">
        <sbml:annotation xmlns:sbml="http://www.sbml.org/sbml/level3/version1/core">
          <rdf:RDF xmlns:rdf="http://www.w3.org/1999/02/22-rdf-syntax-ns#">
            <rdf:Description rdf:about="#M_octapb_c">
              <bqbiol:is xmlns:bqbiol="http://biomodels.net/biology-qualifiers/">
                <rdf:Bag>
                  <rdf:li rdf:resource="http://identifiers.org/bigg.metabolite/octapb"/>
                  <rdf:li rdf:resource="http://identifiers.org/metanetx.chemical/MNXM147531"/>
                </rdf:Bag>
              </bqbiol:is>
            </rdf:Description>
          </rdf:RDF>
        </sbml:annotation>
      </species>
      <species id="M_cgly_c" constant="false" boundaryCondition="false" hasOnlySubstanceUnits="false" name="L-cysteinylglycine" metaid="M_cgly_c" compartment="c" fbc:charge="0" fbc:chemicalFormula="C5H10N2O3S">
        <sbml:annotation xmlns:sbml="http://www.sbml.org/sbml/level3/version1/core">
          <rdf:RDF xmlns:rdf="http://www.w3.org/1999/02/22-rdf-syntax-ns#">
            <rdf:Description rdf:about="#M_cgly_c">
              <bqbiol:is xmlns:bqbiol="http://biomodels.net/biology-qualifiers/">
                <rdf:Bag>
                  <rdf:li rdf:resource="http://identifiers.org/bigg.metabolite/cgly"/>
                  <rdf:li rdf:resource="http://identifiers.org/biocyc/META:CYS-GLY"/>
                  <rdf:li rdf:resource="http://identifiers.org/biopath/BIOPATH:L-Cysteinylglycine"/>
                  <rdf:li rdf:resource="http://identifiers.org/chebi/CHEBI:4047"/>
                  <rdf:li rdf:resource="http://identifiers.org/chebi/CHEBI:61694"/>
                  <rdf:li rdf:resource="http://identifiers.org/hmdb/HMDB00078"/>
                  <rdf:li rdf:resource="http://identifiers.org/inchi/InChI=1S/C5H10N2O3S/c6-3(2-11)5(10)7-1-4(8)9/h3,11H,1-2,6H2,(H,7,10)(H,8,9)/t3-/m0/s1"/>
                  <rdf:li rdf:resource="http://identifiers.org/kegg.compound/C01419"/>
                  <rdf:li rdf:resource="http://identifiers.org/metanetx.chemical/MNXM683"/>
                  <rdf:li rdf:resource="http://identifiers.org/reactome/REACTOME:1247904"/>
                  <rdf:li rdf:resource="http://identifiers.org/reactome/REACTOME:1247934"/>
                  <rdf:li rdf:resource="http://identifiers.org/seed.compound/cpd01017"/>
                </rdf:Bag>
              </bqbiol:is>
            </rdf:Description>
          </rdf:RDF>
        </sbml:annotation>
      </species>
      <species id="M_glu__L_c" constant="false" boundaryCondition="false" hasOnlySubstanceUnits="false" name="L-glutamate" metaid="M_glu__L_c" compartment="c" fbc:charge="-1" fbc:chemicalFormula="C5H8NO4">
        <sbml:annotation xmlns:sbml="http://www.sbml.org/sbml/level3/version1/core">
          <rdf:RDF xmlns:rdf="http://www.w3.org/1999/02/22-rdf-syntax-ns#">
            <rdf:Description rdf:about="#M_glu__L_c">
              <bqbiol:is xmlns:bqbiol="http://biomodels.net/biology-qualifiers/">
                <rdf:Bag>
                  <rdf:li rdf:resource="http://identifiers.org/bigg.metabolite/glu-L"/>
                  <rdf:li rdf:resource="http://identifiers.org/biocyc/META:GLT"/>
                  <rdf:li rdf:resource="http://identifiers.org/biopath/BIOPATH:L-Glutamate"/>
                  <rdf:li rdf:resource="http://identifiers.org/chebi/CHEBI:16015"/>
                  <rdf:li rdf:resource="http://identifiers.org/chebi/CHEBI:6224"/>
                  <rdf:li rdf:resource="http://identifiers.org/chebi/CHEBI:42825"/>
                  <rdf:li rdf:resource="http://identifiers.org/chebi/CHEBI:21304"/>
                  <rdf:li rdf:resource="http://identifiers.org/chebi/CHEBI:29972"/>
                  <rdf:li rdf:resource="http://identifiers.org/chebi/CHEBI:29985"/>
                  <rdf:li rdf:resource="http://identifiers.org/chebi/CHEBI:21301"/>
                  <rdf:li rdf:resource="http://identifiers.org/chebi/CHEBI:13107"/>
                  <rdf:li rdf:resource="http://identifiers.org/chebi/CHEBI:29988"/>
                  <rdf:li rdf:resource="http://identifiers.org/hmdb/HMDB00148"/>
                  <rdf:li rdf:resource="http://identifiers.org/inchi/InChI=1S/C5H9NO4/c6-3(5(9)10)1-2-4(7)8/h3H,1-2,6H2,(H,7,8)(H,9,10)/p-1/t3-/m0/s1"/>
                  <rdf:li rdf:resource="http://identifiers.org/kegg.compound/C00025"/>
                  <rdf:li rdf:resource="http://identifiers.org/kegg.compound/D00007"/>
                  <rdf:li rdf:resource="http://identifiers.org/kegg.compound/D04480"/>
                  <rdf:li rdf:resource="http://identifiers.org/metanetx.chemical/MNXM89557"/>
                  <rdf:li rdf:resource="http://identifiers.org/reactome/REACTOME:29404"/>
                  <rdf:li rdf:resource="http://identifiers.org/reactome/REACTOME:428614"/>
                  <rdf:li rdf:resource="http://identifiers.org/reactome/REACTOME:210382"/>
                  <rdf:li rdf:resource="http://identifiers.org/reactome/REACTOME:113552"/>
                  <rdf:li rdf:resource="http://identifiers.org/seed.compound/cpd00023"/>
                  <rdf:li rdf:resource="http://identifiers.org/upa/UPA:UPC00025"/>
                </rdf:Bag>
              </bqbiol:is>
            </rdf:Description>
          </rdf:RDF>
        </sbml:annotation>
      </species>
      <species id="M_lhcys_c" constant="false" boundaryCondition="false" hasOnlySubstanceUnits="false" name="L-homocysteine" compartment="c" fbc:charge="0" fbc:chemicalFormula="C4H9NO2S"/>
      <species id="M_3hpp_c" constant="false" boundaryCondition="false" hasOnlySubstanceUnits="false" name="3-Hydroxypropanoate" metaid="M_3hpp_c" compartment="c" fbc:charge="-1" fbc:chemicalFormula="C3H5O3">
        <sbml:annotation xmlns:sbml="http://www.sbml.org/sbml/level3/version1/core">
          <rdf:RDF xmlns:rdf="http://www.w3.org/1999/02/22-rdf-syntax-ns#">
            <rdf:Description rdf:about="#M_3hpp_c">
              <bqbiol:is xmlns:bqbiol="http://biomodels.net/biology-qualifiers/">
                <rdf:Bag>
                  <rdf:li rdf:resource="http://identifiers.org/bigg.metabolite/3hpp"/>
                  <rdf:li rdf:resource="http://identifiers.org/biocyc/META:3-HYDROXY-PROPIONATE"/>
                  <rdf:li rdf:resource="http://identifiers.org/chebi/CHEBI:11836"/>
                  <rdf:li rdf:resource="http://identifiers.org/chebi/CHEBI:1553"/>
                  <rdf:li rdf:resource="http://identifiers.org/chebi/CHEBI:16510"/>
                  <rdf:li rdf:resource="http://identifiers.org/chebi/CHEBI:20071"/>
                  <rdf:li rdf:resource="http://identifiers.org/chebi/CHEBI:20079"/>
                  <rdf:li rdf:resource="http://identifiers.org/chebi/CHEBI:33404"/>
                  <rdf:li rdf:resource="http://identifiers.org/chebi/CHEBI:40000"/>
                  <rdf:li rdf:resource="http://identifiers.org/kegg.compound/C01013"/>
                  <rdf:li rdf:resource="http://identifiers.org/metanetx.chemical/MNXM872"/>
                  <rdf:li rdf:resource="http://identifiers.org/seed.compound/cpd00745"/>
                </rdf:Bag>
              </bqbiol:is>
            </rdf:Description>
          </rdf:RDF>
        </sbml:annotation>
      </species>
      <species id="M_msa_c" constant="false" boundaryCondition="false" hasOnlySubstanceUnits="false" name="Malonate semialdehyde" metaid="M_msa_c" compartment="c" fbc:charge="-1" fbc:chemicalFormula="C3H3O3">
        <sbml:annotation xmlns:sbml="http://www.sbml.org/sbml/level3/version1/core">
          <rdf:RDF xmlns:rdf="http://www.w3.org/1999/02/22-rdf-syntax-ns#">
            <rdf:Description rdf:about="#M_msa_c">
              <bqbiol:is xmlns:bqbiol="http://biomodels.net/biology-qualifiers/">
                <rdf:Bag>
                  <rdf:li rdf:resource="http://identifiers.org/bigg.metabolite/msa"/>
                  <rdf:li rdf:resource="http://identifiers.org/biocyc/META:CPD-1135"/>
                  <rdf:li rdf:resource="http://identifiers.org/biocyc/META:MALONATE-S-ALD"/>
                  <rdf:li rdf:resource="http://identifiers.org/chebi/CHEBI:11877"/>
                  <rdf:li rdf:resource="http://identifiers.org/chebi/CHEBI:14564"/>
                  <rdf:li rdf:resource="http://identifiers.org/chebi/CHEBI:1651"/>
                  <rdf:li rdf:resource="http://identifiers.org/chebi/CHEBI:17960"/>
                  <rdf:li rdf:resource="http://identifiers.org/chebi/CHEBI:20180"/>
                  <rdf:li rdf:resource="http://identifiers.org/chebi/CHEBI:29480"/>
                  <rdf:li rdf:resource="http://identifiers.org/chebi/CHEBI:33190"/>
                  <rdf:li rdf:resource="http://identifiers.org/kegg.compound/C00222"/>
                  <rdf:li rdf:resource="http://identifiers.org/kegg.compound/C12069"/>
                  <rdf:li rdf:resource="http://identifiers.org/metanetx.chemical/MNXM244"/>
                  <rdf:li rdf:resource="http://identifiers.org/seed.compound/cpd00191"/>
                  <rdf:li rdf:resource="http://identifiers.org/seed.compound/cpd08857"/>
                </rdf:Bag>
              </bqbiol:is>
            </rdf:Description>
          </rdf:RDF>
        </sbml:annotation>
      </species>
      <species id="M_btamp_c" constant="false" boundaryCondition="false" hasOnlySubstanceUnits="false" name="biotinyl-5'-AMP" metaid="M_btamp_c" compartment="c" fbc:charge="-1" fbc:chemicalFormula="C20H27N7O9PS">
        <sbml:annotation xmlns:sbml="http://www.sbml.org/sbml/level3/version1/core">
          <rdf:RDF xmlns:rdf="http://www.w3.org/1999/02/22-rdf-syntax-ns#">
            <rdf:Description rdf:about="#M_btamp_c">
              <bqbiol:is xmlns:bqbiol="http://biomodels.net/biology-qualifiers/">
                <rdf:Bag>
                  <rdf:li rdf:resource="http://identifiers.org/bigg.metabolite/btamp"/>
                  <rdf:li rdf:resource="http://identifiers.org/biocyc/META:BIO-5-AMP"/>
                  <rdf:li rdf:resource="http://identifiers.org/chebi/CHEBI:3110"/>
                  <rdf:li rdf:resource="http://identifiers.org/chebi/CHEBI:62414"/>
                  <rdf:li rdf:resource="http://identifiers.org/hmdb/HMDB04220"/>
                  <rdf:li rdf:resource="http://identifiers.org/hmdb/HMDB06520"/>
                  <rdf:li rdf:resource="http://identifiers.org/inchi/InChI=1S/C20H28N7O9PS/c21-17-14-18(23-7-22-17)27(8-24-14)19-16(30)15(29)10(35-19)5-34-37(32,33)36-12(28)4-2-1-3-11-13-9(6-38-11)25-20(31)26-13/h7-11,13,15-16,19,29-30H,1-6H2,(H,32,33)(H2,21,22,23)(H2,25,26,31)/p-1/t9-,10+,11-,13-,15+,16+,19+/m0/s1"/>
                  <rdf:li rdf:resource="http://identifiers.org/kegg.compound/C05921"/>
                  <rdf:li rdf:resource="http://identifiers.org/metanetx.chemical/MNXM2351"/>
                  <rdf:li rdf:resource="http://identifiers.org/seed.compound/cpd03517"/>
                </rdf:Bag>
              </bqbiol:is>
            </rdf:Description>
          </rdf:RDF>
        </sbml:annotation>
      </species>
      <species id="M_hgentis_c" constant="false" boundaryCondition="false" hasOnlySubstanceUnits="false" name="Homogentisate C8H7O4" compartment="c" fbc:charge="0" fbc:chemicalFormula="C8H7O4"/>
      <species id="M_5fthf_c" constant="false" boundaryCondition="false" hasOnlySubstanceUnits="false" name="5-Formyltetrahydrofolate" metaid="M_5fthf_c" compartment="c" fbc:charge="-2" fbc:chemicalFormula="C20H21N7O7">
        <sbml:annotation xmlns:sbml="http://www.sbml.org/sbml/level3/version1/core">
          <rdf:RDF xmlns:rdf="http://www.w3.org/1999/02/22-rdf-syntax-ns#">
            <rdf:Description rdf:about="#M_5fthf_c">
              <bqbiol:is xmlns:bqbiol="http://biomodels.net/biology-qualifiers/">
                <rdf:Bag>
                  <rdf:li rdf:resource="http://identifiers.org/bigg.metabolite/5fthf"/>
                  <rdf:li rdf:resource="http://identifiers.org/hmdb/HMDB01562"/>
                  <rdf:li rdf:resource="http://identifiers.org/hmdb/HMDB06206"/>
                  <rdf:li rdf:resource="http://identifiers.org/inchi/"/>
                  <rdf:li rdf:resource="http://identifiers.org/kegg.compound/C03479"/>
                  <rdf:li rdf:resource="http://identifiers.org/kegg.compound/D07986"/>
                  <rdf:li rdf:resource="http://identifiers.org/metanetx.chemical/MNXM97033"/>
                  <rdf:li rdf:resource="http://identifiers.org/seed.compound/cpd02197"/>
                </rdf:Bag>
              </bqbiol:is>
            </rdf:Description>
          </rdf:RDF>
        </sbml:annotation>
      </species>
      <species id="M_udpLa4o_c" constant="false" boundaryCondition="false" hasOnlySubstanceUnits="false" name="UDP-4-keto-pyranose" metaid="M_udpLa4o_c" compartment="c" fbc:charge="-2" fbc:chemicalFormula="C14H18N2O16P2">
        <sbml:annotation xmlns:sbml="http://www.sbml.org/sbml/level3/version1/core">
          <rdf:RDF xmlns:rdf="http://www.w3.org/1999/02/22-rdf-syntax-ns#">
            <rdf:Description rdf:about="#M_udpLa4o_c">
              <bqbiol:is xmlns:bqbiol="http://biomodels.net/biology-qualifiers/">
                <rdf:Bag>
                  <rdf:li rdf:resource="http://identifiers.org/bigg.metabolite/udpLa4o"/>
                  <rdf:li rdf:resource="http://identifiers.org/biocyc/META:5-BETA-L-THREO-PENTAPYRANOSYL-4-ULOSE-"/>
                  <rdf:li rdf:resource="http://identifiers.org/chebi/CHEBI:47028"/>
                  <rdf:li rdf:resource="http://identifiers.org/chebi/CHEBI:58710"/>
                  <rdf:li rdf:resource="http://identifiers.org/kegg.compound/C16155"/>
                  <rdf:li rdf:resource="http://identifiers.org/metanetx.chemical/MNXM1505"/>
                  <rdf:li rdf:resource="http://identifiers.org/seed.compound/cpd14876"/>
                  <rdf:li rdf:resource="http://identifiers.org/seed.compound/cpd15578"/>
                </rdf:Bag>
              </bqbiol:is>
            </rdf:Description>
          </rdf:RDF>
        </sbml:annotation>
      </species>
      <species id="M_hcit_c" constant="false" boundaryCondition="false" hasOnlySubstanceUnits="false" name="(2R)-homocitrate" metaid="M_hcit_c" compartment="c" fbc:charge="-3" fbc:chemicalFormula="C7H7O7">
        <sbml:annotation xmlns:sbml="http://www.sbml.org/sbml/level3/version1/core">
          <rdf:RDF xmlns:rdf="http://www.w3.org/1999/02/22-rdf-syntax-ns#">
            <rdf:Description rdf:about="#M_hcit_c">
              <bqbiol:is xmlns:bqbiol="http://biomodels.net/biology-qualifiers/">
                <rdf:Bag>
                  <rdf:li rdf:resource="http://identifiers.org/bigg.metabolite/hcit"/>
                  <rdf:li rdf:resource="http://identifiers.org/biocyc/META:HOMO-CIT"/>
                  <rdf:li rdf:resource="http://identifiers.org/biopath/BIOPATH:Homocitrate"/>
                  <rdf:li rdf:resource="http://identifiers.org/chebi/CHEBI:52222"/>
                  <rdf:li rdf:resource="http://identifiers.org/chebi/CHEBI:58884"/>
                  <rdf:li rdf:resource="http://identifiers.org/hmdb/HMDB03518"/>
                  <rdf:li rdf:resource="http://identifiers.org/inchi/InChI=1S/C7H10O7/c8-4(9)1-2-7(14,6(12)13)3-5(10)11/h14H,1-3H2,(H,8,9)(H,10,11)(H,12,13)/p-3/t7-/m1/s1"/>
                  <rdf:li rdf:resource="http://identifiers.org/kegg.compound/C01251"/>
                  <rdf:li rdf:resource="http://identifiers.org/metanetx.chemical/MNXM1056"/>
                  <rdf:li rdf:resource="http://identifiers.org/seed.compound/cpd00919"/>
                  <rdf:li rdf:resource="http://identifiers.org/upa/UPA:UPC01251"/>
                </rdf:Bag>
              </bqbiol:is>
            </rdf:Description>
          </rdf:RDF>
        </sbml:annotation>
      </species>
      <species id="M_dgsn_c" constant="false" boundaryCondition="false" hasOnlySubstanceUnits="false" name="Deoxyguanosine" metaid="M_dgsn_c" compartment="c" fbc:charge="0" fbc:chemicalFormula="C10H13N5O4">
        <sbml:annotation xmlns:sbml="http://www.sbml.org/sbml/level3/version1/core">
          <rdf:RDF xmlns:rdf="http://www.w3.org/1999/02/22-rdf-syntax-ns#">
            <rdf:Description rdf:about="#M_dgsn_c">
              <bqbiol:is xmlns:bqbiol="http://biomodels.net/biology-qualifiers/">
                <rdf:Bag>
                  <rdf:li rdf:resource="http://identifiers.org/bigg.metabolite/dgsn"/>
                  <rdf:li rdf:resource="http://identifiers.org/biocyc/META:DEOXYGUANOSINE"/>
                  <rdf:li rdf:resource="http://identifiers.org/chebi/CHEBI:14116"/>
                  <rdf:li rdf:resource="http://identifiers.org/chebi/CHEBI:17172"/>
                  <rdf:li rdf:resource="http://identifiers.org/chebi/CHEBI:19244"/>
                  <rdf:li rdf:resource="http://identifiers.org/chebi/CHEBI:23624"/>
                  <rdf:li rdf:resource="http://identifiers.org/chebi/CHEBI:42667"/>
                  <rdf:li rdf:resource="http://identifiers.org/chebi/CHEBI:42867"/>
                  <rdf:li rdf:resource="http://identifiers.org/chebi/CHEBI:42874"/>
                  <rdf:li rdf:resource="http://identifiers.org/chebi/CHEBI:42987"/>
                  <rdf:li rdf:resource="http://identifiers.org/chebi/CHEBI:4412"/>
                  <rdf:li rdf:resource="http://identifiers.org/hmdb/HMDB00085"/>
                  <rdf:li rdf:resource="http://identifiers.org/kegg.compound/C00330"/>
                  <rdf:li rdf:resource="http://identifiers.org/metanetx.chemical/MNXM647"/>
                  <rdf:li rdf:resource="http://identifiers.org/seed.compound/cpd00277"/>
                </rdf:Bag>
              </bqbiol:is>
            </rdf:Description>
          </rdf:RDF>
        </sbml:annotation>
      </species>
      <species id="M_4h2opntn_c" constant="false" boundaryCondition="false" hasOnlySubstanceUnits="false" name="4-Hydroxy-2-oxopentanoate" compartment="c" fbc:charge="0" fbc:chemicalFormula="C5H7O4"/>
      <species id="M_cdg_c" constant="false" boundaryCondition="false" hasOnlySubstanceUnits="false" name="7-deaza-7-carboxyguanine" metaid="M_cdg_c" compartment="c" fbc:charge="-1" fbc:chemicalFormula="C7H5N4O3">
        <sbml:annotation xmlns:sbml="http://www.sbml.org/sbml/level3/version1/core">
          <rdf:RDF xmlns:rdf="http://www.w3.org/1999/02/22-rdf-syntax-ns#">
            <rdf:Description rdf:about="#M_cdg_c">
              <bqbiol:is xmlns:bqbiol="http://biomodels.net/biology-qualifiers/">
                <rdf:Bag>
                  <rdf:li rdf:resource="http://identifiers.org/bigg.metabolite/cdg"/>
                  <rdf:li rdf:resource="http://identifiers.org/biocyc/META:CPD-13043"/>
                  <rdf:li rdf:resource="http://identifiers.org/chebi/CHEBI:61036"/>
                  <rdf:li rdf:resource="http://identifiers.org/chebi/CHEBI:61125"/>
                  <rdf:li rdf:resource="http://identifiers.org/kegg.compound/C20248"/>
                  <rdf:li rdf:resource="http://identifiers.org/metanetx.chemical/MNXM5026"/>
                  <rdf:li rdf:resource="http://identifiers.org/seed.compound/cpd21481"/>
                </rdf:Bag>
              </bqbiol:is>
            </rdf:Description>
          </rdf:RDF>
        </sbml:annotation>
      </species>
      <species id="M_preq0_c" constant="false" boundaryCondition="false" hasOnlySubstanceUnits="false" name="7-cyano-7-deazaguanine" metaid="M_preq0_c" compartment="c" fbc:charge="0" fbc:chemicalFormula="C7H5N5O">
        <sbml:annotation xmlns:sbml="http://www.sbml.org/sbml/level3/version1/core">
          <rdf:RDF xmlns:rdf="http://www.w3.org/1999/02/22-rdf-syntax-ns#">
            <rdf:Description rdf:about="#M_preq0_c">
              <bqbiol:is xmlns:bqbiol="http://biomodels.net/biology-qualifiers/">
                <rdf:Bag>
                  <rdf:li rdf:resource="http://identifiers.org/biocyc/META:7-CYANO-7-DEAZAGUANINE"/>
                  <rdf:li rdf:resource="http://identifiers.org/chebi/CHEBI:45075"/>
                  <rdf:li rdf:resource="http://identifiers.org/chebi/CHEBI:677358"/>
                  <rdf:li rdf:resource="http://identifiers.org/inchi/InChI=1S/C7H5N5O/c8-1-3-2-10-5-4(3)6(13)12-7(9)11-5/h2H,(H4,9,10,11,12,13)"/>
                  <rdf:li rdf:resource="http://identifiers.org/kegg.compound/C15996"/>
                  <rdf:li rdf:resource="http://identifiers.org/metanetx.chemical/MNXM2207"/>
                  <rdf:li rdf:resource="http://identifiers.org/seed.compound/cpd14718"/>
                  <rdf:li rdf:resource="http://identifiers.org/upa/UPA:UPC15996"/>
                </rdf:Bag>
              </bqbiol:is>
            </rdf:Description>
          </rdf:RDF>
        </sbml:annotation>
      </species>
      <species id="M_ala__D_c" constant="false" boundaryCondition="false" hasOnlySubstanceUnits="false" name="D-Alanine" metaid="M_ala__D_c" compartment="c" fbc:charge="0" fbc:chemicalFormula="C3H7NO2">
        <sbml:annotation xmlns:sbml="http://www.sbml.org/sbml/level3/version1/core">
          <rdf:RDF xmlns:rdf="http://www.w3.org/1999/02/22-rdf-syntax-ns#">
            <rdf:Description rdf:about="#M_ala__D_c">
              <bqbiol:is xmlns:bqbiol="http://biomodels.net/biology-qualifiers/">
                <rdf:Bag>
                  <rdf:li rdf:resource="http://identifiers.org/bigg.metabolite/ala__D"/>
                  <rdf:li rdf:resource="http://identifiers.org/biocyc/META:D-ALANINE"/>
                  <rdf:li rdf:resource="http://identifiers.org/chebi/CHEBI:10840"/>
                  <rdf:li rdf:resource="http://identifiers.org/chebi/CHEBI:12899"/>
                  <rdf:li rdf:resource="http://identifiers.org/chebi/CHEBI:15570"/>
                  <rdf:li rdf:resource="http://identifiers.org/chebi/CHEBI:20893"/>
                  <rdf:li rdf:resource="http://identifiers.org/chebi/CHEBI:32435"/>
                  <rdf:li rdf:resource="http://identifiers.org/chebi/CHEBI:32436"/>
                  <rdf:li rdf:resource="http://identifiers.org/chebi/CHEBI:4087"/>
                  <rdf:li rdf:resource="http://identifiers.org/chebi/CHEBI:41756"/>
                  <rdf:li rdf:resource="http://identifiers.org/chebi/CHEBI:41798"/>
                  <rdf:li rdf:resource="http://identifiers.org/chebi/CHEBI:41848"/>
                  <rdf:li rdf:resource="http://identifiers.org/chebi/CHEBI:41877"/>
                  <rdf:li rdf:resource="http://identifiers.org/chebi/CHEBI:57416"/>
                  <rdf:li rdf:resource="http://identifiers.org/hmdb/HMDB01310"/>
                  <rdf:li rdf:resource="http://identifiers.org/kegg.compound/C00133"/>
                  <rdf:li rdf:resource="http://identifiers.org/metanetx.chemical/MNXM156"/>
                  <rdf:li rdf:resource="http://identifiers.org/seed.compound/cpd00117"/>
                </rdf:Bag>
              </bqbiol:is>
            </rdf:Description>
          </rdf:RDF>
        </sbml:annotation>
      </species>
      <species id="M_hmgcoa_c" constant="false" boundaryCondition="false" hasOnlySubstanceUnits="false" name="Hydroxymethylglutaryl CoA C27H39N7O20P3S" compartment="c" fbc:charge="0" fbc:chemicalFormula="C27H39N7O20P3S"/>
      <species id="M_fru_c" constant="false" boundaryCondition="false" hasOnlySubstanceUnits="false" name="D-Fructose" metaid="M_fru_c" compartment="c" fbc:charge="0" fbc:chemicalFormula="C6H12O6">
        <sbml:annotation xmlns:sbml="http://www.sbml.org/sbml/level3/version1/core">
          <rdf:RDF xmlns:rdf="http://www.w3.org/1999/02/22-rdf-syntax-ns#">
            <rdf:Description rdf:about="#M_fru_c">
              <bqbiol:is xmlns:bqbiol="http://biomodels.net/biology-qualifiers/">
                <rdf:Bag>
                  <rdf:li rdf:resource="http://identifiers.org/bigg.metabolite/fru"/>
                  <rdf:li rdf:resource="http://identifiers.org/biocyc/META:CPD-15382"/>
                  <rdf:li rdf:resource="http://identifiers.org/biocyc/META:D-Fructopyranose"/>
                  <rdf:li rdf:resource="http://identifiers.org/biocyc/META:FRU"/>
                  <rdf:li rdf:resource="http://identifiers.org/biocyc/META:Fructofuranose"/>
                  <rdf:li rdf:resource="http://identifiers.org/chebi/CHEBI:12923"/>
                  <rdf:li rdf:resource="http://identifiers.org/chebi/CHEBI:15824"/>
                  <rdf:li rdf:resource="http://identifiers.org/chebi/CHEBI:20929"/>
                  <rdf:li rdf:resource="http://identifiers.org/chebi/CHEBI:24104"/>
                  <rdf:li rdf:resource="http://identifiers.org/chebi/CHEBI:24110"/>
                  <rdf:li rdf:resource="http://identifiers.org/chebi/CHEBI:28757"/>
                  <rdf:li rdf:resource="http://identifiers.org/chebi/CHEBI:37714"/>
                  <rdf:li rdf:resource="http://identifiers.org/chebi/CHEBI:37721"/>
                  <rdf:li rdf:resource="http://identifiers.org/chebi/CHEBI:4118"/>
                  <rdf:li rdf:resource="http://identifiers.org/chebi/CHEBI:4119"/>
                  <rdf:li rdf:resource="http://identifiers.org/chebi/CHEBI:47424"/>
                  <rdf:li rdf:resource="http://identifiers.org/chebi/CHEBI:48095"/>
                  <rdf:li rdf:resource="http://identifiers.org/chebi/CHEBI:5172"/>
                  <rdf:li rdf:resource="http://identifiers.org/hmdb/HMDB62538"/>
                  <rdf:li rdf:resource="http://identifiers.org/kegg.compound/C00095"/>
                  <rdf:li rdf:resource="http://identifiers.org/kegg.compound/C01496"/>
                  <rdf:li rdf:resource="http://identifiers.org/kegg.compound/C05003"/>
                  <rdf:li rdf:resource="http://identifiers.org/kegg.compound/C10906"/>
                  <rdf:li rdf:resource="http://identifiers.org/kegg.drug/D00114"/>
                  <rdf:li rdf:resource="http://identifiers.org/metanetx.chemical/MNXM175"/>
                  <rdf:li rdf:resource="http://identifiers.org/seed.compound/cpd00082"/>
                  <rdf:li rdf:resource="http://identifiers.org/seed.compound/cpd19015"/>
                  <rdf:li rdf:resource="http://identifiers.org/seed.compound/cpd27040"/>
                </rdf:Bag>
              </bqbiol:is>
            </rdf:Description>
          </rdf:RDF>
        </sbml:annotation>
      </species>
      <species id="M_dplpt_c" constant="false" boundaryCondition="false" hasOnlySubstanceUnits="false" name="hop-22(29)-ene" metaid="M_dplpt_c" compartment="c" fbc:charge="0" fbc:chemicalFormula="C30H50">
        <sbml:annotation xmlns:sbml="http://www.sbml.org/sbml/level3/version1/core">
          <rdf:RDF xmlns:rdf="http://www.w3.org/1999/02/22-rdf-syntax-ns#">
            <rdf:Description rdf:about="#M_dplpt_c">
              <bqbiol:is xmlns:bqbiol="http://biomodels.net/biology-qualifiers/">
                <rdf:Bag>
                  <rdf:li rdf:resource="http://identifiers.org/biocyc/META:HOP-2229-ENE"/>
                  <rdf:li rdf:resource="http://identifiers.org/chebi/CHEBI:4648"/>
                  <rdf:li rdf:resource="http://identifiers.org/inchi/InChI=1S/C30H50/c1-20(2)21-12-17-27(5)22(21)13-18-29(7)24(27)10-11-25-28(6)16-9-15-26(3,4)23(28)14-19-30(25,29)8/h21-25H,1,9-19H2,2-8H3/t21-,22+,23+,24-,25-,27+,28+,29-,30-/m1/s1"/>
                  <rdf:li rdf:resource="http://identifiers.org/kegg.compound/C06310"/>
                  <rdf:li rdf:resource="http://identifiers.org/lipidmaps/LIPIDMAPS:LMPR04000001"/>
                  <rdf:li rdf:resource="http://identifiers.org/metanetx.chemical/MNXM4615"/>
                  <rdf:li rdf:resource="http://identifiers.org/seed.compound/cpd03751"/>
                </rdf:Bag>
              </bqbiol:is>
            </rdf:Description>
          </rdf:RDF>
        </sbml:annotation>
      </species>
      <species id="M_sql_c" constant="false" boundaryCondition="false" hasOnlySubstanceUnits="false" name="squalene" metaid="M_sql_c" compartment="c" fbc:charge="0" fbc:chemicalFormula="C30H50">
        <sbml:annotation xmlns:sbml="http://www.sbml.org/sbml/level3/version1/core">
          <rdf:RDF xmlns:rdf="http://www.w3.org/1999/02/22-rdf-syntax-ns#">
            <rdf:Description rdf:about="#M_sql_c">
              <bqbiol:is xmlns:bqbiol="http://biomodels.net/biology-qualifiers/">
                <rdf:Bag>
                  <rdf:li rdf:resource="http://identifiers.org/bigg.metabolite/sql"/>
                  <rdf:li rdf:resource="http://identifiers.org/biocyc/META:SQUALENE"/>
                  <rdf:li rdf:resource="http://identifiers.org/biopath/BIOPATH:Squalene"/>
                  <rdf:li rdf:resource="http://identifiers.org/chebi/CHEBI:15440"/>
                  <rdf:li rdf:resource="http://identifiers.org/chebi/CHEBI:9245"/>
                  <rdf:li rdf:resource="http://identifiers.org/chebi/CHEBI:10795"/>
                  <rdf:li rdf:resource="http://identifiers.org/chebi/CHEBI:26746"/>
                  <rdf:li rdf:resource="http://identifiers.org/chebi/CHEBI:10843"/>
                  <rdf:li rdf:resource="http://identifiers.org/chebi/CHEBI:15104"/>
                  <rdf:li rdf:resource="http://identifiers.org/hmdb/HMDB00256"/>
                  <rdf:li rdf:resource="http://identifiers.org/inchi/InChI=1S/C30H50/c1-25(2)15-11-19-29(7)23-13-21-27(5)17-9-10-18-28(6)22-14-24-30(8)20-12-16-26(3)4/h15-18,23-24H,9-14,19-22H2,1-8H3/b27-17+,28-18+,29-23+,30-24+"/>
                  <rdf:li rdf:resource="http://identifiers.org/kegg.compound/C00751"/>
                  <rdf:li rdf:resource="http://identifiers.org/lipidmaps/LIPIDMAPS:LMFA11000029"/>
                  <rdf:li rdf:resource="http://identifiers.org/lipidmaps/LIPIDMAPS:LMPR0106010002"/>
                  <rdf:li rdf:resource="http://identifiers.org/metanetx.chemical/MNXM292"/>
                  <rdf:li rdf:resource="http://identifiers.org/reactome/REACTOME:191269"/>
                  <rdf:li rdf:resource="http://identifiers.org/seed.compound/cpd00559"/>
                  <rdf:li rdf:resource="http://identifiers.org/upa/UPA:UPC00751"/>
                </rdf:Bag>
              </bqbiol:is>
            </rdf:Description>
          </rdf:RDF>
        </sbml:annotation>
      </species>
      <species id="M_dpterol_c" constant="false" boundaryCondition="false" hasOnlySubstanceUnits="false" name="hopan-22-ol" metaid="M_dpterol_c" compartment="c" fbc:charge="0" fbc:chemicalFormula="C30H52O">
        <sbml:annotation xmlns:sbml="http://www.sbml.org/sbml/level3/version1/core">
          <rdf:RDF xmlns:rdf="http://www.w3.org/1999/02/22-rdf-syntax-ns#">
            <rdf:Description rdf:about="#M_dpterol_c">
              <bqbiol:is xmlns:bqbiol="http://biomodels.net/biology-qualifiers/">
                <rdf:Bag>
                  <rdf:li rdf:resource="http://identifiers.org/biocyc/META:HOPAN-22-OL"/>
                  <rdf:li rdf:resource="http://identifiers.org/chebi/CHEBI:36484"/>
                  <rdf:li rdf:resource="http://identifiers.org/chebi/CHEBI:14411"/>
                  <rdf:li rdf:resource="http://identifiers.org/chebi/CHEBI:4649"/>
                  <rdf:li rdf:resource="http://identifiers.org/inchi/InChI=1S/C30H52O/c1-25(2)15-9-16-28(6)22(25)14-19-30(8)24(28)11-10-23-27(5)17-12-20(26(3,4)31)21(27)13-18-29(23,30)7/h20-24,31H,9-19H2,1-8H3/t20-,21-,22-,23+,24+,27-,28-,29+,30+/m0/s1"/>
                  <rdf:li rdf:resource="http://identifiers.org/kegg.compound/C06309"/>
                  <rdf:li rdf:resource="http://identifiers.org/lipidmaps/LIPIDMAPS:LMPR04000002"/>
                  <rdf:li rdf:resource="http://identifiers.org/metanetx.chemical/MNXM4616"/>
                  <rdf:li rdf:resource="http://identifiers.org/seed.compound/cpd03750"/>
                </rdf:Bag>
              </bqbiol:is>
            </rdf:Description>
          </rdf:RDF>
        </sbml:annotation>
      </species>
      <species id="M_lac__D_c" constant="false" boundaryCondition="false" hasOnlySubstanceUnits="false" name="D-Lactate" metaid="M_lac__D_c" compartment="c" fbc:charge="-1" fbc:chemicalFormula="C3H5O3">
        <sbml:annotation xmlns:sbml="http://www.sbml.org/sbml/level3/version1/core">
          <rdf:RDF xmlns:rdf="http://www.w3.org/1999/02/22-rdf-syntax-ns#">
            <rdf:Description rdf:about="#M_lac__D_c">
              <bqbiol:is xmlns:bqbiol="http://biomodels.net/biology-qualifiers/">
                <rdf:Bag>
                  <rdf:li rdf:resource="http://identifiers.org/bigg.metabolite/lac__D"/>
                  <rdf:li rdf:resource="http://identifiers.org/biocyc/META:D-LACTATE"/>
                  <rdf:li rdf:resource="http://identifiers.org/chebi/CHEBI:11001"/>
                  <rdf:li rdf:resource="http://identifiers.org/chebi/CHEBI:16004"/>
                  <rdf:li rdf:resource="http://identifiers.org/chebi/CHEBI:18684"/>
                  <rdf:li rdf:resource="http://identifiers.org/chebi/CHEBI:341"/>
                  <rdf:li rdf:resource="http://identifiers.org/chebi/CHEBI:42105"/>
                  <rdf:li rdf:resource="http://identifiers.org/chebi/CHEBI:42111"/>
                  <rdf:li rdf:resource="http://identifiers.org/chebi/CHEBI:43701"/>
                  <rdf:li rdf:resource="http://identifiers.org/hmdb/HMDB00171"/>
                  <rdf:li rdf:resource="http://identifiers.org/hmdb/HMDB01311"/>
                  <rdf:li rdf:resource="http://identifiers.org/kegg.compound/C00256"/>
                  <rdf:li rdf:resource="http://identifiers.org/metanetx.chemical/MNXM285"/>
                  <rdf:li rdf:resource="http://identifiers.org/seed.compound/cpd00221"/>
                </rdf:Bag>
              </bqbiol:is>
            </rdf:Description>
          </rdf:RDF>
        </sbml:annotation>
      </species>
      <species id="M_betald_c" constant="false" boundaryCondition="false" hasOnlySubstanceUnits="false" name="Betaine aldehyde" metaid="M_betald_c" compartment="c" fbc:charge="1" fbc:chemicalFormula="C5H12NO">
        <sbml:annotation xmlns:sbml="http://www.sbml.org/sbml/level3/version1/core">
          <rdf:RDF xmlns:rdf="http://www.w3.org/1999/02/22-rdf-syntax-ns#">
            <rdf:Description rdf:about="#M_betald_c">
              <bqbiol:is xmlns:bqbiol="http://biomodels.net/biology-qualifiers/">
                <rdf:Bag>
                  <rdf:li rdf:resource="http://identifiers.org/bigg.metabolite/betald"/>
                  <rdf:li rdf:resource="http://identifiers.org/biocyc/META:BETAINE_ALDEHYDE"/>
                  <rdf:li rdf:resource="http://identifiers.org/chebi/CHEBI:13896"/>
                  <rdf:li rdf:resource="http://identifiers.org/chebi/CHEBI:15710"/>
                  <rdf:li rdf:resource="http://identifiers.org/chebi/CHEBI:22859"/>
                  <rdf:li rdf:resource="http://identifiers.org/chebi/CHEBI:3074"/>
                  <rdf:li rdf:resource="http://identifiers.org/chebi/CHEBI:41256"/>
                  <rdf:li rdf:resource="http://identifiers.org/hmdb/HMDB01252"/>
                  <rdf:li rdf:resource="http://identifiers.org/kegg.compound/C00576"/>
                  <rdf:li rdf:resource="http://identifiers.org/metanetx.chemical/MNXM457"/>
                  <rdf:li rdf:resource="http://identifiers.org/seed.compound/cpd00447"/>
                </rdf:Bag>
              </bqbiol:is>
            </rdf:Description>
          </rdf:RDF>
        </sbml:annotation>
      </species>
      <species id="M_ch4s_c" constant="false" boundaryCondition="false" hasOnlySubstanceUnits="false" name="Methanethiol CH4S" compartment="c" fbc:charge="0" fbc:chemicalFormula="CH4S"/>
      <species id="M_ala__L_c" constant="false" boundaryCondition="false" hasOnlySubstanceUnits="false" name="L-alanine zwitterion" metaid="M_ala__L_c" compartment="c" fbc:charge="0" fbc:chemicalFormula="C3H7NO2">
        <sbml:annotation xmlns:sbml="http://www.sbml.org/sbml/level3/version1/core">
          <rdf:RDF xmlns:rdf="http://www.w3.org/1999/02/22-rdf-syntax-ns#">
            <rdf:Description rdf:about="#M_ala__L_c">
              <bqbiol:is xmlns:bqbiol="http://biomodels.net/biology-qualifiers/">
                <rdf:Bag>
                  <rdf:li rdf:resource="http://identifiers.org/bigg.metabolite/ala-L"/>
                  <rdf:li rdf:resource="http://identifiers.org/biocyc/META:L-ALPHA-ALANINE"/>
                  <rdf:li rdf:resource="http://identifiers.org/biopath/BIOPATH:L-Alanine"/>
                  <rdf:li rdf:resource="http://identifiers.org/chebi/CHEBI:16977"/>
                  <rdf:li rdf:resource="http://identifiers.org/chebi/CHEBI:6171"/>
                  <rdf:li rdf:resource="http://identifiers.org/chebi/CHEBI:21216"/>
                  <rdf:li rdf:resource="http://identifiers.org/chebi/CHEBI:40735"/>
                  <rdf:li rdf:resource="http://identifiers.org/chebi/CHEBI:46308"/>
                  <rdf:li rdf:resource="http://identifiers.org/chebi/CHEBI:13069"/>
                  <rdf:li rdf:resource="http://identifiers.org/chebi/CHEBI:40734"/>
                  <rdf:li rdf:resource="http://identifiers.org/chebi/CHEBI:32431"/>
                  <rdf:li rdf:resource="http://identifiers.org/chebi/CHEBI:32432"/>
                  <rdf:li rdf:resource="http://identifiers.org/chebi/CHEBI:46217"/>
                  <rdf:li rdf:resource="http://identifiers.org/chebi/CHEBI:46213"/>
                  <rdf:li rdf:resource="http://identifiers.org/chebi/CHEBI:29948"/>
                  <rdf:li rdf:resource="http://identifiers.org/chebi/CHEBI:40686"/>
                  <rdf:li rdf:resource="http://identifiers.org/chebi/CHEBI:46434"/>
                  <rdf:li rdf:resource="http://identifiers.org/chebi/CHEBI:57972"/>
                  <rdf:li rdf:resource="http://identifiers.org/hmdb/HMDB00161"/>
                  <rdf:li rdf:resource="http://identifiers.org/inchi/InChI=1S/C3H7NO2/c1-2(4)3(5)6/h2H,4H2,1H3,(H,5,6)/t2-/m0/s1"/>
                  <rdf:li rdf:resource="http://identifiers.org/kegg.compound/C00041"/>
                  <rdf:li rdf:resource="http://identifiers.org/kegg.compound/D00012"/>
                  <rdf:li rdf:resource="http://identifiers.org/metanetx.chemical/MNXM32"/>
                  <rdf:li rdf:resource="http://identifiers.org/reactome/REACTOME:29432"/>
                  <rdf:li rdf:resource="http://identifiers.org/reactome/REACTOME:352036"/>
                  <rdf:li rdf:resource="http://identifiers.org/reactome/REACTOME:379697"/>
                  <rdf:li rdf:resource="http://identifiers.org/reactome/REACTOME:389664"/>
                  <rdf:li rdf:resource="http://identifiers.org/seed.compound/cpd00035"/>
                  <rdf:li rdf:resource="http://identifiers.org/upa/UPA:UPC00041"/>
                </rdf:Bag>
              </bqbiol:is>
            </rdf:Description>
          </rdf:RDF>
        </sbml:annotation>
      </species>
      <species id="M_cys__L_c" constant="false" boundaryCondition="false" hasOnlySubstanceUnits="false" name="L-cysteine zwitterion" metaid="M_cys__L_c" compartment="c" fbc:charge="0" fbc:chemicalFormula="C3H7NO2S">
        <sbml:annotation xmlns:sbml="http://www.sbml.org/sbml/level3/version1/core">
          <rdf:RDF xmlns:rdf="http://www.w3.org/1999/02/22-rdf-syntax-ns#">
            <rdf:Description rdf:about="#M_cys__L_c">
              <bqbiol:is xmlns:bqbiol="http://biomodels.net/biology-qualifiers/">
                <rdf:Bag>
                  <rdf:li rdf:resource="http://identifiers.org/bigg.metabolite/cys-L"/>
                  <rdf:li rdf:resource="http://identifiers.org/biocyc/META:CYS"/>
                  <rdf:li rdf:resource="http://identifiers.org/biopath/BIOPATH:L-Cysteine"/>
                  <rdf:li rdf:resource="http://identifiers.org/chebi/CHEBI:17561"/>
                  <rdf:li rdf:resource="http://identifiers.org/chebi/CHEBI:41768"/>
                  <rdf:li rdf:resource="http://identifiers.org/chebi/CHEBI:41700"/>
                  <rdf:li rdf:resource="http://identifiers.org/chebi/CHEBI:41227"/>
                  <rdf:li rdf:resource="http://identifiers.org/chebi/CHEBI:41781"/>
                  <rdf:li rdf:resource="http://identifiers.org/chebi/CHEBI:41811"/>
                  <rdf:li rdf:resource="http://identifiers.org/chebi/CHEBI:6207"/>
                  <rdf:li rdf:resource="http://identifiers.org/chebi/CHEBI:13095"/>
                  <rdf:li rdf:resource="http://identifiers.org/chebi/CHEBI:21261"/>
                  <rdf:li rdf:resource="http://identifiers.org/chebi/CHEBI:29950"/>
                  <rdf:li rdf:resource="http://identifiers.org/chebi/CHEBI:32442"/>
                  <rdf:li rdf:resource="http://identifiers.org/chebi/CHEBI:32443"/>
                  <rdf:li rdf:resource="http://identifiers.org/chebi/CHEBI:32445"/>
                  <rdf:li rdf:resource="http://identifiers.org/chebi/CHEBI:33415"/>
                  <rdf:li rdf:resource="http://identifiers.org/chebi/CHEBI:35235"/>
                  <rdf:li rdf:resource="http://identifiers.org/hmdb/HMDB00574"/>
                  <rdf:li rdf:resource="http://identifiers.org/inchi/InChI=1S/C3H7NO2S/c4-2(1-7)3(5)6/h2,7H,1,4H2,(H,5,6)/t2-/m0/s1"/>
                  <rdf:li rdf:resource="http://identifiers.org/kegg.compound/C00097"/>
                  <rdf:li rdf:resource="http://identifiers.org/kegg.compound/D00026"/>
                  <rdf:li rdf:resource="http://identifiers.org/kegg.compound/C06265"/>
                  <rdf:li rdf:resource="http://identifiers.org/kegg.compound/D02326"/>
                  <rdf:li rdf:resource="http://identifiers.org/metanetx.chemical/MNXM55"/>
                  <rdf:li rdf:resource="http://identifiers.org/reactome/REACTOME:111707"/>
                  <rdf:li rdf:resource="http://identifiers.org/reactome/REACTOME:379721"/>
                  <rdf:li rdf:resource="http://identifiers.org/reactome/REACTOME:352016"/>
                  <rdf:li rdf:resource="http://identifiers.org/seed.compound/cpd00084"/>
                  <rdf:li rdf:resource="http://identifiers.org/seed.compound/ cpd12856"/>
                  <rdf:li rdf:resource="http://identifiers.org/upa/UPA:UPC00097"/>
                </rdf:Bag>
              </bqbiol:is>
            </rdf:Description>
          </rdf:RDF>
        </sbml:annotation>
      </species>
      <species id="M_sufse_c" constant="false" boundaryCondition="false" hasOnlySubstanceUnits="false" name="SufSE sulfur acceptor complex" metaid="M_sufse_c" compartment="c" fbc:charge="0" fbc:chemicalFormula="HSR">
        <sbml:annotation xmlns:sbml="http://www.sbml.org/sbml/level3/version1/core">
          <rdf:RDF xmlns:rdf="http://www.w3.org/1999/02/22-rdf-syntax-ns#">
            <rdf:Description rdf:about="#M_sufse_c">
              <bqbiol:is xmlns:bqbiol="http://biomodels.net/biology-qualifiers/">
                <rdf:Bag>
                  <rdf:li rdf:resource="http://identifiers.org/bigg.metabolite/sufse"/>
                  <rdf:li rdf:resource="http://identifiers.org/metanetx.chemical/MNXM147309"/>
                </rdf:Bag>
              </bqbiol:is>
            </rdf:Description>
          </rdf:RDF>
        </sbml:annotation>
      </species>
      <species id="M_sufsesh_c" constant="false" boundaryCondition="false" hasOnlySubstanceUnits="false" name="SufSE with bound sulfur" metaid="M_sufsesh_c" compartment="c" fbc:charge="0" fbc:chemicalFormula="HS2R">
        <sbml:annotation xmlns:sbml="http://www.sbml.org/sbml/level3/version1/core">
          <rdf:RDF xmlns:rdf="http://www.w3.org/1999/02/22-rdf-syntax-ns#">
            <rdf:Description rdf:about="#M_sufsesh_c">
              <bqbiol:is xmlns:bqbiol="http://biomodels.net/biology-qualifiers/">
                <rdf:Bag>
                  <rdf:li rdf:resource="http://identifiers.org/bigg.metabolite/sufsesh"/>
                  <rdf:li rdf:resource="http://identifiers.org/metanetx.chemical/MNXM147310"/>
                </rdf:Bag>
              </bqbiol:is>
            </rdf:Description>
          </rdf:RDF>
        </sbml:annotation>
      </species>
      <species id="M_mococdp_c" constant="false" boundaryCondition="false" hasOnlySubstanceUnits="false" name="Molybdopterin cytosine dinucleotide" metaid="M_mococdp_c" compartment="c" fbc:charge="-2" fbc:chemicalFormula="C19H22N8O15P2S2Mo">
        <sbml:annotation xmlns:sbml="http://www.sbml.org/sbml/level3/version1/core">
          <rdf:RDF xmlns:rdf="http://www.w3.org/1999/02/22-rdf-syntax-ns#">
            <rdf:Description rdf:about="#M_mococdp_c">
              <bqbiol:is xmlns:bqbiol="http://biomodels.net/biology-qualifiers/">
                <rdf:Bag>
                  <rdf:li rdf:resource="http://identifiers.org/bigg.metabolite/mococdp"/>
                  <rdf:li rdf:resource="http://identifiers.org/chebi/CHEBI:25373"/>
                  <rdf:li rdf:resource="http://identifiers.org/chebi/CHEBI:43948"/>
                  <rdf:li rdf:resource="http://identifiers.org/chebi/CHEBI:43955"/>
                  <rdf:li rdf:resource="http://identifiers.org/chebi/CHEBI:60536"/>
                  <rdf:li rdf:resource="http://identifiers.org/metanetx.chemical/MNXM62330"/>
                </rdf:Bag>
              </bqbiol:is>
            </rdf:Description>
          </rdf:RDF>
        </sbml:annotation>
      </species>
      <species id="M_2mcacn_c" constant="false" boundaryCondition="false" hasOnlySubstanceUnits="false" name="Cis-2-Methylaconitate" metaid="M_2mcacn_c" compartment="c" fbc:charge="-3" fbc:chemicalFormula="C7H5O6">
        <sbml:annotation xmlns:sbml="http://www.sbml.org/sbml/level3/version1/core">
          <rdf:RDF xmlns:rdf="http://www.w3.org/1999/02/22-rdf-syntax-ns#">
            <rdf:Description rdf:about="#M_2mcacn_c">
              <bqbiol:is xmlns:bqbiol="http://biomodels.net/biology-qualifiers/">
                <rdf:Bag>
                  <rdf:li rdf:resource="http://identifiers.org/bigg.metabolite/2mcacn"/>
                  <rdf:li rdf:resource="http://identifiers.org/biocyc/META:CPD-1136"/>
                  <rdf:li rdf:resource="http://identifiers.org/chebi/CHEBI:11084"/>
                  <rdf:li rdf:resource="http://identifiers.org/chebi/CHEBI:16717"/>
                  <rdf:li rdf:resource="http://identifiers.org/chebi/CHEBI:18819"/>
                  <rdf:li rdf:resource="http://identifiers.org/chebi/CHEBI:456"/>
                  <rdf:li rdf:resource="http://identifiers.org/chebi/CHEBI:57872"/>
                  <rdf:li rdf:resource="http://identifiers.org/hmdb/HMDB06357"/>
                  <rdf:li rdf:resource="http://identifiers.org/kegg.compound/C04225"/>
                  <rdf:li rdf:resource="http://identifiers.org/metanetx.chemical/MNXM1792"/>
                  <rdf:li rdf:resource="http://identifiers.org/seed.compound/cpd02597"/>
                </rdf:Bag>
              </bqbiol:is>
            </rdf:Description>
          </rdf:RDF>
        </sbml:annotation>
      </species>
      <species id="M_2mcit_c" constant="false" boundaryCondition="false" hasOnlySubstanceUnits="false" name="2-Methylcitrate" metaid="M_2mcit_c" compartment="c" fbc:charge="-3" fbc:chemicalFormula="C7H7O7">
        <sbml:annotation xmlns:sbml="http://www.sbml.org/sbml/level3/version1/core">
          <rdf:RDF xmlns:rdf="http://www.w3.org/1999/02/22-rdf-syntax-ns#">
            <rdf:Description rdf:about="#M_2mcit_c">
              <bqbiol:is xmlns:bqbiol="http://biomodels.net/biology-qualifiers/">
                <rdf:Bag>
                  <rdf:li rdf:resource="http://identifiers.org/bigg.metabolite/2mcit"/>
                  <rdf:li rdf:resource="http://identifiers.org/biocyc/META:CPD-622"/>
                  <rdf:li rdf:resource="http://identifiers.org/chebi/CHEBI:10860"/>
                  <rdf:li rdf:resource="http://identifiers.org/chebi/CHEBI:11592"/>
                  <rdf:li rdf:resource="http://identifiers.org/chebi/CHEBI:11618"/>
                  <rdf:li rdf:resource="http://identifiers.org/chebi/CHEBI:1203"/>
                  <rdf:li rdf:resource="http://identifiers.org/chebi/CHEBI:15598"/>
                  <rdf:li rdf:resource="http://identifiers.org/chebi/CHEBI:19630"/>
                  <rdf:li rdf:resource="http://identifiers.org/chebi/CHEBI:19695"/>
                  <rdf:li rdf:resource="http://identifiers.org/chebi/CHEBI:19696"/>
                  <rdf:li rdf:resource="http://identifiers.org/chebi/CHEBI:30835"/>
                  <rdf:li rdf:resource="http://identifiers.org/chebi/CHEBI:30836"/>
                  <rdf:li rdf:resource="http://identifiers.org/chebi/CHEBI:50948"/>
                  <rdf:li rdf:resource="http://identifiers.org/chebi/CHEBI:58853"/>
                  <rdf:li rdf:resource="http://identifiers.org/hmdb/HMDB00379"/>
                  <rdf:li rdf:resource="http://identifiers.org/hmdb/HMDB03610"/>
                  <rdf:li rdf:resource="http://identifiers.org/kegg.compound/C02225"/>
                  <rdf:li rdf:resource="http://identifiers.org/lipidmaps/LMFA01050442"/>
                  <rdf:li rdf:resource="http://identifiers.org/metanetx.chemical/MNXM90279"/>
                  <rdf:li rdf:resource="http://identifiers.org/seed.compound/cpd01501"/>
                  <rdf:li rdf:resource="http://identifiers.org/seed.compound/cpd24620"/>
                </rdf:Bag>
              </bqbiol:is>
            </rdf:Description>
          </rdf:RDF>
        </sbml:annotation>
      </species>
      <species id="M_nmn_c" constant="false" boundaryCondition="false" hasOnlySubstanceUnits="false" name="beta-nicotinamide D-ribonucleotide" metaid="M_nmn_c" compartment="c" fbc:charge="-1" fbc:chemicalFormula="C11H14N2O8P">
        <sbml:annotation xmlns:sbml="http://www.sbml.org/sbml/level3/version1/core">
          <rdf:RDF xmlns:rdf="http://www.w3.org/1999/02/22-rdf-syntax-ns#">
            <rdf:Description rdf:about="#M_nmn_c">
              <bqbiol:is xmlns:bqbiol="http://biomodels.net/biology-qualifiers/">
                <rdf:Bag>
                  <rdf:li rdf:resource="http://identifiers.org/bigg.metabolite/nmn"/>
                  <rdf:li rdf:resource="http://identifiers.org/biocyc/META:NICOTINAMIDE_NUCLEOTIDE"/>
                  <rdf:li rdf:resource="http://identifiers.org/biopath/BIOPATH:Nicotinamide_D-ribonucleotide"/>
                  <rdf:li rdf:resource="http://identifiers.org/chebi/CHEBI:14648"/>
                  <rdf:li rdf:resource="http://identifiers.org/chebi/CHEBI:14649"/>
                  <rdf:li rdf:resource="http://identifiers.org/chebi/CHEBI:16171"/>
                  <rdf:li rdf:resource="http://identifiers.org/chebi/CHEBI:12397"/>
                  <rdf:li rdf:resource="http://identifiers.org/chebi/CHEBI:25522"/>
                  <rdf:li rdf:resource="http://identifiers.org/chebi/CHEBI:22850"/>
                  <rdf:li rdf:resource="http://identifiers.org/chebi/CHEBI:14646"/>
                  <rdf:li rdf:resource="http://identifiers.org/chebi/CHEBI:14647"/>
                  <rdf:li rdf:resource="http://identifiers.org/chebi/CHEBI:7557"/>
                  <rdf:li rdf:resource="http://identifiers.org/chebi/CHEBI:13409"/>
                  <rdf:li rdf:resource="http://identifiers.org/chebi/CHEBI:10433"/>
                  <rdf:li rdf:resource="http://identifiers.org/hmdb/HMDB00229"/>
                  <rdf:li rdf:resource="http://identifiers.org/inchi/InChI=1S/C11H15N2O8P/c12-10(16)6-2-1-3-13(4-6)11-9(15)8(14)7(21-11)5-20-22(17,18)19/h1-4,7-9,11,14-15H,5H2,(H3-,12,16,17,18,19)/p-1/t7-,8-,9-,11-/m1/s1"/>
                  <rdf:li rdf:resource="http://identifiers.org/kegg.compound/C00455"/>
                  <rdf:li rdf:resource="http://identifiers.org/metanetx.chemical/MNXM355"/>
                  <rdf:li rdf:resource="http://identifiers.org/seed.compound/cpd00355"/>
                  <rdf:li rdf:resource="http://identifiers.org/upa/UPA:UPC00455"/>
                </rdf:Bag>
              </bqbiol:is>
            </rdf:Description>
          </rdf:RDF>
        </sbml:annotation>
      </species>
      <species id="M_n2o_c" constant="false" boundaryCondition="false" hasOnlySubstanceUnits="false" compartment="c"/>
      <species id="M_ficytcc555_p" constant="false" boundaryCondition="false" hasOnlySubstanceUnits="false" name="ferricytochrome c" metaid="M_ficytcc555_p" compartment="p" fbc:charge="3" fbc:chemicalFormula="C42H54FeN8O6S2">
        <sbml:annotation xmlns:sbml="http://www.sbml.org/sbml/level3/version1/core">
          <rdf:RDF xmlns:rdf="http://www.w3.org/1999/02/22-rdf-syntax-ns#">
            <rdf:Description rdf:about="#M_ficytcc555_p">
              <bqbiol:is xmlns:bqbiol="http://biomodels.net/biology-qualifiers/">
                <rdf:Bag>
                  <rdf:li rdf:resource="http://identifiers.org/bigg.metabolite/ficytc"/>
                  <rdf:li rdf:resource="http://identifiers.org/biocyc/META:an oxidized c-type cytochrome"/>
                  <rdf:li rdf:resource="http://identifiers.org/chebi/CHEBI:[&amp;apos;5021&amp;apos;"/>
                  <rdf:li rdf:resource="http://identifiers.org/chebi/CHEBI:&amp;apos;14235&amp;apos;"/>
                  <rdf:li rdf:resource="http://identifiers.org/chebi/CHEBI:&amp;apos;15719&amp;apos;]"/>
                  <rdf:li rdf:resource="http://identifiers.org/inchi/"/>
                  <rdf:li rdf:resource="http://identifiers.org/kegg.compound/C00923"/>
                  <rdf:li rdf:resource="http://identifiers.org/metanetx.chemical/MNXM5749"/>
                  <rdf:li rdf:resource="http://identifiers.org/upa/UPA:UPC00125"/>
                </rdf:Bag>
              </bqbiol:is>
            </rdf:Description>
          </rdf:RDF>
        </sbml:annotation>
      </species>
      <species id="M_focytcc555_p" constant="false" boundaryCondition="false" hasOnlySubstanceUnits="false" name="ferrocytochrome c" metaid="M_focytcc555_p" compartment="p" fbc:charge="2" fbc:chemicalFormula="C42H54FeN8O6S2">
        <sbml:annotation xmlns:sbml="http://www.sbml.org/sbml/level3/version1/core">
          <rdf:RDF xmlns:rdf="http://www.w3.org/1999/02/22-rdf-syntax-ns#">
            <rdf:Description rdf:about="#M_focytcc555_p">
              <bqbiol:is xmlns:bqbiol="http://biomodels.net/biology-qualifiers/">
                <rdf:Bag>
                  <rdf:li rdf:resource="http://identifiers.org/bigg.metabolite/focytc"/>
                  <rdf:li rdf:resource="http://identifiers.org/biocyc/META:an oxidized c-type cytochrome"/>
                  <rdf:li rdf:resource="http://identifiers.org/chebi/CHEBI:[&amp;apos;5044&amp;apos;"/>
                  <rdf:li rdf:resource="http://identifiers.org/chebi/CHEBI:&amp;apos;14248&amp;apos;"/>
                  <rdf:li rdf:resource="http://identifiers.org/chebi/CHEBI:&amp;apos;15983&amp;apos;]"/>
                  <rdf:li rdf:resource="http://identifiers.org/inchi/"/>
                  <rdf:li rdf:resource="http://identifiers.org/kegg.compound/C00924"/>
                  <rdf:li rdf:resource="http://identifiers.org/metanetx.chemical/MNXM5750"/>
                  <rdf:li rdf:resource="http://identifiers.org/upa/UPA:UPC00126"/>
                </rdf:Bag>
              </bqbiol:is>
            </rdf:Description>
          </rdf:RDF>
        </sbml:annotation>
      </species>
      <species id="M_accoaa_c" constant="false" boundaryCondition="false" hasOnlySubstanceUnits="false" compartment="c"/>
      <species id="M_accoab_c" constant="false" boundaryCondition="false" hasOnlySubstanceUnits="false" compartment="c"/>
    </listOfSpecies>
    <fbc:listOfGeneProducts>
      <fbc:geneProduct fbc:id="G_META1_0478" fbc:label="META1_0478" fbc:name="META1_0478"/>
      <fbc:geneProduct fbc:id="G_META1_3421" fbc:label="META1_3421" fbc:name="META1_3421"/>
      <fbc:geneProduct fbc:id="G_META1_2923" fbc:label="META1_2923" fbc:name="META1_2923"/>
      <fbc:geneProduct fbc:id="G_META1_2497" fbc:label="META1_2497" fbc:name="META1_2497"/>
      <fbc:geneProduct fbc:id="G_META1_3241" fbc:label="META1_3241" fbc:name="META1_3241"/>
      <fbc:geneProduct fbc:id="G_META1_3702" fbc:label="META1_3702" fbc:name="META1_3702"/>
      <fbc:geneProduct fbc:id="G_META1_1327" fbc:label="META1_1327" fbc:name="META1_1327"/>
      <fbc:geneProduct fbc:id="G_META1_0390" fbc:label="META1_0390" fbc:name="META1_0390"/>
      <fbc:geneProduct fbc:id="G_META1_0799" fbc:label="META1_0799" fbc:name="META1_0799"/>
      <fbc:geneProduct fbc:id="G_SP0001" fbc:label="SP0001" fbc:name="SP0001"/>
      <fbc:geneProduct fbc:id="G_META1_3184" fbc:label="META1_3184" fbc:name="META1_3184"/>
      <fbc:geneProduct fbc:id="G_META1_1333" fbc:label="META1_1333" fbc:name="META1_1333"/>
      <fbc:geneProduct fbc:id="G_META1_1332" fbc:label="META1_1332" fbc:name="META1_1332"/>
      <fbc:geneProduct fbc:id="G_META2_0021" fbc:label="META2_0021" fbc:name="META2_0021"/>
      <fbc:geneProduct fbc:id="G_META1_2922" fbc:label="META1_2922" fbc:name="META1_2922"/>
      <fbc:geneProduct fbc:id="G_META1_0774" fbc:label="META1_0774" fbc:name="META1_0774"/>
      <fbc:geneProduct fbc:id="G_META1_3670" fbc:label="META1_3670" fbc:name="META1_3670"/>
      <fbc:geneProduct fbc:id="G_META1_0772" fbc:label="META1_0772" fbc:name="META1_0772"/>
      <fbc:geneProduct fbc:id="G_META1_3806" fbc:label="META1_3806" fbc:name="META1_3806"/>
      <fbc:geneProduct fbc:id="G_META1_0387" fbc:label="META1_0387" fbc:name="META1_0387"/>
      <fbc:geneProduct fbc:id="G_META1_0498" fbc:label="META1_0498" fbc:name="META1_0498"/>
      <fbc:geneProduct fbc:id="G_META1_2334" fbc:label="META1_2334" fbc:name="META1_2334"/>
      <fbc:geneProduct fbc:id="G_META1_3334" fbc:label="META1_3334" fbc:name="META1_3334"/>
      <fbc:geneProduct fbc:id="G_META1_2233" fbc:label="META1_2233" fbc:name="META1_2233"/>
      <fbc:geneProduct fbc:id="G_META1_4236" fbc:label="META1_4236" fbc:name="META1_4236"/>
      <fbc:geneProduct fbc:id="G_META2_0363" fbc:label="META2_0363" fbc:name="META2_0363"/>
      <fbc:geneProduct fbc:id="G_META1_3632" fbc:label="META1_3632" fbc:name="META1_3632"/>
      <fbc:geneProduct fbc:id="G_META1_2380" fbc:label="META1_2380" fbc:name="META1_2380"/>
      <fbc:geneProduct fbc:id="G_META1_1214" fbc:label="META1_1214" fbc:name="META1_1214"/>
      <fbc:geneProduct fbc:id="G_META1_2232" fbc:label="META1_2232" fbc:name="META1_2232"/>
      <fbc:geneProduct fbc:id="G_META1_2853" fbc:label="META1_2853" fbc:name="META1_2853"/>
      <fbc:geneProduct fbc:id="G_META1_4950" fbc:label="META1_4950" fbc:name="META1_4950"/>
      <fbc:geneProduct fbc:id="G_META1_1862" fbc:label="META1_1862" fbc:name="META1_1862"/>
      <fbc:geneProduct fbc:id="G_META1_4578" fbc:label="META1_4578" fbc:name="META1_4578"/>
      <fbc:geneProduct fbc:id="G_META1_4312" fbc:label="META1_4312" fbc:name="META1_4312"/>
      <fbc:geneProduct fbc:id="G_META1_1990" fbc:label="META1_1990" fbc:name="META1_1990"/>
      <fbc:geneProduct fbc:id="G_META1_2668" fbc:label="META1_2668" fbc:name="META1_2668"/>
      <fbc:geneProduct fbc:id="G_META1_2508" fbc:label="META1_2508" fbc:name="META1_2508"/>
      <fbc:geneProduct fbc:id="G_META1_5055" fbc:label="META1_5055" fbc:name="META1_5055"/>
      <fbc:geneProduct fbc:id="G_META1_3362" fbc:label="META1_3362" fbc:name="META1_3362"/>
      <fbc:geneProduct fbc:id="G_META1_3219" fbc:label="META1_3219" fbc:name="META1_3219"/>
      <fbc:geneProduct fbc:id="G_META1_1325" fbc:label="META1_1325" fbc:name="META1_1325"/>
      <fbc:geneProduct fbc:id="G_META1_1744" fbc:label="META1_1744" fbc:name="META1_1744"/>
      <fbc:geneProduct fbc:id="G_META1_3809" fbc:label="META1_3809" fbc:name="META1_3809"/>
      <fbc:geneProduct fbc:id="G_META1_4121" fbc:label="META1_4121" fbc:name="META1_4121"/>
      <fbc:geneProduct fbc:id="G_META1_4284" fbc:label="META1_4284" fbc:name="META1_4284"/>
      <fbc:geneProduct fbc:id="G_META1_4283" fbc:label="META1_4283" fbc:name="META1_4283"/>
      <fbc:geneProduct fbc:id="G_META1_3866" fbc:label="META1_3866" fbc:name="META1_3866"/>
      <fbc:geneProduct fbc:id="G_META1_0898" fbc:label="META1_0898" fbc:name="META1_0898"/>
      <fbc:geneProduct fbc:id="G_META1_0940" fbc:label="META1_0940" fbc:name="META1_0940"/>
      <fbc:geneProduct fbc:id="G_META1_1167" fbc:label="META1_1167" fbc:name="META1_1167"/>
      <fbc:geneProduct fbc:id="G_CQW49_12415" fbc:label="CQW49_12415" fbc:name="CQW49_RS12450"/>
      <fbc:geneProduct fbc:id="G_CQW49_18630" fbc:label="CQW49_18630" fbc:name="CQW49_RS18690"/>
      <fbc:geneProduct fbc:id="G_CQW49_15500" fbc:label="CQW49_15500" fbc:name="CQW49_RS15535"/>
      <fbc:geneProduct fbc:id="G_CQW49_04960" fbc:label="CQW49_04960" fbc:name="CQW49_RS04965"/>
      <fbc:geneProduct fbc:id="G_CQW49_16590" fbc:label="CQW49_16590" fbc:name="CQW49_RS16630"/>
      <fbc:geneProduct fbc:id="G_CQW49_11000" fbc:label="CQW49_11000" fbc:name="CQW49_RS11030"/>
      <fbc:geneProduct fbc:id="G_CQW49_11850" fbc:label="CQW49_11850" fbc:name="CQW49_RS11885"/>
      <fbc:geneProduct fbc:id="G_CQW49_15495" fbc:label="CQW49_15495" fbc:name="CQW49_RS15530"/>
      <fbc:geneProduct fbc:id="G_CQW49_06775" fbc:label="CQW49_06775" fbc:name="CQW49_RS06785"/>
      <fbc:geneProduct fbc:id="G_CQW49_10865" fbc:label="CQW49_10865" fbc:name="CQW49_RS10895"/>
      <fbc:geneProduct fbc:id="G_CQW49_04360" fbc:label="CQW49_04360" fbc:name="CQW49_RS04365"/>
      <fbc:geneProduct fbc:id="G_CQW49_02410" fbc:label="CQW49_02410" fbc:name="CQW49_RS02420"/>
      <fbc:geneProduct fbc:id="G_CQW49_10060" fbc:label="CQW49_10060" fbc:name="CQW49_RS10085"/>
      <fbc:geneProduct fbc:id="G_CQW49_02780" fbc:label="CQW49_02780" fbc:name="CQW49_RS02790"/>
      <fbc:geneProduct fbc:id="G_CQW49_14410" fbc:label="CQW49_14410" fbc:name="CQW49_RS14445"/>
      <fbc:geneProduct fbc:id="G_CQW49_10310" fbc:label="CQW49_10310" fbc:name="CQW49_RS10335"/>
      <fbc:geneProduct fbc:id="G_CQW49_00280" fbc:label="CQW49_00280" fbc:name="CQW49_RS00280"/>
      <fbc:geneProduct fbc:id="G_CQW49_08845" fbc:label="CQW49_08845" fbc:name="CQW49_RS08855"/>
      <fbc:geneProduct fbc:id="G_CQW49_09025" fbc:label="CQW49_09025" fbc:name="CQW49_RS09040"/>
      <fbc:geneProduct fbc:id="G_CQW49_06200" fbc:label="CQW49_06200" fbc:name="CQW49_RS06210"/>
      <fbc:geneProduct fbc:id="G_CQW49_10320" fbc:label="CQW49_10320" fbc:name="CQW49_RS10345"/>
      <fbc:geneProduct fbc:id="G_CQW49_20380" fbc:label="CQW49_20380" fbc:name="CQW49_RS20450"/>
      <fbc:geneProduct fbc:id="G_CQW49_04590" fbc:label="CQW49_04590" fbc:name="CQW49_RS04595"/>
      <fbc:geneProduct fbc:id="G_CQW49_12725" fbc:label="CQW49_12725" fbc:name="CQW49_RS12760"/>
      <fbc:geneProduct fbc:id="G_CQW49_09430" fbc:label="CQW49_09430" fbc:name="CQW49_RS09450"/>
      <fbc:geneProduct fbc:id="G_CQW49_15765" fbc:label="CQW49_15765" fbc:name="CQW49_RS15800"/>
      <fbc:geneProduct fbc:id="G_CQW49_00950" fbc:label="CQW49_00950" fbc:name="CQW49_RS00950"/>
      <fbc:geneProduct fbc:id="G_CQW49_16140" fbc:label="CQW49_16140" fbc:name="CQW49_RS16175"/>
      <fbc:geneProduct fbc:id="G_CQW49_04355" fbc:label="CQW49_04355" fbc:name="CQW49_RS04360"/>
      <fbc:geneProduct fbc:id="G_CQW49_17840" fbc:label="CQW49_17840" fbc:name="CQW49_RS17895"/>
      <fbc:geneProduct fbc:id="G_CQW49_20340" fbc:label="CQW49_20340" fbc:name="CQW49_RS20410"/>
      <fbc:geneProduct fbc:id="G_CQW49_11775" fbc:label="CQW49_11775" fbc:name="CQW49_RS11810"/>
      <fbc:geneProduct fbc:id="G_CQW49_02675" fbc:label="CQW49_02675" fbc:name="CQW49_RS02685"/>
      <fbc:geneProduct fbc:id="G_CQW49_09915" fbc:label="CQW49_09915" fbc:name="CQW49_RS09935"/>
      <fbc:geneProduct fbc:id="G_CQW49_06535" fbc:label="CQW49_06535" fbc:name="CQW49_RS06545"/>
      <fbc:geneProduct fbc:id="G_CQW49_11805" fbc:label="CQW49_11805" fbc:name="CQW49_RS11840"/>
      <fbc:geneProduct fbc:id="G_CQW49_02235" fbc:label="CQW49_02235" fbc:name="CQW49_RS02240"/>
      <fbc:geneProduct fbc:id="G_CQW49_06455" fbc:label="CQW49_06455" fbc:name="CQW49_RS06465"/>
      <fbc:geneProduct fbc:id="G_CQW49_10530" fbc:label="CQW49_10530" fbc:name="CQW49_RS10555"/>
      <fbc:geneProduct fbc:id="G_CQW49_09665" fbc:label="CQW49_09665" fbc:name="CQW49_RS09685"/>
      <fbc:geneProduct fbc:id="G_CQW49_12745" fbc:label="CQW49_12745" fbc:name="CQW49_RS12780"/>
      <fbc:geneProduct fbc:id="G_CQW49_12840" fbc:label="CQW49_12840" fbc:name="CQW49_RS12875"/>
      <fbc:geneProduct fbc:id="G_CQW49_06785" fbc:label="CQW49_06785" fbc:name="CQW49_RS06795"/>
      <fbc:geneProduct fbc:id="G_CQW49_13815" fbc:label="CQW49_13815" fbc:name="CQW49_RS13850"/>
      <fbc:geneProduct fbc:id="G_CQW49_09445" fbc:label="CQW49_09445" fbc:name="CQW49_RS09465"/>
      <fbc:geneProduct fbc:id="G_CQW49_16285" fbc:label="CQW49_16285" fbc:name="CQW49_RS16320"/>
      <fbc:geneProduct fbc:id="G_CQW49_10645" fbc:label="CQW49_10645" fbc:name="CQW49_RS10675"/>
      <fbc:geneProduct fbc:id="G_CQW49_04170" fbc:label="CQW49_04170" fbc:name="CQW49_RS04180"/>
      <fbc:geneProduct fbc:id="G_CQW49_01980" fbc:label="CQW49_01980" fbc:name="CQW49_RS01985"/>
      <fbc:geneProduct fbc:id="G_CQW49_01070" fbc:label="CQW49_01070" fbc:name="CQW49_RS01070"/>
      <fbc:geneProduct fbc:id="G_CQW49_17835" fbc:label="CQW49_17835" fbc:name="CQW49_RS17890"/>
      <fbc:geneProduct fbc:id="G_CQW49_17215" fbc:label="CQW49_17215" fbc:name="CQW49_RS17260"/>
      <fbc:geneProduct fbc:id="G_CQW49_20495" fbc:label="CQW49_20495" fbc:name="CQW49_RS20565"/>
      <fbc:geneProduct fbc:id="G_CQW49_03025" fbc:label="CQW49_03025" fbc:name="CQW49_RS03035"/>
      <fbc:geneProduct fbc:id="G_CQW49_11120" fbc:label="CQW49_11120" fbc:name="CQW49_RS11150"/>
      <fbc:geneProduct fbc:id="G_CQW49_06010" fbc:label="CQW49_06010" fbc:name="CQW49_RS06020"/>
      <fbc:geneProduct fbc:id="G_CQW49_00290" fbc:label="CQW49_00290" fbc:name="CQW49_RS00290"/>
      <fbc:geneProduct fbc:id="G_CQW49_13095" fbc:label="CQW49_13095" fbc:name="CQW49_RS13130"/>
      <fbc:geneProduct fbc:id="G_CQW49_09670" fbc:label="CQW49_09670" fbc:name="CQW49_RS09690"/>
      <fbc:geneProduct fbc:id="G_CQW49_18615" fbc:label="CQW49_18615" fbc:name="CQW49_RS18675"/>
      <fbc:geneProduct fbc:id="G_CQW49_06905" fbc:label="CQW49_06905" fbc:name="CQW49_RS06915"/>
      <fbc:geneProduct fbc:id="G_CQW49_17860" fbc:label="CQW49_17860" fbc:name="CQW49_RS17915"/>
      <fbc:geneProduct fbc:id="G_CQW49_09950" fbc:label="CQW49_09950" fbc:name="CQW49_RS09975"/>
      <fbc:geneProduct fbc:id="G_CQW49_00575" fbc:label="CQW49_00575" fbc:name="CQW49_RS00575"/>
      <fbc:geneProduct fbc:id="G_CQW49_19240" fbc:label="CQW49_19240" fbc:name="CQW49_RS19295"/>
      <fbc:geneProduct fbc:id="G_CQW49_15395" fbc:label="CQW49_15395" fbc:name="CQW49_RS15430"/>
      <fbc:geneProduct fbc:id="G_CQW49_05965" fbc:label="CQW49_05965" fbc:name="CQW49_RS05975"/>
      <fbc:geneProduct fbc:id="G_CQW49_19235" fbc:label="CQW49_19235" fbc:name="CQW49_RS19290"/>
      <fbc:geneProduct fbc:id="G_CQW49_00570" fbc:label="CQW49_00570" fbc:name="CQW49_RS00570"/>
      <fbc:geneProduct fbc:id="G_CQW49_08305" fbc:label="CQW49_08305" fbc:name="CQW49_RS08315"/>
      <fbc:geneProduct fbc:id="G_CQW49_06510" fbc:label="CQW49_06510" fbc:name="CQW49_RS06520"/>
      <fbc:geneProduct fbc:id="G_CQW49_13755" fbc:label="CQW49_13755" fbc:name="CQW49_RS13790"/>
      <fbc:geneProduct fbc:id="G_CQW49_11530" fbc:label="CQW49_11530" fbc:name="CQW49_RS11565"/>
      <fbc:geneProduct fbc:id="G_CQW49_04780" fbc:label="CQW49_04780" fbc:name="CQW49_RS04790"/>
      <fbc:geneProduct fbc:id="G_CQW49_19220" fbc:label="CQW49_19220" fbc:name="CQW49_RS19275"/>
      <fbc:geneProduct fbc:id="G_CQW49_02655" fbc:label="CQW49_02655" fbc:name="CQW49_RS02665"/>
      <fbc:geneProduct fbc:id="G_CQW49_05140" fbc:label="CQW49_05140" fbc:name="CQW49_RS05145"/>
      <fbc:geneProduct fbc:id="G_CQW49_19055" fbc:label="CQW49_19055" fbc:name="CQW49_RS19115"/>
      <fbc:geneProduct fbc:id="G_CQW49_10590" fbc:label="CQW49_10590" fbc:name="CQW49_RS10620"/>
      <fbc:geneProduct fbc:id="G_CQW49_16625" fbc:label="CQW49_16625" fbc:name="CQW49_RS16665"/>
      <fbc:geneProduct fbc:id="G_CQW49_16390" fbc:label="CQW49_16390" fbc:name="CQW49_RS16425"/>
      <fbc:geneProduct fbc:id="G_CQW49_20420" fbc:label="CQW49_20420" fbc:name="CQW49_RS20490"/>
      <fbc:geneProduct fbc:id="G_CQW49_13135" fbc:label="CQW49_13135" fbc:name="CQW49_RS13170"/>
      <fbc:geneProduct fbc:id="G_CQW49_08630" fbc:label="CQW49_08630" fbc:name="CQW49_RS08640"/>
      <fbc:geneProduct fbc:id="G_CQW49_04520" fbc:label="CQW49_04520" fbc:name="CQW49_RS04525"/>
      <fbc:geneProduct fbc:id="G_CQW49_11105" fbc:label="CQW49_11105" fbc:name="CQW49_RS11135"/>
      <fbc:geneProduct fbc:id="G_CQW49_10935" fbc:label="CQW49_10935" fbc:name="CQW49_RS10965"/>
      <fbc:geneProduct fbc:id="G_CQW49_12230" fbc:label="CQW49_12230" fbc:name="CQW49_RS12265"/>
      <fbc:geneProduct fbc:id="G_CQW49_14425" fbc:label="CQW49_14425" fbc:name="CQW49_RS14460"/>
      <fbc:geneProduct fbc:id="G_CQW49_11920" fbc:label="CQW49_11920" fbc:name="CQW49_RS11955"/>
      <fbc:geneProduct fbc:id="G_CQW49_15750" fbc:label="CQW49_15750" fbc:name="CQW49_RS15785"/>
      <fbc:geneProduct fbc:id="G_CQW49_12550" fbc:label="CQW49_12550" fbc:name="CQW49_RS12585"/>
      <fbc:geneProduct fbc:id="G_CQW49_03905" fbc:label="CQW49_03905" fbc:name="CQW49_RS03915"/>
      <fbc:geneProduct fbc:id="G_CQW49_12965" fbc:label="CQW49_12965" fbc:name="CQW49_RS13000"/>
      <fbc:geneProduct fbc:id="G_CQW49_10810" fbc:label="CQW49_10810" fbc:name="CQW49_RS10840"/>
      <fbc:geneProduct fbc:id="G_CQW49_13835" fbc:label="CQW49_13835" fbc:name="CQW49_RS13870"/>
      <fbc:geneProduct fbc:id="G_CQW49_19795" fbc:label="CQW49_19795" fbc:name="CQW49_RS19850"/>
      <fbc:geneProduct fbc:id="G_CQW49_20805" fbc:label="CQW49_20805" fbc:name="CQW49_RS20880"/>
      <fbc:geneProduct fbc:id="G_CQW49_04940" fbc:label="CQW49_04940" fbc:name="CQW49_RS04945"/>
      <fbc:geneProduct fbc:id="G_CQW49_15975" fbc:label="CQW49_15975" fbc:name="CQW49_RS16010"/>
      <fbc:geneProduct fbc:id="G_CQW49_14395" fbc:label="CQW49_14395" fbc:name="CQW49_RS14430"/>
      <fbc:geneProduct fbc:id="G_CQW49_05295" fbc:label="CQW49_05295" fbc:name="CQW49_RS05300"/>
      <fbc:geneProduct fbc:id="G_CQW49_06820" fbc:label="CQW49_06820" fbc:name="CQW49_RS06830"/>
      <fbc:geneProduct fbc:id="G_CQW49_05320" fbc:label="CQW49_05320" fbc:name="CQW49_RS05325"/>
      <fbc:geneProduct fbc:id="G_CQW49_10625" fbc:label="CQW49_10625" fbc:name="CQW49_RS10655"/>
      <fbc:geneProduct fbc:id="G_CQW49_09220" fbc:label="CQW49_09220" fbc:name="CQW49_RS09240"/>
      <fbc:geneProduct fbc:id="G_CQW49_20150" fbc:label="CQW49_20150" fbc:name="CQW49_RS20220"/>
      <fbc:geneProduct fbc:id="G_CQW49_16085" fbc:label="CQW49_16085" fbc:name="CQW49_RS16120"/>
      <fbc:geneProduct fbc:id="G_CQW49_00295" fbc:label="CQW49_00295" fbc:name="CQW49_RS00295"/>
      <fbc:geneProduct fbc:id="G_CQW49_18940" fbc:label="CQW49_18940" fbc:name="CQW49_RS19000"/>
      <fbc:geneProduct fbc:id="G_CQW49_20775" fbc:label="CQW49_20775" fbc:name="CQW49_RS20850"/>
      <fbc:geneProduct fbc:id="G_CQW49_15490" fbc:label="CQW49_15490" fbc:name="CQW49_RS15525"/>
      <fbc:geneProduct fbc:id="G_CQW49_00090" fbc:label="CQW49_00090" fbc:name="CQW49_RS00090"/>
      <fbc:geneProduct fbc:id="G_CQW49_11425" fbc:label="CQW49_11425" fbc:name="CQW49_RS11455"/>
      <fbc:geneProduct fbc:id="G_CQW49_10210" fbc:label="CQW49_10210" fbc:name="CQW49_RS10235"/>
      <fbc:geneProduct fbc:id="G_CQW49_06600" fbc:label="CQW49_06600" fbc:name="CQW49_RS06615"/>
      <fbc:geneProduct fbc:id="G_CQW49_05690" fbc:label="CQW49_05690" fbc:name="CQW49_RS05700"/>
      <fbc:geneProduct fbc:id="G_CQW49_01110" fbc:label="CQW49_01110" fbc:name="CQW49_RS01110"/>
      <fbc:geneProduct fbc:id="G_CQW49_10040" fbc:label="CQW49_10040" fbc:name="CQW49_RS10065"/>
      <fbc:geneProduct fbc:id="G_CQW49_00305" fbc:label="CQW49_00305" fbc:name="CQW49_RS00305"/>
      <fbc:geneProduct fbc:id="G_CQW49_06210" fbc:label="CQW49_06210" fbc:name="CQW49_RS06220"/>
      <fbc:geneProduct fbc:id="G_CQW49_20665" fbc:label="CQW49_20665" fbc:name="CQW49_RS20740"/>
      <fbc:geneProduct fbc:id="G_CQW49_10565" fbc:label="CQW49_10565" fbc:name="CQW49_RS10595"/>
      <fbc:geneProduct fbc:id="G_CQW49_16350" fbc:label="CQW49_16350" fbc:name="CQW49_RS16385"/>
      <fbc:geneProduct fbc:id="G_CQW49_05975" fbc:label="CQW49_05975" fbc:name="CQW49_RS05985"/>
      <fbc:geneProduct fbc:id="G_CQW49_14290" fbc:label="CQW49_14290" fbc:name="CQW49_RS14325"/>
      <fbc:geneProduct fbc:id="G_CQW49_09835" fbc:label="CQW49_09835" fbc:name="CQW49_RS09855"/>
      <fbc:geneProduct fbc:id="G_CQW49_05015" fbc:label="CQW49_05015" fbc:name="CQW49_RS05020"/>
      <fbc:geneProduct fbc:id="G_CQW49_01745" fbc:label="CQW49_01745" fbc:name="CQW49_RS01750"/>
      <fbc:geneProduct fbc:id="G_CQW49_06000" fbc:label="CQW49_06000" fbc:name="CQW49_RS06010"/>
      <fbc:geneProduct fbc:id="G_CQW49_12195" fbc:label="CQW49_12195" fbc:name="CQW49_RS12230"/>
      <fbc:geneProduct fbc:id="G_CQW49_03790" fbc:label="CQW49_03790" fbc:name="CQW49_RS03800"/>
      <fbc:geneProduct fbc:id="G_CQW49_05290" fbc:label="CQW49_05290" fbc:name="CQW49_RS05295"/>
      <fbc:geneProduct fbc:id="G_CQW49_15985" fbc:label="CQW49_15985" fbc:name="CQW49_RS16020"/>
      <fbc:geneProduct fbc:id="G_CQW49_01100" fbc:label="CQW49_01100" fbc:name="CQW49_RS01100"/>
      <fbc:geneProduct fbc:id="G_CQW49_05325" fbc:label="CQW49_05325" fbc:name="CQW49_RS05330"/>
      <fbc:geneProduct fbc:id="G_CQW49_01165" fbc:label="CQW49_01165" fbc:name="CQW49_RS01170"/>
      <fbc:geneProduct fbc:id="G_CQW49_03760" fbc:label="CQW49_03760" fbc:name="CQW49_RS03770"/>
      <fbc:geneProduct fbc:id="G_CQW49_16800" fbc:label="CQW49_16800" fbc:name="CQW49_RS16840"/>
      <fbc:geneProduct fbc:id="G_CQW49_04750" fbc:label="CQW49_04750" fbc:name="CQW49_RS04760"/>
      <fbc:geneProduct fbc:id="G_CQW49_13130" fbc:label="CQW49_13130" fbc:name="CQW49_RS13165"/>
      <fbc:geneProduct fbc:id="G_CQW49_13070" fbc:label="CQW49_13070" fbc:name="CQW49_RS13105"/>
      <fbc:geneProduct fbc:id="G_CQW49_10620" fbc:label="CQW49_10620" fbc:name="CQW49_RS10650"/>
      <fbc:geneProduct fbc:id="G_CQW49_06365" fbc:label="CQW49_06365" fbc:name="CQW49_RS06375"/>
      <fbc:geneProduct fbc:id="G_CQW49_01450" fbc:label="CQW49_01450" fbc:name="CQW49_RS01455"/>
      <fbc:geneProduct fbc:id="G_CQW49_03805" fbc:label="CQW49_03805" fbc:name="CQW49_RS03815"/>
      <fbc:geneProduct fbc:id="G_CQW49_15625" fbc:label="CQW49_15625" fbc:name="CQW49_RS15660"/>
      <fbc:geneProduct fbc:id="G_CQW49_10945" fbc:label="CQW49_10945" fbc:name="CQW49_RS10975"/>
      <fbc:geneProduct fbc:id="G_CQW49_04745" fbc:label="CQW49_04745" fbc:name="CQW49_RS04755"/>
      <fbc:geneProduct fbc:id="G_CQW49_17140" fbc:label="CQW49_17140" fbc:name="CQW49_RS17185"/>
      <fbc:geneProduct fbc:id="G_CQW49_20500" fbc:label="CQW49_20500" fbc:name="CQW49_RS20570"/>
      <fbc:geneProduct fbc:id="G_CQW49_06970" fbc:label="CQW49_06970" fbc:name="CQW49_RS06980"/>
      <fbc:geneProduct fbc:id="G_CQW49_01945" fbc:label="CQW49_01945" fbc:name="CQW49_RS01950"/>
      <fbc:geneProduct fbc:id="G_CQW49_05335" fbc:label="CQW49_05335" fbc:name="CQW49_RS05340"/>
      <fbc:geneProduct fbc:id="G_CQW49_09090" fbc:label="CQW49_09090" fbc:name="CQW49_RS09110"/>
      <fbc:geneProduct fbc:id="G_CQW49_20270" fbc:label="CQW49_20270" fbc:name="CQW49_RS20340"/>
      <fbc:geneProduct fbc:id="G_CQW49_11235" fbc:label="CQW49_11235" fbc:name="CQW49_RS11265"/>
      <fbc:geneProduct fbc:id="G_CQW49_11950" fbc:label="CQW49_11950" fbc:name="CQW49_RS11985"/>
      <fbc:geneProduct fbc:id="G_CQW49_13045" fbc:label="CQW49_13045" fbc:name="CQW49_RS13080"/>
      <fbc:geneProduct fbc:id="G_CQW49_16630" fbc:label="CQW49_16630" fbc:name="CQW49_RS16670"/>
      <fbc:geneProduct fbc:id="G_CQW49_09315" fbc:label="CQW49_09315" fbc:name="CQW49_RS09335"/>
      <fbc:geneProduct fbc:id="G_CQW49_06860" fbc:label="CQW49_06860" fbc:name="CQW49_RS06870"/>
      <fbc:geneProduct fbc:id="G_CQW49_20395" fbc:label="CQW49_20395" fbc:name="CQW49_RS20465"/>
      <fbc:geneProduct fbc:id="G_CQW49_10845" fbc:label="CQW49_10845" fbc:name="CQW49_RS10875"/>
      <fbc:geneProduct fbc:id="G_CQW49_08625" fbc:label="CQW49_08625" fbc:name="CQW49_RS08635"/>
      <fbc:geneProduct fbc:id="G_CQW49_04880" fbc:label="CQW49_04880" fbc:name="CQW49_RS04890"/>
      <fbc:geneProduct fbc:id="G_CQW49_11720" fbc:label="CQW49_11720" fbc:name="CQW49_RS11755"/>
      <fbc:geneProduct fbc:id="G_CQW49_10910" fbc:label="CQW49_10910" fbc:name="CQW49_RS10940"/>
      <fbc:geneProduct fbc:id="G_CQW49_12305" fbc:label="CQW49_12305" fbc:name="CQW49_RS12340"/>
      <fbc:geneProduct fbc:id="G_CQW49_02775" fbc:label="CQW49_02775" fbc:name="CQW49_RS02785"/>
      <fbc:geneProduct fbc:id="G_CQW49_11630" fbc:label="CQW49_11630" fbc:name="CQW49_RS11665"/>
      <fbc:geneProduct fbc:id="G_CQW49_12325" fbc:label="CQW49_12325" fbc:name="CQW49_RS12360"/>
      <fbc:geneProduct fbc:id="G_CQW49_12220" fbc:label="CQW49_12220" fbc:name="CQW49_RS12255"/>
      <fbc:geneProduct fbc:id="G_CQW49_01260" fbc:label="CQW49_01260" fbc:name="CQW49_RS01265"/>
      <fbc:geneProduct fbc:id="G_CQW49_01835" fbc:label="CQW49_01835" fbc:name="CQW49_RS01840"/>
      <fbc:geneProduct fbc:id="G_CQW49_18950" fbc:label="CQW49_18950" fbc:name="CQW49_RS19010"/>
      <fbc:geneProduct fbc:id="G_CQW49_17690" fbc:label="CQW49_17690" fbc:name="CQW49_RS17745"/>
      <fbc:geneProduct fbc:id="G_CQW49_02240" fbc:label="CQW49_02240" fbc:name="CQW49_RS02245"/>
      <fbc:geneProduct fbc:id="G_CQW49_02255" fbc:label="CQW49_02255" fbc:name="CQW49_RS02260"/>
      <fbc:geneProduct fbc:id="G_CQW49_01145" fbc:label="CQW49_01145" fbc:name="CQW49_RS01150"/>
      <fbc:geneProduct fbc:id="G_CQW49_20675" fbc:label="CQW49_20675" fbc:name="CQW49_RS20750"/>
      <fbc:geneProduct fbc:id="G_CQW49_17750" fbc:label="CQW49_17750" fbc:name="CQW49_RS17805"/>
      <fbc:geneProduct fbc:id="G_CQW49_13245" fbc:label="CQW49_13245" fbc:name="CQW49_RS13280"/>
      <fbc:geneProduct fbc:id="G_CQW49_19465" fbc:label="CQW49_19465" fbc:name="CQW49_RS19520"/>
      <fbc:geneProduct fbc:id="G_CQW49_06800" fbc:label="CQW49_06800" fbc:name="CQW49_RS06810"/>
      <fbc:geneProduct fbc:id="G_CQW49_17545" fbc:label="CQW49_17545" fbc:name="CQW49_RS17600"/>
      <fbc:geneProduct fbc:id="G_CQW49_04845" fbc:label="CQW49_04845" fbc:name="CQW49_RS04855"/>
      <fbc:geneProduct fbc:id="G_CQW49_10890" fbc:label="CQW49_10890" fbc:name="CQW49_RS10920"/>
      <fbc:geneProduct fbc:id="G_CQW49_15675" fbc:label="CQW49_15675" fbc:name="CQW49_RS15710"/>
      <fbc:geneProduct fbc:id="G_CQW49_02195" fbc:label="CQW49_02195" fbc:name="CQW49_RS02200"/>
      <fbc:geneProduct fbc:id="G_CQW49_10000" fbc:label="CQW49_10000" fbc:name="CQW49_RS10025"/>
      <fbc:geneProduct fbc:id="G_CQW49_16420" fbc:label="CQW49_16420" fbc:name="CQW49_RS16455"/>
      <fbc:geneProduct fbc:id="G_CQW49_00600" fbc:label="CQW49_00600" fbc:name="CQW49_RS00600"/>
      <fbc:geneProduct fbc:id="G_CQW49_10930" fbc:label="CQW49_10930" fbc:name="CQW49_RS10960"/>
      <fbc:geneProduct fbc:id="G_CQW49_09925" fbc:label="CQW49_09925" fbc:name="CQW49_RS09945"/>
      <fbc:geneProduct fbc:id="G_CQW49_12200" fbc:label="CQW49_12200" fbc:name="CQW49_RS12235"/>
      <fbc:geneProduct fbc:id="G_CQW49_00055" fbc:label="CQW49_00055" fbc:name="CQW49_RS00055"/>
      <fbc:geneProduct fbc:id="G_CQW49_17015" fbc:label="CQW49_17015" fbc:name="CQW49_RS17060"/>
      <fbc:geneProduct fbc:id="G_CQW49_09015" fbc:label="CQW49_09015" fbc:name="CQW49_RS09030"/>
      <fbc:geneProduct fbc:id="G_CQW49_09040" fbc:label="CQW49_09040" fbc:name="CQW49_RS09055"/>
      <fbc:geneProduct fbc:id="G_CQW49_02440" fbc:label="CQW49_02440" fbc:name="CQW49_RS02450"/>
      <fbc:geneProduct fbc:id="G_CQW49_17770" fbc:label="CQW49_17770" fbc:name="CQW49_RS17825"/>
      <fbc:geneProduct fbc:id="G_CQW49_10715" fbc:label="CQW49_10715" fbc:name="CQW49_RS10745"/>
      <fbc:geneProduct fbc:id="G_CQW49_18395" fbc:label="CQW49_18395" fbc:name="CQW49_RS18455"/>
      <fbc:geneProduct fbc:id="G_CQW49_05285" fbc:label="CQW49_05285" fbc:name="CQW49_RS05290"/>
      <fbc:geneProduct fbc:id="G_CQW49_04350" fbc:label="CQW49_04350" fbc:name="CQW49_RS04355"/>
      <fbc:geneProduct fbc:id="G_CQW49_11220" fbc:label="CQW49_11220" fbc:name="CQW49_RS11250"/>
      <fbc:geneProduct fbc:id="G_CQW49_11955" fbc:label="CQW49_11955" fbc:name="CQW49_RS11990"/>
      <fbc:geneProduct fbc:id="G_CQW49_13060" fbc:label="CQW49_13060" fbc:name="CQW49_RS13095"/>
      <fbc:geneProduct fbc:id="G_CQW49_11885" fbc:label="CQW49_11885" fbc:name="CQW49_RS11920"/>
      <fbc:geneProduct fbc:id="G_CQW49_19185" fbc:label="CQW49_19185" fbc:name="CQW49_RS19240"/>
      <fbc:geneProduct fbc:id="G_CQW49_15760" fbc:label="CQW49_15760" fbc:name="CQW49_RS15795"/>
      <fbc:geneProduct fbc:id="G_CQW49_20755" fbc:label="CQW49_20755" fbc:name="CQW49_RS20830"/>
      <fbc:geneProduct fbc:id="G_CQW49_18925" fbc:label="CQW49_18925" fbc:name="CQW49_RS18985"/>
      <fbc:geneProduct fbc:id="G_CQW49_18400" fbc:label="CQW49_18400" fbc:name="CQW49_RS18460"/>
      <fbc:geneProduct fbc:id="G_CQW49_02145" fbc:label="CQW49_02145" fbc:name="CQW49_RS02150"/>
      <fbc:geneProduct fbc:id="G_CQW49_16395" fbc:label="CQW49_16395" fbc:name="CQW49_RS16430"/>
      <fbc:geneProduct fbc:id="G_CQW49_12235" fbc:label="CQW49_12235" fbc:name="CQW49_RS12270"/>
      <fbc:geneProduct fbc:id="G_CQW49_20945" fbc:label="CQW49_20945" fbc:name="CQW49_RS21020"/>
      <fbc:geneProduct fbc:id="G_CQW49_00185" fbc:label="CQW49_00185" fbc:name="CQW49_RS00185"/>
      <fbc:geneProduct fbc:id="G_CQW49_13080" fbc:label="CQW49_13080" fbc:name="CQW49_RS13115"/>
      <fbc:geneProduct fbc:id="G_CQW49_18090" fbc:label="CQW49_18090" fbc:name="CQW49_RS18150"/>
      <fbc:geneProduct fbc:id="G_CQW49_17450" fbc:label="CQW49_17450" fbc:name="CQW49_RS17505"/>
      <fbc:geneProduct fbc:id="G_CQW49_21100" fbc:label="CQW49_21100" fbc:name="CQW49_RS21175"/>
      <fbc:geneProduct fbc:id="G_CQW49_05315" fbc:label="CQW49_05315" fbc:name="CQW49_RS05320"/>
      <fbc:geneProduct fbc:id="G_CQW49_12715" fbc:label="CQW49_12715" fbc:name="CQW49_RS12750"/>
      <fbc:geneProduct fbc:id="G_CQW49_12225" fbc:label="CQW49_12225" fbc:name="CQW49_RS12260"/>
      <fbc:geneProduct fbc:id="G_CQW49_18425" fbc:label="CQW49_18425" fbc:name="CQW49_RS18485"/>
      <fbc:geneProduct fbc:id="G_CQW49_11875" fbc:label="CQW49_11875" fbc:name="CQW49_RS11910"/>
      <fbc:geneProduct fbc:id="G_CQW49_09125" fbc:label="CQW49_09125" fbc:name="CQW49_RS09145"/>
      <fbc:geneProduct fbc:id="G_CQW49_03830" fbc:label="CQW49_03830" fbc:name="CQW49_RS03840"/>
      <fbc:geneProduct fbc:id="G_CQW49_10840" fbc:label="CQW49_10840" fbc:name="CQW49_RS10870"/>
      <fbc:geneProduct fbc:id="G_CQW49_16385" fbc:label="CQW49_16385" fbc:name="CQW49_RS16420"/>
      <fbc:geneProduct fbc:id="G_CQW49_04340" fbc:label="CQW49_04340" fbc:name="CQW49_RS04345"/>
      <fbc:geneProduct fbc:id="G_CQW49_11215" fbc:label="CQW49_11215" fbc:name="CQW49_RS11245"/>
      <fbc:geneProduct fbc:id="G_CQW49_01375" fbc:label="CQW49_01375" fbc:name="CQW49_RS01380"/>
      <fbc:geneProduct fbc:id="G_CQW49_16675" fbc:label="CQW49_16675" fbc:name="CQW49_RS16715"/>
      <fbc:geneProduct fbc:id="G_CQW49_12160" fbc:label="CQW49_12160" fbc:name="CQW49_RS12195"/>
      <fbc:geneProduct fbc:id="G_CQW49_18955" fbc:label="CQW49_18955" fbc:name="CQW49_RS19015"/>
      <fbc:geneProduct fbc:id="G_CQW49_04980" fbc:label="CQW49_04980" fbc:name="CQW49_RS04985"/>
      <fbc:geneProduct fbc:id="G_CQW49_10330" fbc:label="CQW49_10330" fbc:name="CQW49_RS10355"/>
      <fbc:geneProduct fbc:id="G_CQW49_21235" fbc:label="CQW49_21235" fbc:name="CQW49_RS21310"/>
      <fbc:geneProduct fbc:id="G_CQW49_05580" fbc:label="CQW49_05580" fbc:name="CQW49_RS05590"/>
      <fbc:geneProduct fbc:id="G_CQW49_14250" fbc:label="CQW49_14250" fbc:name="CQW49_RS14285"/>
      <fbc:geneProduct fbc:id="G_CQW49_10860" fbc:label="CQW49_10860" fbc:name="CQW49_RS10890"/>
      <fbc:geneProduct fbc:id="G_CQW49_15430" fbc:label="CQW49_15430" fbc:name="CQW49_RS15465"/>
      <fbc:geneProduct fbc:id="G_CQW49_11205" fbc:label="CQW49_11205" fbc:name="CQW49_RS11235"/>
      <fbc:geneProduct fbc:id="G_CQW49_03910" fbc:label="CQW49_03910" fbc:name="CQW49_RS03920"/>
      <fbc:geneProduct fbc:id="G_CQW49_19180" fbc:label="CQW49_19180" fbc:name="CQW49_RS19235"/>
      <fbc:geneProduct fbc:id="G_CQW49_01950" fbc:label="CQW49_01950" fbc:name="CQW49_RS01955"/>
      <fbc:geneProduct fbc:id="G_CQW49_02220" fbc:label="CQW49_02220" fbc:name="CQW49_RS02225"/>
      <fbc:geneProduct fbc:id="G_CQW49_00355" fbc:label="CQW49_00355" fbc:name="CQW49_RS00355"/>
      <fbc:geneProduct fbc:id="G_CQW49_06925" fbc:label="CQW49_06925" fbc:name="CQW49_RS06935"/>
      <fbc:geneProduct fbc:id="G_CQW49_04275" fbc:label="CQW49_04275" fbc:name="CQW49_RS04285"/>
      <fbc:geneProduct fbc:id="G_CQW49_03730" fbc:label="CQW49_03730" fbc:name="CQW49_RS03740"/>
      <fbc:geneProduct fbc:id="G_CQW49_05080" fbc:label="CQW49_05080" fbc:name="CQW49_RS05085"/>
      <fbc:geneProduct fbc:id="G_CQW49_09625" fbc:label="CQW49_09625" fbc:name="CQW49_RS09645"/>
      <fbc:geneProduct fbc:id="G_CQW49_18820" fbc:label="CQW49_18820" fbc:name="CQW49_RS18880"/>
      <fbc:geneProduct fbc:id="G_CQW49_01135" fbc:label="CQW49_01135" fbc:name="CQW49_RS01135"/>
      <fbc:geneProduct fbc:id="G_CQW49_09480" fbc:label="CQW49_09480" fbc:name="CQW49_RS09500"/>
      <fbc:geneProduct fbc:id="G_CQW49_11255" fbc:label="CQW49_11255" fbc:name="CQW49_RS11285"/>
      <fbc:geneProduct fbc:id="G_CQW49_11210" fbc:label="CQW49_11210" fbc:name="CQW49_RS11240"/>
      <fbc:geneProduct fbc:id="G_CQW49_08850" fbc:label="CQW49_08850" fbc:name="CQW49_RS08860"/>
      <fbc:geneProduct fbc:id="G_CQW49_05065" fbc:label="CQW49_05065" fbc:name="CQW49_RS05070"/>
      <fbc:geneProduct fbc:id="G_CQW49_00350" fbc:label="CQW49_00350" fbc:name="CQW49_RS00350"/>
      <fbc:geneProduct fbc:id="G_CQW49_00920" fbc:label="CQW49_00920" fbc:name="CQW49_RS00920"/>
      <fbc:geneProduct fbc:id="G_CQW49_12205" fbc:label="CQW49_12205" fbc:name="CQW49_RS12240"/>
      <fbc:geneProduct fbc:id="G_CQW49_06245" fbc:label="CQW49_06245" fbc:name="CQW49_RS06255"/>
      <fbc:geneProduct fbc:id="G_CQW49_16600" fbc:label="CQW49_16600" fbc:name="CQW49_RS16640"/>
      <fbc:geneProduct fbc:id="G_CQW49_10340" fbc:label="CQW49_10340" fbc:name="CQW49_RS10365"/>
      <fbc:geneProduct fbc:id="G_CQW49_13055" fbc:label="CQW49_13055" fbc:name="CQW49_RS13090"/>
      <fbc:geneProduct fbc:id="G_CQW49_21195" fbc:label="CQW49_21195" fbc:name="CQW49_RS21270"/>
      <fbc:geneProduct fbc:id="G_CQW49_02995" fbc:label="CQW49_02995" fbc:name="CQW49_RS03005"/>
      <fbc:geneProduct fbc:id="G_CQW49_17525" fbc:label="CQW49_17525" fbc:name="CQW49_RS17580"/>
      <fbc:geneProduct fbc:id="G_CQW49_00455" fbc:label="CQW49_00455" fbc:name="CQW49_RS00455"/>
      <fbc:geneProduct fbc:id="G_CQW49_10575" fbc:label="CQW49_10575" fbc:name="CQW49_RS10605"/>
      <fbc:geneProduct fbc:id="G_CQW49_07640" fbc:label="CQW49_07640" fbc:name="CQW49_RS07650"/>
      <fbc:geneProduct fbc:id="G_CQW49_20930" fbc:label="CQW49_20930" fbc:name="CQW49_RS21005"/>
      <fbc:geneProduct fbc:id="G_CQW49_16595" fbc:label="CQW49_16595" fbc:name="CQW49_RS16635"/>
      <fbc:geneProduct fbc:id="G_CQW49_19395" fbc:label="CQW49_19395" fbc:name="CQW49_RS19450"/>
      <fbc:geneProduct fbc:id="G_CQW49_18470" fbc:label="CQW49_18470" fbc:name="CQW49_RS18530"/>
      <fbc:geneProduct fbc:id="G_CQW49_20240" fbc:label="CQW49_20240" fbc:name="CQW49_RS20310"/>
      <fbc:geneProduct fbc:id="G_CQW49_11240" fbc:label="CQW49_11240" fbc:name="CQW49_RS11270"/>
      <fbc:geneProduct fbc:id="G_CQW49_17520" fbc:label="CQW49_17520" fbc:name="CQW49_RS17575"/>
      <fbc:geneProduct fbc:id="G_CQW49_03145" fbc:label="CQW49_03145" fbc:name="CQW49_RS03155"/>
      <fbc:geneProduct fbc:id="G_CQW49_20760" fbc:label="CQW49_20760" fbc:name="CQW49_RS20835"/>
      <fbc:geneProduct fbc:id="G_CQW49_10020" fbc:label="CQW49_10020" fbc:name="CQW49_RS10045"/>
      <fbc:geneProduct fbc:id="G_CQW49_03725" fbc:label="CQW49_03725" fbc:name="CQW49_RS03735"/>
      <fbc:geneProduct fbc:id="G_CQW49_11625" fbc:label="CQW49_11625" fbc:name="CQW49_RS11660"/>
      <fbc:geneProduct fbc:id="G_CQW49_16565" fbc:label="CQW49_16565" fbc:name="CQW49_RS16605"/>
      <fbc:geneProduct fbc:id="G_CQW49_11310" fbc:label="CQW49_11310" fbc:name="CQW49_RS11340"/>
      <fbc:geneProduct fbc:id="G_CQW49_18480" fbc:label="CQW49_18480" fbc:name="CQW49_RS18540"/>
      <fbc:geneProduct fbc:id="G_CQW49_11045" fbc:label="CQW49_11045" fbc:name="CQW49_RS11075"/>
      <fbc:geneProduct fbc:id="G_CQW49_16835" fbc:label="CQW49_16835" fbc:name="CQW49_RS16880"/>
      <fbc:geneProduct fbc:id="G_CQW49_19060" fbc:label="CQW49_19060" fbc:name="CQW49_RS19120"/>
      <fbc:geneProduct fbc:id="G_CQW49_18405" fbc:label="CQW49_18405" fbc:name="CQW49_RS18465"/>
      <fbc:geneProduct fbc:id="G_CQW49_10825" fbc:label="CQW49_10825" fbc:name="CQW49_RS10855"/>
      <fbc:geneProduct fbc:id="G_CQW49_15425" fbc:label="CQW49_15425" fbc:name="CQW49_RS15460"/>
      <fbc:geneProduct fbc:id="G_CQW49_08615" fbc:label="CQW49_08615" fbc:name="CQW49_RS08625"/>
      <fbc:geneProduct fbc:id="G_CQW49_17605" fbc:label="CQW49_17605" fbc:name="CQW49_RS17660"/>
      <fbc:geneProduct fbc:id="G_CQW49_16065" fbc:label="CQW49_16065" fbc:name="CQW49_RS16100"/>
      <fbc:geneProduct fbc:id="G_CQW49_00485" fbc:label="CQW49_00485" fbc:name="CQW49_RS00485"/>
      <fbc:geneProduct fbc:id="G_CQW49_12980" fbc:label="CQW49_12980" fbc:name="CQW49_RS13015"/>
      <fbc:geneProduct fbc:id="G_CQW49_20305" fbc:label="CQW49_20305" fbc:name="CQW49_RS20375"/>
      <fbc:geneProduct fbc:id="G_CQW49_17670" fbc:label="CQW49_17670" fbc:name="CQW49_RS17725"/>
      <fbc:geneProduct fbc:id="G_CQW49_20235" fbc:label="CQW49_20235" fbc:name="CQW49_RS20305"/>
      <fbc:geneProduct fbc:id="G_CQW49_13530" fbc:label="CQW49_13530" fbc:name="CQW49_RS13565"/>
      <fbc:geneProduct fbc:id="G_CQW49_09285" fbc:label="CQW49_09285" fbc:name="CQW49_RS09305"/>
      <fbc:geneProduct fbc:id="G_CQW49_09385" fbc:label="CQW49_09385" fbc:name="CQW49_RS09405"/>
      <fbc:geneProduct fbc:id="G_CQW49_01675" fbc:label="CQW49_01675" fbc:name="CQW49_RS01680"/>
      <fbc:geneProduct fbc:id="G_CQW49_15930" fbc:label="CQW49_15930" fbc:name="CQW49_RS15965"/>
      <fbc:geneProduct fbc:id="G_CQW49_14215" fbc:label="CQW49_14215" fbc:name="CQW49_RS14250"/>
      <fbc:geneProduct fbc:id="G_CQW49_00470" fbc:label="CQW49_00470" fbc:name="CQW49_RS00470"/>
      <fbc:geneProduct fbc:id="G_CQW49_19135" fbc:label="CQW49_19135" fbc:name="CQW49_RS19195"/>
      <fbc:geneProduct fbc:id="G_CQW49_03370" fbc:label="CQW49_03370" fbc:name="CQW49_RS03385"/>
      <fbc:geneProduct fbc:id="G_CQW49_07615" fbc:label="CQW49_07615" fbc:name="CQW49_RS07625"/>
      <fbc:geneProduct fbc:id="G_CQW49_07630" fbc:label="CQW49_07630" fbc:name="CQW49_RS07640"/>
      <fbc:geneProduct fbc:id="G_CQW49_11725" fbc:label="CQW49_11725" fbc:name="CQW49_RS11760"/>
      <fbc:geneProduct fbc:id="G_CQW49_11230" fbc:label="CQW49_11230" fbc:name="CQW49_RS11260"/>
      <fbc:geneProduct fbc:id="G_CQW49_20180" fbc:label="CQW49_20180" fbc:name="CQW49_RS20250"/>
      <fbc:geneProduct fbc:id="G_CQW49_12210" fbc:label="CQW49_12210" fbc:name="CQW49_RS12245"/>
      <fbc:geneProduct fbc:id="G_CQW49_06105" fbc:label="CQW49_06105" fbc:name="CQW49_RS06115"/>
      <fbc:geneProduct fbc:id="G_CQW49_00300" fbc:label="CQW49_00300" fbc:name="CQW49_RS00300"/>
      <fbc:geneProduct fbc:id="G_CQW49_15945" fbc:label="CQW49_15945" fbc:name="CQW49_RS15980"/>
      <fbc:geneProduct fbc:id="G_CQW49_02680" fbc:label="CQW49_02680" fbc:name="CQW49_RS02690"/>
      <fbc:geneProduct fbc:id="G_CQW49_10035" fbc:label="CQW49_10035" fbc:name="CQW49_RS10060"/>
      <fbc:geneProduct fbc:id="G_CQW49_15420" fbc:label="CQW49_15420" fbc:name="CQW49_RS15455"/>
      <fbc:geneProduct fbc:id="G_CQW49_17680" fbc:label="CQW49_17680" fbc:name="CQW49_RS17735"/>
      <fbc:geneProduct fbc:id="G_CQW49_18475" fbc:label="CQW49_18475" fbc:name="CQW49_RS18535"/>
      <fbc:geneProduct fbc:id="G_CQW49_18485" fbc:label="CQW49_18485" fbc:name="CQW49_RS18545"/>
      <fbc:geneProduct fbc:id="G_CQW49_06230" fbc:label="CQW49_06230" fbc:name="CQW49_RS06240"/>
      <fbc:geneProduct fbc:id="G_CQW49_20035" fbc:label="CQW49_20035" fbc:name="CQW49_RS20100"/>
      <fbc:geneProduct fbc:id="G_CQW49_20230" fbc:label="CQW49_20230" fbc:name="CQW49_RS20300"/>
      <fbc:geneProduct fbc:id="G_CQW49_13400" fbc:label="CQW49_13400" fbc:name="CQW49_RS13435"/>
      <fbc:geneProduct fbc:id="G_CQW49_13495" fbc:label="CQW49_13495" fbc:name="CQW49_RS13530"/>
      <fbc:geneProduct fbc:id="G_CQW49_11600" fbc:label="CQW49_11600" fbc:name="CQW49_RS11635"/>
      <fbc:geneProduct fbc:id="G_CQW49_19520" fbc:label="CQW49_19520" fbc:name="CQW49_RS19575"/>
      <fbc:geneProduct fbc:id="G_CQW49_13365" fbc:label="CQW49_13365" fbc:name="CQW49_RS13400"/>
      <fbc:geneProduct fbc:id="G_CQW49_01940" fbc:label="CQW49_01940" fbc:name="CQW49_RS01945"/>
      <fbc:geneProduct fbc:id="G_CQW49_09320" fbc:label="CQW49_09320" fbc:name="CQW49_RS09340"/>
      <fbc:geneProduct fbc:id="G_CQW49_19125" fbc:label="CQW49_19125" fbc:name="CQW49_RS19185"/>
      <fbc:geneProduct fbc:id="G_CQW49_01155" fbc:label="CQW49_01155" fbc:name="CQW49_RS01160"/>
      <fbc:geneProduct fbc:id="G_CQW49_00250" fbc:label="CQW49_00250" fbc:name="CQW49_RS00250"/>
      <fbc:geneProduct fbc:id="G_CQW49_03835" fbc:label="CQW49_03835" fbc:name="CQW49_RS03845"/>
      <fbc:geneProduct fbc:id="G_CQW49_11400" fbc:label="CQW49_11400" fbc:name="CQW49_RS11430"/>
      <fbc:geneProduct fbc:id="G_CQW49_13335" fbc:label="CQW49_13335" fbc:name="CQW49_RS13370"/>
      <fbc:geneProduct fbc:id="G_CQW49_10790" fbc:label="CQW49_10790" fbc:name="CQW49_RS10820"/>
      <fbc:geneProduct fbc:id="G_CQW49_05345" fbc:label="CQW49_05345" fbc:name="CQW49_RS05350"/>
      <fbc:geneProduct fbc:id="G_CQW49_02190" fbc:label="CQW49_02190" fbc:name="CQW49_RS02195"/>
      <fbc:geneProduct fbc:id="G_CQW49_17745" fbc:label="CQW49_17745" fbc:name="CQW49_RS17800"/>
      <fbc:geneProduct fbc:id="G_CQW49_09620" fbc:label="CQW49_09620" fbc:name="CQW49_RS09640"/>
      <fbc:geneProduct fbc:id="G_CQW49_09060" fbc:label="CQW49_09060" fbc:name="CQW49_RS09075"/>
      <fbc:geneProduct fbc:id="G_CQW49_20680" fbc:label="CQW49_20680" fbc:name="CQW49_RS20755"/>
      <fbc:geneProduct fbc:id="G_CQW49_00445" fbc:label="CQW49_00445" fbc:name="CQW49_RS00445"/>
      <fbc:geneProduct fbc:id="G_CQW49_03065" fbc:label="CQW49_03065" fbc:name="CQW49_RS03075"/>
      <fbc:geneProduct fbc:id="G_CQW49_16515" fbc:label="CQW49_16515" fbc:name="CQW49_RS16555"/>
      <fbc:geneProduct fbc:id="G_CQW49_15935" fbc:label="CQW49_15935" fbc:name="CQW49_RS15970"/>
      <fbc:geneProduct fbc:id="G_CQW49_20175" fbc:label="CQW49_20175" fbc:name="CQW49_RS20245"/>
      <fbc:geneProduct fbc:id="G_CQW49_12785" fbc:label="CQW49_12785" fbc:name="CQW49_RS12820"/>
      <fbc:geneProduct fbc:id="G_CQW49_19500" fbc:label="CQW49_19500" fbc:name="CQW49_RS19555"/>
      <fbc:geneProduct fbc:id="G_CQW49_10305" fbc:label="CQW49_10305" fbc:name="CQW49_RS10330"/>
      <fbc:geneProduct fbc:id="G_CQW49_00060" fbc:label="CQW49_00060" fbc:name="CQW49_RS00060"/>
      <fbc:geneProduct fbc:id="G_CQW49_20445" fbc:label="CQW49_20445" fbc:name="CQW49_RS20515"/>
      <fbc:geneProduct fbc:id="G_CQW49_01415" fbc:label="CQW49_01415" fbc:name="CQW49_RS01420"/>
      <fbc:geneProduct fbc:id="G_CQW49_17580" fbc:label="CQW49_17580" fbc:name="CQW49_RS17635"/>
      <fbc:geneProduct fbc:id="G_CQW49_01845" fbc:label="CQW49_01845" fbc:name="CQW49_RS01850"/>
      <fbc:geneProduct fbc:id="G_CQW49_18430" fbc:label="CQW49_18430" fbc:name="CQW49_RS18490"/>
      <fbc:geneProduct fbc:id="G_CQW49_11740" fbc:label="CQW49_11740" fbc:name="CQW49_RS11775"/>
      <fbc:geneProduct fbc:id="G_CQW49_09690" fbc:label="CQW49_09690" fbc:name="CQW49_RS09710"/>
      <fbc:geneProduct fbc:id="G_CQW49_17210" fbc:label="CQW49_17210" fbc:name="CQW49_RS17255"/>
      <fbc:geneProduct fbc:id="G_CQW49_15940" fbc:label="CQW49_15940" fbc:name="CQW49_RS15975"/>
      <fbc:geneProduct fbc:id="G_CQW49_15770" fbc:label="CQW49_15770" fbc:name="CQW49_RS15805"/>
      <fbc:geneProduct fbc:id="G_CQW49_00480" fbc:label="CQW49_00480" fbc:name="CQW49_RS00480"/>
      <fbc:geneProduct fbc:id="G_CQW49_17610" fbc:label="CQW49_17610" fbc:name="CQW49_RS17665"/>
      <fbc:geneProduct fbc:id="G_CQW49_21220" fbc:label="CQW49_21220" fbc:name="CQW49_RS21295"/>
      <fbc:geneProduct fbc:id="G_CQW49_02875" fbc:label="CQW49_02875" fbc:name="CQW49_RS02885"/>
      <fbc:geneProduct fbc:id="G_CQW49_13430" fbc:label="CQW49_13430" fbc:name="CQW49_RS13465"/>
      <fbc:geneProduct fbc:id="G_CQW49_10280" fbc:label="CQW49_10280" fbc:name="CQW49_RS10305"/>
      <fbc:geneProduct fbc:id="G_CQW49_07610" fbc:label="CQW49_07610" fbc:name="CQW49_RS07620"/>
      <fbc:geneProduct fbc:id="G_CQW49_13290" fbc:label="CQW49_13290" fbc:name="CQW49_RS13325"/>
      <fbc:geneProduct fbc:id="G_CQW49_11180" fbc:label="CQW49_11180" fbc:name="CQW49_RS11210"/>
      <fbc:geneProduct fbc:id="G_CQW49_13850" fbc:label="CQW49_13850" fbc:name="CQW49_RS13885"/>
      <fbc:geneProduct fbc:id="G_CQW49_19225" fbc:label="CQW49_19225" fbc:name="CQW49_RS19280"/>
      <fbc:geneProduct fbc:id="G_CQW49_05310" fbc:label="CQW49_05310" fbc:name="CQW49_RS05315"/>
      <fbc:geneProduct fbc:id="G_CQW49_00230" fbc:label="CQW49_00230" fbc:name="CQW49_RS00230"/>
      <fbc:geneProduct fbc:id="G_CQW49_11275" fbc:label="CQW49_11275" fbc:name="CQW49_RS11305"/>
      <fbc:geneProduct fbc:id="G_CQW49_04870" fbc:label="CQW49_04870" fbc:name="CQW49_RS04880"/>
      <fbc:geneProduct fbc:id="G_CQW49_03330" fbc:label="CQW49_03330" fbc:name="CQW49_RS03340"/>
      <fbc:geneProduct fbc:id="G_CQW49_05330" fbc:label="CQW49_05330" fbc:name="CQW49_RS05335"/>
      <fbc:geneProduct fbc:id="G_CQW49_18385" fbc:label="CQW49_18385" fbc:name="CQW49_RS18445"/>
      <fbc:geneProduct fbc:id="G_CQW49_01280" fbc:label="CQW49_01280" fbc:name="CQW49_RS01285"/>
      <fbc:geneProduct fbc:id="G_CQW49_22065" fbc:label="CQW49_22065" fbc:name="CQW49_RS22150"/>
      <fbc:geneProduct fbc:id="G_CQW49_03695" fbc:label="CQW49_03695" fbc:name="CQW49_RS03705"/>
      <fbc:geneProduct fbc:id="G_CQW49_06220" fbc:label="CQW49_06220" fbc:name="CQW49_RS06230"/>
      <fbc:geneProduct fbc:id="G_CQW49_04620" fbc:label="CQW49_04620" fbc:name="CQW49_RS04625"/>
      <fbc:geneProduct fbc:id="G_CQW49_10270" fbc:label="CQW49_10270" fbc:name="CQW49_RS10295"/>
      <fbc:geneProduct fbc:id="G_CQW49_20550" fbc:label="CQW49_20550" fbc:name="CQW49_RS20620"/>
      <fbc:geneProduct fbc:id="G_CQW49_03815" fbc:label="CQW49_03815" fbc:name="CQW49_RS03825"/>
      <fbc:geneProduct fbc:id="G_CQW49_18580" fbc:label="CQW49_18580" fbc:name="CQW49_RS18640"/>
      <fbc:geneProduct fbc:id="G_CQW49_16795" fbc:label="CQW49_16795" fbc:name="CQW49_RS16835"/>
      <fbc:geneProduct fbc:id="G_CQW49_20120" fbc:label="CQW49_20120" fbc:name="CQW49_RS20185"/>
      <fbc:geneProduct fbc:id="G_CQW49_21215" fbc:label="CQW49_21215" fbc:name="CQW49_RS21290"/>
      <fbc:geneProduct fbc:id="G_CQW49_04295" fbc:label="CQW49_04295" fbc:name="CQW49_RS04305"/>
      <fbc:geneProduct fbc:id="G_CQW49_12610" fbc:label="CQW49_12610" fbc:name="CQW49_RS12645"/>
      <fbc:geneProduct fbc:id="G_CQW49_01615" fbc:label="CQW49_01615" fbc:name="CQW49_RS01620"/>
      <fbc:geneProduct fbc:id="G_CQW49_16790" fbc:label="CQW49_16790" fbc:name="CQW49_RS16830"/>
      <fbc:geneProduct fbc:id="G_CQW49_02450" fbc:label="CQW49_02450" fbc:name="CQW49_RS02460"/>
      <fbc:geneProduct fbc:id="G_CQW49_17705" fbc:label="CQW49_17705" fbc:name="CQW49_RS17760"/>
      <fbc:geneProduct fbc:id="G_CQW49_01355" fbc:label="CQW49_01355" fbc:name="CQW49_RS01360"/>
      <fbc:geneProduct fbc:id="G_CQW49_00270" fbc:label="CQW49_00270" fbc:name="CQW49_RS00270"/>
      <fbc:geneProduct fbc:id="G_CQW49_06515" fbc:label="CQW49_06515" fbc:name="CQW49_RS06525"/>
      <fbc:geneProduct fbc:id="G_CQW49_14240" fbc:label="CQW49_14240" fbc:name="CQW49_RS14275"/>
      <fbc:geneProduct fbc:id="G_CQW49_19515" fbc:label="CQW49_19515" fbc:name="CQW49_RS19570"/>
      <fbc:geneProduct fbc:id="G_CQW49_05340" fbc:label="CQW49_05340" fbc:name="CQW49_RS05345"/>
      <fbc:geneProduct fbc:id="G_CQW49_02445" fbc:label="CQW49_02445" fbc:name="CQW49_RS02455"/>
      <fbc:geneProduct fbc:id="G_CQW49_00345" fbc:label="CQW49_00345" fbc:name="CQW49_RS00345"/>
      <fbc:geneProduct fbc:id="G_CQW49_14220" fbc:label="CQW49_14220" fbc:name="CQW49_RS14255"/>
      <fbc:geneProduct fbc:id="G_CQW49_09310" fbc:label="CQW49_09310" fbc:name="CQW49_RS09330"/>
      <fbc:geneProduct fbc:id="G_CQW49_03325" fbc:label="CQW49_03325" fbc:name="CQW49_RS03335"/>
      <fbc:geneProduct fbc:id="G_CQW49_13480" fbc:label="CQW49_13480" fbc:name="CQW49_RS13515"/>
      <fbc:geneProduct fbc:id="G_CQW49_13110" fbc:label="CQW49_13110" fbc:name="CQW49_RS13145"/>
      <fbc:geneProduct fbc:id="G_CQW49_10670" fbc:label="CQW49_10670" fbc:name="CQW49_RS10700"/>
      <fbc:geneProduct fbc:id="G_CQW49_01370" fbc:label="CQW49_01370" fbc:name="CQW49_RS01375"/>
      <fbc:geneProduct fbc:id="G_CQW49_09920" fbc:label="CQW49_09920" fbc:name="CQW49_RS09940"/>
      <fbc:geneProduct fbc:id="G_CQW49_12215" fbc:label="CQW49_12215" fbc:name="CQW49_RS12250"/>
      <fbc:geneProduct fbc:id="G_CQW49_10045" fbc:label="CQW49_10045" fbc:name="CQW49_RS10070"/>
      <fbc:geneProduct fbc:id="G_CQW49_07600" fbc:label="CQW49_07600" fbc:name="CQW49_RS07610"/>
      <fbc:geneProduct fbc:id="G_CQW49_20185" fbc:label="CQW49_20185" fbc:name="CQW49_RS20255"/>
      <fbc:geneProduct fbc:id="G_CQW49_10390" fbc:label="CQW49_10390" fbc:name="CQW49_RS10415"/>
      <fbc:geneProduct fbc:id="G_CQW49_05305" fbc:label="CQW49_05305" fbc:name="CQW49_RS05310"/>
      <fbc:geneProduct fbc:id="G_CQW49_08875" fbc:label="CQW49_08875" fbc:name="CQW49_RS08885"/>
      <fbc:geneProduct fbc:id="G_CQW49_14260" fbc:label="CQW49_14260" fbc:name="CQW49_RS14295"/>
      <fbc:geneProduct fbc:id="G_CQW49_21005" fbc:label="CQW49_21005" fbc:name="CQW49_RS21080"/>
      <fbc:geneProduct fbc:id="G_CQW49_06565" fbc:label="CQW49_06565" fbc:name="CQW49_RS06580"/>
      <fbc:geneProduct fbc:id="G_CQW49_15690" fbc:label="CQW49_15690" fbc:name="CQW49_RS15725"/>
      <fbc:geneProduct fbc:id="G_CQW49_17130" fbc:label="CQW49_17130" fbc:name="CQW49_RS17175"/>
      <fbc:geneProduct fbc:id="G_CQW49_17855" fbc:label="CQW49_17855" fbc:name="CQW49_RS17910"/>
      <fbc:geneProduct fbc:id="G_CQW49_09660" fbc:label="CQW49_09660" fbc:name="CQW49_RS09680"/>
      <fbc:geneProduct fbc:id="G_CQW49_01320" fbc:label="CQW49_01320" fbc:name="CQW49_RS01325"/>
      <fbc:geneProduct fbc:id="G_CQW49_20925" fbc:label="CQW49_20925" fbc:name="CQW49_RS21000"/>
      <fbc:geneProduct fbc:id="G_CQW49_06235" fbc:label="CQW49_06235" fbc:name="CQW49_RS06245"/>
      <fbc:geneProduct fbc:id="G_CQW49_01855" fbc:label="CQW49_01855" fbc:name="CQW49_RS01860"/>
      <fbc:geneProduct fbc:id="G_CQW49_04400" fbc:label="CQW49_04400" fbc:name="CQW49_RS04405"/>
      <fbc:geneProduct fbc:id="G_CQW49_06815" fbc:label="CQW49_06815" fbc:name="CQW49_RS06825"/>
      <fbc:geneProduct fbc:id="G_CQW49_19895" fbc:label="CQW49_19895" fbc:name="CQW49_RS19960"/>
      <fbc:geneProduct fbc:id="G_CQW49_05685" fbc:label="CQW49_05685" fbc:name="CQW49_RS05695"/>
      <fbc:geneProduct fbc:id="G_CQW49_05270" fbc:label="CQW49_05270" fbc:name="CQW49_RS05275"/>
      <fbc:geneProduct fbc:id="G_CQW49_12905" fbc:label="CQW49_12905" fbc:name="CQW49_RS12940"/>
      <fbc:geneProduct fbc:id="G_CQW49_10630" fbc:label="CQW49_10630" fbc:name="CQW49_RS10660"/>
      <fbc:geneProduct fbc:id="G_CQW49_09630" fbc:label="CQW49_09630" fbc:name="CQW49_RS09650"/>
      <fbc:geneProduct fbc:id="G_CQW49_12795" fbc:label="CQW49_12795" fbc:name="CQW49_RS12830"/>
      <fbc:geneProduct fbc:id="G_CQW49_05350" fbc:label="CQW49_05350" fbc:name="CQW49_RS05355"/>
      <fbc:geneProduct fbc:id="G_CQW49_06240" fbc:label="CQW49_06240" fbc:name="CQW49_RS06250"/>
      <fbc:geneProduct fbc:id="G_CQW49_20715" fbc:label="CQW49_20715" fbc:name="CQW49_RS20790"/>
      <fbc:geneProduct fbc:id="G_CQW49_02435" fbc:label="CQW49_02435" fbc:name="CQW49_RS02445"/>
      <fbc:geneProduct fbc:id="G_CQW49_03840" fbc:label="CQW49_03840" fbc:name="CQW49_RS03850"/>
      <fbc:geneProduct fbc:id="G_CQW49_20555" fbc:label="CQW49_20555" fbc:name="CQW49_RS20625"/>
      <fbc:geneProduct fbc:id="G_CQW49_00050" fbc:label="CQW49_00050" fbc:name="CQW49_RS00050"/>
      <fbc:geneProduct fbc:id="G_CQW49_03705" fbc:label="CQW49_03705" fbc:name="CQW49_RS03715"/>
      <fbc:geneProduct fbc:id="G_CQW49_04630" fbc:label="CQW49_04630" fbc:name="CQW49_RS04635"/>
      <fbc:geneProduct fbc:id="G_CQW49_01480" fbc:label="CQW49_01480" fbc:name="CQW49_RS01485"/>
      <fbc:geneProduct fbc:id="G_CQW49_12855" fbc:label="CQW49_12855" fbc:name="CQW49_RS12890"/>
      <fbc:geneProduct fbc:id="G_CQW49_11960" fbc:label="CQW49_11960" fbc:name="CQW49_RS11995"/>
      <fbc:geneProduct fbc:id="G_CQW49_16635" fbc:label="CQW49_16635" fbc:name="CQW49_RS16675"/>
      <fbc:geneProduct fbc:id="G_CQW49_05025" fbc:label="CQW49_05025" fbc:name="CQW49_RS05030"/>
      <fbc:geneProduct fbc:id="G_CQW49_13435" fbc:label="CQW49_13435" fbc:name="CQW49_RS13470"/>
      <fbc:geneProduct fbc:id="G_CQW49_00450" fbc:label="CQW49_00450" fbc:name="CQW49_RS00450"/>
      <fbc:geneProduct fbc:id="G_CQW49_00475" fbc:label="CQW49_00475" fbc:name="CQW49_RS00475"/>
      <fbc:geneProduct fbc:id="G_CQW49_05020" fbc:label="CQW49_05020" fbc:name="CQW49_RS05025"/>
      <fbc:geneProduct fbc:id="G_CQW49_15640" fbc:label="CQW49_15640" fbc:name="CQW49_RS15675"/>
      <fbc:geneProduct fbc:id="G_CQW49_05695" fbc:label="CQW49_05695" fbc:name="CQW49_RS05705"/>
      <fbc:geneProduct fbc:id="G_CQW49_09360" fbc:label="CQW49_09360" fbc:name="CQW49_RS09380"/>
      <fbc:geneProduct fbc:id="G_CQW49_02455" fbc:label="CQW49_02455" fbc:name="CQW49_RS02465"/>
      <fbc:geneProduct fbc:id="G_CQW49_03825" fbc:label="CQW49_03825" fbc:name="CQW49_RS03835"/>
      <fbc:geneProduct fbc:id="G_CQW49_13075" fbc:label="CQW49_13075" fbc:name="CQW49_RS13110"/>
      <fbc:geneProduct fbc:id="G_CQW49_05300" fbc:label="CQW49_05300" fbc:name="CQW49_RS05305"/>
      <fbc:geneProduct fbc:id="G_CQW49_19510" fbc:label="CQW49_19510" fbc:name="CQW49_RS19565"/>
      <fbc:geneProduct fbc:id="G_CQW49_11715" fbc:label="CQW49_11715" fbc:name="CQW49_RS11750"/>
      <fbc:geneProduct fbc:id="G_CQW49_03340" fbc:label="CQW49_03340" fbc:name="CQW49_RS03350"/>
      <fbc:geneProduct fbc:id="G_CQW49_13525" fbc:label="CQW49_13525" fbc:name="CQW49_RS13560"/>
      <fbc:geneProduct fbc:id="G_CQW49_20115" fbc:label="CQW49_20115" fbc:name="CQW49_RS20180"/>
      <fbc:geneProduct fbc:id="G_CQW49_11930" fbc:label="CQW49_11930" fbc:name="CQW49_RS11965"/>
      <fbc:geneProduct fbc:id="G_CQW49_05650" fbc:label="CQW49_05650" fbc:name="CQW49_RS05660"/>
      <fbc:geneProduct fbc:id="G_CQW49_01095" fbc:label="CQW49_01095" fbc:name="CQW49_RS01095"/>
      <fbc:geneProduct fbc:id="G_CQW49_20290" fbc:label="CQW49_20290" fbc:name="CQW49_RS20360"/>
      <fbc:geneProduct fbc:id="G_CQW49_00725" fbc:label="CQW49_00725" fbc:name="CQW49_RS00725"/>
      <fbc:geneProduct fbc:id="G_CQW49_01800" fbc:label="CQW49_01800" fbc:name="CQW49_RS01805"/>
      <fbc:geneProduct fbc:id="G_CQW49_09590" fbc:label="CQW49_09590" fbc:name="CQW49_RS09610"/>
      <fbc:geneProduct fbc:id="G_CQW49_10800" fbc:label="CQW49_10800" fbc:name="CQW49_RS10830"/>
      <fbc:geneProduct fbc:id="G_CQW49_14440" fbc:label="CQW49_14440" fbc:name="CQW49_RS14475"/>
      <fbc:geneProduct fbc:id="G_CQW49_10265" fbc:label="CQW49_10265" fbc:name="CQW49_RS10290"/>
      <fbc:geneProduct fbc:id="G_CQW49_07635" fbc:label="CQW49_07635" fbc:name="CQW49_RS07645"/>
      <fbc:geneProduct fbc:id="G_CQW49_03700" fbc:label="CQW49_03700" fbc:name="CQW49_RS03710"/>
      <fbc:geneProduct fbc:id="G_CQW49_04285" fbc:label="CQW49_04285" fbc:name="CQW49_RS04295"/>
      <fbc:geneProduct fbc:id="G_CQW49_16745" fbc:label="CQW49_16745" fbc:name="CQW49_RS16785"/>
      <fbc:geneProduct fbc:id="G_CQW49_14780" fbc:label="CQW49_14780" fbc:name="CQW49_RS14815"/>
      <fbc:geneProduct fbc:id="G_CQW49_00310" fbc:label="CQW49_00310" fbc:name="CQW49_RS00310"/>
      <fbc:geneProduct fbc:id="G_CQW49_09605" fbc:label="CQW49_09605" fbc:name="CQW49_RS09625"/>
      <fbc:geneProduct fbc:id="G_CQW49_12045" fbc:label="CQW49_12045" fbc:name="CQW49_RS12080"/>
      <fbc:geneProduct fbc:id="G_CQW49_04775" fbc:label="CQW49_04775" fbc:name="CQW49_RS04785"/>
      <fbc:geneProduct fbc:id="G_CQW49_09600" fbc:label="CQW49_09600" fbc:name="CQW49_RS09620"/>
      <fbc:geneProduct fbc:id="G_CQW49_22885" fbc:label="CQW49_22885" fbc:name="CQW49_RS22985"/>
      <fbc:geneProduct fbc:id="G_CQW49_14270" fbc:label="CQW49_14270" fbc:name="CQW49_RS14305"/>
      <fbc:geneProduct fbc:id="G_CQW49_04625" fbc:label="CQW49_04625" fbc:name="CQW49_RS04630"/>
      <fbc:geneProduct fbc:id="G_CQW49_19230" fbc:label="CQW49_19230" fbc:name="CQW49_RS19285"/>
      <fbc:geneProduct fbc:id="G_CQW49_11645" fbc:label="CQW49_11645" fbc:name="CQW49_RS11680"/>
      <fbc:geneProduct fbc:id="G_CQW49_14255" fbc:label="CQW49_14255" fbc:name="CQW49_RS14290"/>
      <fbc:geneProduct fbc:id="G_CQW49_16725" fbc:label="CQW49_16725" fbc:name="CQW49_RS16765"/>
      <fbc:geneProduct fbc:id="G_CQW49_17765" fbc:label="CQW49_17765" fbc:name="CQW49_RS17820"/>
      <fbc:geneProduct fbc:id="G_CQW49_05700" fbc:label="CQW49_05700" fbc:name="CQW49_RS05710"/>
      <fbc:geneProduct fbc:id="G_CQW49_06035" fbc:label="CQW49_06035" fbc:name="CQW49_RS06045"/>
      <fbc:geneProduct fbc:id="G_CQW49_22180" fbc:label="CQW49_22180" fbc:name="CQW49_RS22265"/>
      <fbc:geneProduct fbc:id="G_CQW49_01850" fbc:label="CQW49_01850" fbc:name="CQW49_RS01855"/>
      <fbc:geneProduct fbc:id="G_CQW49_16645" fbc:label="CQW49_16645" fbc:name="CQW49_RS16685"/>
      <fbc:geneProduct fbc:id="G_CQW49_21240" fbc:label="CQW49_21240" fbc:name="CQW49_RS21315"/>
      <fbc:geneProduct fbc:id="G_CQW49_16615" fbc:label="CQW49_16615" fbc:name="CQW49_RS16655"/>
      <fbc:geneProduct fbc:id="G_CQW49_03890" fbc:label="CQW49_03890" fbc:name="CQW49_RS03900"/>
      <fbc:geneProduct fbc:id="G_CQW49_06915" fbc:label="CQW49_06915" fbc:name="CQW49_RS06925"/>
      <fbc:geneProduct fbc:id="G_CQW49_08235" fbc:label="CQW49_08235" fbc:name="CQW49_RS08245"/>
      <fbc:geneProduct fbc:id="G_CQW49_14265" fbc:label="CQW49_14265" fbc:name="CQW49_RS14300"/>
      <fbc:geneProduct fbc:id="G_CQW49_21075" fbc:label="CQW49_21075" fbc:name="WP_003614776_1"/>
      <fbc:geneProduct fbc:id="G_CQW49_12470" fbc:label="CQW49_12470" fbc:name="MCA1196"/>
      <fbc:geneProduct fbc:id="G_CQW49_12465" fbc:label="CQW49_12465" fbc:name="MCA1198"/>
      <fbc:geneProduct fbc:id="G_CQW49_12455" fbc:label="CQW49_12455" fbc:name="MCA1200"/>
      <fbc:geneProduct fbc:id="G_CQW49_12485" fbc:label="CQW49_12485" fbc:name="MCA1202"/>
      <fbc:geneProduct fbc:id="G_CQW49_12495" fbc:label="CQW49_12495" fbc:name="MCA1205"/>
      <fbc:geneProduct fbc:id="G_CQW49_12475" fbc:label="CQW49_12475" fbc:name="MCA1195"/>
      <fbc:geneProduct fbc:id="G_CQW49_12480" fbc:label="CQW49_12480" fbc:name="MCA1194"/>
      <fbc:geneProduct fbc:id="G_CQW49_19295" fbc:label="CQW49_19295" fbc:name="MCA0594"/>
      <fbc:geneProduct fbc:id="G_CQW49_19300" fbc:label="CQW49_19300" fbc:name="MCA0590"/>
      <fbc:geneProduct fbc:id="G_CQW49_00335" fbc:label="CQW49_00335" fbc:name="MCA2059"/>
      <fbc:geneProduct fbc:id="G_CQW49_19305" fbc:label="CQW49_19305" fbc:name="MCA0591"/>
      <fbc:geneProduct fbc:id="G_CQW49_19310" fbc:label="CQW49_19310" fbc:name="MCA0592"/>
      <fbc:geneProduct fbc:id="G_MCA0524" fbc:label="MCA0524" fbc:name="MCA0524"/>
      <fbc:geneProduct fbc:id="G_MCA0955" fbc:label="MCA0955" fbc:name="MCA0955"/>
      <fbc:geneProduct fbc:id="G_MCA0956" fbc:label="MCA0956" fbc:name="MCA0956"/>
      <fbc:geneProduct fbc:id="G_CQW49_01220" fbc:label="CQW49_01220" fbc:name="CQW49_01220"/>
      <fbc:geneProduct fbc:id="G_CQW49_10250" fbc:label="CQW49_10250" fbc:name="CQW49_10250"/>
      <fbc:geneProduct fbc:id="G_CQW49_10260" fbc:label="CQW49_10260" fbc:name="CQW49_10260"/>
      <fbc:geneProduct fbc:id="G_CQW49_10255" fbc:label="CQW49_10255" fbc:name="CQW49_10255"/>
      <fbc:geneProduct fbc:id="G_CQW49_06750" fbc:label="CQW49_06750" fbc:name="CQW49_06750"/>
      <fbc:geneProduct fbc:id="G_CQW49_12245" fbc:label="CQW49_12245" fbc:name="CQW49_12245"/>
      <fbc:geneProduct fbc:id="G_CQW49_05095" fbc:label="CQW49_05095" fbc:name="CQW49_05095"/>
      <fbc:geneProduct fbc:id="G_CQW49_22875" fbc:label="CQW49_22875" fbc:name="CQW49_22875"/>
      <fbc:geneProduct fbc:id="G_CQW49_00550" fbc:label="CQW49_00550" fbc:name="CQW49_00550"/>
      <fbc:geneProduct fbc:id="G_CQW49_00515" fbc:label="CQW49_00515" fbc:name="CQW49_00515"/>
      <fbc:geneProduct fbc:id="G_CQW49_01435" fbc:label="CQW49_01435" fbc:name="b1640" metaid="G_CQW49_01435">
        <sbml:annotation xmlns:sbml="http://www.sbml.org/sbml/level3/version1/core">
          <rdf:RDF xmlns:rdf="http://www.w3.org/1999/02/22-rdf-syntax-ns#">
            <rdf:Description rdf:about="#G_CQW49_01435">
              <bqbiol:is xmlns:bqbiol="http://biomodels.net/biology-qualifiers/">
                <rdf:Bag>
                  <rdf:li rdf:resource="http://identifiers.org/asap/ABE-0005488"/>
                  <rdf:li rdf:resource="http://identifiers.org/ecogene/EG13942"/>
                  <rdf:li rdf:resource="http://identifiers.org/ncbigene/946810"/>
                  <rdf:li rdf:resource="http://identifiers.org/ncbigi/gi:16129598"/>
                  <rdf:li rdf:resource="http://identifiers.org/uniprot/P77570"/>
                </rdf:Bag>
              </bqbiol:is>
            </rdf:Description>
          </rdf:RDF>
        </sbml:annotation>
      </fbc:geneProduct>
      <fbc:geneProduct fbc:id="G_CQW49_16785" fbc:label="CQW49_16785" fbc:name="WP_003608607_1"/>
      <fbc:geneProduct fbc:id="G_CQW49_12190" fbc:label="CQW49_12190" fbc:name="WP_003613277_1"/>
      <fbc:geneProduct fbc:id="G_CQW49_15550" fbc:label="CQW49_15550" fbc:name="WP_003610174_1"/>
      <fbc:geneProduct fbc:id="G_CQW49_18215" fbc:label="CQW49_18215" fbc:name="WP_003613775_1"/>
      <fbc:geneProduct fbc:id="G_CQW49_21560" fbc:label="CQW49_21560" fbc:name="WP_024750039_1"/>
      <fbc:geneProduct fbc:id="G_CQW49_00740" fbc:label="CQW49_00740" fbc:name="b3787" metaid="G_CQW49_00740">
        <sbml:annotation xmlns:sbml="http://www.sbml.org/sbml/level3/version1/core">
          <rdf:RDF xmlns:rdf="http://www.w3.org/1999/02/22-rdf-syntax-ns#">
            <rdf:Description rdf:about="#G_CQW49_00740">
              <bqbiol:is xmlns:bqbiol="http://biomodels.net/biology-qualifiers/">
                <rdf:Bag>
                  <rdf:li rdf:resource="http://identifiers.org/asap/ABE-0012374"/>
                  <rdf:li rdf:resource="http://identifiers.org/ecogene/EG11452"/>
                  <rdf:li rdf:resource="http://identifiers.org/ncbigene/948977"/>
                  <rdf:li rdf:resource="http://identifiers.org/ncbigi/gi:49176410"/>
                  <rdf:li rdf:resource="http://identifiers.org/uniprot/P27829"/>
                </rdf:Bag>
              </bqbiol:is>
            </rdf:Description>
          </rdf:RDF>
        </sbml:annotation>
      </fbc:geneProduct>
      <fbc:geneProduct fbc:id="G_CQW49_01170" fbc:label="CQW49_01170" fbc:name="CQW49_01170"/>
      <fbc:geneProduct fbc:id="G_CQW49_01360" fbc:label="CQW49_01360" fbc:name="MCA2886"/>
      <fbc:geneProduct fbc:id="G_CQW49_01705" fbc:label="CQW49_01705" fbc:name="MCA0110"/>
      <fbc:geneProduct fbc:id="G_CQW49_01990" fbc:label="CQW49_01990" fbc:name="CQW49_01990"/>
      <fbc:geneProduct fbc:id="G_CQW49_02400" fbc:label="CQW49_02400" fbc:name="MCA2148"/>
      <fbc:geneProduct fbc:id="G_CQW49_02415" fbc:label="CQW49_02415" fbc:name="b1702" metaid="G_CQW49_02415">
        <sbml:annotation xmlns:sbml="http://www.sbml.org/sbml/level3/version1/core">
          <rdf:RDF xmlns:rdf="http://www.w3.org/1999/02/22-rdf-syntax-ns#">
            <rdf:Description rdf:about="#G_CQW49_02415">
              <bqbiol:is xmlns:bqbiol="http://biomodels.net/biology-qualifiers/">
                <rdf:Bag>
                  <rdf:li rdf:resource="http://identifiers.org/asap/ABE-0005678"/>
                  <rdf:li rdf:resource="http://identifiers.org/ecogene/EG10759"/>
                  <rdf:li rdf:resource="http://identifiers.org/ncbigene/946209"/>
                  <rdf:li rdf:resource="http://identifiers.org/ncbigi/gi:16129658"/>
                  <rdf:li rdf:resource="http://identifiers.org/uniprot/P23538"/>
                </rdf:Bag>
              </bqbiol:is>
            </rdf:Description>
          </rdf:RDF>
        </sbml:annotation>
      </fbc:geneProduct>
      <fbc:geneProduct fbc:id="G_CQW49_02635" fbc:label="CQW49_02635" fbc:name="MCA0809"/>
      <fbc:geneProduct fbc:id="G_CQW49_02865" fbc:label="CQW49_02865" fbc:name="CQW49_02865"/>
      <fbc:geneProduct fbc:id="G_CQW49_02960" fbc:label="CQW49_02960" fbc:name="MCA2488"/>
      <fbc:geneProduct fbc:id="G_CQW49_03300" fbc:label="CQW49_03300" fbc:name="CQW49_03300"/>
      <fbc:geneProduct fbc:id="G_CQW49_03485" fbc:label="CQW49_03485" fbc:name="CQW49_03485"/>
      <fbc:geneProduct fbc:id="G_CQW49_03930" fbc:label="CQW49_03930" fbc:name="b0238" metaid="G_CQW49_03930">
        <sbml:annotation xmlns:sbml="http://www.sbml.org/sbml/level3/version1/core">
          <rdf:RDF xmlns:rdf="http://www.w3.org/1999/02/22-rdf-syntax-ns#">
            <rdf:Description rdf:about="#G_CQW49_03930">
              <bqbiol:is xmlns:bqbiol="http://biomodels.net/biology-qualifiers/">
                <rdf:Bag>
                  <rdf:li rdf:resource="http://identifiers.org/asap/ABE-0000814"/>
                  <rdf:li rdf:resource="http://identifiers.org/ecogene/EG10414"/>
                  <rdf:li rdf:resource="http://identifiers.org/ncbigene/944817"/>
                  <rdf:li rdf:resource="http://identifiers.org/ncbigi/gi:16128224"/>
                  <rdf:li rdf:resource="http://identifiers.org/uniprot/P0A9M5"/>
                </rdf:Bag>
              </bqbiol:is>
            </rdf:Description>
          </rdf:RDF>
        </sbml:annotation>
      </fbc:geneProduct>
      <fbc:geneProduct fbc:id="G_CQW49_04245" fbc:label="CQW49_04245" fbc:name="b1008" metaid="G_CQW49_04245">
        <sbml:annotation xmlns:sbml="http://www.sbml.org/sbml/level3/version1/core">
          <rdf:RDF xmlns:rdf="http://www.w3.org/1999/02/22-rdf-syntax-ns#">
            <rdf:Description rdf:about="#G_CQW49_04245">
              <bqbiol:is xmlns:bqbiol="http://biomodels.net/biology-qualifiers/">
                <rdf:Bag>
                  <rdf:li rdf:resource="http://identifiers.org/asap/ABE-0003407"/>
                  <rdf:li rdf:resource="http://identifiers.org/ecogene/EG13855"/>
                  <rdf:li rdf:resource="http://identifiers.org/ncbigene/946591"/>
                  <rdf:li rdf:resource="http://identifiers.org/ncbigi/gi:16128974"/>
                  <rdf:li rdf:resource="http://identifiers.org/uniprot/P75894"/>
                </rdf:Bag>
              </bqbiol:is>
            </rdf:Description>
          </rdf:RDF>
        </sbml:annotation>
      </fbc:geneProduct>
      <fbc:geneProduct fbc:id="G_CQW49_18335" fbc:label="CQW49_18335" fbc:name="b1539" metaid="G_CQW49_18335">
        <sbml:annotation xmlns:sbml="http://www.sbml.org/sbml/level3/version1/core">
          <rdf:RDF xmlns:rdf="http://www.w3.org/1999/02/22-rdf-syntax-ns#">
            <rdf:Description rdf:about="#G_CQW49_18335">
              <bqbiol:is xmlns:bqbiol="http://biomodels.net/biology-qualifiers/">
                <rdf:Bag>
                  <rdf:li rdf:resource="http://identifiers.org/asap/ABE-0005137"/>
                  <rdf:li rdf:resource="http://identifiers.org/ecogene/EG12345"/>
                  <rdf:li rdf:resource="http://identifiers.org/ncbigene/946085"/>
                  <rdf:li rdf:resource="http://identifiers.org/ncbigi/gi:16129498"/>
                  <rdf:li rdf:resource="http://identifiers.org/uniprot/P39831"/>
                </rdf:Bag>
              </bqbiol:is>
            </rdf:Description>
          </rdf:RDF>
        </sbml:annotation>
      </fbc:geneProduct>
      <fbc:geneProduct fbc:id="G_CQW49_05280" fbc:label="CQW49_05280" fbc:name="MCA1781"/>
      <fbc:geneProduct fbc:id="G_CQW49_05640" fbc:label="CQW49_05640" fbc:name="WP_003608729_1"/>
      <fbc:geneProduct fbc:id="G_CQW49_05645" fbc:label="CQW49_05645" fbc:name="WP_003608727_1"/>
      <fbc:geneProduct fbc:id="G_CQW49_06015" fbc:label="CQW49_06015" fbc:name="CQW49_06015"/>
      <fbc:geneProduct fbc:id="G_CQW49_06175" fbc:label="CQW49_06175" fbc:name="MCA2773"/>
      <fbc:geneProduct fbc:id="G_CQW49_06290" fbc:label="CQW49_06290" fbc:name="MCA0115"/>
      <fbc:geneProduct fbc:id="G_CQW49_06695" fbc:label="CQW49_06695" fbc:name="CQW49_06695"/>
      <fbc:geneProduct fbc:id="G_CQW49_06715" fbc:label="CQW49_06715" fbc:name="MCA1030"/>
      <fbc:geneProduct fbc:id="G_CQW49_06730" fbc:label="CQW49_06730" fbc:name="CQW49_06730"/>
      <fbc:geneProduct fbc:id="G_CQW49_06735" fbc:label="CQW49_06735" fbc:name="CQW49_06735"/>
      <fbc:geneProduct fbc:id="G_CQW49_06900" fbc:label="CQW49_06900" fbc:name="MCA1165"/>
      <fbc:geneProduct fbc:id="G_CQW49_07145" fbc:label="CQW49_07145" fbc:name="CQW49_07145"/>
      <fbc:geneProduct fbc:id="G_CQW49_08660" fbc:label="CQW49_08660" fbc:name="CQW49_08660"/>
      <fbc:geneProduct fbc:id="G_CQW49_08665" fbc:label="CQW49_08665" fbc:name="MCA0254"/>
      <fbc:geneProduct fbc:id="G_CQW49_08720" fbc:label="CQW49_08720" fbc:name="CQW49_08720"/>
      <fbc:geneProduct fbc:id="G_CQW49_08725" fbc:label="CQW49_08725" fbc:name="CQW49_08725"/>
      <fbc:geneProduct fbc:id="G_CQW49_09160" fbc:label="CQW49_09160" fbc:name="b3708" metaid="G_CQW49_09160">
        <sbml:annotation xmlns:sbml="http://www.sbml.org/sbml/level3/version1/core">
          <rdf:RDF xmlns:rdf="http://www.w3.org/1999/02/22-rdf-syntax-ns#">
            <rdf:Description rdf:about="#G_CQW49_09160">
              <bqbiol:is xmlns:bqbiol="http://biomodels.net/biology-qualifiers/">
                <rdf:Bag>
                  <rdf:li rdf:resource="http://identifiers.org/asap/ABE-0012133"/>
                  <rdf:li rdf:resource="http://identifiers.org/ecogene/EG11005"/>
                  <rdf:li rdf:resource="http://identifiers.org/ncbigene/948221"/>
                  <rdf:li rdf:resource="http://identifiers.org/ncbigi/gi:90111643"/>
                  <rdf:li rdf:resource="http://identifiers.org/uniprot/P0A853"/>
                </rdf:Bag>
              </bqbiol:is>
            </rdf:Description>
          </rdf:RDF>
        </sbml:annotation>
      </fbc:geneProduct>
      <fbc:geneProduct fbc:id="G_CQW49_09415" fbc:label="CQW49_09415" fbc:name="b0160" metaid="G_CQW49_09415">
        <sbml:annotation xmlns:sbml="http://www.sbml.org/sbml/level3/version1/core">
          <rdf:RDF xmlns:rdf="http://www.w3.org/1999/02/22-rdf-syntax-ns#">
            <rdf:Description rdf:about="#G_CQW49_09415">
              <bqbiol:is xmlns:bqbiol="http://biomodels.net/biology-qualifiers/">
                <rdf:Bag>
                  <rdf:li rdf:resource="http://identifiers.org/asap/ABE-0000548"/>
                  <rdf:li rdf:resource="http://identifiers.org/ecogene/EG10225"/>
                  <rdf:li rdf:resource="http://identifiers.org/ncbigene/947177"/>
                  <rdf:li rdf:resource="http://identifiers.org/ncbigi/gi:16128153"/>
                  <rdf:li rdf:resource="http://identifiers.org/uniprot/P15723"/>
                </rdf:Bag>
              </bqbiol:is>
            </rdf:Description>
          </rdf:RDF>
        </sbml:annotation>
      </fbc:geneProduct>
      <fbc:geneProduct fbc:id="G_CQW49_09715" fbc:label="CQW49_09715" fbc:name="WP_003610560_1"/>
      <fbc:geneProduct fbc:id="G_CQW49_09940" fbc:label="CQW49_09940" fbc:name="CQW49_09940"/>
      <fbc:geneProduct fbc:id="G_CQW49_10130" fbc:label="CQW49_10130" fbc:name="MCA1233"/>
      <fbc:geneProduct fbc:id="G_CQW49_10875" fbc:label="CQW49_10875" fbc:name="CQW49_10875"/>
      <fbc:geneProduct fbc:id="G_CQW49_10980" fbc:label="CQW49_10980" fbc:name="MCA2715"/>
      <fbc:geneProduct fbc:id="G_CQW49_12035" fbc:label="CQW49_12035" fbc:name="CQW49_12035"/>
      <fbc:geneProduct fbc:id="G_CQW49_12845" fbc:label="CQW49_12845" fbc:name="CQW49_12845"/>
      <fbc:geneProduct fbc:id="G_CQW49_12940" fbc:label="CQW49_12940" fbc:name="WP_003609154_1"/>
      <fbc:geneProduct fbc:id="G_CQW49_12970" fbc:label="CQW49_12970" fbc:name="CQW49_12970"/>
      <fbc:geneProduct fbc:id="G_CQW49_13000" fbc:label="CQW49_13000" fbc:name="CQW49_13000"/>
      <fbc:geneProduct fbc:id="G_CQW49_13005" fbc:label="CQW49_13005" fbc:name="CQW49_13005"/>
      <fbc:geneProduct fbc:id="G_CQW49_13470" fbc:label="CQW49_13470" fbc:name="CQW49_13470"/>
      <fbc:geneProduct fbc:id="G_CQW49_14985" fbc:label="CQW49_14985" fbc:name="CQW49_14985"/>
      <fbc:geneProduct fbc:id="G_CQW49_15360" fbc:label="CQW49_15360" fbc:name="b0394" metaid="G_CQW49_15360">
        <sbml:annotation xmlns:sbml="http://www.sbml.org/sbml/level3/version1/core">
          <rdf:RDF xmlns:rdf="http://www.w3.org/1999/02/22-rdf-syntax-ns#">
            <rdf:Description rdf:about="#G_CQW49_15360">
              <bqbiol:is xmlns:bqbiol="http://biomodels.net/biology-qualifiers/">
                <rdf:Bag>
                  <rdf:li rdf:resource="http://identifiers.org/asap/ABE-0001372"/>
                  <rdf:li rdf:resource="http://identifiers.org/ecogene/EG11288"/>
                  <rdf:li rdf:resource="http://identifiers.org/ncbigene/949086"/>
                  <rdf:li rdf:resource="http://identifiers.org/ncbigi/gi:90111128"/>
                  <rdf:li rdf:resource="http://identifiers.org/uniprot/P23917"/>
                </rdf:Bag>
              </bqbiol:is>
            </rdf:Description>
          </rdf:RDF>
        </sbml:annotation>
      </fbc:geneProduct>
      <fbc:geneProduct fbc:id="G_CQW49_15505" fbc:label="CQW49_15505" fbc:name="MCA0109"/>
      <fbc:geneProduct fbc:id="G_CQW49_16115" fbc:label="CQW49_16115" fbc:name="MCA1251"/>
      <fbc:geneProduct fbc:id="G_CQW49_16125" fbc:label="CQW49_16125" fbc:name="CQW49_16125"/>
      <fbc:geneProduct fbc:id="G_CQW49_16180" fbc:label="CQW49_16180" fbc:name="CQW49_16180"/>
      <fbc:geneProduct fbc:id="G_CQW49_16905" fbc:label="CQW49_16905" fbc:name="CQW49_16905"/>
      <fbc:geneProduct fbc:id="G_CQW49_17075" fbc:label="CQW49_17075" fbc:name="CQW49_17075"/>
      <fbc:geneProduct fbc:id="G_CQW49_17110" fbc:label="CQW49_17110" fbc:name="MCA0812"/>
      <fbc:geneProduct fbc:id="G_CQW49_17220" fbc:label="CQW49_17220" fbc:name="b2428" metaid="G_CQW49_17220">
        <sbml:annotation xmlns:sbml="http://www.sbml.org/sbml/level3/version1/core">
          <rdf:RDF xmlns:rdf="http://www.w3.org/1999/02/22-rdf-syntax-ns#">
            <rdf:Description rdf:about="#G_CQW49_17220">
              <bqbiol:is xmlns:bqbiol="http://biomodels.net/biology-qualifiers/">
                <rdf:Bag>
                  <rdf:li rdf:resource="http://identifiers.org/asap/ABE-0008007"/>
                  <rdf:li rdf:resource="http://identifiers.org/ecogene/EG14162"/>
                  <rdf:li rdf:resource="http://identifiers.org/ncbigene/946893"/>
                  <rdf:li rdf:resource="http://identifiers.org/ncbigi/gi:16130353"/>
                  <rdf:li rdf:resource="http://identifiers.org/uniprot/P76535"/>
                </rdf:Bag>
              </bqbiol:is>
            </rdf:Description>
          </rdf:RDF>
        </sbml:annotation>
      </fbc:geneProduct>
      <fbc:geneProduct fbc:id="G_CQW49_17240" fbc:label="CQW49_17240" fbc:name="b0311" metaid="G_CQW49_17240">
        <sbml:annotation xmlns:sbml="http://www.sbml.org/sbml/level3/version1/core">
          <rdf:RDF xmlns:rdf="http://www.w3.org/1999/02/22-rdf-syntax-ns#">
            <rdf:Description rdf:about="#G_CQW49_17240">
              <bqbiol:is xmlns:bqbiol="http://biomodels.net/biology-qualifiers/">
                <rdf:Bag>
                  <rdf:li rdf:resource="http://identifiers.org/asap/ABE-0001070"/>
                  <rdf:li rdf:resource="http://identifiers.org/ecogene/EG10109"/>
                  <rdf:li rdf:resource="http://identifiers.org/ncbigene/945716"/>
                  <rdf:li rdf:resource="http://identifiers.org/ncbigi/gi:16128296"/>
                  <rdf:li rdf:resource="http://identifiers.org/uniprot/P17444"/>
                </rdf:Bag>
              </bqbiol:is>
            </rdf:Description>
          </rdf:RDF>
        </sbml:annotation>
      </fbc:geneProduct>
      <fbc:geneProduct fbc:id="G_CQW49_17895" fbc:label="CQW49_17895" fbc:name="CQW49_17895"/>
      <fbc:geneProduct fbc:id="G_CQW49_18435" fbc:label="CQW49_18435" fbc:name="WP_003614320_1"/>
      <fbc:geneProduct fbc:id="G_CQW49_18780" fbc:label="CQW49_18780" fbc:name="CQW49_18780"/>
      <fbc:geneProduct fbc:id="G_CQW49_20020" fbc:label="CQW49_20020" fbc:name="WP_003609485_1"/>
      <fbc:geneProduct fbc:id="G_CQW49_20165" fbc:label="CQW49_20165" fbc:name="CQW49_20165"/>
      <fbc:geneProduct fbc:id="G_CQW49_20215" fbc:label="CQW49_20215" fbc:name="CQW49_20215"/>
      <fbc:geneProduct fbc:id="G_CQW49_20795" fbc:label="CQW49_20795" fbc:name="CQW49_20795"/>
      <fbc:geneProduct fbc:id="G_CQW49_21030" fbc:label="CQW49_21030" fbc:name="WP_003614801_1"/>
      <fbc:geneProduct fbc:id="G_CQW49_21335" fbc:label="CQW49_21335" fbc:name="WP_003612707_1"/>
      <fbc:geneProduct fbc:id="G_CQW49_21325" fbc:label="CQW49_21325" fbc:name="WP_003612704_1"/>
      <fbc:geneProduct fbc:id="G_CQW49_21330" fbc:label="CQW49_21330" fbc:name="WP_003612706_1"/>
      <fbc:geneProduct fbc:id="G_CQW49_21985" fbc:label="CQW49_21985" fbc:name="MCA0989"/>
      <fbc:geneProduct fbc:id="G_CQW49_06110" fbc:label="CQW49_06110" fbc:name="b1679" metaid="G_CQW49_06110">
        <sbml:annotation xmlns:sbml="http://www.sbml.org/sbml/level3/version1/core">
          <rdf:RDF xmlns:rdf="http://www.w3.org/1999/02/22-rdf-syntax-ns#">
            <rdf:Description rdf:about="#G_CQW49_06110">
              <bqbiol:is xmlns:bqbiol="http://biomodels.net/biology-qualifiers/">
                <rdf:Bag>
                  <rdf:li rdf:resource="http://identifiers.org/asap/ABE-0005608"/>
                  <rdf:li rdf:resource="http://identifiers.org/ecogene/EG13961"/>
                  <rdf:li rdf:resource="http://identifiers.org/ncbigene/946173"/>
                  <rdf:li rdf:resource="http://identifiers.org/ncbigi/gi:16129635"/>
                  <rdf:li rdf:resource="http://identifiers.org/uniprot/P76194"/>
                </rdf:Bag>
              </bqbiol:is>
            </rdf:Description>
          </rdf:RDF>
        </sbml:annotation>
      </fbc:geneProduct>
      <fbc:geneProduct fbc:id="G_CQW49_22035" fbc:label="CQW49_22035" fbc:name="b2877" metaid="G_CQW49_22035">
        <sbml:annotation xmlns:sbml="http://www.sbml.org/sbml/level3/version1/core">
          <rdf:RDF xmlns:rdf="http://www.w3.org/1999/02/22-rdf-syntax-ns#">
            <rdf:Description rdf:about="#G_CQW49_22035">
              <bqbiol:is xmlns:bqbiol="http://biomodels.net/biology-qualifiers/">
                <rdf:Bag>
                  <rdf:li rdf:resource="http://identifiers.org/asap/ABE-0009447"/>
                  <rdf:li rdf:resource="http://identifiers.org/ecogene/EG13060"/>
                  <rdf:li rdf:resource="http://identifiers.org/ncbigene/947356"/>
                  <rdf:li rdf:resource="http://identifiers.org/ncbigi/gi:16130779"/>
                  <rdf:li rdf:resource="http://identifiers.org/uniprot/Q46810"/>
                </rdf:Bag>
              </bqbiol:is>
            </rdf:Description>
          </rdf:RDF>
        </sbml:annotation>
      </fbc:geneProduct>
      <fbc:geneProduct fbc:id="G_CQW49_22910" fbc:label="CQW49_22910" fbc:name="b0334" metaid="G_CQW49_22910">
        <sbml:annotation xmlns:sbml="http://www.sbml.org/sbml/level3/version1/core">
          <rdf:RDF xmlns:rdf="http://www.w3.org/1999/02/22-rdf-syntax-ns#">
            <rdf:Description rdf:about="#G_CQW49_22910">
              <bqbiol:is xmlns:bqbiol="http://biomodels.net/biology-qualifiers/">
                <rdf:Bag>
                  <rdf:li rdf:resource="http://identifiers.org/asap/ABE-0001152"/>
                  <rdf:li rdf:resource="http://identifiers.org/ecogene/EG13603"/>
                  <rdf:li rdf:resource="http://identifiers.org/ncbigene/945931"/>
                  <rdf:li rdf:resource="http://identifiers.org/ncbigi/gi:16128319"/>
                  <rdf:li rdf:resource="http://identifiers.org/uniprot/P77243"/>
                </rdf:Bag>
              </bqbiol:is>
            </rdf:Description>
          </rdf:RDF>
        </sbml:annotation>
      </fbc:geneProduct>
      <fbc:geneProduct fbc:id="G_CQW49_22935" fbc:label="CQW49_22935" fbc:name="CQW49_22935"/>
      <fbc:geneProduct fbc:id="G_CQW49_23910" fbc:label="CQW49_23910" fbc:name="WP_003615645_1"/>
      <fbc:geneProduct fbc:id="G_CQW49_00915" fbc:label="CQW49_00915" fbc:name="CQW49_00915"/>
      <fbc:geneProduct fbc:id="G_CQW49_01205" fbc:label="CQW49_01205" fbc:name="CQW49_01205"/>
      <fbc:geneProduct fbc:id="G_CQW49_17395" fbc:label="CQW49_17395" fbc:name="CQW49_17395"/>
      <fbc:geneProduct fbc:id="G_CQW49_17890" fbc:label="CQW49_17890" fbc:name="CQW49_17890"/>
      <fbc:geneProduct fbc:id="G_CQW49_14855" fbc:label="CQW49_14855" fbc:name="CQW49_14855"/>
      <fbc:geneProduct fbc:id="G_CQW49_02850" fbc:label="CQW49_02850" fbc:name="CQW49_02850"/>
      <fbc:geneProduct fbc:id="G_CQW49_10805" fbc:label="CQW49_10805" fbc:name="CQW49_10805"/>
    </fbc:listOfGeneProducts>
    <listOfReactions>
      <reaction id="R_EAOXRED" fast="false" reversible="false" name="pyridine nucleotide disulphide oxidoreductase" fbc:upperFluxBound="cobra_default_ub" fbc:lowerFluxBound="cobra_0_bound">
        <listOfReactants>
          <speciesReference species="M_h_c" stoichiometry="1" constant="true"/>
          <speciesReference species="M_nadh_c" stoichiometry="1" constant="true"/>
          <speciesReference species="M_oxEA_c" stoichiometry="1" constant="true"/>
        </listOfReactants>
        <listOfProducts>
          <speciesReference species="M_nad_c" stoichiometry="1" constant="true"/>
          <speciesReference species="M_rdEA_c" stoichiometry="1" constant="true"/>
        </listOfProducts>
        <fbc:geneProductAssociation>
          <fbc:geneProductRef fbc:geneProduct="G_CQW49_14855"/>
        </fbc:geneProductAssociation>
      </reaction>
      <reaction id="R_IMPC" fast="false" reversible="true" name="inosine monophosphate cyclohydrolase" fbc:upperFluxBound="cobra_default_ub" fbc:lowerFluxBound="cobra_default_lb">
        <listOfReactants>
          <speciesReference species="M_fprica_c" stoichiometry="1" constant="true"/>
        </listOfReactants>
        <listOfProducts>
          <speciesReference species="M_h2o_c" stoichiometry="1" constant="true"/>
          <speciesReference species="M_imp_c" stoichiometry="1" constant="true"/>
        </listOfProducts>
        <fbc:geneProductAssociation>
          <fbc:geneProductRef fbc:geneProduct="G_CQW49_01745"/>
        </fbc:geneProductAssociation>
      </reaction>
      <reaction id="R_HACD8i" fast="false" reversible="true" name="3 hydroxyacyl CoA dehydrogenase  n 18 0 " fbc:upperFluxBound="cobra_default_ub" fbc:lowerFluxBound="cobra_default_lb">
        <listOfReactants>
          <speciesReference species="M_3hodcoa_c" stoichiometry="1" constant="true"/>
          <speciesReference species="M_nad_c" stoichiometry="1" constant="true"/>
        </listOfReactants>
        <listOfProducts>
          <speciesReference species="M_3oodcoa_c" stoichiometry="1" constant="true"/>
          <speciesReference species="M_h_c" stoichiometry="1" constant="true"/>
          <speciesReference species="M_nadh_c" stoichiometry="1" constant="true"/>
        </listOfProducts>
        <fbc:geneProductAssociation>
          <fbc:and>
            <fbc:geneProductRef fbc:geneProduct="G_CQW49_15495"/>
            <fbc:geneProductRef fbc:geneProduct="G_CQW49_15500"/>
          </fbc:and>
        </fbc:geneProductAssociation>
      </reaction>
      <reaction id="R_PANTS" fast="false" reversible="false" name="pantothenate synthetase" fbc:upperFluxBound="cobra_default_ub" fbc:lowerFluxBound="cobra_0_bound">
        <listOfReactants>
          <speciesReference species="M_ala_B_c" stoichiometry="1" constant="true"/>
          <speciesReference species="M_atp_c" stoichiometry="1" constant="true"/>
          <speciesReference species="M_pant_R_c" stoichiometry="1" constant="true"/>
        </listOfReactants>
        <listOfProducts>
          <speciesReference species="M_amp_c" stoichiometry="1" constant="true"/>
          <speciesReference species="M_h_c" stoichiometry="1" constant="true"/>
          <speciesReference species="M_pnto_R_c" stoichiometry="1" constant="true"/>
          <speciesReference species="M_ppi_c" stoichiometry="1" constant="true"/>
        </listOfProducts>
        <fbc:geneProductAssociation>
          <fbc:geneProductRef fbc:geneProduct="G_CQW49_04620"/>
        </fbc:geneProductAssociation>
      </reaction>
      <reaction id="R_IMPD" fast="false" reversible="true" name="IMP dehydrogenase" fbc:upperFluxBound="cobra_default_ub" fbc:lowerFluxBound="cobra_default_lb">
        <listOfReactants>
          <speciesReference species="M_h2o_c" stoichiometry="1" constant="true"/>
          <speciesReference species="M_imp_c" stoichiometry="1" constant="true"/>
          <speciesReference species="M_nad_c" stoichiometry="1" constant="true"/>
        </listOfReactants>
        <listOfProducts>
          <speciesReference species="M_h_c" stoichiometry="1" constant="true"/>
          <speciesReference species="M_nadh_c" stoichiometry="1" constant="true"/>
          <speciesReference species="M_xmp_c" stoichiometry="1" constant="true"/>
        </listOfProducts>
        <fbc:geneProductAssociation>
          <fbc:geneProductRef fbc:geneProduct="G_CQW49_01165"/>
        </fbc:geneProductAssociation>
      </reaction>
      <reaction id="R_OCPPH3" fast="false" reversible="false" name="2 octaprenylphenol hydroxylase" fbc:upperFluxBound="cobra_default_ub" fbc:lowerFluxBound="cobra_0_bound">
        <listOfReactants>
          <speciesReference species="M_2oph_c" stoichiometry="1" constant="true"/>
          <speciesReference species="M_h_c" stoichiometry="2" constant="true"/>
          <speciesReference species="M_o2_c" stoichiometry="1" constant="true"/>
        </listOfReactants>
        <listOfProducts>
          <speciesReference species="M_2ohph_c" stoichiometry="1" constant="true"/>
          <speciesReference species="M_h2o_c" stoichiometry="1" constant="true"/>
        </listOfProducts>
        <fbc:geneProductAssociation>
          <fbc:geneProductRef fbc:geneProduct="G_CQW49_18425"/>
        </fbc:geneProductAssociation>
      </reaction>
      <reaction id="R_PGSA161" fast="false" reversible="true" name="phosphatidylglycerophosphate synthetase  n 16 1 " fbc:upperFluxBound="cobra_default_ub" fbc:lowerFluxBound="cobra_default_lb">
        <listOfReactants>
          <speciesReference species="M_cdpdhdec9eg_c" stoichiometry="1" constant="true"/>
          <speciesReference species="M_glyc3p_c" stoichiometry="1" constant="true"/>
        </listOfReactants>
        <listOfProducts>
          <speciesReference species="M_cmp_c" stoichiometry="1" constant="true"/>
          <speciesReference species="M_h_c" stoichiometry="1" constant="true"/>
          <speciesReference species="M_pgp161_c" stoichiometry="1" constant="true"/>
        </listOfProducts>
        <fbc:geneProductAssociation>
          <fbc:geneProductRef fbc:geneProduct="G_CQW49_03695"/>
        </fbc:geneProductAssociation>
      </reaction>
      <reaction id="R_LCAD" fast="false" reversible="false" name="lactaldehyde dehydrogenase" fbc:upperFluxBound="cobra_default_ub" fbc:lowerFluxBound="cobra_0_bound">
        <listOfReactants>
          <speciesReference species="M_h2o_c" stoichiometry="1" constant="true"/>
          <speciesReference species="M_lald_L_c" stoichiometry="1" constant="true"/>
          <speciesReference species="M_nad_c" stoichiometry="1" constant="true"/>
        </listOfReactants>
        <listOfProducts>
          <speciesReference species="M_h_c" stoichiometry="2" constant="true"/>
          <speciesReference species="M_lac_L_c" stoichiometry="1" constant="true"/>
          <speciesReference species="M_nadh_c" stoichiometry="1" constant="true"/>
        </listOfProducts>
        <fbc:geneProductAssociation>
          <fbc:geneProductRef fbc:geneProduct="G_CQW49_11425"/>
        </fbc:geneProductAssociation>
      </reaction>
      <reaction id="R_PGSA160" fast="false" reversible="true" name="phosphatidylglycerophosphate synthetase  n 16 0 " fbc:upperFluxBound="cobra_default_ub" fbc:lowerFluxBound="cobra_default_lb">
        <listOfReactants>
          <speciesReference species="M_cdpdhdecg_c" stoichiometry="1" constant="true"/>
          <speciesReference species="M_glyc3p_c" stoichiometry="1" constant="true"/>
        </listOfReactants>
        <listOfProducts>
          <speciesReference species="M_cmp_c" stoichiometry="1" constant="true"/>
          <speciesReference species="M_h_c" stoichiometry="1" constant="true"/>
          <speciesReference species="M_pgp160_c" stoichiometry="1" constant="true"/>
        </listOfProducts>
        <fbc:geneProductAssociation>
          <fbc:geneProductRef fbc:geneProduct="G_CQW49_03695"/>
        </fbc:geneProductAssociation>
      </reaction>
      <reaction id="R_PPAtex" fast="false" reversible="true" name="propanoate transport via diffusion  extracellular to periplasm " fbc:upperFluxBound="cobra_default_ub" fbc:lowerFluxBound="cobra_default_lb">
        <listOfReactants>
          <speciesReference species="M_ppa_e" stoichiometry="1" constant="true"/>
        </listOfReactants>
        <listOfProducts>
          <speciesReference species="M_ppa_p" stoichiometry="1" constant="true"/>
        </listOfProducts>
      </reaction>
      <reaction id="R_DTMPK" fast="false" reversible="false" name="thymidylate kinase" fbc:upperFluxBound="cobra_default_ub" fbc:lowerFluxBound="cobra_0_bound">
        <listOfReactants>
          <speciesReference species="M_atp_c" stoichiometry="1" constant="true"/>
          <speciesReference species="M_dtmp_c" stoichiometry="1" constant="true"/>
        </listOfReactants>
        <listOfProducts>
          <speciesReference species="M_adp_c" stoichiometry="1" constant="true"/>
          <speciesReference species="M_dtdp_c" stoichiometry="1" constant="true"/>
        </listOfProducts>
        <fbc:geneProductAssociation>
          <fbc:geneProductRef fbc:geneProduct="G_CQW49_01320"/>
        </fbc:geneProductAssociation>
      </reaction>
      <reaction id="R_PPND" fast="false" reversible="false" name="prephenate dehydrogenase" fbc:upperFluxBound="cobra_default_ub" fbc:lowerFluxBound="cobra_0_bound">
        <listOfReactants>
          <speciesReference species="M_nad_c" stoichiometry="1" constant="true"/>
          <speciesReference species="M_pphn_c" stoichiometry="1" constant="true"/>
        </listOfReactants>
        <listOfProducts>
          <speciesReference species="M_34hpp_c" stoichiometry="1" constant="true"/>
          <speciesReference species="M_co2_c" stoichiometry="1" constant="true"/>
          <speciesReference species="M_nadh_c" stoichiometry="1" constant="true"/>
        </listOfProducts>
        <fbc:geneProductAssociation>
          <fbc:geneProductRef fbc:geneProduct="G_META1_0478"/>
        </fbc:geneProductAssociation>
      </reaction>
      <reaction id="R_DXPRIi" fast="false" reversible="true" name="1 deoxy D xylulose 5 phosphate reductoisomerase" fbc:upperFluxBound="cobra_default_ub" fbc:lowerFluxBound="cobra_default_lb">
        <listOfReactants>
          <speciesReference species="M_dxyl5p_c" stoichiometry="1" constant="true"/>
          <speciesReference species="M_h_c" stoichiometry="1" constant="true"/>
          <speciesReference species="M_nadph_c" stoichiometry="1" constant="true"/>
        </listOfReactants>
        <listOfProducts>
          <speciesReference species="M_2me4p_c" stoichiometry="1" constant="true"/>
          <speciesReference species="M_nadp_c" stoichiometry="1" constant="true"/>
        </listOfProducts>
        <fbc:geneProductAssociation>
          <fbc:geneProductRef fbc:geneProduct="G_CQW49_00455"/>
        </fbc:geneProductAssociation>
      </reaction>
      <reaction id="R_PC11M" fast="false" reversible="true" name="precorrin 4 C 11  methyltransferase" fbc:upperFluxBound="cobra_default_ub" fbc:lowerFluxBound="cobra_default_lb">
        <listOfReactants>
          <speciesReference species="M_amet_c" stoichiometry="1" constant="true"/>
          <speciesReference species="M_pre4_c" stoichiometry="1" constant="true"/>
        </listOfReactants>
        <listOfProducts>
          <speciesReference species="M_ahcys_c" stoichiometry="1" constant="true"/>
          <speciesReference species="M_h_c" stoichiometry="1" constant="true"/>
          <speciesReference species="M_pre5_c" stoichiometry="1" constant="true"/>
        </listOfProducts>
        <fbc:geneProductAssociation>
          <fbc:geneProductRef fbc:geneProduct="G_CQW49_09620"/>
        </fbc:geneProductAssociation>
      </reaction>
      <reaction id="R_PSERTr" fast="false" reversible="true" name="phosphoserine aminotransferase" fbc:upperFluxBound="cobra_default_ub" fbc:lowerFluxBound="cobra_default_lb">
        <listOfReactants>
          <speciesReference species="M_3php_c" stoichiometry="1" constant="true"/>
          <speciesReference species="M_glu_L_c" stoichiometry="1" constant="true"/>
        </listOfReactants>
        <listOfProducts>
          <speciesReference species="M_akg_c" stoichiometry="1" constant="true"/>
          <speciesReference species="M_pser_L_c" stoichiometry="1" constant="true"/>
        </listOfProducts>
        <fbc:geneProductAssociation>
          <fbc:geneProductRef fbc:geneProduct="G_CQW49_10840"/>
        </fbc:geneProductAssociation>
      </reaction>
      <reaction id="R_CAT" fast="false" reversible="false" name="hydroperoxidase" fbc:upperFluxBound="cobra_default_ub" fbc:lowerFluxBound="cobra_0_bound">
        <listOfReactants>
          <speciesReference species="M_h2o2_c" stoichiometry="2" constant="true"/>
        </listOfReactants>
        <listOfProducts>
          <speciesReference species="M_h2o_c" stoichiometry="2" constant="true"/>
          <speciesReference species="M_o2_c" stoichiometry="1" constant="true"/>
        </listOfProducts>
        <fbc:geneProductAssociation>
          <fbc:or>
            <fbc:geneProductRef fbc:geneProduct="G_CQW49_09835"/>
            <fbc:geneProductRef fbc:geneProduct="G_CQW49_06035"/>
          </fbc:or>
        </fbc:geneProductAssociation>
      </reaction>
      <reaction id="R_CYO_2p" fast="false" reversible="false" name="cytochrome c oxidase" fbc:upperFluxBound="cobra_default_ub" fbc:lowerFluxBound="cobra_0_bound">
        <listOfReactants>
          <speciesReference species="M_focytc_c" stoichiometry="2" constant="true"/>
          <speciesReference species="M_h_c" stoichiometry="4" constant="true"/>
          <speciesReference species="M_o2_c" stoichiometry="0.5" constant="true"/>
        </listOfReactants>
        <listOfProducts>
          <speciesReference species="M_ficytc_c" stoichiometry="2" constant="true"/>
          <speciesReference species="M_h2o_c" stoichiometry="1" constant="true"/>
          <speciesReference species="M_h_p" stoichiometry="2" constant="true"/>
        </listOfProducts>
        <fbc:geneProductAssociation>
          <fbc:and>
            <fbc:or>
              <fbc:and>
                <fbc:geneProductRef fbc:geneProduct="G_CQW49_10040"/>
                <fbc:geneProductRef fbc:geneProduct="G_CQW49_10020"/>
              </fbc:and>
              <fbc:geneProductRef fbc:geneProduct="G_CQW49_13005"/>
            </fbc:or>
            <fbc:or>
              <fbc:geneProductRef fbc:geneProduct="G_CQW49_10045"/>
              <fbc:geneProductRef fbc:geneProduct="G_CQW49_13000"/>
            </fbc:or>
          </fbc:and>
        </fbc:geneProductAssociation>
      </reaction>
      <reaction id="R_UAMAS" fast="false" reversible="false" name="UDP N acetylmuramate alanine ligase" fbc:upperFluxBound="cobra_default_ub" fbc:lowerFluxBound="cobra_0_bound">
        <listOfReactants>
          <speciesReference species="M_ala_L_c" stoichiometry="1" constant="true"/>
          <speciesReference species="M_atp_c" stoichiometry="1" constant="true"/>
          <speciesReference species="M_uamr_c" stoichiometry="1" constant="true"/>
        </listOfReactants>
        <listOfProducts>
          <speciesReference species="M_adp_c" stoichiometry="1" constant="true"/>
          <speciesReference species="M_h_c" stoichiometry="1" constant="true"/>
          <speciesReference species="M_pi_c" stoichiometry="1" constant="true"/>
          <speciesReference species="M_uama_c" stoichiometry="1" constant="true"/>
        </listOfProducts>
        <fbc:geneProductAssociation>
          <fbc:geneProductRef fbc:geneProduct="G_CQW49_11235"/>
        </fbc:geneProductAssociation>
      </reaction>
      <reaction id="R_MNEUROPNDH3" fast="false" reversible="true" name="methoxyneurosporene dehydrogenase 3" fbc:upperFluxBound="cobra_default_ub" fbc:lowerFluxBound="cobra_default_lb">
        <listOfReactants>
          <speciesReference species="M_oxEA_c" stoichiometry="1" constant="true"/>
          <speciesReference species="M_rdvbin_c" stoichiometry="1" constant="true"/>
        </listOfReactants>
        <listOfProducts>
          <speciesReference species="M_hxysplxanth_c" stoichiometry="1" constant="true"/>
          <speciesReference species="M_rdEA_c" stoichiometry="1" constant="true"/>
        </listOfProducts>
        <fbc:geneProductAssociation>
          <fbc:geneProductRef fbc:geneProduct="G_META1_2923"/>
        </fbc:geneProductAssociation>
      </reaction>
      <reaction id="R_EX_DM_trnathr" fast="false" reversible="true" name="exchange flux   tRNA Thr " fbc:upperFluxBound="cobra_default_ub" fbc:lowerFluxBound="cobra_default_lb">
        <listOfReactants>
          <speciesReference species="M_trnathr_c" stoichiometry="1" constant="true"/>
        </listOfReactants>
      </reaction>
      <reaction id="R_MNEUROPNDH2" fast="false" reversible="true" name="methoxyneurosporene dehydrogenase 2" fbc:upperFluxBound="cobra_default_ub" fbc:lowerFluxBound="cobra_default_lb">
        <listOfReactants>
          <speciesReference species="M_oxEA_c" stoichiometry="1" constant="true"/>
          <speciesReference species="M_rdpin_c" stoichiometry="1" constant="true"/>
        </listOfReactants>
        <listOfProducts>
          <speciesReference species="M_dhrdpin_c" stoichiometry="1" constant="true"/>
          <speciesReference species="M_rdEA_c" stoichiometry="1" constant="true"/>
        </listOfProducts>
        <fbc:geneProductAssociation>
          <fbc:geneProductRef fbc:geneProduct="G_META1_2923"/>
        </fbc:geneProductAssociation>
      </reaction>
      <reaction id="R_2AGPEAT161acp" fast="false" reversible="false" name="2 acylglycerophosphoethanolamine acyltransferase  n 16 1 " fbc:upperFluxBound="cobra_default_ub" fbc:lowerFluxBound="cobra_0_bound">
        <listOfReactants>
          <speciesReference species="M_2agpe161_c" stoichiometry="1" constant="true"/>
          <speciesReference species="M_hdeACP_c" stoichiometry="1" constant="true"/>
        </listOfReactants>
        <listOfProducts>
          <speciesReference species="M_ACP_c" stoichiometry="1" constant="true"/>
          <speciesReference species="M_pe161_c" stoichiometry="1" constant="true"/>
        </listOfProducts>
        <fbc:geneProductAssociation>
          <fbc:geneProductRef fbc:geneProduct="G_CQW49_12415"/>
        </fbc:geneProductAssociation>
      </reaction>
      <reaction id="R_PEPGLYCANGT" fast="false" reversible="false" name="peptidoglycan glycosyltransferase" fbc:upperFluxBound="cobra_default_ub" fbc:lowerFluxBound="cobra_0_bound">
        <listOfReactants>
          <speciesReference species="M_h_c" stoichiometry="1" constant="true"/>
          <speciesReference species="M_uaagmda_c" stoichiometry="1" constant="true"/>
        </listOfReactants>
        <listOfProducts>
          <speciesReference species="M_dpundcpGlcNacMurNacpentpept_c" stoichiometry="1" constant="true"/>
          <speciesReference species="M_dtpcudcpp_c" stoichiometry="1" constant="true"/>
        </listOfProducts>
        <fbc:geneProductAssociation>
          <fbc:geneProductRef fbc:geneProduct="G_META1_2497"/>
        </fbc:geneProductAssociation>
      </reaction>
      <reaction id="R_MTHFC" fast="false" reversible="true" name="methenyltetrahydrofolate cyclohydrolase" fbc:upperFluxBound="cobra_default_ub" fbc:lowerFluxBound="cobra_default_lb">
        <listOfReactants>
          <speciesReference species="M_10fthf_c" stoichiometry="1" constant="true"/>
          <speciesReference species="M_h_c" stoichiometry="1" constant="true"/>
        </listOfReactants>
        <listOfProducts>
          <speciesReference species="M_h2o_c" stoichiometry="1" constant="true"/>
          <speciesReference species="M_methf_c" stoichiometry="1" constant="true"/>
        </listOfProducts>
        <fbc:geneProductAssociation>
          <fbc:geneProductRef fbc:geneProduct="G_CQW49_12215"/>
        </fbc:geneProductAssociation>
      </reaction>
      <reaction id="R_MTHFD" fast="false" reversible="true" name="methylenetetrahydrofolate dehydrogenase" fbc:upperFluxBound="cobra_default_ub" fbc:lowerFluxBound="cobra_default_lb">
        <listOfReactants>
          <speciesReference species="M_methf_c" stoichiometry="1" constant="true"/>
          <speciesReference species="M_nadph_c" stoichiometry="1" constant="true"/>
        </listOfReactants>
        <listOfProducts>
          <speciesReference species="M_mlthf_c" stoichiometry="1" constant="true"/>
          <speciesReference species="M_nadp_c" stoichiometry="1" constant="true"/>
        </listOfProducts>
        <fbc:geneProductAssociation>
          <fbc:geneProductRef fbc:geneProduct="G_CQW49_12210"/>
        </fbc:geneProductAssociation>
      </reaction>
      <reaction id="R_THRD_L" fast="false" reversible="false" name="threonine deaminase" fbc:upperFluxBound="cobra_default_ub" fbc:lowerFluxBound="cobra_0_bound">
        <listOfReactants>
          <speciesReference species="M_thr_L_c" stoichiometry="1" constant="true"/>
        </listOfReactants>
        <listOfProducts>
          <speciesReference species="M_2obut_c" stoichiometry="1" constant="true"/>
          <speciesReference species="M_nh4_c" stoichiometry="1" constant="true"/>
        </listOfProducts>
        <fbc:geneProductAssociation>
          <fbc:geneProductRef fbc:geneProduct="G_META1_3241"/>
        </fbc:geneProductAssociation>
      </reaction>
      <reaction id="R_EAR60y" fast="false" reversible="false" name="enoyl  acyl carrier protein  reductase  n 6 0 " fbc:upperFluxBound="cobra_default_ub" fbc:lowerFluxBound="cobra_0_bound">
        <listOfReactants>
          <speciesReference species="M_h_c" stoichiometry="1" constant="true"/>
          <speciesReference species="M_nadph_c" stoichiometry="1" constant="true"/>
          <speciesReference species="M_thex2eACP_c" stoichiometry="1" constant="true"/>
        </listOfReactants>
        <listOfProducts>
          <speciesReference species="M_hexACP_c" stoichiometry="1" constant="true"/>
          <speciesReference species="M_nadp_c" stoichiometry="1" constant="true"/>
        </listOfProducts>
        <fbc:geneProductAssociation>
          <fbc:or>
            <fbc:geneProductRef fbc:geneProduct="G_CQW49_09320"/>
            <fbc:geneProductRef fbc:geneProduct="G_CQW49_16835"/>
          </fbc:or>
        </fbc:geneProductAssociation>
      </reaction>
      <reaction id="R_CDPMEK" fast="false" reversible="false" name="4 diphosphocytidyl 2 C methyl D erythritol kinase" fbc:upperFluxBound="cobra_default_ub" fbc:lowerFluxBound="cobra_0_bound">
        <listOfReactants>
          <speciesReference species="M_4c2me_c" stoichiometry="1" constant="true"/>
          <speciesReference species="M_atp_c" stoichiometry="1" constant="true"/>
        </listOfReactants>
        <listOfProducts>
          <speciesReference species="M_2p4c2me_c" stoichiometry="1" constant="true"/>
          <speciesReference species="M_adp_c" stoichiometry="1" constant="true"/>
          <speciesReference species="M_h_c" stoichiometry="1" constant="true"/>
        </listOfProducts>
        <fbc:geneProductAssociation>
          <fbc:geneProductRef fbc:geneProduct="G_CQW49_19125"/>
        </fbc:geneProductAssociation>
      </reaction>
      <reaction id="R_PGMT" fast="false" reversible="true" name="phosphoglucomutase" fbc:upperFluxBound="cobra_default_ub" fbc:lowerFluxBound="cobra_default_lb">
        <listOfReactants>
          <speciesReference species="M_g1p_c" stoichiometry="1" constant="true"/>
        </listOfReactants>
        <listOfProducts>
          <speciesReference species="M_g6p_c" stoichiometry="1" constant="true"/>
        </listOfProducts>
        <fbc:geneProductAssociation>
          <fbc:geneProductRef fbc:geneProduct="G_CQW49_16590"/>
        </fbc:geneProductAssociation>
      </reaction>
      <reaction id="R_PGSA181" fast="false" reversible="true" name="phosphatidylglycerophosphate synthetase  n 18 1 " fbc:upperFluxBound="cobra_default_ub" fbc:lowerFluxBound="cobra_default_lb">
        <listOfReactants>
          <speciesReference species="M_cdpdodec11eg_c" stoichiometry="1" constant="true"/>
          <speciesReference species="M_glyc3p_c" stoichiometry="1" constant="true"/>
        </listOfReactants>
        <listOfProducts>
          <speciesReference species="M_cmp_c" stoichiometry="1" constant="true"/>
          <speciesReference species="M_h_c" stoichiometry="1" constant="true"/>
          <speciesReference species="M_pgp181_c" stoichiometry="1" constant="true"/>
        </listOfProducts>
        <fbc:geneProductAssociation>
          <fbc:geneProductRef fbc:geneProduct="G_CQW49_03695"/>
        </fbc:geneProductAssociation>
      </reaction>
      <reaction id="R_PItex" fast="false" reversible="true" name="phosphate transport via diffusion  extracellular to periplasm " fbc:upperFluxBound="cobra_default_ub" fbc:lowerFluxBound="cobra_default_lb">
        <listOfReactants>
          <speciesReference species="M_pi_e" stoichiometry="1" constant="true"/>
        </listOfReactants>
        <listOfProducts>
          <speciesReference species="M_pi_p" stoichiometry="1" constant="true"/>
        </listOfProducts>
      </reaction>
      <reaction id="R_ASPCTr" fast="false" reversible="true" name="aspartate carbamoyltransferase" fbc:upperFluxBound="cobra_default_ub" fbc:lowerFluxBound="cobra_default_lb">
        <listOfReactants>
          <speciesReference species="M_asp_L_c" stoichiometry="1" constant="true"/>
          <speciesReference species="M_cbp_c" stoichiometry="1" constant="true"/>
        </listOfReactants>
        <listOfProducts>
          <speciesReference species="M_cbasp_c" stoichiometry="1" constant="true"/>
          <speciesReference species="M_h_c" stoichiometry="1" constant="true"/>
          <speciesReference species="M_pi_c" stoichiometry="1" constant="true"/>
        </listOfProducts>
        <fbc:geneProductAssociation>
          <fbc:geneProductRef fbc:geneProduct="G_CQW49_10330"/>
        </fbc:geneProductAssociation>
      </reaction>
      <reaction id="R_MALtex" fast="false" reversible="true" name="malate transport via diffusion  extracellular to periplasm " fbc:upperFluxBound="cobra_default_ub" fbc:lowerFluxBound="cobra_default_lb">
        <listOfReactants>
          <speciesReference species="M_mal_L_e" stoichiometry="1" constant="true"/>
        </listOfReactants>
        <listOfProducts>
          <speciesReference species="M_mal_L_p" stoichiometry="1" constant="true"/>
        </listOfProducts>
      </reaction>
      <reaction id="R_CYTK1" fast="false" reversible="false" name="cytidylate kinase" fbc:upperFluxBound="cobra_default_ub" fbc:lowerFluxBound="cobra_0_bound">
        <listOfReactants>
          <speciesReference species="M_atp_c" stoichiometry="1" constant="true"/>
          <speciesReference species="M_cmp_c" stoichiometry="1" constant="true"/>
        </listOfReactants>
        <listOfProducts>
          <speciesReference species="M_adp_c" stoichiometry="1" constant="true"/>
          <speciesReference species="M_cdp_c" stoichiometry="1" constant="true"/>
        </listOfProducts>
        <fbc:geneProductAssociation>
          <fbc:geneProductRef fbc:geneProduct="G_CQW49_09920"/>
        </fbc:geneProductAssociation>
      </reaction>
      <reaction id="R_SUCCOAH" fast="false" reversible="false" name="succinyl CoA hydrolase" fbc:upperFluxBound="cobra_default_ub" fbc:lowerFluxBound="cobra_0_bound">
        <listOfReactants>
          <speciesReference species="M_h2o_c" stoichiometry="1" constant="true"/>
          <speciesReference species="M_succoa_c" stoichiometry="1" constant="true"/>
        </listOfReactants>
        <listOfProducts>
          <speciesReference species="M_coa_c" stoichiometry="1" constant="true"/>
          <speciesReference species="M_h_c" stoichiometry="1" constant="true"/>
          <speciesReference species="M_succ_c" stoichiometry="1" constant="true"/>
        </listOfProducts>
      </reaction>
      <reaction id="R_HNEUROPNMT2" fast="false" reversible="false" name="hydroxyneurosporene methyltransferase 2" fbc:upperFluxBound="cobra_default_ub" fbc:lowerFluxBound="cobra_0_bound">
        <listOfReactants>
          <speciesReference species="M_amet_c" stoichiometry="1" constant="true"/>
          <speciesReference species="M_hneuropn_c" stoichiometry="1" constant="true"/>
        </listOfReactants>
        <listOfProducts>
          <speciesReference species="M_ahcys_c" stoichiometry="1" constant="true"/>
          <speciesReference species="M_h_c" stoichiometry="1" constant="true"/>
          <speciesReference species="M_mtoxneuropn_c" stoichiometry="1" constant="true"/>
        </listOfProducts>
        <fbc:geneProductAssociation>
          <fbc:geneProductRef fbc:geneProduct="G_CQW49_13335"/>
        </fbc:geneProductAssociation>
      </reaction>
      <reaction id="R_2AGPEAT180acp" fast="false" reversible="false" name="2 acylglycerophosphoethanolamine acyltransferase  n 18 0 " fbc:upperFluxBound="cobra_default_ub" fbc:lowerFluxBound="cobra_0_bound">
        <listOfReactants>
          <speciesReference species="M_2agpe180_c" stoichiometry="1" constant="true"/>
          <speciesReference species="M_ocdcaACP_c" stoichiometry="1" constant="true"/>
        </listOfReactants>
        <listOfProducts>
          <speciesReference species="M_ACP_c" stoichiometry="1" constant="true"/>
          <speciesReference species="M_pe180_c" stoichiometry="1" constant="true"/>
        </listOfProducts>
        <fbc:geneProductAssociation>
          <fbc:geneProductRef fbc:geneProduct="G_CQW49_12415"/>
        </fbc:geneProductAssociation>
      </reaction>
      <reaction id="R_HNEUROPNMT3" fast="false" reversible="false" name="hydroxyneurosporene methyltransferase 3" fbc:upperFluxBound="cobra_default_ub" fbc:lowerFluxBound="cobra_0_bound">
        <listOfReactants>
          <speciesReference species="M_amet_c" stoichiometry="1" constant="true"/>
          <speciesReference species="M_rdpin_c" stoichiometry="1" constant="true"/>
        </listOfReactants>
        <listOfProducts>
          <speciesReference species="M_ahcys_c" stoichiometry="1" constant="true"/>
          <speciesReference species="M_dhanrdvbin_c" stoichiometry="1" constant="true"/>
          <speciesReference species="M_h_c" stoichiometry="1" constant="true"/>
        </listOfProducts>
        <fbc:geneProductAssociation>
          <fbc:geneProductRef fbc:geneProduct="G_CQW49_13335"/>
        </fbc:geneProductAssociation>
      </reaction>
      <reaction id="R_HNEUROPNMT4" fast="false" reversible="false" name="hydroxyneurosporene methyltransferase 4" fbc:upperFluxBound="cobra_default_ub" fbc:lowerFluxBound="cobra_0_bound">
        <listOfReactants>
          <speciesReference species="M_amet_c" stoichiometry="1" constant="true"/>
          <speciesReference species="M_dhrdvbin_c" stoichiometry="1" constant="true"/>
        </listOfReactants>
        <listOfProducts>
          <speciesReference species="M_34thsplxanth_c" stoichiometry="1" constant="true"/>
          <speciesReference species="M_ahcys_c" stoichiometry="1" constant="true"/>
          <speciesReference species="M_h_c" stoichiometry="1" constant="true"/>
        </listOfProducts>
        <fbc:geneProductAssociation>
          <fbc:geneProductRef fbc:geneProduct="G_CQW49_13335"/>
        </fbc:geneProductAssociation>
      </reaction>
      <reaction id="R_DHPPDA2" fast="false" reversible="false" name="diaminohydroxyphosphoribosylaminopyrimidine deaminase" fbc:upperFluxBound="cobra_default_ub" fbc:lowerFluxBound="cobra_0_bound">
        <listOfReactants>
          <speciesReference species="M_25drapp_c" stoichiometry="1" constant="true"/>
          <speciesReference species="M_h2o_c" stoichiometry="1" constant="true"/>
          <speciesReference species="M_h_c" stoichiometry="1" constant="true"/>
        </listOfReactants>
        <listOfProducts>
          <speciesReference species="M_5apru_c" stoichiometry="1" constant="true"/>
          <speciesReference species="M_nh4_c" stoichiometry="1" constant="true"/>
        </listOfProducts>
        <fbc:geneProductAssociation>
          <fbc:geneProductRef fbc:geneProduct="G_CQW49_19520"/>
        </fbc:geneProductAssociation>
      </reaction>
      <reaction id="R_PGSA180" fast="false" reversible="true" name="phosphatidylglycerophosphate synthetase  n 18 0 " fbc:upperFluxBound="cobra_default_ub" fbc:lowerFluxBound="cobra_default_lb">
        <listOfReactants>
          <speciesReference species="M_cdpdodecg_c" stoichiometry="1" constant="true"/>
          <speciesReference species="M_glyc3p_c" stoichiometry="1" constant="true"/>
        </listOfReactants>
        <listOfProducts>
          <speciesReference species="M_cmp_c" stoichiometry="1" constant="true"/>
          <speciesReference species="M_h_c" stoichiometry="1" constant="true"/>
          <speciesReference species="M_pgp180_c" stoichiometry="1" constant="true"/>
        </listOfProducts>
        <fbc:geneProductAssociation>
          <fbc:geneProductRef fbc:geneProduct="G_CQW49_03695"/>
        </fbc:geneProductAssociation>
      </reaction>
      <reaction id="R_CITtex" fast="false" reversible="true" name="citrate transport via diffusion  extracellular to periplasm " fbc:upperFluxBound="cobra_default_ub" fbc:lowerFluxBound="cobra_default_lb">
        <listOfReactants>
          <speciesReference species="M_cit_e" stoichiometry="1" constant="true"/>
        </listOfReactants>
        <listOfProducts>
          <speciesReference species="M_cit_p" stoichiometry="1" constant="true"/>
        </listOfProducts>
      </reaction>
      <reaction id="R_PHYNDH_e" fast="false" reversible="false" name="phytoene dehydrogenase 1  extracellular " fbc:upperFluxBound="cobra_default_ub" fbc:lowerFluxBound="cobra_0_bound">
        <listOfReactants>
          <speciesReference species="M_o2_e" stoichiometry="1" constant="true"/>
          <speciesReference species="M_phyn_e" stoichiometry="1" constant="true"/>
          <speciesReference species="M_rdEA_e" stoichiometry="1" constant="true"/>
        </listOfReactants>
        <listOfProducts>
          <speciesReference species="M_h2o_e" stoichiometry="2" constant="true"/>
          <speciesReference species="M_oxEA_e" stoichiometry="1" constant="true"/>
          <speciesReference species="M_phyflun_e" stoichiometry="1" constant="true"/>
        </listOfProducts>
        <fbc:geneProductAssociation>
          <fbc:geneProductRef fbc:geneProduct="G_CQW49_08235"/>
        </fbc:geneProductAssociation>
      </reaction>
      <reaction id="R_HNEUROPNMT6" fast="false" reversible="false" name="hydroxyneurosporene methyltransferase 6" fbc:upperFluxBound="cobra_default_ub" fbc:lowerFluxBound="cobra_0_bound">
        <listOfReactants>
          <speciesReference species="M_amet_c" stoichiometry="1" constant="true"/>
          <speciesReference species="M_hxysplxanth_c" stoichiometry="1" constant="true"/>
        </listOfReactants>
        <listOfProducts>
          <speciesReference species="M_ahcys_c" stoichiometry="1" constant="true"/>
          <speciesReference species="M_h_c" stoichiometry="1" constant="true"/>
          <speciesReference species="M_splxanth_c" stoichiometry="1" constant="true"/>
        </listOfProducts>
        <fbc:geneProductAssociation>
          <fbc:geneProductRef fbc:geneProduct="G_CQW49_13335"/>
        </fbc:geneProductAssociation>
      </reaction>
      <reaction id="R_HNEUROPNMT5" fast="false" reversible="false" name="hydroxyneurosporene methyltransferase 5" fbc:upperFluxBound="cobra_default_ub" fbc:lowerFluxBound="cobra_0_bound">
        <listOfReactants>
          <speciesReference species="M_amet_c" stoichiometry="1" constant="true"/>
          <speciesReference species="M_dhrdpin_c" stoichiometry="1" constant="true"/>
        </listOfReactants>
        <listOfProducts>
          <speciesReference species="M_ahcys_c" stoichiometry="1" constant="true"/>
          <speciesReference species="M_anrdvbin_c" stoichiometry="1" constant="true"/>
          <speciesReference species="M_h_c" stoichiometry="1" constant="true"/>
        </listOfProducts>
        <fbc:geneProductAssociation>
          <fbc:geneProductRef fbc:geneProduct="G_CQW49_13335"/>
        </fbc:geneProductAssociation>
      </reaction>
      <reaction id="R_GLYCL_3" fast="false" reversible="false" name="H protein aminomethyltransferase" fbc:upperFluxBound="cobra_default_ub" fbc:lowerFluxBound="cobra_0_bound">
        <listOfReactants>
          <speciesReference species="M_h_c" stoichiometry="1" constant="true"/>
          <speciesReference species="M_pSamdhll_c" stoichiometry="1" constant="true"/>
          <speciesReference species="M_thf_c" stoichiometry="1" constant="true"/>
        </listOfReactants>
        <listOfProducts>
          <speciesReference species="M_Gcvpdhll_c" stoichiometry="1" constant="true"/>
          <speciesReference species="M_mlthf_c" stoichiometry="1" constant="true"/>
          <speciesReference species="M_nh4_c" stoichiometry="1" constant="true"/>
        </listOfProducts>
        <fbc:geneProductAssociation>
          <fbc:or>
            <fbc:geneProductRef fbc:geneProduct="G_CQW49_13365"/>
            <fbc:geneProductRef fbc:geneProduct="G_CQW49_20495"/>
          </fbc:or>
        </fbc:geneProductAssociation>
      </reaction>
      <reaction id="R_EX_ac_e" fast="false" reversible="false" name="exchange flux   acetate" fbc:upperFluxBound="cobra_0_bound" fbc:lowerFluxBound="cobra_0_bound">
        <listOfReactants>
          <speciesReference species="M_ac_e" stoichiometry="1" constant="true"/>
        </listOfReactants>
      </reaction>
      <reaction id="R_EX_etma_e" fast="false" reversible="false" name="exchange flux   ethylamine" fbc:upperFluxBound="cobra_0_bound" fbc:lowerFluxBound="cobra_0_bound">
        <listOfReactants>
          <speciesReference species="M_etma_e" stoichiometry="1" constant="true"/>
        </listOfReactants>
      </reaction>
      <reaction id="R_EDTXS1" fast="false" reversible="true" name="lauroyl acyltransferase" fbc:upperFluxBound="cobra_default_ub" fbc:lowerFluxBound="cobra_default_lb">
        <listOfReactants>
          <speciesReference species="M_ddcaACP_c" stoichiometry="1" constant="true"/>
          <speciesReference species="M_kdo2lipid4_c" stoichiometry="1" constant="true"/>
        </listOfReactants>
        <listOfProducts>
          <speciesReference species="M_ACP_c" stoichiometry="1" constant="true"/>
          <speciesReference species="M_kdo2lipid4L_c" stoichiometry="1" constant="true"/>
        </listOfProducts>
        <fbc:geneProductAssociation>
          <fbc:geneProductRef fbc:geneProduct="G_META1_3702"/>
        </fbc:geneProductAssociation>
      </reaction>
      <reaction id="R_PRE3BS" fast="false" reversible="true" name="precorrin 3B synthase" fbc:upperFluxBound="cobra_default_ub" fbc:lowerFluxBound="cobra_default_lb">
        <listOfReactants>
          <speciesReference species="M_h_c" stoichiometry="2" constant="true"/>
          <speciesReference species="M_nadh_c" stoichiometry="1" constant="true"/>
          <speciesReference species="M_o2_c" stoichiometry="1" constant="true"/>
          <speciesReference species="M_pre3a_c" stoichiometry="1" constant="true"/>
        </listOfReactants>
        <listOfProducts>
          <speciesReference species="M_h2o_c" stoichiometry="1" constant="true"/>
          <speciesReference species="M_nad_c" stoichiometry="1" constant="true"/>
          <speciesReference species="M_pre3b_c" stoichiometry="1" constant="true"/>
        </listOfProducts>
        <fbc:geneProductAssociation>
          <fbc:geneProductRef fbc:geneProduct="G_META1_1327"/>
        </fbc:geneProductAssociation>
      </reaction>
      <reaction id="R_HACD1" fast="false" reversible="true" name="3 hydroxyacyl CoA dehydrogenase  n 4 0 " fbc:upperFluxBound="cobra_default_ub" fbc:lowerFluxBound="cobra_default_lb">
        <listOfReactants>
          <speciesReference species="M_3hbcoa_c" stoichiometry="1" constant="true"/>
          <speciesReference species="M_nad_c" stoichiometry="1" constant="true"/>
        </listOfReactants>
        <listOfProducts>
          <speciesReference species="M_aacoa_c" stoichiometry="1" constant="true"/>
          <speciesReference species="M_h_c" stoichiometry="1" constant="true"/>
          <speciesReference species="M_nadh_c" stoichiometry="1" constant="true"/>
        </listOfProducts>
        <fbc:geneProductAssociation>
          <fbc:and>
            <fbc:geneProductRef fbc:geneProduct="G_CQW49_15495"/>
            <fbc:geneProductRef fbc:geneProduct="G_CQW49_15500"/>
          </fbc:and>
        </fbc:geneProductAssociation>
      </reaction>
      <reaction id="R_HACD2" fast="false" reversible="true" name="3 hydroxyacyl CoA dehydrogenase  n 6 0 " fbc:upperFluxBound="cobra_default_ub" fbc:lowerFluxBound="cobra_default_lb">
        <listOfReactants>
          <speciesReference species="M_3hhcoa_c" stoichiometry="1" constant="true"/>
          <speciesReference species="M_nad_c" stoichiometry="1" constant="true"/>
        </listOfReactants>
        <listOfProducts>
          <speciesReference species="M_3ohcoa_c" stoichiometry="1" constant="true"/>
          <speciesReference species="M_h_c" stoichiometry="1" constant="true"/>
          <speciesReference species="M_nadh_c" stoichiometry="1" constant="true"/>
        </listOfProducts>
        <fbc:geneProductAssociation>
          <fbc:and>
            <fbc:geneProductRef fbc:geneProduct="G_CQW49_15495"/>
            <fbc:geneProductRef fbc:geneProduct="G_CQW49_15500"/>
          </fbc:and>
        </fbc:geneProductAssociation>
      </reaction>
      <reaction id="R_HACD5" fast="false" reversible="true" name="3 hydroxyacyl CoA dehydrogenase  n 12 0 " fbc:upperFluxBound="cobra_default_ub" fbc:lowerFluxBound="cobra_default_lb">
        <listOfReactants>
          <speciesReference species="M_3hddcoa_c" stoichiometry="1" constant="true"/>
          <speciesReference species="M_nad_c" stoichiometry="1" constant="true"/>
        </listOfReactants>
        <listOfProducts>
          <speciesReference species="M_3oddcoa_c" stoichiometry="1" constant="true"/>
          <speciesReference species="M_h_c" stoichiometry="1" constant="true"/>
          <speciesReference species="M_nadh_c" stoichiometry="1" constant="true"/>
        </listOfProducts>
        <fbc:geneProductAssociation>
          <fbc:and>
            <fbc:geneProductRef fbc:geneProduct="G_CQW49_15495"/>
            <fbc:geneProductRef fbc:geneProduct="G_CQW49_15500"/>
          </fbc:and>
        </fbc:geneProductAssociation>
      </reaction>
      <reaction id="R_HACD6" fast="false" reversible="true" name="3 hydroxyacyl CoA dehydrogenase  n 14 0 " fbc:upperFluxBound="cobra_default_ub" fbc:lowerFluxBound="cobra_default_lb">
        <listOfReactants>
          <speciesReference species="M_3htdcoa_c" stoichiometry="1" constant="true"/>
          <speciesReference species="M_nad_c" stoichiometry="1" constant="true"/>
        </listOfReactants>
        <listOfProducts>
          <speciesReference species="M_3otdcoa_c" stoichiometry="1" constant="true"/>
          <speciesReference species="M_h_c" stoichiometry="1" constant="true"/>
          <speciesReference species="M_nadh_c" stoichiometry="1" constant="true"/>
        </listOfProducts>
        <fbc:geneProductAssociation>
          <fbc:and>
            <fbc:geneProductRef fbc:geneProduct="G_CQW49_15495"/>
            <fbc:geneProductRef fbc:geneProduct="G_CQW49_15500"/>
          </fbc:and>
        </fbc:geneProductAssociation>
      </reaction>
      <reaction id="R_HACD3" fast="false" reversible="true" name="3 hydroxyacyl CoA dehydrogenase  n 8 0 " fbc:upperFluxBound="cobra_default_ub" fbc:lowerFluxBound="cobra_default_lb">
        <listOfReactants>
          <speciesReference species="M_3hocoa_c" stoichiometry="1" constant="true"/>
          <speciesReference species="M_nad_c" stoichiometry="1" constant="true"/>
        </listOfReactants>
        <listOfProducts>
          <speciesReference species="M_3oocoa_c" stoichiometry="1" constant="true"/>
          <speciesReference species="M_h_c" stoichiometry="1" constant="true"/>
          <speciesReference species="M_nadh_c" stoichiometry="1" constant="true"/>
        </listOfProducts>
        <fbc:geneProductAssociation>
          <fbc:and>
            <fbc:geneProductRef fbc:geneProduct="G_CQW49_15495"/>
            <fbc:geneProductRef fbc:geneProduct="G_CQW49_15500"/>
          </fbc:and>
        </fbc:geneProductAssociation>
      </reaction>
      <reaction id="R_MTRI2" fast="false" reversible="false" name="5 methylthioribose 1 phosphate isomerase" fbc:upperFluxBound="cobra_default_ub" fbc:lowerFluxBound="cobra_0_bound">
        <listOfReactants>
          <speciesReference species="M_5mdr1p_c" stoichiometry="1" constant="true"/>
        </listOfReactants>
        <listOfProducts>
          <speciesReference species="M_5mdr1p_iso_c" stoichiometry="1" constant="true"/>
        </listOfProducts>
        <fbc:geneProductAssociation>
          <fbc:geneProductRef fbc:geneProduct="G_CQW49_05580"/>
        </fbc:geneProductAssociation>
      </reaction>
      <reaction id="R_HACD4" fast="false" reversible="true" name="3 hydroxyacyl CoA dehydrogenase  n 10 0 " fbc:upperFluxBound="cobra_default_ub" fbc:lowerFluxBound="cobra_default_lb">
        <listOfReactants>
          <speciesReference species="M_3hdcoa_c" stoichiometry="1" constant="true"/>
          <speciesReference species="M_nad_c" stoichiometry="1" constant="true"/>
        </listOfReactants>
        <listOfProducts>
          <speciesReference species="M_3odcoa_c" stoichiometry="1" constant="true"/>
          <speciesReference species="M_h_c" stoichiometry="1" constant="true"/>
          <speciesReference species="M_nadh_c" stoichiometry="1" constant="true"/>
        </listOfProducts>
        <fbc:geneProductAssociation>
          <fbc:and>
            <fbc:geneProductRef fbc:geneProduct="G_CQW49_15495"/>
            <fbc:geneProductRef fbc:geneProduct="G_CQW49_15500"/>
          </fbc:and>
        </fbc:geneProductAssociation>
      </reaction>
      <reaction id="R_ARGTRS" fast="false" reversible="false" name="arginyl tRNA synthetase" fbc:upperFluxBound="cobra_default_ub" fbc:lowerFluxBound="cobra_0_bound">
        <listOfReactants>
          <speciesReference species="M_arg_L_c" stoichiometry="1" constant="true"/>
          <speciesReference species="M_atp_c" stoichiometry="1" constant="true"/>
          <speciesReference species="M_trnaarg_c" stoichiometry="1" constant="true"/>
        </listOfReactants>
        <listOfProducts>
          <speciesReference species="M_amp_c" stoichiometry="1" constant="true"/>
          <speciesReference species="M_argtrna_c" stoichiometry="1" constant="true"/>
          <speciesReference species="M_ppi_c" stoichiometry="1" constant="true"/>
        </listOfProducts>
        <fbc:geneProductAssociation>
          <fbc:geneProductRef fbc:geneProduct="G_CQW49_06210"/>
        </fbc:geneProductAssociation>
      </reaction>
      <reaction id="R_AACPS3" fast="false" reversible="false" name="acyl acyl carrier protein synthetase  n 16 0 " fbc:upperFluxBound="cobra_default_ub" fbc:lowerFluxBound="cobra_0_bound">
        <listOfReactants>
          <speciesReference species="M_ACP_c" stoichiometry="1" constant="true"/>
          <speciesReference species="M_atp_c" stoichiometry="1" constant="true"/>
          <speciesReference species="M_hdca_c" stoichiometry="1" constant="true"/>
        </listOfReactants>
        <listOfProducts>
          <speciesReference species="M_amp_c" stoichiometry="1" constant="true"/>
          <speciesReference species="M_palmACP_c" stoichiometry="1" constant="true"/>
          <speciesReference species="M_ppi_c" stoichiometry="1" constant="true"/>
        </listOfProducts>
        <fbc:geneProductAssociation>
          <fbc:geneProductRef fbc:geneProduct="G_CQW49_12415"/>
        </fbc:geneProductAssociation>
      </reaction>
      <reaction id="R_AACPS4" fast="false" reversible="false" name="acyl acyl carrier protein synthetase  n 16 1 " fbc:upperFluxBound="cobra_default_ub" fbc:lowerFluxBound="cobra_0_bound">
        <listOfReactants>
          <speciesReference species="M_ACP_c" stoichiometry="1" constant="true"/>
          <speciesReference species="M_atp_c" stoichiometry="1" constant="true"/>
          <speciesReference species="M_hdcea_c" stoichiometry="1" constant="true"/>
        </listOfReactants>
        <listOfProducts>
          <speciesReference species="M_amp_c" stoichiometry="1" constant="true"/>
          <speciesReference species="M_hdeACP_c" stoichiometry="1" constant="true"/>
          <speciesReference species="M_ppi_c" stoichiometry="1" constant="true"/>
        </listOfProducts>
        <fbc:geneProductAssociation>
          <fbc:geneProductRef fbc:geneProduct="G_CQW49_12415"/>
        </fbc:geneProductAssociation>
      </reaction>
      <reaction id="R_SHK3Dr" fast="false" reversible="true" name="shikimate 5 dehydrogenase" fbc:upperFluxBound="cobra_default_ub" fbc:lowerFluxBound="cobra_default_lb">
        <listOfReactants>
          <speciesReference species="M_nadp_c" stoichiometry="1" constant="true"/>
          <speciesReference species="M_skm_c" stoichiometry="1" constant="true"/>
        </listOfReactants>
        <listOfProducts>
          <speciesReference species="M_3dhsk_c" stoichiometry="1" constant="true"/>
          <speciesReference species="M_h_c" stoichiometry="1" constant="true"/>
          <speciesReference species="M_nadph_c" stoichiometry="1" constant="true"/>
        </listOfProducts>
        <fbc:geneProductAssociation>
          <fbc:geneProductRef fbc:geneProduct="G_CQW49_06455"/>
        </fbc:geneProductAssociation>
      </reaction>
      <reaction id="R_AACPS5" fast="false" reversible="false" name="acyl acyl carrier protein synthetase  n 18 1 " fbc:upperFluxBound="cobra_default_ub" fbc:lowerFluxBound="cobra_0_bound">
        <listOfReactants>
          <speciesReference species="M_ACP_c" stoichiometry="1" constant="true"/>
          <speciesReference species="M_atp_c" stoichiometry="1" constant="true"/>
          <speciesReference species="M_ocdcea_c" stoichiometry="1" constant="true"/>
        </listOfReactants>
        <listOfProducts>
          <speciesReference species="M_amp_c" stoichiometry="1" constant="true"/>
          <speciesReference species="M_octeACP_c" stoichiometry="1" constant="true"/>
          <speciesReference species="M_ppi_c" stoichiometry="1" constant="true"/>
        </listOfProducts>
        <fbc:geneProductAssociation>
          <fbc:geneProductRef fbc:geneProduct="G_CQW49_12415"/>
        </fbc:geneProductAssociation>
      </reaction>
      <reaction id="R_AACPS6" fast="false" reversible="false" name="acyl acyl carrier protein synthetase  n 18 0 " fbc:upperFluxBound="cobra_default_ub" fbc:lowerFluxBound="cobra_0_bound">
        <listOfReactants>
          <speciesReference species="M_ACP_c" stoichiometry="1" constant="true"/>
          <speciesReference species="M_atp_c" stoichiometry="1" constant="true"/>
          <speciesReference species="M_ocdca_c" stoichiometry="1" constant="true"/>
        </listOfReactants>
        <listOfProducts>
          <speciesReference species="M_amp_c" stoichiometry="1" constant="true"/>
          <speciesReference species="M_ocdcaACP_c" stoichiometry="1" constant="true"/>
          <speciesReference species="M_ppi_c" stoichiometry="1" constant="true"/>
        </listOfProducts>
        <fbc:geneProductAssociation>
          <fbc:geneProductRef fbc:geneProduct="G_CQW49_12415"/>
        </fbc:geneProductAssociation>
      </reaction>
      <reaction id="R_IGPS" fast="false" reversible="false" name="indole 3 glycerol phosphate synthase" fbc:upperFluxBound="cobra_default_ub" fbc:lowerFluxBound="cobra_0_bound">
        <listOfReactants>
          <speciesReference species="M_2cpr5p_c" stoichiometry="1" constant="true"/>
          <speciesReference species="M_h_c" stoichiometry="1" constant="true"/>
        </listOfReactants>
        <listOfProducts>
          <speciesReference species="M_3ig3p_c" stoichiometry="1" constant="true"/>
          <speciesReference species="M_co2_c" stoichiometry="1" constant="true"/>
          <speciesReference species="M_h2o_c" stoichiometry="1" constant="true"/>
        </listOfProducts>
        <fbc:geneProductAssociation>
          <fbc:geneProductRef fbc:geneProduct="G_CQW49_20175"/>
        </fbc:geneProductAssociation>
      </reaction>
      <reaction id="R_EX_h2o_e" fast="false" reversible="true" name="exchange flux   H2O" fbc:upperFluxBound="cobra_default_ub" fbc:lowerFluxBound="cobra_default_lb">
        <listOfReactants>
          <speciesReference species="M_h2o_e" stoichiometry="1" constant="true"/>
        </listOfReactants>
      </reaction>
      <reaction id="R_GLYCLTDx" fast="false" reversible="true" name="glyoxylate reductase" fbc:upperFluxBound="cobra_default_ub" fbc:lowerFluxBound="cobra_default_lb">
        <listOfReactants>
          <speciesReference species="M_glx_c" stoichiometry="1" constant="true"/>
          <speciesReference species="M_h_c" stoichiometry="1" constant="true"/>
          <speciesReference species="M_nadh_c" stoichiometry="1" constant="true"/>
        </listOfReactants>
        <listOfProducts>
          <speciesReference species="M_glyclt_c" stoichiometry="1" constant="true"/>
          <speciesReference species="M_nad_c" stoichiometry="1" constant="true"/>
        </listOfProducts>
        <fbc:geneProductAssociation>
          <fbc:and>
            <fbc:geneProductRef fbc:geneProduct="G_CQW49_04355"/>
            <fbc:geneProductRef fbc:geneProduct="G_CQW49_04350"/>
            <fbc:geneProductRef fbc:geneProduct="G_CQW49_04360"/>
            <fbc:geneProductRef fbc:geneProduct="G_CQW49_06750"/>
          </fbc:and>
        </fbc:geneProductAssociation>
      </reaction>
      <reaction id="R_SULabcpp" fast="false" reversible="false" name="sulfate ABC transporter" fbc:upperFluxBound="cobra_default_ub" fbc:lowerFluxBound="cobra_0_bound">
        <listOfReactants>
          <speciesReference species="M_atp_c" stoichiometry="1" constant="true"/>
          <speciesReference species="M_h2o_c" stoichiometry="1" constant="true"/>
          <speciesReference species="M_so4_p" stoichiometry="1" constant="true"/>
        </listOfReactants>
        <listOfProducts>
          <speciesReference species="M_adp_c" stoichiometry="1" constant="true"/>
          <speciesReference species="M_h_c" stoichiometry="1" constant="true"/>
          <speciesReference species="M_pi_c" stoichiometry="1" constant="true"/>
          <speciesReference species="M_so4_c" stoichiometry="1" constant="true"/>
        </listOfProducts>
        <fbc:geneProductAssociation>
          <fbc:and>
            <fbc:geneProductRef fbc:geneProduct="G_META1_0390"/>
            <fbc:geneProductRef fbc:geneProduct="G_CQW49_18480"/>
            <fbc:geneProductRef fbc:geneProduct="G_CQW49_18485"/>
            <fbc:geneProductRef fbc:geneProduct="G_CQW49_18470"/>
            <fbc:geneProductRef fbc:geneProduct="G_CQW49_18475"/>
          </fbc:and>
        </fbc:geneProductAssociation>
      </reaction>
      <reaction id="R_HACD7" fast="false" reversible="true" name="3 hydroxyacyl CoA dehydrogenase  n 16 0 " fbc:upperFluxBound="cobra_default_ub" fbc:lowerFluxBound="cobra_default_lb">
        <listOfReactants>
          <speciesReference species="M_3hhdcoa_c" stoichiometry="1" constant="true"/>
          <speciesReference species="M_nad_c" stoichiometry="1" constant="true"/>
        </listOfReactants>
        <listOfProducts>
          <speciesReference species="M_3ohdcoa_c" stoichiometry="1" constant="true"/>
          <speciesReference species="M_h_c" stoichiometry="1" constant="true"/>
          <speciesReference species="M_nadh_c" stoichiometry="1" constant="true"/>
        </listOfProducts>
        <fbc:geneProductAssociation>
          <fbc:and>
            <fbc:geneProductRef fbc:geneProduct="G_CQW49_15495"/>
            <fbc:geneProductRef fbc:geneProduct="G_CQW49_15500"/>
          </fbc:and>
        </fbc:geneProductAssociation>
      </reaction>
      <reaction id="R_SHCHD2" fast="false" reversible="true" name="precorrin 2 dehydrogenase" fbc:upperFluxBound="cobra_default_ub" fbc:lowerFluxBound="cobra_default_lb">
        <listOfReactants>
          <speciesReference species="M_dscl_c" stoichiometry="1" constant="true"/>
          <speciesReference species="M_nad_c" stoichiometry="1" constant="true"/>
        </listOfReactants>
        <listOfProducts>
          <speciesReference species="M_h_c" stoichiometry="1" constant="true"/>
          <speciesReference species="M_nadh_c" stoichiometry="1" constant="true"/>
          <speciesReference species="M_scl_c" stoichiometry="1" constant="true"/>
        </listOfProducts>
        <fbc:geneProductAssociation>
          <fbc:geneProductRef fbc:geneProduct="G_CQW49_21195"/>
        </fbc:geneProductAssociation>
      </reaction>
      <reaction id="R_RIBONAtex" fast="false" reversible="true" name="D ribonate transport via diffusion  extracellular to periplasm " fbc:upperFluxBound="cobra_default_ub" fbc:lowerFluxBound="cobra_default_lb">
        <listOfReactants>
          <speciesReference species="M_ribona_e" stoichiometry="1" constant="true"/>
        </listOfReactants>
        <listOfProducts>
          <speciesReference species="M_ribona_p" stoichiometry="1" constant="true"/>
        </listOfProducts>
      </reaction>
      <reaction id="R_ADK1" fast="false" reversible="false" name="adenylate kinase" fbc:upperFluxBound="cobra_default_ub" fbc:lowerFluxBound="cobra_0_bound">
        <listOfReactants>
          <speciesReference species="M_amp_c" stoichiometry="1" constant="true"/>
          <speciesReference species="M_atp_c" stoichiometry="1" constant="true"/>
        </listOfReactants>
        <listOfProducts>
          <speciesReference species="M_adp_c" stoichiometry="2" constant="true"/>
        </listOfProducts>
        <fbc:geneProductAssociation>
          <fbc:geneProductRef fbc:geneProduct="G_CQW49_10390"/>
        </fbc:geneProductAssociation>
      </reaction>
      <reaction id="R_PC6YM" fast="false" reversible="true" name="precorrin 6Y C 5 15  methyltransferase" fbc:upperFluxBound="cobra_default_ub" fbc:lowerFluxBound="cobra_default_lb">
        <listOfReactants>
          <speciesReference species="M_amet_c" stoichiometry="2" constant="true"/>
          <speciesReference species="M_pre6b_c" stoichiometry="1" constant="true"/>
        </listOfReactants>
        <listOfProducts>
          <speciesReference species="M_ahcys_c" stoichiometry="2" constant="true"/>
          <speciesReference species="M_co2_c" stoichiometry="1" constant="true"/>
          <speciesReference species="M_h_c" stoichiometry="2" constant="true"/>
          <speciesReference species="M_pre8_c" stoichiometry="1" constant="true"/>
        </listOfProducts>
        <fbc:geneProductAssociation>
          <fbc:geneProductRef fbc:geneProduct="G_META1_0799"/>
        </fbc:geneProductAssociation>
      </reaction>
      <reaction id="R_EX_pyr_e" fast="false" reversible="false" name="exchange flux   pyruvate" fbc:upperFluxBound="cobra_0_bound" fbc:lowerFluxBound="cobra_0_bound">
        <listOfReactants>
          <speciesReference species="M_pyr_e" stoichiometry="1" constant="true"/>
        </listOfReactants>
      </reaction>
      <reaction id="R_SALMMT" fast="false" reversible="false" name="methylation" fbc:upperFluxBound="cobra_default_ub" fbc:lowerFluxBound="cobra_0_bound">
        <listOfReactants>
          <speciesReference species="M_amet_c" stoichiometry="1" constant="true"/>
          <speciesReference species="M_dmetmetacc_c" stoichiometry="1" constant="true"/>
        </listOfReactants>
        <listOfProducts>
          <speciesReference species="M_ahcys_c" stoichiometry="1" constant="true"/>
          <speciesReference species="M_h_c" stoichiometry="1" constant="true"/>
          <speciesReference species="M_metmetacc_c" stoichiometry="1" constant="true"/>
        </listOfProducts>
      </reaction>
      <reaction id="R_GFUCS" fast="false" reversible="false" name="GDP L fucose synthase" fbc:upperFluxBound="cobra_default_ub" fbc:lowerFluxBound="cobra_0_bound">
        <listOfReactants>
          <speciesReference species="M_gdpddman_c" stoichiometry="1" constant="true"/>
          <speciesReference species="M_h_c" stoichiometry="1" constant="true"/>
          <speciesReference species="M_nadph_c" stoichiometry="1" constant="true"/>
        </listOfReactants>
        <listOfProducts>
          <speciesReference species="M_gdpfuc_c" stoichiometry="1" constant="true"/>
          <speciesReference species="M_nadp_c" stoichiometry="1" constant="true"/>
        </listOfProducts>
        <fbc:geneProductAssociation>
          <fbc:geneProductRef fbc:geneProduct="G_CQW49_14215"/>
        </fbc:geneProductAssociation>
      </reaction>
      <reaction id="R_GMPS" fast="false" reversible="true" name="GMP synthetase  ammonia dependent " fbc:upperFluxBound="cobra_0_bound" fbc:lowerFluxBound="cobra_default_lb">
        <listOfReactants>
          <speciesReference species="M_atp_c" stoichiometry="1" constant="true"/>
          <speciesReference species="M_nh4_c" stoichiometry="1" constant="true"/>
          <speciesReference species="M_xmp_c" stoichiometry="1" constant="true"/>
        </listOfReactants>
        <listOfProducts>
          <speciesReference species="M_amp_c" stoichiometry="1" constant="true"/>
          <speciesReference species="M_gmp_c" stoichiometry="1" constant="true"/>
          <speciesReference species="M_h_c" stoichiometry="2" constant="true"/>
          <speciesReference species="M_ppi_c" stoichiometry="1" constant="true"/>
        </listOfProducts>
        <fbc:geneProductAssociation>
          <fbc:geneProductRef fbc:geneProduct="G_CQW49_20775"/>
        </fbc:geneProductAssociation>
      </reaction>
      <reaction id="R_POLYPIP" fast="false" reversible="false" name="exopolyphosphatase" fbc:upperFluxBound="cobra_default_ub" fbc:lowerFluxBound="cobra_0_bound">
        <listOfReactants>
          <speciesReference species="M_h2o_c" stoichiometry="1" constant="true"/>
          <speciesReference species="M_polypi_c" stoichiometry="1" constant="true"/>
        </listOfReactants>
        <listOfProducts>
          <speciesReference species="M_h_c" stoichiometry="1" constant="true"/>
          <speciesReference species="M_pi_c" stoichiometry="1" constant="true"/>
        </listOfProducts>
        <fbc:geneProductAssociation>
          <fbc:geneProductRef fbc:geneProduct="G_CQW49_09430"/>
        </fbc:geneProductAssociation>
      </reaction>
      <reaction id="R_DNTPPA" fast="false" reversible="false" name="dihydroneopterin triphosphate pyrophosphohydrolase" fbc:upperFluxBound="cobra_default_ub" fbc:lowerFluxBound="cobra_0_bound">
        <listOfReactants>
          <speciesReference species="M_ahdt_c" stoichiometry="1" constant="true"/>
          <speciesReference species="M_h2o_c" stoichiometry="1" constant="true"/>
        </listOfReactants>
        <listOfProducts>
          <speciesReference species="M_dhpmp_c" stoichiometry="1" constant="true"/>
          <speciesReference species="M_h_c" stoichiometry="1" constant="true"/>
          <speciesReference species="M_ppi_c" stoichiometry="1" constant="true"/>
        </listOfProducts>
      </reaction>
      <reaction id="R_MALTATr" fast="false" reversible="true" name="maltose acetyltransferase" fbc:upperFluxBound="cobra_default_ub" fbc:lowerFluxBound="cobra_default_lb">
        <listOfReactants>
          <speciesReference species="M_accoa_c" stoichiometry="1" constant="true"/>
          <speciesReference species="M_malt_c" stoichiometry="1" constant="true"/>
        </listOfReactants>
        <listOfProducts>
          <speciesReference species="M_acmalt_c" stoichiometry="1" constant="true"/>
          <speciesReference species="M_coa_c" stoichiometry="1" constant="true"/>
        </listOfProducts>
        <fbc:geneProductAssociation>
          <fbc:geneProductRef fbc:geneProduct="G_CQW49_03890"/>
        </fbc:geneProductAssociation>
      </reaction>
      <reaction id="R_ACACt2pp" fast="false" reversible="false" name="acetoacetate symport  periplasm to cytoplasm " fbc:upperFluxBound="cobra_default_ub" fbc:lowerFluxBound="cobra_0_bound">
        <listOfReactants>
          <speciesReference species="M_acac_p" stoichiometry="1" constant="true"/>
          <speciesReference species="M_h_p" stoichiometry="1" constant="true"/>
        </listOfReactants>
        <listOfProducts>
          <speciesReference species="M_acac_c" stoichiometry="1" constant="true"/>
          <speciesReference species="M_h_c" stoichiometry="1" constant="true"/>
        </listOfProducts>
      </reaction>
      <reaction id="R_PYRtex" fast="false" reversible="true" name="pyruvate transport via diffusion  extracellular to periplasm " fbc:upperFluxBound="cobra_default_ub" fbc:lowerFluxBound="cobra_default_lb">
        <listOfReactants>
          <speciesReference species="M_pyr_e" stoichiometry="1" constant="true"/>
        </listOfReactants>
        <listOfProducts>
          <speciesReference species="M_pyr_p" stoichiometry="1" constant="true"/>
        </listOfProducts>
      </reaction>
      <reaction id="R_GLUTRS" fast="false" reversible="false" name="glutamyl tRNA synthetase" fbc:upperFluxBound="cobra_default_ub" fbc:lowerFluxBound="cobra_0_bound">
        <listOfReactants>
          <speciesReference species="M_atp_c" stoichiometry="1" constant="true"/>
          <speciesReference species="M_glu_L_c" stoichiometry="1" constant="true"/>
          <speciesReference species="M_trnaglu_c" stoichiometry="1" constant="true"/>
        </listOfReactants>
        <listOfProducts>
          <speciesReference species="M_amp_c" stoichiometry="1" constant="true"/>
          <speciesReference species="M_glutrna_c" stoichiometry="1" constant="true"/>
          <speciesReference species="M_ppi_c" stoichiometry="1" constant="true"/>
        </listOfProducts>
        <fbc:geneProductAssociation>
          <fbc:or>
            <fbc:geneProductRef fbc:geneProduct="G_CQW49_09915"/>
            <fbc:geneProductRef fbc:geneProduct="G_CQW49_09015"/>
            <fbc:geneProductRef fbc:geneProduct="G_CQW49_04745"/>
          </fbc:or>
        </fbc:geneProductAssociation>
      </reaction>
      <reaction id="R_ATPM" fast="false" reversible="false" name="ATP maintenance requirement" fbc:upperFluxBound="R_ATPM_upper_bound" fbc:lowerFluxBound="R_ATPM_lower_bound">
        <listOfReactants>
          <speciesReference species="M_atp_c" stoichiometry="1" constant="true"/>
          <speciesReference species="M_h2o_c" stoichiometry="1" constant="true"/>
        </listOfReactants>
        <listOfProducts>
          <speciesReference species="M_adp_c" stoichiometry="1" constant="true"/>
          <speciesReference species="M_h_c" stoichiometry="1" constant="true"/>
          <speciesReference species="M_pi_c" stoichiometry="1" constant="true"/>
        </listOfProducts>
        <fbc:geneProductAssociation>
          <fbc:geneProductRef fbc:geneProduct="G_SP0001"/>
        </fbc:geneProductAssociation>
      </reaction>
      <reaction id="R_FE2tex" fast="false" reversible="true" name="iron transport via diffusion  extracellular to periplasm " fbc:upperFluxBound="cobra_default_ub" fbc:lowerFluxBound="cobra_default_lb">
        <listOfReactants>
          <speciesReference species="M_fe2_e" stoichiometry="1" constant="true"/>
        </listOfReactants>
        <listOfProducts>
          <speciesReference species="M_fe2_p" stoichiometry="1" constant="true"/>
        </listOfProducts>
        <fbc:geneProductAssociation>
          <fbc:or>
            <fbc:geneProductRef fbc:geneProduct="G_CQW49_11000"/>
            <fbc:geneProductRef fbc:geneProduct="G_CQW49_10865"/>
          </fbc:or>
        </fbc:geneProductAssociation>
      </reaction>
      <reaction id="R_GLXDH" fast="false" reversible="true" name="glyoxylate dehydrogenase" fbc:upperFluxBound="cobra_default_ub" fbc:lowerFluxBound="cobra_default_lb">
        <listOfReactants>
          <speciesReference species="M_coa_c" stoichiometry="1" constant="true"/>
          <speciesReference species="M_glx_c" stoichiometry="1" constant="true"/>
          <speciesReference species="M_nadp_c" stoichiometry="1" constant="true"/>
        </listOfReactants>
        <listOfProducts>
          <speciesReference species="M_h_c" stoichiometry="1" constant="true"/>
          <speciesReference species="M_nadph_c" stoichiometry="1" constant="true"/>
          <speciesReference species="M_oxalcoa_c" stoichiometry="1" constant="true"/>
        </listOfProducts>
      </reaction>
      <reaction id="R_MOBDMPTL" fast="false" reversible="false" name="molybdenum  molybdopterin ligase" fbc:upperFluxBound="cobra_default_ub" fbc:lowerFluxBound="cobra_0_bound">
        <listOfReactants>
          <speciesReference species="M_h_c" stoichiometry="1" constant="true"/>
          <speciesReference species="M_mobd_c" stoichiometry="1" constant="true"/>
          <speciesReference species="M_mptamp_c" stoichiometry="1" constant="true"/>
        </listOfReactants>
        <listOfProducts>
          <speciesReference species="M_amp_c" stoichiometry="1" constant="true"/>
          <speciesReference species="M_h2o_c" stoichiometry="1" constant="true"/>
          <speciesReference species="M_moco_c" stoichiometry="1" constant="true"/>
        </listOfProducts>
        <fbc:geneProductAssociation>
          <fbc:geneProductRef fbc:geneProduct="G_CQW49_20165"/>
        </fbc:geneProductAssociation>
      </reaction>
      <reaction id="R_HACYLCOAEPI100" fast="false" reversible="true" name="3 hydroxyacyl CoA epimerase  n 10 0 " fbc:upperFluxBound="cobra_default_ub" fbc:lowerFluxBound="cobra_default_lb">
        <listOfReactants>
          <speciesReference species="M_3hdcoa_c" stoichiometry="1" constant="true"/>
        </listOfReactants>
        <listOfProducts>
          <speciesReference species="M_R_3hdcoa_c" stoichiometry="1" constant="true"/>
        </listOfProducts>
        <fbc:geneProductAssociation>
          <fbc:and>
            <fbc:geneProductRef fbc:geneProduct="G_CQW49_15495"/>
            <fbc:geneProductRef fbc:geneProduct="G_CQW49_15500"/>
          </fbc:and>
        </fbc:geneProductAssociation>
      </reaction>
      <reaction id="R_DB4PS" fast="false" reversible="false" name="3 4 dihydroxy 2 butanone 4 phoshate synthase" fbc:upperFluxBound="cobra_default_ub" fbc:lowerFluxBound="cobra_0_bound">
        <listOfReactants>
          <speciesReference species="M_ru5p_D_c" stoichiometry="1" constant="true"/>
        </listOfReactants>
        <listOfProducts>
          <speciesReference species="M_db4p_c" stoichiometry="1" constant="true"/>
          <speciesReference species="M_for_c" stoichiometry="1" constant="true"/>
          <speciesReference species="M_h_c" stoichiometry="1" constant="true"/>
        </listOfProducts>
        <fbc:geneProductAssociation>
          <fbc:geneProductRef fbc:geneProduct="G_CQW49_18090"/>
        </fbc:geneProductAssociation>
      </reaction>
      <reaction id="R_LEUTRS" fast="false" reversible="false" name="leucine tRNA synthetase" fbc:upperFluxBound="cobra_default_ub" fbc:lowerFluxBound="cobra_0_bound">
        <listOfReactants>
          <speciesReference species="M_atp_c" stoichiometry="1" constant="true"/>
          <speciesReference species="M_leu_L_c" stoichiometry="1" constant="true"/>
          <speciesReference species="M_trnaleu_c" stoichiometry="1" constant="true"/>
        </listOfReactants>
        <listOfProducts>
          <speciesReference species="M_amp_c" stoichiometry="1" constant="true"/>
          <speciesReference species="M_leutrna_c" stoichiometry="1" constant="true"/>
          <speciesReference species="M_ppi_c" stoichiometry="1" constant="true"/>
        </listOfProducts>
        <fbc:geneProductAssociation>
          <fbc:geneProductRef fbc:geneProduct="G_CQW49_10935"/>
        </fbc:geneProductAssociation>
      </reaction>
      <reaction id="R_GLUPRT" fast="false" reversible="true" name="amidophosphoribosyltransferase  PRPP amidotransferase " fbc:upperFluxBound="cobra_default_ub" fbc:lowerFluxBound="cobra_default_lb">
        <listOfReactants>
          <speciesReference species="M_gln_L_c" stoichiometry="1" constant="true"/>
          <speciesReference species="M_h2o_c" stoichiometry="1" constant="true"/>
          <speciesReference species="M_prpp_c" stoichiometry="1" constant="true"/>
        </listOfReactants>
        <listOfProducts>
          <speciesReference species="M_glu_L_c" stoichiometry="1" constant="true"/>
          <speciesReference species="M_ppi_c" stoichiometry="1" constant="true"/>
          <speciesReference species="M_pram_c" stoichiometry="1" constant="true"/>
        </listOfProducts>
        <fbc:geneProductAssociation>
          <fbc:geneProductRef fbc:geneProduct="G_CQW49_03760"/>
        </fbc:geneProductAssociation>
      </reaction>
      <reaction id="R_HNEUROPNMT" fast="false" reversible="false" name="hydroxyneurosporene methyltransferase 1" fbc:upperFluxBound="cobra_default_ub" fbc:lowerFluxBound="cobra_0_bound">
        <listOfReactants>
          <speciesReference species="M_amet_c" stoichiometry="1" constant="true"/>
          <speciesReference species="M_dmtsphedn_c" stoichiometry="1" constant="true"/>
        </listOfReactants>
        <listOfProducts>
          <speciesReference species="M_ahcys_c" stoichiometry="1" constant="true"/>
          <speciesReference species="M_h_c" stoichiometry="1" constant="true"/>
          <speciesReference species="M_sphedn_c" stoichiometry="1" constant="true"/>
        </listOfProducts>
        <fbc:geneProductAssociation>
          <fbc:geneProductRef fbc:geneProduct="G_CQW49_13335"/>
        </fbc:geneProductAssociation>
      </reaction>
      <reaction id="R_PTPAT" fast="false" reversible="false" name="pantetheine phosphate adenylyltransferase" fbc:upperFluxBound="cobra_default_ub" fbc:lowerFluxBound="cobra_0_bound">
        <listOfReactants>
          <speciesReference species="M_atp_c" stoichiometry="1" constant="true"/>
          <speciesReference species="M_h_c" stoichiometry="1" constant="true"/>
          <speciesReference species="M_pan4p_c" stoichiometry="1" constant="true"/>
        </listOfReactants>
        <listOfProducts>
[truncated: 750,268 more chars]
