# Supplementary material for: Genome-Scale Metabolic Model Reconstruction and in Silico Investigations of Methane Metabolism in Methylosinus trichosporium OB3b
Source: Microorganisms. 2020 Mar 20;8(3):437. doi: 10.3390/microorganisms8030437 (PMC7144005; doi:10.3390/microorganisms8030437)
Supplement: Supplementary file 1 [file microorganisms-08-00437-s001.zip › supplementary_materials/simulations/flux_distributions/1. falda_knocked_out.csv]

EAOXRED	9.474820314064142e-05
IMPC	0.04138472779210626
HACD8i	-0.0007851737495242798
PANTS	2.6923790626251134e-05
IMPD	0.014873437574441975
OCPPH3	2.6923790644000482e-05
PGSA161	0.00012299611463598793
LCAD	0.0
PGSA160	0.00012203490098093795
PPAtex	0.0
DTMPK	0.0018743666273474675
PPND	0.009281670315063408
DXPRIi	0.000756558517096447
PC11M	2.6923790644002142e-05
PSERTr	0.2213817980295559
CAT	0.0
CYO_2p	14.877609454789372
UAMAS	1.226037825318859e-05
MNEUROPNDH3	4.737410157032071e-05
EX_DM_trnathr	-0.037719053695934694
MNEUROPNDH2	4.737410157032071e-05
2AGPEAT161acp	0.0
PEPGLYCANGT	1.226037825318859e-05
MTHFC	2.3401942303354724
MTHFD	2.3401942303354724
THRD_L	0.025571470922675442
EAR60y	0.013650851781224094
CDPMEK	0.000756558517096447
PGMT	-0.1216771431435099
PGSA181	0.0019154388944956533
PItex	0.08572840114121925
ASPCTr	0.021521745381864705
MALtex	0.0
CYTK1	0.008402141552711311
SUCCOAH	0.6907082702156999
HNEUROPNMT2	0.0
2AGPEAT180acp	0.0
HNEUROPNMT3	0.0
HNEUROPNMT4	0.0
DHPPDA2	6.730947661000536e-05
PGSA180	0.00011777809765143087
CITtex	0.0
PHYNDH_e	0.0
HNEUROPNMT6	4.737410157032071e-05
HNEUROPNMT5	4.737410157032071e-05
GLYCL_3	0.0
EX_ac_e	0.0
EX_etma_e	0.0
EDTXS1	1.226037825318859e-05
PRE3BS	2.6923790644002142e-05
HACD1	0.0
HACD2	-0.001598727087006292
HACD5	-0.001598727087006292
HACD6	-0.001598727087006292
HACD3	-0.001598727087006292
MTRI2	0.0
HACD4	-0.001598727087006292
ARGTRS	0.02954873762800982
AACPS3	0.0008135533374820235
AACPS4	0.0
SHK3Dr	-0.02606189218299211
AACPS5	0.0
AACPS6	0.0007851737495242798
IGPS	7.40539106870844e-05
EX_h2o_e	26.42815696417491
GLYCLTDx	-1.0033893562409504e-05
SULabcpp	0.007737738046151172
HACD7	-0.001598727087006292
SHCHD2	2.6923790644002142e-05
RIBONAtex	0.0
ADK1	0.8949178083997162
PC6YM	2.6923790644002142e-05
EX_pyr_e	0.0
SALMMT	0.0
GFUCS	0.0
GMPS	0.0
POLYPIP	0.0
DNTPPA	1.0033893562409504e-05
MALTATr	0.0
ACACt2pp	0.0
PYRtex	0.0
GLUTRS	0.03375036925537755
ATPM	3.5
FE2tex	0.0009843612491920056
GLXDH	0.0
MOBDMPTL	2.6923790644002142e-05
HACYLCOAEPI100	0.0
DB4PS	0.00013461895322001071
LEUTRS	0.04866757147603211
GLUPRT	0.033103651467042076
HNEUROPNMT	0.0
PTPAT	2.6923790626251134e-05
DDPA	0.02606189218299211
ASPtex	0.0
FBA	0.2203419290212667
HEXTT	2.6923790644000482e-05
RIBtex	0.0
AKGDH	0.0
LYXtex	0.0
EAR181y	0.01276955176204351
2KDRIBtex	0.0
ALATRS	0.13528101364568287
PC17M	2.6923790644002142e-05
HSERTA	0.006957543971875967
TKT1	0.03205808089244705
LPLIPAL2C161	0.0
CCR	0.0119762633585684
PHETRS	0.016669210273035206
P5CR	0.03811015976221141
EX_5dglcn_e	0.0
ACACT7r	-0.001598727087006292
ACACT5r	-0.001598727087006292
P5CD	0.0
ETFDH	0.7231574700478186
PYAM5POr	0.0
LYSTRS	0.03157537815326189
EAR141y	0.013589549889958141
UDPGLCUREPI	0.0
PC8XM	2.6923790644002142e-05
ACACT6r	-0.001598727087006292
FBP	0.0
DALAOX	0.0
EX_for_e	0.0
KAT8	-0.0007851737495242798
DHAtpp	0.0
EAR140y	0.0
ADCPS2	2.6923790644002142e-05
LPLIPAL2C181	0.0
EAR80y	0.013650851781224094
LPLIPAL2C180	0.0
EX_h_e	-2.12495790497481
MOBDabcpp	0.00043151627299922555
DHORD	0.021521745381864705
EAR160y	1.5488602464078634e-20
PEMT181	0.0
PEMT180	0.0
SOTA	0.0
APRAUR	6.730947661000536e-05
CA2tex	0.0011058861184376108
ACACT4r	-0.001598727087006292
AICART	0.04138472779210626
NADS1	0.0
HACYLCOAEPI140	0.0
NADS2	0.0008418760372896415
HPPK2	1.0033893562409504e-05
COBALT2tpp	2.6923790644002142e-05
RNDR3	0.005950819792750142
ENCOAI81	0.0
RNDR2	0.004076453165402674
UAGDP	0.004118138451463515
PDX5PS2	2.6923790644002142e-05
RNDR1	0.0018743666273474714
AKGtex	0.0
PUNP8	0.0
L_LALDtex	0.0
PUNP9	8.077137193200642e-05
L_LACt2rpp	0.0
EAR40y	0.013650851781224094
ALAGLUEPI	0.0
GPDDA1	0.0
GPDDA2	0.0
DAHETBCLPHDDH	0.0
PUNP7	0.0
EX_DM_trnaala	-0.13528101364568287
GLNTRAT	0.03401028927434514
ACACT3r	-0.001598727087006292
EX_DM_trnaile	-0.025571470922675442
EX_photon_e	0.0
DCAtex	0.0
3HBCDH	0.0
GCALDDr	1.0033893562409504e-05
ACACT2r	-0.001598727087006292
PPNDH	0.016669210273035206
EX_xylnt_D_e	0.0
FPGS8	0.0
ACtex	0.0
AHC	0.00044475748151266427
ALATA_D	0.13531779478044248
ZCARDS2	4.737410157032071e-05
ADSK	0.007238740651246397
GTPCII2	6.730947661000536e-05
HACYLCOAEPI120	0.0
LYXNTtex	0.0
ENCOAI61	0.0
TDSK	1.226037825318859e-05
APG3PAT160	0.000406776668741029
ACALDtpp	0.0
APG3PAT161	0.00040999906395731457
ADSS	0.026511290217664282
FACOAL60	0.0
EX_DM_AMOB	2.6923790644002142e-05
ACACT1r	0.7587640343335195
GLUTRS_Gln_	0.03401028927434514
CYOO_4p	0.0
MEOHDH	14.899999999999169
PHYNS	4.737410157032071e-05
CDPGD	0.0
G2PP	0.0
TRPS1r	7.40539106870844e-05
OPHBDC	2.6923790644000482e-05
ENCOAI41	0.0
TSULtex	0.0
SORBNLDH	0.0
APG3PAT180	0.00039258687476213615
APG3PAT181	0.006384775881021755
APH181	0.0
ACPpds	0.0
EX_rib_D_e	0.0
CHORS	0.02606189218299211
APH180	0.0
CHORM	0.025950880588098614
SUCOAS	0.0
FACOAL80	0.0
5DGLCNR	0.0
PPDK	0.0
BTCAL	0.0
H2MB4PRD	0.00015599614874226868
GTHS	2.6923790644002142e-05
XYLNTtex	0.0
APH161	0.0
TRPS3r	0.0
ADPT	8.077137193200642e-05
EX_DM_trnatrp	-7.40539106870844e-05
CATetoh	0.0
ACS	0.0
MREDR	0.0
PPPGO	5.3847581288004284e-05
USHD	1.226037825318859e-05
ZCARDS	4.737410157032071e-05
EX_ca2_e	-0.0006068887235328352
APH160	0.0
UAGAAT	2.452075650637718e-05
CA2abctpp	0.0011058861184376108
HSTPTr	0.008308000115708184
ZCARDS2_e	0.0
EX_lald_L_e_	0.0
TRPTRS	7.40539106870844e-05
PROD2	0.0
DHORTS	0.021521745381864705
MOGDS	2.6923790644002142e-05
EAR161y	0.013589549889958141
CYSTRS	0.00011965393552416871
3HAD121	0.013589549889958141
3HAD120	6.130189126595369e-05
IPMD2r	0.04866757147603211
FCLPA	0.0
EX_dca_e	0.0
COCHL	2.6923790644002142e-05
CPPPGO	5.3847581288004284e-05
EX_galcDarab_e	0.0
HISTDADH	0.008308000115708184
EX_tsul_e	0.0
ASPTA	-0.27438531345411116
KAT141	0.0
TARTRtex	0.0
PSD161	0.0002788010014775085
GLU5K	0.03811015976221141
PSD160	0.0002766063937701878
TARTR_Ltpp	0.0
DXPS	0.0007834823077404492
FACOAL121	0.0
FACOAL120	0.0
VALTRS	0.051497266776868035
EX_D_araba_e	0.0
PHAS	0.03400783719864851
EX_mg2_e	-0.0010114812058880586
SUCCD1	0.722295908747169
MEPCT	0.000756558517096447
EX_lac_L_e	0.0
METAT	0.0005793764347326747
ETOHtex	0.0
3HAD100	0.013650851781224094
FRDOr	0.000756558517096447
THRTRS	0.037719053695934694
EX_co2_e	9.973844188688073
TMPPP	2.6923790644002142e-05
KAT121	0.0
HACDHG	0.0
PRMICI	0.008308000115708184
EX_araba_e	0.0
VALTA	0.051497266776868035
FCLT	5.3847581288004284e-05
PRFGS	0.033103651467042076
MFPGS5	0.0
TYRTA	0.009281670315063408
T2DECAI	0.013589549889958141
THMBIOS2	2.6923790644002142e-05
THMBIOS3	2.6923790644002142e-05
THMBIOS4	2.6923790644002142e-05
PPCDC	2.6923790626251134e-05
FACOAL100	0.0
PPA2	2.6923790644002142e-05
RPI	-0.03189894118272066
DHXANTI	0.0
EX_DM_trnaphe	-0.016669210273035206
ORPT	0.021521745381864705
DHXANTH	0.0
GMPS2	0.014873437574441975
PYK	-0.3935328990345327
RPE	-0.03205808089244705
PTA2	0.0
ASAD	0.10186263091264518
ACPS1	0.0
FMNRx2	-4.038568596600321e-05
HACOAEPI141	0.0
BMMALCOAL	0.7231574700478186
EX_DM_thif	0.0
PRAMPC	0.008308000115708184
FUM	0.8114326642692412
EX_fe2_e	-0.0009843612491920056
EX_acac_e	0.0
EX_DM_thil	0.0
KAT181	0.0
HGBAMS	2.6923790644002142e-05
DHDPRy	0.031587638531515076
EX_DM_trnagln	-0.03401028927434514
BRFAPS	0.0
EX_DM_this	0.0
EX_ppa_e	0.0
LPLIPAL1E181	0.0
LEUTAi	0.04866757147603211
EX_DM_trnaglu	-0.03375036925537755
ACONT	0.14103204321852572
EX_DM_trnagly	-0.14375293501863623
FPGS10	0.0
ENCOAI162	0.0
FACOAL161	0.0
ENCOAI161	0.0
FACOAL160	0.0
NNDMBRT	2.6923790644002142e-05
ALAR	-0.1352932740239361
ALAS	0.0008615613006080685
ORNDC	0.005563269236166854
NADK	0.0002994033410941708
EX_cu2_e	-0.0004045924823552234
DBTSr	2.6923790644002142e-05
GLUtex	0.0
HACOAEPI121	0.0
GAPD	-0.45210754897314775
CU2abcpp	0.0
KDOPS	2.452075650637718e-05
GLYAMDTRc	0.0
UPP3S	0.00010769516257600857
UPP3MT	5.3847581288004284e-05
KDOPP	2.452075650637718e-05
THD2pp	0.0
EX_so4_e	-0.007737738046151172
ETHMALCOAM	0.7231574700478186
LPLIPAL1E160	0.0
LPLIPAL1E161	0.0
KAT161	0.0
HSK	0.06331744840925414
EX_glyclt_e	0.0
MLMPTDHy	14.197797484572252
PHBD2	0.0
ENCOAI182	0.0
FACOAL141	0.0
ENCOAI181	0.0
FRTT	0.00012167199378464191
FACOAL140	0.0
ASP1DC	2.6923790626251134e-05
DHQS	0.02606189218299211
CBPS	0.051070483009874525
LDH_L	0.0
ETHAtex	0.0
THZS	2.6923790644002142e-05
DNMPPA	1.0033893562409504e-05
EX_mobd_e	-0.00043151627299922555
DHQD	0.02606189218299211
CLt4	0.0006068887235328352
GLYTRS	0.14375293501863623
Kabcpp	0.02261671976365699
PPAt7	0.0
MALDHDC	0.0
HNEUROPNS2	4.737410157032071e-05
EX_dha_e	0.0
HNEUROPNS1	4.737410157032071e-05
ACPPAT181	0.006384775881021755
UAAGDS	1.226037825318859e-05
SDPDS	0.031587638531515076
HACOAEPI181	0.0
MCPST	0.0
ACPPAT180	0.00039258687476213615
AIRCr	0.03307672767639808
IG3PS	0.008308000115708184
MOBDtex	0.00043151627299922555
GLYCLTtex	0.0
ACOTA	-0.035112006864176676
TMDS	0.0
PRAIS	0.033103651467042076
ANACMURLALAA	0.0
UPPDC1	5.3847581288004284e-05
ARABA_Dtex	0.0
EX_arab_D_e	0.0
SPOTN	2.6923790644002142e-05
3OAR40	0.013650851781224094
XYLtex	0.0
SSALyr	0.0
UDPGDr	0.0
DTPCUDCPPP	1.226037825318859e-05
PPC	1.389479822293699
PPA	1.057204265705125
BTCOAC	0.0
3HAD181	0.01276955176204351
PPDODH	0.0
3HAD180	0.0
ACPPAT161	0.00040999906395731457
ACPPAT160	0.000406776668741029
HACOAEPI161	0.0
MLMPTDH	0.7022025154269169
PRAI	7.40539106870844e-05
CBLAT	0.0
DPCOAK	2.6923790626251134e-05
FTHFL	2.4146826095946206
EX_akg_e	0.0
ILETRS	0.025571470922675442
ASPO6	0.0008418760372896415
PRE5MT	2.6923790644002142e-05
FACOAL180	0.0
FACOAL181	0.0
FALDHp	0.0
TRSARr	0.0
DHOANTC	0.0
PRBK	0.0
LPLIP2AGPC160	0.0
DHFS	1.0033893562409504e-05
PGPP160	0.00012203490098093795
DHFR	1.0033893562409504e-05
EX_meoh_e	0.0
PGPP161	0.00012299611463598793
3HAD160	1.5488602464078634e-20
3HAD161	0.013589549889958141
LGTHL	0.0
PTAr	-0.06534284879722593
FMFTFMPT	14.899999999999169
PMPK	2.6923790644002142e-05
GMAND	0.0
G3PD2	0.009872386496246246
12PPDStex	0.0
3OAR80	0.013650851781224094
METTRS	0.006903696390587962
TRPS2	0.0
AMAOTr	2.6923790644002142e-05
FALDA	0.0
ADOCBLPS	2.6923790644002142e-05
H2MPTR2	4.045924823552234e-05
PRATPP	0.008308000115708184
OMMBZH2	2.6923790644000482e-05
ADMDCr	0.0
PGPP180	0.00011777809765143087
EX_DM_5dr1p	8.077137193200642e-05
3HAD140	1.0728124142442817e-17
PGPP181	0.0019154388944956533
TMPKr	2.6923790644002142e-05
3HAD141	0.013589549889958141
EX_h2o2_e	0.0
EX_asp_L_e	0.0
EX_DM_trnaleu	-0.04866757147603211
DUTPDP	0.0018743666273474675
3PSMES	0.02606189218299211
FMETTRS	0.0
NAtex	0.0004989973949047756
MI3PP	0.0
2AGPEAT160acp	0.0
OCOAT1r	-4.599798664996903e-14
ADCMS2	0.0
PSD181	0.004341645147019143
PSD180	0.00026695747608492833
3OAR60	0.013650851781224094
ADOCBIK	0.0
PERD	2.6923790644002142e-05
H2MB4P	0.000756558517096447
UDPACGAM	0.0
HACOADH121	0.0
E4PD	2.6923790644002142e-05
CLtex	0.0006068887235328352
KDOCT	2.452075650637718e-05
3OAR160	1.5488602464078634e-20
ADSL1r	0.026511290217664282
3OAR161	0.013589549889958141
PHYNS2	4.737410157032071e-05
PGI	0.12603227470660755
HFACOAE60	0.0
PGK	0.45210754897314775
GF6PTAr	0.004118138451463515
UAMAGS	1.226037825318859e-05
PGM	0.6734893470027037
MMPTC	14.899999999999169
MG2tex	0.0010114812058880586
MPTAT	2.6923790644002142e-05
FUMtex	0.0
EX_cl_e	-0.0006068887235328352
LPLIP1AGPC160	0.0
PPBNGS	0.0004307806503040343
PAPR	0.007238740651246397
PYRt2rpp	0.0
PSP_D	0.0
MALCOATE	0.0
OCMPH2	2.6923790644000482e-05
PIt2rpp	0.08572840114121925
PSP_L	0.2213817980295559
SPMS	0.0
FACOAE180	0.0007851737495242798
EX_pi_e	-0.08572840114121925
UGMDDS	1.226037825318859e-05
OCBT	0.02954873762800982
MNtex	0.0004045924823552234
HEMEOS	2.6923790644002142e-05
BDH	-4.599798664996903e-14
G5SD	0.03811015976221141
AGPR	0.035112006864176676
3OAR140	4.904151301276509e-05
3OAR141	0.013589549889958141
EX_ribona_e	0.0
OHPHM	2.6923790644000482e-05
GALCDARABtex	0.0
O2tex	22.361667468811696
ARABAtex	0.0
MAN1PT	0.0
ADSL2r	0.03307672767639808
TALA	-0.03205808089244705
AGPAT161	0.00040999906395731457
3HAD60	0.013650851781224094
PGCDr	0.2213817980295559
AGPAT160	0.000406776668741029
GTHPp	0.0
FACOAE160	0.0008135533374820235
PDH	0.0
3OAR120	6.130189126595369e-05
ILETA	0.025571470922675442
3OAR121	0.013589549889958141
MTAP	0.0
EX_k_e	-0.02261671976365699
H2Otex	-26.42815696417491
DAPE	0.031587638531515076
ASPK	0.10186263091264518
EX_DM_h2mpt	-4.045924823552234e-05
NO3tex	1.1993124212039399
EX_xyl_D_e	0.0
HMPK1	0.0
Htex	2.12495790497481
PDX5PO	2.6923790644002142e-05
UPP3MT2	5.3847581288004284e-05
FORtex	0.0
GTHOr	0.0
ACS2	0.0
AGPAT180	0.00039258687476213615
G5SADr	0.03811015976221141
AGPAT181	0.006384775881021755
EX_etoh_e	0.0
UAPGR	1.226037825318859e-05
NDPK8	0.0018743666273474714
NDPK7	0.005950819792750142
ATPS4rpp	21.35347097016671
3HAD80	0.013650851781224094
NDPK5	0.004076453165402674
NDPK4	0.07668842076612956
NDPK3	0.002451321759961169
FACOAE140	0.0
NDPK2	0.07250297283805604
NDPK1	0.03733519841734759
CA2NAtpp	0.0004989973949047756
METACH	0.006957543971875967
GGTT	2.6923790644000482e-05
ANPRT	7.40539106870844e-05
AKGt2rpp	0.0
EX_12ppd_S_e	0.0
HFACOAE80	0.0
3OAR100	0.013650851781224094
MECDPS	0.000756558517096447
GLNS	1.225745870280084
F6PPKL	0.058133434970761164
Zn2tex	0.0004045924823552234
MG2uabcpp	0.0010114812058880586
ACOATA	0.013650851781224094
EX_fald_e	0.0
EX_nh4_e	0.0
MOHMT	2.6923790626251134e-05
CMBLD2	0.0
5DGLCNtex	0.0
AGDC_r	0.0
HCO3E	0.8825068288094302
CMBLD4	0.0
CMBLD3	0.0
OXAFORtpp	0.0
EX_na1_e	-0.0004989973949047756
EX_oxa_e	0.0
PHYNDH2	4.737410157032071e-05
QULNS	0.0008418760372896415
GLUCYS	2.6923790644002142e-05
EX_glc_e	0.0
IGPDH	0.008308000115708184
ICDHyr	0.14103204321852572
MACACI	0.0
FORMMFRHD	14.899999999999169
R3HAD40	0.013650851781224094
ENCOAI141	0.0
ENCOAI142	0.0
ACGLCAM	0.0
ARGSSr	0.02954873762800982
FACOAE60	0.0
ACOAD161	0.0
UMPK	0.021546266138371083
PRASCS	0.03307672767639808
ASNS1	0.0
SDPTA	0.031587638531515076
TPI	0.2310561915548026
PSSA181	0.004469336986526102
PSSA180	0.00027480877711070524
NH4tpp	0.0
TRE6PP	0.00435513156309765
TRE6PS	0.00435513156309765
THRPD	2.6923790644002142e-05
ACBIPGT	2.6923790644002142e-05
MAN6PI	0.0
THRPS	2.6923790644002142e-05
MESACOAH	0.7231574700478186
LPLIPAL1C180	0.0
ADCYRS	2.6923790644002142e-05
LPLIPAL1C181	0.0
EX_DM_trnacys	-0.00011965393552416871
EX_no3_e	-1.1993124212039399
ETOHDH	0.0
ARGSL	0.02954873762800982
PTHPS	0.0
ENCOAI121	0.0
ASPTRNAAMT	0.030615390536037224
EX_o2_e	-22.361667468811696
ACODA	0.0
ENCOAI122	0.0
RZ5PP	0.0
ASPTRS	0.030379991273576008
NNAMr	0.0
UDPG4E	0.0
ACGS	0.0
ACOAD181	0.0
Ktex	0.02261671976365699
HACOADH181	0.0
HACOADH180	0.0
HTHRPD	2.6923790644002142e-05
ACGK	0.035112006864176676
FACOAE80	0.0
CMPKDOT2	1.226037825318859e-05
CMPKDOT1	1.226037825318859e-05
HEMEDS2	2.6923790644002142e-05
SPODM	0.0
PSSA161	0.00028700294932132664
PSSA160	0.00028474176776009105
GLYCOX3	0.0
GLYCOX4	0.0
OXAtex	0.0
PPNCL2	2.6923790626251134e-05
GLYCOX5	2.6923790644002142e-05
UHGADA	2.452075650637718e-05
THRS	0.06331744840925414
BB_RMN	0.07481405413878209
METSr	0.0074023014533886305
EX_DM_trnahis	-0.008308000115708184
THRA	0.0
LPLIPAL1C161	0.0
HMBS	0.00010769516257600857
CYSTL	0.0
CYSSr	0.00020042530743842414
ACOAD121	0.0
CBIAT	0.0
FMNAT	2.6923790644002142e-05
ENCOAI101	0.0
PGLYCP	0.0
KARA2	0.025571470922675442
HACOADH160	0.0
HACOADH161	0.0
DHPS2	1.0033893562409504e-05
SADT	0.007238740651246397
PC20M	2.6923790644002142e-05
KARA1	0.1001917620435264
2DRIBOAtex	0.0
IPPMIb	0.04866757147603211
G1PTT	0.07481405413878209
SKMK	0.02606189218299211
EX_fum_e	0.0
PC6AR	2.6923790644002142e-05
3OAR181	0.01276955176204351
GLYCK2	2.508662633831684
H2O2tpp	-0.022390545209796137
H2MB4PRD2	0.0006005623683541783
EX_DM_trnapro	-0.03811015976221141
U23GAAT	2.452075650637718e-05
THMBTHIC	2.6923790644002142e-05
ACOAD141	0.0
DPR	2.6923790626251134e-05
SERGLXAT	2.508662633831684
EX_2kdrib_e	0.0
3OAR180	-7.48099499014998e-18
HACOADH141	0.0
5DGLCNt2rpp	0.0
MPTFALDA	14.899999999999169
3HBCD	0.724756197134825
PMDPHT	6.730947661000536e-05
CO2tex	-9.973844188688073
NTD10	0.0
NTD11	0.0
EX_lyxnt_e	0.0
ACKr	0.0072094138264647695
ACLS	0.1001917620435264
FALDtpp	14.899999999999169
HSDyi	0.07027499238113011
ATPPRTr	0.008308000115708184
NNDPR	0.0008418760372896415
NO3Ras	0.0
EX_DM_trnaarg	-0.02954873762800982
PPTT	2.6923790644000482e-05
PTRCtex	0.0
GLUSy	0.9988387085483972
LPLIPAL2E180	0.0
EX_succ_e	0.0
LPLIPAL2E181	0.0
PIuabcpp	0.0
THMBIOS	2.6923790644002142e-05
FE2t2pp	0.0009843612491920056
NNATr	0.0008418760372896415
EX_DM_trnalys	-0.03157537815326189
ARAB_Dtex	0.0
ALDD2y	0.0
HPTRED	0.0
PHYNDH2_e	0.0
MPTSA	5.3847581288004284e-05
TRDR	0.019140380236746683
FE2abcpp	0.0
ZCARDS_e	0.0
3OAS100	0.013650851781224094
PGAMT	-0.004118138451463515
OMBZLM	2.6923790644000482e-05
ETHMALCOAEPM	0.7231574700478186
RBFK	6.730947661000536e-05
MNt2pp	0.0004045924823552234
HBZOPT	2.6923790644000482e-05
LPLIPAL2E160	0.0
DHNPA2	1.0033893562409504e-05
LPLIPAL2E161	0.0
PHYNDH	4.737410157032071e-05
EX_DM_trnatyr	-0.009254746524419407
EX_lyx_L_e	0.0
CHRPL	2.6923790644000482e-05
SERAT	0.00020042530743842414
PPCOAC	0.7231574700478186
H2O2syn	0.0
TYRTRS	0.009254746524419407
2AGPEAT181acp	0.0
PMANM	0.0
NTD9	0.0
HFACOAE180	0.0
NTD7	-0.00044475748151266427
EX_DM_rbrdxOX	0.0
L_LACtex	0.0
UDPDPS5	7.4003643136246325e-06
UDPDPS6	7.4003643136246325e-06
UDPDPS3	7.4003643136246325e-06
ENO	1.8351732868289805
UDPDPS4	7.4003643136246325e-06
MME	0.7231574700478186
CYRDAAT	2.6923790644002142e-05
H2Otpp	-11.48337587375615
UDPDPS9	7.4003643136246325e-06
UDPDPS7	7.4003643136246325e-06
GHMT2r	2.3308906384641097
UDPDPS8	7.4003643136246325e-06
3OAS121	0.013589549889958141
3OAS120	6.130189126595369e-05
MMM2r	0.7231574700478186
AACOAR	0.7587640343334735
ADOCBLPPA	2.6923790644002142e-05
ECOAH5	-0.001598727087006292
ECOAH6	-0.001598727087006292
BB_ACGAM	0.004069096938450761
ECOAH3	-0.001598727087006292
ECOAH4	-0.001598727087006292
AOXSr	2.6923790644002142e-05
GARFT	0.033103651467042076
ECOAH7	-0.001598727087006292
COBS2	0.0
ECOAH8	-0.0007851737495242798
EX_DM_trnaasn	-0.030615390536037224
ECOAH1	0.0
ECOAH2	-0.001598727087006292
EX_DM_trnaasp	-0.030379991273576008
CO2tpp	-9.973844188688073
FMNDESTRUC	1.3461895322001071e-05
TDPGDH	0.07481405413878209
PHETA1	0.016669210273035206
HISTP	0.008308000115708184
ADCS	1.0033893562409504e-05
GALU	0.04686308900472781
CCRC	0.7231574700478186
IPPS2	0.04866757147603211
HISTRS	0.008308000115708184
ACOAD2f	-0.001598727087006292
CU2abctpp	0.0004045924823552234
MMAtex	0.0
PEMT160	0.0
HACYLCOAEPI80	0.0
ADCL	1.0033893562409504e-05
PEMT161	0.0
EX_etha_e	0.0
CTPS2	0.016616613250329017
ACHBS	0.025571470922675442
ORNTAC	0.035112006864176676
EX_ptrc_e	0.0
ACOAD3f	-0.001598727087006292
DMATT	0.00015599614874226868
FDHr	12.48552935272794
ETMAt_e	0.0
AROGDH	0.0
GTPCI	1.0033893562409504e-05
SO4tex	0.007737738046151172
LDH_D3	0.0
HSPMDS	0.0
HSPMS	0.0
DCTPD	0.0018743666273474675
BIOTINS	2.6923790644002142e-05
PAPPT3	1.226037825318859e-05
COBALT2tex	2.6923790644002142e-05
PAPPT1	0.0
HISTD	0.008308000115708184
DVPCLPHVR	0.0
UQCYOR_2p	0.0
EX_galcDaraba_e	0.0
EX_arab_L_e	0.0
ACOAD1f	0.010377536271562031
SULR	0.007238740651246397
G1PACT	0.004118138451463515
DMQMT2	2.6923790644000482e-05
ANS	7.40539106870844e-05
MSUCCCOADH	0.7231574700478186
NTPP7	0.0
NIGOSH	0.0
NTPP8	0.0
ACOAD6f	-0.001598727087006292
NTPP3	0.0
NTPP4	0.0
UAGCVT	1.226037825318859e-05
CU2tex	0.0004045924823552234
NTPP5	0.0
NTPP6	0.0
HFACOAE120	0.0
EAR121y	0.013589549889958141
ALAALAr	1.226037825318859e-05
FALDtex	0.0
ECOAH181	0.0
GLYKr	0.0
EX_mn2_e	-0.0004045924823552234
DGK1	0.0
ACOAD7f	-0.001598727087006292
3OAS180	-7.48099499014998e-18
3OAS181	0.01276955176204351
NAPRTr	-2.6923790644002142e-05
NADH11	5.955206105246932
HACYLCOAEPI40	0.0
FACOAE120	0.0
DHAtex	0.0
PNTK	2.6923790626251134e-05
PHOTOSYS1C	0.0
OMPDC	0.021521745381864705
H2O2tex	0.0
SERTRS	0.03801943296313781
Kt3pp	0.0
ACOAD4f	-0.001598727087006292
CO2DAMR	2.6923790644002142e-05
AMMQT8_2	0.0
CO2DAMS	0.0
CYOD	0.0
EX_glu_L_e	0.0
HFACOAE100	0.0
EX_DM_oxEA	0.0
GRTT	0.00015599614874226868
THDPS	0.031587638531515076
PRPPS	0.06395702207516771
EAR180y	-7.48099499014998e-18
DAPDC	0.03157537815326189
CREAH	0.0
EX_zn2_e	-0.0004045924823552234
A5PISO	-2.452075650637718e-05
KAS14	0.013650851781224094
SHCHF	2.6923790644002142e-05
ACOAD5f	-0.001598727087006292
CS	0.14103204321852572
MDH	-0.974062465621062
PROTRS	0.03811015976221141
BPNT	0.007238740651246397
HACYLCOAEPI60	0.0
3OAS60	0.013650851781224094
ECOAH161	0.0
FACOAE100	0.0
NFORGLUAH	0.0
TDPDRR	0.07481405413878209
EX_mal_L_e	0.0
HFACOAE160	0.0
ACACtex	0.0
TDPDRE	0.07481405413878209
ARBtex	0.0
MTHFR3	0.0074023014533886305
OMCDC	0.04866757147603211
EX_cit_e	0.0
DPGM	0.0
GLYD	2.508662633831684
O2tpp	7.461667468812528
MEOHtex	0.0
ACCOACr	0.10830579954238106
EX_glcn_e	0.0
DHAD2	0.025571470922675442
GLYOX	0.0
DHAD1	0.1001917620435264
DASYN160	0.000406776668741029
3OAS140	4.904151301276509e-05
BTS6	2.6923790644002142e-05
3OAS141	0.013589549889958141
DASYN161	0.00040999906395731457
NH4tex	0.0
MALCOAL	1.7854951298903032
ECOAH141	0.0
SULFOX2	0.0
3OAS80	0.013650851781224094
EX_tartr_L_e	0.0
MALCOAS	1.7854951298903032
EX_2driboa_e	0.0
OCTDPS2	2.6923790644000482e-05
PRAGSr	0.033103651467042076
MPTSS	2.6923790644002142e-05
MPTSP	2.6923790644002142e-05
HFACOAE140	0.0
UDPGCGT	0.0
EX_DM_trnaser	-0.03801943296313781
UAGPT3	1.226037825318859e-05
FT	7.4003643136246325e-06
ACOAD8f	-0.0007851737495242798
EX_cobalt2_e	-2.6923790644002142e-05
LPADSS	1.226037825318859e-05
GLYO1	0.0
DHDPS	0.031587638531515076
GLCNtex	0.0
GLUR	0.13533005515869567
GK1	0.014900361365085976
MCOATA	0.10825195196109307
CELLS	0.042507957441630155
EX_mma_e	0.0
EAR120y	6.130189126595369e-05
ASPTRS_tASN	0.030615390536037224
SDACT	8.077137193200642e-05
SPMDAT1	0.0
SUCCtex	0.0
EX_DM_trnamet	-0.006903696390587962
OHPBAT	2.6923790644002142e-05
DASYN180	0.00039258687476213615
ZNabcpp	0.0004045924823552234
NTPP1	0.0
NTPP2	0.0
DASYN181	0.006384775881021755
GALCDARABAtex	0.0
RBFSa	0.00013461895322001071
3OAS160	4.163336342344337e-17
3OAS161	0.013589549889958141
EAR100y	6.130189126595369e-05
RBFSb	6.730947661000536e-05
ECOAH121	0.0
DADK	0.0
Biomass_Mextorquens_AM1_core	0.12260378253188589
EX_ch4_e	-14.899999999999169
CH4tex	14.899999999999169
PMMOipp	14.899999999999169
PMMODCipp	0.0
ALDD1	0.0
N2trpp	0.0
N2tex	0.0
EX_n2_e	0.0
EX_no2_e	0.0
NO2tex	0.0
SAMMOi	0.0
NO3t7pp	1.1993124212039399
NO3R1	1.1993124212039399
NTRIR2x	1.1993124212039399
PAMMOipp	0.0
HAMtpp	0.0
NO2tpp	1.1993124212039399
NORZ2	0.0
NIT_mc	0.0
SMMOi	0.0
CH4trpp	0.0
ANHMK	0.0
METSOXR2	0.0
NADPHQR2	8.69865293716119
QRr	0.0
UACMAMO	0.0
NDPK6	0.0
NDPK9	0.0
NDPK10	0.0
LIPOS	0.0
GTHRDHpp	0.0
PPS	0.0
ORNTA	0.0
CLPNS160	0.0
CLPNS161	0.0
CLPNS180	0.0
CLPNS181	0.0
SHSL2	0.0
XPPT	0.0
MSAR	0.0
BACCL	0.0
HGNTOR	0.0
34HPPOR	0.0
FTHFCL	0.0
CPPPGO2	0.0
GLUDy	0.0
GLUDxi	0.0
UDPGDC	0.0
HCITS	0.0
TRPAS2	0.0
NTPTP1	0.0
HOPNTAL	0.0
CCGS	0.0
DAAD	0.0
HMGL	0.0
HEX7	0.0
LIPOCT	0.0
PFK_ppi	0.0
PFK	-0.2203419290212667
SQLC	0.0
SQLC2	0.0
ACM6PH	0.0
CHOLD	0.0
TMDS3	0.0018743666273474675
OXADC	0.0
METGL	0.0
UREA	0.0
SCYSDS	0.0
MOCDS	0.0
MCITD	0.0
NMNS	0.0
DHCYTCPEROX	0.022390545209796137
PPK2	0.0
HAMR	0.0
CYP460ipp	0.0
HAORipp	0.0
