# Supplementary material for: Genome-Scale Metabolic Model Reconstruction and in Silico Investigations of Methane Metabolism in Methylosinus trichosporium OB3b
Source: Microorganisms. 2020 Mar 20;8(3):437. doi: 10.3390/microorganisms8030437 (PMC7144005; doi:10.3390/microorganisms8030437)
Supplement: Supplementary file 1 [file microorganisms-08-00437-s001.zip › supplementary_materials/simulations/flux_distributions/3. reverse_TCA_AKGDH_reversible_OOR3r_blocked.csv]

EAOXRED	9.474820314064101e-05
IMPC	0.04138472779211412
HACD8i	-0.0007851737495242688
PANTS	2.6923790643986438e-05
IMPD	0.01487343757444191
OCPPH3	2.6923790644000367e-05
PGSA161	0.00012299611463598742
LCAD	0.0
PGSA160	0.00012203490098093742
PPAtex	0.0
DTMPK	0.0018743666273474595
PPND	0.009281670315063368
DXPRIi	0.0007565585170964436
PC11M	2.6923790644002027e-05
PSERTr	0.0
CAT	0.0
CYO_2p	14.877609454790152
UAMAS	1.2260378253188536e-05
MNEUROPNDH3	4.7374101570320504e-05
EX_DM_trnathr	-0.03771905369593453
MNEUROPNDH2	4.7374101570320504e-05
2AGPEAT161acp	0.0
PEPGLYCANGT	1.2260378253188536e-05
MTHFC	2.554932509277637
MTHFD	2.554932509277637
THRD_L	0.02557147092267533
EAR60y	0.013650851781224025
CDPMEK	0.0007565585170964436
PGMT	-0.12167714314350939
PGSA181	0.001915438894495645
PItex	0.08572840114125424
ASPCTr	0.021521745381864625
MALtex	0.0
CYTK1	0.00840214155272901
SUCCOAH	0.9054465491577278
HNEUROPNMT2	0.0
2AGPEAT180acp	0.0
HNEUROPNMT3	0.0
HNEUROPNMT4	0.0
DHPPDA2	6.73094766100051e-05
PGSA180	0.00011777809765143035
CITtex	0.0
PHYNDH_e	0.0
HNEUROPNMT6	4.7374101570320504e-05
HNEUROPNMT5	4.7374101570320504e-05
GLYCL_3	0.0
EX_ac_e	0.0
EX_etma_e	0.0
EDTXS1	1.2260378253188536e-05
PRE3BS	2.6923790644002027e-05
HACD1	0.0
HACD2	-0.0015987270870063235
HACD5	-0.0015987270870063235
HACD6	-0.0015987270870063235
HACD3	-0.0015987270870063235
MTRI2	0.0
HACD4	-0.0015987270870063235
ARGTRS	0.02954873762800969
AACPS3	0.0008135533374820545
AACPS4	0.0
SHK3Dr	-0.026061892182991996
AACPS5	0.0
AACPS6	0.0007851737495242688
IGPS	7.405391068708407e-05
EX_h2o_e	26.428156964176395
GLYCLTDx	-1.003389356240946e-05
SULabcpp	0.007737738046168874
HACD7	-0.0015987270870063235
SHCHD2	2.6923790644002027e-05
RIBONAtex	0.0
ADK1	0.8949178083997523
PC6YM	2.6923790644002027e-05
EX_pyr_e	0.0
SALMMT	0.0
GFUCS	0.0
GMPS	0.0
POLYPIP	0.0
DNTPPA	1.003389356240946e-05
MALTATr	0.0
ACACt2pp	0.0
PYRtex	0.0
GLUTRS	0.03375036925537741
ATPM	3.5
FE2tex	0.0009843612491920012
GLXDH	0.0
MOBDMPTL	2.6923790644002027e-05
HACYLCOAEPI100	0.0
DB4PS	0.0001346189532200102
LEUTRS	0.0486675714760319
GLUPRT	0.03310365146704997
HNEUROPNMT	0.0
PTPAT	2.6923790643986438e-05
DDPA	0.026061892182991996
ASPtex	0.0
FBA	0.220341929021282
HEXTT	2.6923790644000367e-05
RIBtex	0.0
AKGDH	-0.1410320432185701
LYXtex	0.0
EAR181y	0.012769551762043455
2KDRIBtex	0.0
ALATRS	0.1352810136456823
PC17M	2.6923790644002027e-05
HSERTA	0.0069575439718759366
TKT1	0.03205808089244803
LPLIPAL2C161	0.0
CCR	0.011976263358568533
PHETRS	0.016669210273035133
P5CR	0.03811015976221125
EX_5dglcn_e	0.0
ACACT7r	-0.0015987270870063235
ACACT5r	-0.0015987270870063235
P5CD	0.0
ETFDH	1.0789277922084208
PYAM5POr	0.0
LYSTRS	0.03157537815326176
EAR141y	0.013589549889958082
UDPGLCUREPI	0.0
PC8XM	2.6923790644002027e-05
ACACT6r	-0.0015987270870063235
FBP	0.0
DALAOX	0.0
EX_for_e	0.0
KAT8	-0.0007851737495242688
DHAtpp	0.0
EAR140y	0.0
ADCPS2	2.6923790644002027e-05
LPLIPAL2C181	0.0
EAR80y	0.013650851781224025
LPLIPAL2C180	0.0
EX_h_e	-2.1249579049749485
MOBDabcpp	0.0004315162729992237
DHORD	0.021521745381864625
EAR160y	0.0
PEMT181	0.0
PEMT180	0.0
SOTA	0.0
APRAUR	6.73094766100051e-05
CA2tex	0.001105886118437606
ACACT4r	-0.0015987270870063235
AICART	0.04138472779211412
NADS1	0.0
HACYLCOAEPI140	0.0
NADS2	0.0008418760372838399
HPPK2	1.003389356240946e-05
COBALT2tpp	2.6923790644002027e-05
RNDR3	0.005950819792750116
ENCOAI81	0.0
RNDR2	0.004076453165402657
UAGDP	0.004118138451463497
PDX5PS2	2.6923790644002027e-05
RNDR1	0.0018743666273474634
AKGtex	0.0
PUNP8	0.0
L_LALDtex	0.0
PUNP9	8.077137193200607e-05
L_LACt2rpp	0.0
EAR40y	0.013650851781224025
ALAGLUEPI	0.0
GPDDA1	0.0
GPDDA2	0.0
DAHETBCLPHDDH	0.0
PUNP7	0.0
EX_DM_trnaala	-0.1352810136456823
GLNTRAT	0.034010289274345
ACACT3r	-0.0015987270870063235
EX_DM_trnaile	-0.02557147092267533
EX_photon_e	0.0
DCAtex	0.0
3HBCDH	0.0
GCALDDr	1.003389356240946e-05
ACACT2r	-0.0015987270870063235
PPNDH	0.016669210273035133
EX_xylnt_D_e	0.0
FPGS8	0.0
ACtex	0.0
AHC	0.0004447574815126627
ALATA_D	0.1353177947804419
ZCARDS2	4.7374101570320504e-05
ADSK	0.007238740651264101
GTPCII2	6.73094766100051e-05
HACYLCOAEPI120	0.0
LYXNTtex	0.0
ENCOAI61	0.0
TDSK	1.2260378253188536e-05
APG3PAT160	0.00040677666874102726
ACALDtpp	0.0
APG3PAT161	0.0004099990639573128
ADSS	0.026511290217672207
FACOAL60	0.0
EX_DM_AMOB	2.6923790644002027e-05
ACACT1r	1.1145343564941215
GLUTRS_Gln_	0.034010289274345
CYOO_4p	0.0
MEOHDH	14.899999999999944
PHYNS	4.7374101570320504e-05
CDPGD	0.0
G2PP	0.0
TRPS1r	7.405391068708407e-05
OPHBDC	2.6923790644000367e-05
ENCOAI41	0.0
TSULtex	0.0
SORBNLDH	0.0
APG3PAT180	0.0003925868747621344
APG3PAT181	0.0063847758810217274
APH181	0.0
ACPpds	0.0
EX_rib_D_e	0.0
CHORS	0.026061892182991996
APH180	0.0
CHORM	0.025950880588098503
SUCOAS	0.0
FACOAL80	0.0
5DGLCNR	0.0
PPDK	0.0
BTCAL	0.0
H2MB4PRD	0.000155996148742268
GTHS	2.6923790644002027e-05
XYLNTtex	0.0
APH161	0.0
TRPS3r	0.0
ADPT	8.077137193200607e-05
EX_DM_trnatrp	-7.405391068708407e-05
CATetoh	0.0
ACS	0.0
MREDR	0.0
PPPGO	5.3847581288004054e-05
USHD	1.2260378253188536e-05
ZCARDS	4.7374101570320504e-05
EX_ca2_e	-0.0006068887235328326
APH160	0.0
UAGAAT	2.4520756506377072e-05
CA2abctpp	0.001105886118437606
HSTPTr	0.008308000115708149
ZCARDS2_e	0.0
EX_lald_L_e_	0.0
TRPTRS	7.405391068708407e-05
PROD2	0.0
DHORTS	0.021521745381864625
MOGDS	2.6923790644002027e-05
EAR161y	0.013589549889958082
CYSTRS	0.0001196539355241682
3HAD121	0.013589549889958082
3HAD120	6.130189126594268e-05
IPMD2r	0.0486675714760319
FCLPA	0.0
EX_dca_e	0.0
COCHL	2.6923790644002027e-05
CPPPGO	5.3847581288004054e-05
EX_galcDarab_e	0.0
HISTDADH	0.008308000115708149
EX_tsul_e	0.0
ASPTA	-0.49576711148371905
KAT141	0.0
TARTRtex	0.0
PSD161	0.0002788010014775073
GLU5K	0.03811015976221125
PSD160	0.0002766063937701866
TARTR_Ltpp	0.0
DXPS	0.0007834823077404457
FACOAL121	0.0
FACOAL120	0.0
VALTRS	0.05149726677686781
EX_D_araba_e	0.0
PHAS	0.034007837198694366
EX_mg2_e	-0.0010114812058880543
SUCCD1	0.9370341876892427
MEPCT	0.0007565585170964436
EX_lac_L_e	0.0
METAT	0.000579376434732673
ETOHtex	0.0
3HAD100	0.013650851781224025
FRDOr	0.0007565585170964436
THRTRS	0.03771905369593453
EX_co2_e	9.973844188688574
TMPPP	2.6923790644002027e-05
KAT121	0.0
HACDHG	0.0
PRMICI	0.008308000115708149
EX_araba_e	0.0
VALTA	0.05149726677686781
FCLT	5.3847581288004054e-05
PRFGS	0.03310365146704997
MFPGS5	0.0
TYRTA	0.009281670315063368
T2DECAI	0.013589549889958082
THMBIOS2	2.6923790644002027e-05
THMBIOS3	2.6923790644002027e-05
THMBIOS4	2.6923790644002027e-05
PPCDC	2.6923790643986438e-05
FACOAL100	0.0
PPA2	2.6923790644002027e-05
RPI	-0.03189894118272165
DHXANTI	0.0
EX_DM_trnaphe	-0.016669210273035133
ORPT	0.021521745381864625
DHXANTH	0.0
GMPS2	0.01487343757444191
PYK	-1.1050735433557037
RPE	-0.03205808089244803
PTA2	0.0
ASAD	0.32324442894222577
ACPS1	0.0
FMNRx2	-4.038568596600304e-05
HACOAEPI141	0.0
BMMALCOAL	1.0789277922084208
EX_DM_thif	0.0
PRAMPC	0.008308000115708149
FUM	1.0261709432113306
EX_fe2_e	-0.0009843612491920012
EX_acac_e	0.0
EX_DM_thil	0.0
KAT181	0.0
HGBAMS	2.6923790644002027e-05
DHDPRy	0.031587638531514944
EX_DM_trnagln	-0.034010289274345
BRFAPS	0.0
EX_DM_this	0.0
EX_ppa_e	0.0
LPLIPAL1E181	0.0
LEUTAi	0.0486675714760319
EX_DM_trnaglu	-0.03375036925537741
ACONT	0.0
EX_DM_trnagly	-0.1437529350186356
FPGS10	0.0
ENCOAI162	0.0
FACOAL161	0.0
ENCOAI161	0.0
FACOAL160	0.0
NNDMBRT	2.6923790644002027e-05
ALAR	-0.1352932740239355
ALAS	0.0008615613006080648
ORNDC	0.00556326923616683
NADK	0.00029940334109395176
EX_cu2_e	-0.0004045924823552217
DBTSr	2.6923790644002027e-05
GLUtex	0.0
HACOAEPI121	0.0
GAPD	-0.4521075489731474
CU2abcpp	0.0
KDOPS	2.4520756506377072e-05
GLYAMDTRc	0.0
UPP3S	0.0001076951625760081
UPP3MT	5.384758128800404e-05
KDOPP	2.4520756506377072e-05
THD2pp	0.0
EX_so4_e	-0.007737738046168874
ETHMALCOAM	1.0789277922084208
LPLIPAL1E160	0.0
LPLIPAL1E161	0.0
KAT161	0.0
HSK	0.2846992464388349
EX_glyclt_e	0.0
MLMPTDHy	14.899999999999944
PHBD2	0.0
ENCOAI182	0.0
FACOAL141	0.0
ENCOAI181	0.0
FRTT	0.00012167199378464138
FACOAL140	0.0
ASP1DC	2.6923790643986438e-05
DHQS	0.026061892182991996
CBPS	0.051070483009874316
LDH_L	0.0
ETHAtex	0.0
THZS	2.6923790644002027e-05
DNMPPA	1.003389356240946e-05
EX_mobd_e	-0.0004315162729992237
DHQD	0.026061892182991996
CLt4	0.0006068887235328326
GLYTRS	0.1437529350186356
Kabcpp	0.02261671976365689
PPAt7	0.0
MALDHDC	0.0
HNEUROPNS2	4.7374101570320504e-05
EX_dha_e	0.0
HNEUROPNS1	4.7374101570320504e-05
ACPPAT181	0.0063847758810217274
UAAGDS	1.2260378253188536e-05
SDPDS	0.031587638531514944
HACOAEPI181	0.0
MCPST	0.0
ACPPAT180	0.0003925868747621344
AIRCr	0.03307672767640597
IG3PS	0.008308000115708149
MOBDtex	0.0004315162729992237
GLYCLTtex	0.0
ACOTA	-0.03511200686417652
TMDS	0.0
PRAIS	0.03310365146704997
ANACMURLALAA	0.0
UPPDC1	5.3847581288004054e-05
ARABA_Dtex	0.0
EX_arab_D_e	0.0
SPOTN	2.6923790644002027e-05
3OAR40	0.013650851781224015
XYLtex	0.0
SSALyr	0.0
UDPGDr	0.0
DTPCUDCPPP	1.2260378253188536e-05
PPC	0.8926774569146629
PPA	0.9191299231529598
BTCOAC	0.0
3HAD181	0.012769551762043455
PPDODH	0.0
3HAD180	0.0
ACPPAT161	0.0004099990639573128
ACPPAT160	0.00040677666874102726
HACOAEPI161	0.0
MLMPTDH	0.0
PRAI	7.405391068708407e-05
CBLAT	0.0
DPCOAK	2.6923790643986438e-05
FTHFL	2.629420888536801
EX_akg_e	0.0
ILETRS	0.02557147092267533
ASPO6	0.0008418760372838399
PRE5MT	2.6923790644002027e-05
FACOAL180	0.0
FACOAL181	0.0
FALDHp	0.0
TRSARr	0.0
DHOANTC	0.0
PRBK	0.0
LPLIP2AGPC160	0.0
DHFS	1.003389356240946e-05
PGPP160	0.00012203490098093742
DHFR	1.003389356240946e-05
EX_meoh_e	0.0
PGPP161	0.00012299611463598742
3HAD160	0.0
3HAD161	0.013589549889958082
LGTHL	0.0
PTAr	-0.2867246468268252
FMFTFMPT	14.899999999999944
PMPK	2.6923790644002027e-05
GMAND	0.0
G3PD2	0.009872386496246202
12PPDStex	0.0
3OAR80	0.013650851781224025
METTRS	0.006903696390587933
TRPS2	0.0
AMAOTr	2.6923790644002027e-05
FALDA	0.0
ADOCBLPS	2.6923790644002027e-05
H2MPTR2	4.045924823552217e-05
PRATPP	0.008308000115708149
OMMBZH2	2.6923790644000367e-05
ADMDCr	0.0
PGPP180	0.00011777809765143035
EX_DM_5dr1p	8.077137193200607e-05
3HAD140	0.0
PGPP181	0.001915438894495645
TMPKr	2.6923790644002027e-05
3HAD141	0.013589549889958082
EX_h2o2_e	0.0
EX_asp_L_e	0.0
EX_DM_trnaleu	-0.0486675714760319
DUTPDP	0.0018743666273474595
3PSMES	0.026061892182991996
FMETTRS	0.0
NAtex	0.0004989973949047734
MI3PP	0.0
2AGPEAT160acp	0.0
OCOAT1r	0.0
ADCMS2	0.0
PSD181	0.004341645147019124
PSD180	0.0002669574760849272
3OAR60	0.013650851781224025
ADOCBIK	0.0
PERD	2.6923790644002027e-05
H2MB4P	0.0007565585170964436
UDPACGAM	0.0
HACOADH121	0.0
E4PD	2.6923790644002027e-05
CLtex	0.0006068887235328326
KDOCT	2.4520756506377072e-05
3OAR160	0.0
ADSL1r	0.026511290217672207
3OAR161	0.013589549889958082
PHYNS2	4.7374101570320504e-05
PGI	0.12603227470660702
HFACOAE60	0.0
PGK	0.4521075489731474
GF6PTAr	0.004118138451463497
UAMAGS	1.2260378253188536e-05
PGM	0.45210754897314676
MMPTC	14.899999999999944
MG2tex	0.0010114812058880543
MPTAT	2.6923790644002027e-05
FUMtex	0.0
EX_cl_e	-0.0006068887235328326
LPLIP1AGPC160	0.0
PPBNGS	0.0004307806503040324
PAPR	0.007238740651264101
PYRt2rpp	0.0
PSP_D	0.0
MALCOATE	0.0
OCMPH2	2.6923790644000367e-05
PIt2rpp	0.08572840114125424
PSP_L	0.0
SPMS	0.0
FACOAE180	0.0007851737495242688
EX_pi_e	-0.08572840114125424
UGMDDS	1.2260378253188536e-05
OCBT	0.02954873762800969
MNtex	0.0004045924823552217
HEMEOS	2.6923790644002027e-05
BDH	0.0
G5SD	0.03811015976221125
AGPR	0.03511200686417652
3OAR140	4.9041513012754145e-05
3OAR141	0.013589549889958082
EX_ribona_e	0.0
OHPHM	2.6923790644000367e-05
GALCDARABtex	0.0
O2tex	22.361667468812854
ARABAtex	0.0
MAN1PT	0.0
ADSL2r	0.03307672767640597
TALA	-0.03205808089244803
AGPAT161	0.0004099990639573128
3HAD60	0.013650851781224025
PGCDr	-3.3306690738754696e-16
AGPAT160	0.00040677666874102726
GTHPp	0.0
FACOAE160	0.0008135533374820545
PDH	0.7115406443211373
3OAR120	6.130189126594268e-05
ILETA	0.02557147092267533
3OAR121	0.013589549889958082
MTAP	0.0
EX_k_e	-0.02261671976365689
H2Otex	-26.428156964176395
DAPE	0.031587638531514944
ASPK	0.32324442894222577
EX_DM_h2mpt	-4.045924823552217e-05
NO3tex	1.1993124212040005
EX_xyl_D_e	0.0
HMPK1	0.0
Htex	2.1249579049749485
PDX5PO	2.6923790644002027e-05
UPP3MT2	5.384758128800404e-05
FORtex	0.0
GTHOr	0.0
ACS2	0.0
AGPAT180	0.0003925868747621344
G5SADr	0.03811015976221125
AGPAT181	0.0063847758810217274
EX_etoh_e	0.0
UAPGR	1.2260378253188536e-05
NDPK8	0.0018743666273474634
NDPK7	0.005950819792750116
ATPS4rpp	21.369452618149655
3HAD80	0.013650851781224025
NDPK5	0.004076453165402657
NDPK4	0.07668842076612924
NDPK3	0.0024513217599788943
FACOAE140	0.0
NDPK2	0.07250297283805573
NDPK1	0.03733519841735546
CA2NAtpp	0.0004989973949047734
METACH	0.0069575439718759366
GGTT	2.6923790644000367e-05
ANPRT	7.405391068708407e-05
AKGt2rpp	0.0
EX_12ppd_S_e	0.0
HFACOAE80	0.0
3OAR100	0.013650851781224025
MECDPS	0.0007565585170964436
GLNS	1.2257458702801445
F6PPKL	0.05813343497076173
Zn2tex	0.0004045924823552217
MG2uabcpp	0.0010114812058880543
ACOATA	0.013650851781224015
EX_fald_e	0.0
EX_nh4_e	0.0
MOHMT	2.6923790643986438e-05
CMBLD2	0.0
5DGLCNtex	0.0
AGDC_r	0.0
HCO3E	1.2382771509700317
CMBLD4	0.0
CMBLD3	0.0
OXAFORtpp	0.0
EX_na1_e	-0.0004989973949047734
EX_oxa_e	0.0
PHYNDH2	4.7374101570320504e-05
QULNS	0.0008418760372838399
GLUCYS	2.6923790644002027e-05
EX_glc_e	0.0
IGPDH	0.008308000115708149
ICDHyr	0.0
MACACI	0.0
FORMMFRHD	14.899999999999944
R3HAD40	0.013650851781224015
ENCOAI141	0.0
ENCOAI142	0.0
ACGLCAM	0.0
ARGSSr	0.02954873762800969
FACOAE60	0.0
ACOAD161	0.0
UMPK	0.021546266138371004
PRASCS	0.03307672767640597
ASNS1	0.0
SDPTA	0.031587638531514944
TPI	0.23105619155481205
PSSA181	0.004469336986526083
PSSA180	0.0002748087771107041
NH4tpp	0.0
TRE6PP	0.004355131563097632
TRE6PS	0.004355131563097632
THRPD	2.6923790644002027e-05
ACBIPGT	2.6923790644002027e-05
MAN6PI	0.0
THRPS	2.6923790644002027e-05
MESACOAH	1.0789277922084208
LPLIPAL1C180	0.0
ADCYRS	2.6923790644002027e-05
LPLIPAL1C181	0.0
EX_DM_trnacys	-0.0001196539355241682
EX_no3_e	-1.1993124212040005
ETOHDH	0.0
ARGSL	0.02954873762800969
PTHPS	0.0
ENCOAI121	0.0
ASPTRNAAMT	0.030615390536037092
EX_o2_e	-22.361667468812854
ACODA	0.0
ENCOAI122	0.0
RZ5PP	0.0
ASPTRS	0.030379991273575876
NNAMr	0.0
UDPG4E	0.0
ACGS	0.0
ACOAD181	0.0
Ktex	0.02261671976365689
HACOADH181	0.0
HACOADH180	0.0
HTHRPD	2.6923790644002027e-05
ACGK	0.03511200686417652
FACOAE80	0.0
CMPKDOT2	1.2260378253188536e-05
CMPKDOT1	1.2260378253188536e-05
HEMEDS2	2.6923790644002027e-05
SPODM	0.0
PSSA161	0.0002870029493213254
PSSA160	0.00028474176776008985
GLYCOX3	0.0
GLYCOX4	0.0
OXAtex	0.0
PPNCL2	2.6923790643986438e-05
GLYCOX5	2.6923790644002027e-05
UHGADA	2.4520756506377072e-05
THRS	0.2846992464388349
BB_RMN	0.07481405413878177
METSr	0.007402301453388599
EX_DM_trnahis	-0.008308000115708149
THRA	0.22138179802958102
LPLIPAL1C161	0.0
HMBS	0.0001076951625760081
CYSTL	0.0
CYSSr	0.0002004253074561587
ACOAD121	0.0
CBIAT	0.0
FMNAT	2.6923790644002068e-05
ENCOAI101	0.0
PGLYCP	0.0
KARA2	0.02557147092267533
HACOADH160	0.0
HACOADH161	0.0
DHPS2	1.003389356240946e-05
SADT	0.007238740651264101
PC20M	2.6923790644002027e-05
KARA1	0.1001917620435437
2DRIBOAtex	0.0
IPPMIb	0.0486675714760319
G1PTT	0.07481405413878177
SKMK	0.026061892182991996
EX_fum_e	0.0
PC6AR	2.6923790644002027e-05
3OAR181	0.012769551762043455
GLYCK2	2.5020191147442574
H2O2tpp	-0.02239054520979247
H2MB4PRD2	0.0006005623683541756
EX_DM_trnapro	-0.03811015976221125
U23GAAT	2.4520756506377072e-05
THMBTHIC	2.6923790644002027e-05
ACOAD141	0.0
DPR	2.6923790643986438e-05
SERGLXAT	2.5020191147442574
EX_2kdrib_e	0.0
3OAR180	0.0
HACOADH141	0.0
5DGLCNt2rpp	0.0
MPTFALDA	14.899999999999944
3HBCD	1.0805265192954272
PMDPHT	6.73094766100051e-05
CO2tex	-9.973844188688574
NTD10	0.0
NTD11	0.0
EX_lyxnt_e	0.0
ACKr	0.22859121185606346
ACLS	0.1001917620435437
FALDtpp	14.899999999999944
HSDyi	0.2916567904107108
ATPPRTr	0.008308000115708149
NNDPR	0.0008418760372838399
NO3Ras	0.0
EX_DM_trnaarg	-0.02954873762800969
PPTT	2.6923790644000367e-05
PTRCtex	0.0
GLUSy	0.9988387085484478
LPLIPAL2E180	0.0
EX_succ_e	0.0
LPLIPAL2E181	0.0
PIuabcpp	0.0
THMBIOS	2.6923790644002027e-05
FE2t2pp	0.0009843612491920012
NNATr	0.0008418760372838399
EX_DM_trnalys	-0.03157537815326176
ARAB_Dtex	0.0
ALDD2y	0.22138179802958102
HPTRED	0.0
PHYNDH2_e	0.0
MPTSA	5.3847581288004054e-05
TRDR	0.019140380236764336
FE2abcpp	0.0
ZCARDS_e	0.0
3OAS100	0.013650851781224025
PGAMT	-0.004118138451463497
OMBZLM	2.6923790644000367e-05
ETHMALCOAEPM	1.0789277922084208
RBFK	6.73094766100051e-05
MNt2pp	0.0004045924823552217
HBZOPT	2.6923790644000367e-05
LPLIPAL2E160	0.0
DHNPA2	1.003389356240946e-05
LPLIPAL2E161	0.0
PHYNDH	4.7374101570320504e-05
EX_DM_trnatyr	-0.009254746524419367
EX_lyx_L_e	0.0
CHRPL	2.6923790644000367e-05
SERAT	0.0002004253074561587
PPCOAC	1.0789277922084208
H2O2syn	0.0
TYRTRS	0.009254746524419367
2AGPEAT181acp	0.0
PMANM	0.0
NTD9	0.0
HFACOAE180	0.0
NTD7	-0.0004447574815126627
EX_DM_rbrdxOX	0.0
L_LACtex	0.0
UDPDPS5	7.4003643136246e-06
UDPDPS6	7.4003643136246e-06
UDPDPS3	7.4003643136246e-06
ENO	2.0499115657711107
UDPDPS4	7.4003643136246e-06
MME	1.0789277922084208
CYRDAAT	2.6923790644002027e-05
H2Otpp	-11.483375873756867
UDPDPS9	7.4003643136246e-06
UDPDPS7	7.4003643136246e-06
GHMT2r	2.545628917406257
UDPDPS8	7.4003643136246e-06
3OAS121	0.013589549889958082
3OAS120	6.130189126594268e-05
MMM2r	1.0789277922084208
AACOAR	1.1145343564941215
ADOCBLPPA	2.6923790644002027e-05
ECOAH5	-0.0015987270870063235
ECOAH6	-0.0015987270870063235
BB_ACGAM	0.004069096938450744
ECOAH3	-0.0015987270870063235
ECOAH4	-0.0015987270870063235
AOXSr	2.6923790644002027e-05
GARFT	0.03310365146704997
ECOAH7	-0.0015987270870063235
COBS2	0.0
ECOAH8	-0.0007851737495242688
EX_DM_trnaasn	-0.030615390536037092
ECOAH1	0.0
ECOAH2	-0.0015987270870063235
EX_DM_trnaasp	-0.030379991273575876
CO2tpp	-9.973844188688574
FMNDESTRUC	1.3461895322001013e-05
TDPGDH	0.07481405413878177
PHETA1	0.016669210273035133
HISTP	0.008308000115708149
ADCS	1.003389356240946e-05
GALU	0.04686308900472761
CCRC	1.0789277922084208
IPPS2	0.0486675714760319
HISTRS	0.008308000115708149
ACOAD2f	-0.0015987270870063235
CU2abctpp	0.0004045924823552217
MMAtex	0.0
PEMT160	0.0
HACYLCOAEPI80	0.0
ADCL	1.003389356240946e-05
PEMT161	0.0
EX_etha_e	0.0
CTPS2	0.01661661325032895
ACHBS	0.02557147092267533
ORNTAC	0.03511200686417652
EX_ptrc_e	0.0
ACOAD3f	-0.0015987270870063235
DMATT	0.000155996148742268
FDHr	12.270791073786535
ETMAt_e	0.0
AROGDH	0.0
GTPCI	1.003389356240946e-05
SO4tex	0.007737738046168874
LDH_D3	0.0
HSPMDS	0.0
HSPMS	0.0
DCTPD	0.0018743666273474595
BIOTINS	2.6923790644002027e-05
PAPPT3	1.2260378253188536e-05
COBALT2tex	2.6923790644002027e-05
PAPPT1	0.0
HISTD	0.008308000115708149
DVPCLPHVR	0.0
UQCYOR_2p	0.0
EX_galcDaraba_e	0.0
EX_arab_L_e	0.0
ACOAD1f	0.01037753627156221
SULR	0.007238740651264101
G1PACT	0.004118138451463497
DMQMT2	2.6923790644000367e-05
ANS	7.405391068708407e-05
MSUCCCOADH	1.0789277922084208
NTPP7	0.0
NIGOSH	0.0
NTPP8	0.0
ACOAD6f	-0.0015987270870063235
NTPP3	0.0
NTPP4	0.0
UAGCVT	1.2260378253188536e-05
CU2tex	0.0004045924823552217
NTPP5	0.0
NTPP6	0.0
HFACOAE120	0.0
EAR121y	0.013589549889958082
ALAALAr	1.2260378253188536e-05
FALDtex	0.0
ECOAH181	0.0
GLYKr	0.0
EX_mn2_e	-0.0004045924823552217
DGK1	0.0
ACOAD7f	-0.0015987270870063235
3OAS180	0.0
3OAS181	0.012769551762043455
NAPRTr	-2.6923790644002027e-05
NADH11	5.971187753229071
HACYLCOAEPI40	0.0
FACOAE120	0.0
DHAtex	0.0
PNTK	2.6923790643986438e-05
PHOTOSYS1C	0.0
OMPDC	0.021521745381864625
H2O2tex	0.0
SERTRS	0.03801943296313765
Kt3pp	0.0
ACOAD4f	-0.0015987270870063235
CO2DAMR	2.6923790644002027e-05
AMMQT8_2	0.0
CO2DAMS	0.0
CYOD	0.0
EX_glu_L_e	0.0
HFACOAE100	0.0
EX_DM_oxEA	0.0
GRTT	0.000155996148742268
THDPS	0.031587638531514944
PRPPS	0.06395702207516968
EAR180y	0.0
DAPDC	0.03157537815326176
CREAH	0.0
EX_zn2_e	-0.0004045924823552217
A5PISO	-2.4520756506377072e-05
KAS14	0.013650851781224015
SHCHF	2.6923790644002027e-05
ACOAD5f	-0.0015987270870063235
CS	0.0
MDH	-0.3969103454309439
PROTRS	0.03811015976221125
BPNT	0.007238740651264101
HACYLCOAEPI60	0.0
3OAS60	0.013650851781224025
ECOAH161	0.0
FACOAE100	0.0
NFORGLUAH	0.0
TDPDRR	0.07481405413878177
EX_mal_L_e	0.0
HFACOAE160	0.0
ACACtex	0.0
TDPDRE	0.07481405413878177
ARBtex	0.0
MTHFR3	0.007402301453388599
OMCDC	0.0486675714760319
EX_cit_e	0.0
DPGM	0.0
GLYD	2.5020191147442574
O2tpp	7.461667468812911
MEOHtex	0.0
ACCOACr	0.1083057995423805
EX_glcn_e	0.0
DHAD2	0.02557147092267533
GLYOX	0.0
DHAD1	0.1001917620435437
DASYN160	0.00040677666874102726
3OAS140	4.9041513012754145e-05
BTS6	2.6923790644002027e-05
3OAS141	0.013589549889958082
DASYN161	0.0004099990639573128
NH4tex	0.0
MALCOAL	1.4230812886422746
ECOAH141	0.0
SULFOX2	0.0
3OAS80	0.013650851781224025
EX_tartr_L_e	0.0
MALCOAS	1.4230812886422746
EX_2driboa_e	0.0
OCTDPS2	2.6923790644000367e-05
PRAGSr	0.03310365146704997
MPTSS	2.6923790644002027e-05
MPTSP	2.6923790644002027e-05
HFACOAE140	0.0
UDPGCGT	0.0
EX_DM_trnaser	-0.03801943296313765
UAGPT3	1.2260378253188536e-05
FT	7.4003643136246e-06
ACOAD8f	-0.0007851737495242688
EX_cobalt2_e	-2.6923790644002027e-05
LPADSS	1.2260378253188536e-05
GLYO1	0.0
DHDPS	0.031587638531514944
GLCNtex	0.0
GLUR	0.1353300551586951
GK1	0.014900361365085912
MCOATA	0.1082519519610925
CELLS	0.042507957441629975
EX_mma_e	0.0
EAR120y	6.130189126594268e-05
ASPTRS_tASN	0.030615390536037092
SDACT	8.077137193200608e-05
SPMDAT1	0.0
SUCCtex	0.0
EX_DM_trnamet	-0.006903696390587933
OHPBAT	2.6923790644002027e-05
DASYN180	0.0003925868747621344
ZNabcpp	0.0004045924823552217
NTPP1	0.0
NTPP2	0.0
DASYN181	0.0063847758810217274
GALCDARABAtex	0.0
RBFSa	0.0001346189532200102
3OAS160	0.0
3OAS161	0.013589549889958082
EAR100y	6.130189126594268e-05
RBFSb	6.73094766100051e-05
ECOAH121	0.0
DADK	0.0
Biomass_Mextorquens_AM1_core	0.12260378253188536
EX_ch4_e	-14.899999999999944
CH4tex	14.899999999999944
PMMOipp	14.899999999999944
PMMODCipp	0.0
ALDD1	0.0
N2trpp	0.0
N2tex	0.0
EX_n2_e	0.0
EX_no2_e	0.0
NO2tex	0.0
SAMMOi	0.0
NO3t7pp	1.1993124212040005
NO3R1	1.1993124212040005
NTRIR2x	1.1993124212040005
PAMMOipp	0.0
HAMtpp	0.0
NO2tpp	1.1993124212040005
NORZ2	0.0
NIT_mc	0.0
SMMOi	0.0
CH4trpp	0.0
ANHMK	0.0
METSOXR2	0.0
NADPHQR2	8.112162688077209
QRr	0.0
UACMAMO	0.0
NDPK6	0.0
NDPK9	0.0
NDPK10	0.0
LIPOS	0.0
GTHRDHpp	0.0
PPS	0.0
ORNTA	0.0
CLPNS160	0.0
CLPNS161	0.0
CLPNS180	0.0
CLPNS181	0.0
SHSL2	0.0
XPPT	0.0
MSAR	0.0
BACCL	0.0
HGNTOR	0.0
34HPPOR	0.0
FTHFCL	0.0
CPPPGO2	0.0
GLUDy	0.0
GLUDxi	0.0
UDPGDC	0.0
HCITS	0.0
TRPAS2	0.0
NTPTP1	0.0
HOPNTAL	0.0
CCGS	0.0
DAAD	0.0
HMGL	0.0
HEX7	0.0
LIPOCT	0.0
PFK_ppi	0.13807434255220977
PFK	-0.35841627157349176
SQLC	0.0
SQLC2	0.0
ACM6PH	0.0
CHOLD	0.0
TMDS3	0.0018743666273474595
OXADC	0.0
METGL	0.0
UREA	0.0
SCYSDS	0.0
MOCDS	0.0
MCITD	0.0
NMNS	0.0
DHCYTCPEROX	0.02239054520979247
PPK2	0.0
HAMR	0.0
CYP460ipp	0.0
HAORipp	0.0
ACSPW	0.7115406443211373
OOR3r	0.0
