# Supplementary material for: Genome-Scale Metabolic Model Reconstruction and in Silico Investigations of Methane Metabolism in Methylosinus trichosporium OB3b
Source: Microorganisms. 2020 Mar 20;8(3):437. doi: 10.3390/microorganisms8030437 (PMC7144005; doi:10.3390/microorganisms8030437)
Supplement: Supplementary file 1 [file microorganisms-08-00437-s001.zip › supplementary_materials/simulations/flux_distributions/4. reverse_TCA_AKGDH_blocked_OOR3r_active.csv]

EAOXRED	9.519874217949136e-05
IMPC	0.04158151712282945
HACD8i	-0.0007889073446185852
PANTS	2.7051816488877386e-05
IMPD	0.014944162549133439
OCPPH3	2.7051816488890125e-05
PGSA161	0.00012358097587275587
LCAD	0.0
PGSA160	0.00012261519153180449
PPAtex	0.0
DTMPK	0.001883279464855151
PPND	0.009325805767600311
DXPRIi	0.0007601560433378648
PC11M	2.7051816488892727e-05
PSERTr	0.0
CAT	0.0
CYO_2p	14.877502933545214
UAMAS	1.2318677818257163e-05
MNEUROPNDH3	4.759937108974568e-05
EX_DM_trnathr	-0.037898412307868154
MNEUROPNDH2	4.759937108974568e-05
2AGPEAT161acp	0.0
PEPGLYCANGT	1.2318677818257163e-05
MTHFC	2.5670815189569915
MTHFD	2.5670815189569915
THRD_L	0.025693066325538964
EAR60y	0.01371576321423423
CDPMEK	0.0007601560433378648
PGMT	-0.12225573251306775
PGSA181	0.0019245470355463163
PItex	0.08613604994273763
ASPCTr	0.021624083855390427
MALtex	0.0
CYTK1	0.00844209474079983
SUCCOAH	0.9097520558002367
HNEUROPNMT2	0.0
2AGPEAT180acp	0.0
HNEUROPNMT3	0.0
HNEUROPNMT4	0.0
DHPPDA2	6.762954122223187e-05
PGSA180	0.0001183381465933056
CITtex	0.0
PHYNDH_e	0.0
HNEUROPNMT6	4.759937108974568e-05
HNEUROPNMT5	4.759937108974568e-05
GLYCL_3	0.0
EX_ac_e	0.0
EX_etma_e	0.0
EDTXS1	1.2318677818257163e-05
PRE3BS	2.7051816488892727e-05
HACD1	0.0
HACD2	-0.0016063292255302031
HACD5	-0.0016063292255302031
HACD6	-0.0016063292255302031
HACD3	-0.0016063292255302031
MTRI2	0.0
HACD4	-0.0016063292255302031
ARGTRS	0.029689245409781587
AACPS3	0.0008174218809116178
AACPS4	0.0
SHK3Dr	-0.026185819597608156
AACPS5	0.0
AACPS6	0.0007889073446185852
IGPS	7.440604589005508e-05
EX_h2o_e	26.482974677909795
GLYCLTDx	-1.0081605926461623e-05
SULabcpp	0.007774531916096118
HACD7	-0.0016063292255302031
SHCHD2	2.7051816488892727e-05
RIBONAtex	0.0
ADK1	0.8991732496206061
PC6YM	2.7051816488892727e-05
EX_pyr_e	0.0
SALMMT	0.0
GFUCS	0.0
GMPS	0.0
POLYPIP	0.0
DNTPPA	1.0081605926461623e-05
MALTATr	0.0
ACACt2pp	0.0
PYRtex	0.0
GLUTRS	0.03391085629809832
ATPM	3.5
FE2tex	0.000989042004672231
GLXDH	0.0
MOBDMPTL	2.7051816488892727e-05
HACYLCOAEPI100	0.0
DB4PS	0.00013525908244446373
LEUTRS	0.048898991599571805
GLUPRT	0.033261063289332746
HNEUROPNMT	0.0
PTPAT	2.7051816488877386e-05
DDPA	0.026185819597608156
ASPtex	0.0
FBA	0.22138968124907107
HEXTT	2.7051816488890125e-05
RIBtex	0.0
AKGDH	0.0
LYXtex	0.0
EAR181y	0.012830272508049382
2KDRIBtex	0.0
ALATRS	0.13592429104664952
PC17M	2.7051816488892727e-05
HSERTA	0.006990627925660211
TKT1	0.03221052090158746
LPLIPAL2C161	0.0
CCR	0.012033211923330006
PHETRS	0.016748474361702438
P5CR	0.038291378130270566
EX_5dglcn_e	0.0
ACACT7r	-0.0016063292255302031
ACACT5r	-0.0016063292255302031
P5CD	0.0
ETFDH	1.0840582229118803
PYAM5POr	0.0
LYSTRS	0.031725522853139496
EAR141y	0.013654169825142946
UDPGLCUREPI	0.0
PC8XM	2.7051816488892727e-05
ACACT6r	-0.0016063292255302031
FBP	0.0
DALAOX	0.0
EX_for_e	0.0
KAT8	-0.0007889073446185852
DHAtpp	0.0
EAR140y	0.0
ADCPS2	2.7051816488892727e-05
LPLIPAL2C181	0.0
EAR80y	0.01371576321423423
LPLIPAL2C180	0.0
EX_h_e	-1.9933596665281748
MOBDabcpp	0.00043356818449137905
DHORD	0.021624083855390427
EAR160y	0.0
PEMT181	0.0
PEMT180	0.0
SOTA	0.0
APRAUR	6.762954122223187e-05
CA2tex	0.0011111447392067961
ACACT4r	-0.0016063292255302031
AICART	0.04158151712282945
NADS1	0.0
HACYLCOAEPI140	0.0
NADS2	0.0008458792585384484
HPPK2	1.0081605926461623e-05
COBALT2tpp	2.7051816488892727e-05
RNDR3	0.005979116652647475
ENCOAI81	0.0
RNDR2	0.004095837187792324
UAGDP	0.004137720692374398
PDX5PS2	2.7051816488892727e-05
RNDR1	0.0018832794648551549
AKGtex	0.0
PUNP8	0.0
L_LALDtex	0.0
PUNP9	8.115544946667818e-05
L_LACt2rpp	0.0
EAR40y	0.01371576321423423
ALAGLUEPI	0.0
GPDDA1	0.0
GPDDA2	0.0
DAHETBCLPHDDH	0.0
PUNP7	0.0
EX_DM_trnaala	-0.13592429104664952
GLNTRAT	0.034172012267845366
ACACT3r	-0.0016063292255302031
EX_DM_trnaile	-0.025693066325538964
EX_photon_e	0.0
DCAtex	0.0
3HBCDH	0.0
GCALDDr	1.0081605926461623e-05
ACACT2r	-0.0016063292255302031
PPNDH	0.016748474361702438
EX_xylnt_D_e	0.0
FPGS8	0.0
ACtex	0.0
AHC	0.00044687235653508885
ALATA_D	0.13596124708010432
ZCARDS2	4.759937108974568e-05
ADSK	0.007273161728893051
GTPCII2	6.762954122223187e-05
HACYLCOAEPI120	0.0
LYXNTtex	0.0
ENCOAI61	0.0
TDSK	1.2318677818257163e-05
APG3PAT160	0.0004087109404558089
ACALDtpp	0.0
APG3PAT161	0.00041194865854678143
ADSS	0.026637354573696016
FACOAL60	0.0
EX_DM_AMOB	2.7051816488892727e-05
ACACT1r	1.1198341006696921
GLUTRS_Gln_	0.034172012267845366
CYOO_4p	0.0
MEOHDH	14.899999948475632
PHYNS	4.759937108974568e-05
CDPGD	0.0
G2PP	0.0
TRPS1r	7.440604589005508e-05
OPHBDC	2.7051816488890125e-05
ENCOAI41	0.0
TSULtex	0.0
SORBNLDH	0.0
APG3PAT180	0.0003944536723092926
APG3PAT181	0.006415136254024691
APH181	0.0
ACPpds	0.0
EX_rib_D_e	0.0
CHORS	0.026185819597608156
APH180	0.0
CHORM	0.026074280129302747
SUCOAS	0.0
FACOAL80	0.0
5DGLCNR	0.0
PPDK	0.0
BTCAL	0.0
H2MB4PRD	0.00015673792908837422
GTHS	2.7051816488892727e-05
XYLNTtex	0.0
APH161	0.0
TRPS3r	0.0
ADPT	8.115544946667818e-05
EX_DM_trnatrp	-7.440604589005508e-05
CATetoh	0.0
ACS	0.0
MREDR	0.0
PPPGO	5.4103632977785455e-05
USHD	1.2318677818257163e-05
ZCARDS	4.759937108974568e-05
EX_ca2_e	-0.0006097745520037296
APH160	0.0
UAGAAT	2.4637355636514325e-05
CA2abctpp	0.0011111447392067961
HSTPTr	0.008347505649985602
ZCARDS2_e	0.0
EX_lald_L_e_	0.0
TRPTRS	7.440604589005508e-05
PROD2	0.0
DHORTS	0.021624083855390427
MOGDS	2.7051816488892727e-05
EAR161y	0.013654169825142946
CYSTRS	0.00012022290429949895
3HAD121	0.013654169825142946
3HAD120	6.15933890912858e-05
IPMD2r	0.048898991599571805
FCLPA	0.0
EX_dca_e	0.0
COCHL	2.7051816488892727e-05
CPPPGO	5.4103632977785455e-05
EX_galcDarab_e	0.0
HISTDADH	0.008347505649985602
EX_tsul_e	0.0
ASPTA	-0.4981245433979676
KAT141	0.0
TARTRtex	0.0
PSD161	0.00028012673358716785
GLU5K	0.038291378130270566
PSD160	0.00027792169025769983
TARTR_Ltpp	0.0
DXPS	0.0007872078598267575
FACOAL121	0.0
FACOAL120	0.0
VALTRS	0.05174214244002556
EX_D_araba_e	0.0
PHAS	0.03416954853228111
EX_mg2_e	-0.001016290920006216
SUCCD1	0.9414898973311938
MEPCT	0.0007601560433378648
EX_lac_L_e	0.0
METAT	0.0005821314389795528
ETOHtex	0.0
3HAD100	0.01371576321423423
FRDOr	0.0716114897698588
THRTRS	0.037898412307868154
EX_co2_e	9.95041967705962
TMPPP	2.7051816488892727e-05
KAT121	0.0
HACDHG	0.0
PRMICI	0.008347505649985602
EX_araba_e	0.0
VALTA	0.05174214244002556
FCLT	5.4103632977785455e-05
PRFGS	0.033261063289332746
MFPGS5	0.0
TYRTA	0.009325805767600311
T2DECAI	0.013654169825142944
THMBIOS2	2.7051816488892727e-05
THMBIOS3	2.7051816488892727e-05
THMBIOS4	2.7051816488892727e-05
PPCDC	2.7051816488877386e-05
FACOAL100	0.0
PPA2	2.7051816488892727e-05
RPI	-0.032050624463506476
DHXANTI	0.0
EX_DM_trnaphe	-0.016748474361702438
ORPT	0.021624083855390427
DHXANTH	0.0
GMPS2	0.014944162549133439
PYK	-1.1103283002331854
RPE	-0.03221052090158746
PTA2	0.0
ASAD	0.3247814948653989
ACPS1	0.0
FMNRx2	-4.057772473333909e-05
HACOAEPI141	0.0
BMMALCOAL	1.0840582229118803
EX_DM_thif	0.0
PRAMPC	0.008347505649985602
FUM	1.0310505087875153
EX_fe2_e	-0.000989042004672231
EX_acac_e	0.0
EX_DM_thil	0.0
KAT181	0.0
HGBAMS	2.7051816488892727e-05
DHDPRy	0.03173784153095775
EX_DM_trnagln	-0.034172012267845366
BRFAPS	0.0
EX_DM_this	0.0
EX_ppa_e	0.0
LPLIPAL1E181	0.0
LEUTAi	0.048898991599571805
EX_DM_trnaglu	-0.03391085629809832
ACONT	0.0
EX_DM_trnagly	-0.14443649741906525
FPGS10	0.0
ENCOAI162	0.0
FACOAL161	0.0
ENCOAI161	0.0
FACOAL160	0.0
NNDMBRT	2.7051816488892727e-05
ALAR	-0.1359366097244678
ALAS	0.0008656581276445673
ORNDC	0.00558972324681237
NADK	0.0003008270397927985
EX_cu2_e	-0.00040651636800248634
DBTSr	2.7051816488892727e-05
GLUtex	0.0
HACOAEPI121	0.0
GAPD	-0.4542573744454985
CU2abcpp	0.0
KDOPS	2.4637355636514325e-05
GLYAMDTRc	0.0
UPP3S	0.00010820726595557091
UPP3MT	5.4103632977785455e-05
KDOPP	2.4637355636514325e-05
THD2pp	0.0
EX_so4_e	-0.007774531916096118
ETHMALCOAM	1.0840582229118803
LPLIPAL1E160	0.0
LPLIPAL1E161	0.0
KAT161	0.0
HSK	0.28605302540878097
EX_glyclt_e	0.0
MLMPTDHy	14.899999948475632
PHBD2	0.0
ENCOAI182	0.0
FACOAL141	0.0
ENCOAI181	0.0
FRTT	0.00012225055866838146
FACOAL140	0.0
ASP1DC	2.7051816488877386e-05
DHQS	0.026185819597608156
CBPS	0.051313329265172014
LDH_L	0.0
ETHAtex	0.0
THZS	2.7051816488892727e-05
DNMPPA	1.0081605926461623e-05
EX_mobd_e	-0.00043356818449137905
DHQD	0.026185819597608156
CLt4	0.0006097745520037296
GLYTRS	0.14443649741906525
Kabcpp	0.022724264971338986
PPAt7	0.0
MALDHDC	0.0
HNEUROPNS2	4.759937108974568e-05
EX_dha_e	0.0
HNEUROPNS1	4.759937108974568e-05
ACPPAT181	0.006415136254024691
UAAGDS	1.2318677818257163e-05
SDPDS	0.03173784153095775
HACOAEPI181	0.0
MCPST	0.0
ACPPAT180	0.0003944536723092926
AIRCr	0.033234011472843855
IG3PS	0.008347505649985602
MOBDtex	0.00043356818449137905
GLYCLTtex	0.0
ACOTA	-0.03527896865659396
TMDS	0.0
PRAIS	0.033261063289332746
ANACMURLALAA	0.0
UPPDC1	5.4103632977785455e-05
ARABA_Dtex	0.0
EX_arab_D_e	0.0
SPOTN	2.7051816488892727e-05
3OAR40	0.01371576321423423
XYLtex	0.0
SSALyr	0.0
UDPGDr	0.0
DTPCUDCPPP	1.2318677818257163e-05
PPC	0.8969222449962333
PPA	0.9047177476503396
BTCOAC	0.0
3HAD181	0.012830272508049382
PPDODH	0.0
3HAD180	0.0
ACPPAT161	0.00041194865854678143
ACPPAT160	0.0004087109404558089
HACOAEPI161	0.0
MLMPTDH	0.0
PRAI	7.440604589005508e-05
CBLAT	0.0
DPCOAK	2.7051816488877386e-05
FTHFL	2.6419240993691537
EX_akg_e	0.0
ILETRS	0.025693066325538964
ASPO6	0.0008458792585384484
PRE5MT	2.7051816488892727e-05
FACOAL180	0.0
FACOAL181	0.0
FALDHp	0.0
TRSARr	0.0
DHOANTC	0.0
PRBK	0.0
LPLIP2AGPC160	0.0
DHFS	1.0081605926461623e-05
PGPP160	0.00012261519153180449
DHFR	1.0081605926461623e-05
EX_meoh_e	0.0
PGPP161	0.00012358097587275587
3HAD160	0.0
3HAD161	0.013654169825142946
LGTHL	0.0
PTAr	-0.28808805681787686
FMFTFMPT	14.899999948475632
PMPK	2.7051816488892727e-05
GMAND	0.0
G3PD2	0.009919330874880757
12PPDStex	0.0
3OAR80	0.01371576321423423
METTRS	0.0069365242926824255
TRPS2	0.0
AMAOTr	2.7051816488892727e-05
FALDA	0.0
ADOCBLPS	0.0
H2MPTR2	4.0651636800248635e-05
PRATPP	0.008347505649985602
OMMBZH2	2.7051816488890125e-05
ADMDCr	0.0
PGPP180	0.0001183381465933056
EX_DM_5dr1p	8.115544946667818e-05
3HAD140	0.0
PGPP181	0.0019245470355463163
TMPKr	2.7051816488892727e-05
3HAD141	0.013654169825142946
EX_h2o2_e	0.0
EX_asp_L_e	0.0
EX_DM_trnaleu	-0.048898991599571805
DUTPDP	0.001883279464855151
3PSMES	0.026185819597608156
FMETTRS	0.0
NAtex	0.0005013701872030665
MI3PP	0.0
2AGPEAT160acp	0.0
OCOAT1r	-6.106226635438361e-16
ADCMS2	0.0
PSD181	0.0043622901890012266
PSD180	0.00026822689081473143
3OAR60	0.01371576321423423
ADOCBIK	0.0
PERD	2.7051816488892727e-05
H2MB4P	0.0007601560433378648
UDPACGAM	0.0
HACOADH121	0.0
E4PD	2.7051816488892727e-05
CLtex	0.0006097745520037296
KDOCT	2.4637355636514325e-05
3OAR160	0.0
ADSL1r	0.026637354573696016
3OAR161	0.013654169825142946
PHYNS2	4.759937108974568e-05
PGI	0.12663157324766905
HFACOAE60	0.0
PGK	0.4542573744454985
GF6PTAr	0.004137720692374398
UAMAGS	1.2318677818257163e-05
PGM	0.45425737444549785
MMPTC	14.899999948475632
MG2tex	0.001016290920006216
MPTAT	2.7051816488892727e-05
FUMtex	0.0
EX_cl_e	-0.0006097745520037296
LPLIP1AGPC160	0.0
PPBNGS	0.00043282906382228364
PAPR	0.007273161728893051
PYRt2rpp	0.0
PSP_D	0.0
MALCOATE	0.0
OCMPH2	2.7051816488890125e-05
PIt2rpp	0.08613604994273763
PSP_L	0.0
SPMS	0.0
FACOAE180	0.0007889073446185852
EX_pi_e	-0.08613604994273763
UGMDDS	1.2318677818257163e-05
OCBT	0.029689245409781587
MNtex	0.00040651636800248634
HEMEOS	2.7051816488892727e-05
BDH	-6.106226635438361e-16
G5SD	0.038291378130270566
AGPR	0.03527896865659396
3OAR140	4.927471127302865e-05
3OAR141	0.013654169825142946
EX_ribona_e	0.0
OHPHM	2.7051816488890125e-05
GALCDARABtex	0.0
O2tex	22.36172287173615
ARABAtex	0.0
MAN1PT	0.0
ADSL2r	0.033234011472843855
TALA	-0.03221052090158746
AGPAT161	0.00041194865854678143
3HAD60	0.01371576321423423
PGCDr	-6.38378239159465e-16
AGPAT160	0.0004087109404558089
GTHPp	0.0
FACOAE160	0.0008174218809116178
PDH	0.7149241051928905
3OAR120	6.15933890912858e-05
ILETA	0.025693066325538964
3OAR121	0.013654169825142944
MTAP	0.0
EX_k_e	-0.022724264971338986
H2Otex	-26.482974677909795
DAPE	0.03173784153095775
ASPK	0.3247814948653989
EX_DM_h2mpt	-4.0651636800248635e-05
NO3tex	1.2050152952176458
EX_xyl_D_e	0.0
HMPK1	0.0
Htex	1.9933596665281748
PDX5PO	2.7051816488892727e-05
UPP3MT2	5.4103632977785455e-05
FORtex	0.0
GTHOr	0.0
ACS2	0.0
AGPAT180	0.0003944536723092926
G5SADr	0.038291378130270566
AGPAT181	0.006415136254024691
EX_etoh_e	0.0
UAPGR	1.2318677818257163e-05
NDPK8	0.0018832794648551549
NDPK7	0.005979116652647475
ATPS4rpp	21.435641254504866
3HAD80	0.01371576321423423
NDPK5	0.004095837187792324
NDPK4	0.07705308337964219
NDPK3	0.0024629780881523554
FACOAE140	0.0
NDPK2	0.07284773314604555
NDPK1	0.03751273175152602
CA2NAtpp	0.0005013701872030665
METACH	0.006990627925660211
GGTT	2.7051816488890125e-05
ANPRT	7.440604589005508e-05
AKGt2rpp	0.0
EX_12ppd_S_e	0.0
HFACOAE80	0.0
3OAR100	0.01371576321423423
MECDPS	0.0007601560433378648
GLNS	1.2315744385058751
F6PPKL	0.05840986640744006
Zn2tex	0.00040651636800248634
MG2uabcpp	0.001016290920006216
ACOATA	0.01371576321423423
EX_fald_e	0.0
EX_nh4_e	0.0
MOHMT	2.7051816488877386e-05
CMBLD2	0.0
5DGLCNtex	0.0
AGDC_r	0.0
HCO3E	1.2441653069343206
CMBLD4	0.0
CMBLD3	0.0
OXAFORtpp	0.0
EX_na1_e	-0.0005013701872030665
EX_oxa_e	0.0
PHYNDH2	4.759937108974568e-05
QULNS	0.0008458792585384484
GLUCYS	2.7051816488892727e-05
EX_glc_e	0.0
IGPDH	0.008347505649985602
ICDHyr	0.0
MACACI	0.0
FORMMFRHD	14.899999948475632
R3HAD40	0.01371576321423423
ENCOAI141	0.0
ENCOAI142	0.0
ACGLCAM	0.0
ARGSSr	0.029689245409781587
FACOAE60	0.0
ACOAD161	0.0
UMPK	0.021648721211026938
PRASCS	0.033234011472843855
ASNS1	0.0
SDPTA	0.03173784153095775
TPI	0.2321548913824903
PSSA181	0.004490589218478375
PSSA180	0.000276115525715987
NH4tpp	0.0
TRE6PP	0.004375840734601309
TRE6PS	0.004375840734601309
THRPD	2.7051816488892727e-05
ACBIPGT	2.7051816488892727e-05
MAN6PI	0.0
THRPS	2.7051816488892727e-05
MESACOAH	1.0840582229118803
LPLIPAL1C180	0.0
ADCYRS	2.7051816488892727e-05
LPLIPAL1C181	0.0
EX_DM_trnacys	-0.00012022290429949895
EX_no3_e	-1.2050152952176458
ETOHDH	0.0
ARGSL	0.029689245409781587
PTHPS	0.0
ENCOAI121	0.0
ASPTRNAAMT	0.030760970379969957
EX_o2_e	-22.36172287173615
ACODA	0.0
ENCOAI122	0.0
RZ5PP	2.7051816488892727e-05
ASPTRS	0.030524451765859422
NNAMr	0.0
UDPG4E	0.0
ACGS	0.0
ACOAD181	0.0
Ktex	0.022724264971338986
HACOADH181	0.0
HACOADH180	0.0
HTHRPD	2.7051816488892727e-05
ACGK	0.03527896865659396
FACOAE80	0.0
CMPKDOT2	1.2318677818257163e-05
CMPKDOT1	1.2318677818257163e-05
HEMEDS2	2.7051816488892727e-05
SPODM	0.0
PSSA161	0.00028836768267402553
PSSA160	0.0002860957489240044
GLYCOX3	0.0
GLYCOX4	0.0
OXAtex	0.0
PPNCL2	2.7051816488877386e-05
GLYCOX5	2.7051816488892727e-05
UHGADA	2.4637355636514325e-05
THRS	0.28605302540878097
BB_RMN	0.07516980391478703
METSr	0.0074375002821953
EX_DM_trnahis	-0.008347505649985602
THRA	0.22243449495888498
LPLIPAL1C161	0.0
HMBS	0.00010820726595557091
CYSTL	0.0
CYSSr	0.00020137835376616181
ACOAD121	0.0
CBIAT	0.0
FMNAT	2.705181648889277e-05
ENCOAI101	0.0
PGLYCP	0.0
KARA2	0.025693066325538964
HACOADH160	0.0
HACOADH161	0.0
DHPS2	1.0081605926461623e-05
SADT	0.007273161728893051
PC20M	2.7051816488892727e-05
KARA1	0.10066818585608625
2DRIBOAtex	0.0
IPPMIb	0.048898991599571805
G1PTT	0.07516980391478703
SKMK	0.026185819597608156
EX_fum_e	0.0
PC6AR	2.7051816488892727e-05
3OAR181	0.012830272508049382
GLYCK2	2.5139165149035874
H2O2tpp	-0.02249701493041777
H2MB4PRD2	0.0006034181142494906
EX_DM_trnapro	-0.038291378130270566
U23GAAT	2.4637355636514325e-05
THMBTHIC	2.7051816488892727e-05
ACOAD141	0.0
DPR	2.7051816488877386e-05
SERGLXAT	2.5139165149035874
EX_2kdrib_e	0.0
3OAR180	0.0
HACOADH141	0.0
5DGLCNt2rpp	0.0
MPTFALDA	14.899999948475632
3HBCD	1.0856645521374104
PMDPHT	6.762954122223187e-05
CO2tex	-9.95041967705962
NTD10	0.0
NTD11	0.0
EX_lyxnt_e	0.0
ACKr	0.2296781904104368
ACLS	0.10066818585608625
FALDtpp	14.899999948475632
HSDyi	0.29304365333444116
ATPPRTr	0.008347505649985602
NNDPR	0.0008458792585384484
NO3Ras	0.0
EX_DM_trnaarg	-0.029689245409781587
PPTT	2.7051816488890125e-05
PTRCtex	0.0
GLUSy	1.0035883060795783
LPLIPAL2E180	0.0
EX_succ_e	0.0
LPLIPAL2E181	0.0
PIuabcpp	0.0
THMBIOS	2.7051816488892727e-05
FE2t2pp	0.000989042004672231
NNATr	0.0008458792585384484
EX_DM_trnalys	-0.031725522853139496
ARAB_Dtex	0.0
ALDD2y	0.22243449495888498
HPTRED	0.0
PHYNDH2_e	0.0
MPTSA	5.4103632977785455e-05
TRDR	0.019231395034188005
FE2abcpp	0.0
ZCARDS_e	0.0
3OAS100	0.01371576321423423
PGAMT	-0.004137720692374398
OMBZLM	2.7051816488890125e-05
ETHMALCOAEPM	1.0840582229118803
RBFK	6.762954122223187e-05
MNt2pp	0.00040651636800248634
HBZOPT	2.7051816488890125e-05
LPLIPAL2E160	0.0
DHNPA2	1.0081605926461623e-05
LPLIPAL2E161	0.0
PHYNDH	4.759937108974568e-05
EX_DM_trnatyr	-0.009298753951111419
EX_lyx_L_e	0.0
CHRPL	2.7051816488890125e-05
SERAT	0.00020137835376616181
PPCOAC	1.0840582229118803
H2O2syn	0.0
TYRTRS	0.009298753951111419
2AGPEAT181acp	0.0
PMANM	0.0
NTD9	0.0
HFACOAE180	0.0
NTD7	-0.00044687235653508885
EX_DM_rbrdxOX	0.0
L_LACtex	0.0
UDPDPS5	7.435553931100023e-06
UDPDPS6	7.435553931100023e-06
UDPDPS3	7.435553931100023e-06
ENO	2.0596591404580895
UDPDPS4	7.435553931100023e-06
MME	1.0840582229118803
CYRDAAT	2.7051816488892727e-05
H2Otpp	-11.537980699573328
UDPDPS9	7.435553931100023e-06
UDPDPS7	7.435553931100023e-06
GHMT2r	2.557733687393452
UDPDPS8	7.435553931100023e-06
3OAS121	0.013654169825142944
3OAS120	6.15933890912858e-05
MMM2r	1.0840582229118803
AACOAR	1.1198341006696915
ADOCBLPPA	0.0
ECOAH5	-0.0016063292255302031
ECOAH6	-0.0016063292255302031
BB_ACGAM	0.00408844598110137
ECOAH3	-0.0016063292255302031
ECOAH4	-0.0016063292255302031
AOXSr	2.7051816488892727e-05
GARFT	0.033261063289332746
ECOAH7	-0.0016063292255302031
COBS2	2.7051816488892727e-05
ECOAH8	-0.0007889073446185852
EX_DM_trnaasn	-0.030760970379969957
ECOAH1	0.0
ECOAH2	-0.0016063292255302031
EX_DM_trnaasp	-0.030524451765859422
CO2tpp	-9.95041967705962
FMNDESTRUC	1.3525908244446364e-05
TDPGDH	0.07516980391478703
PHETA1	0.016748474361702438
HISTP	0.008347505649985602
ADCS	1.0081605926461623e-05
GALU	0.047085928598280716
CCRC	1.0840582229118803
IPPS2	0.048898991599571805
HISTRS	0.008347505649985602
ACOAD2f	-0.0016063292255302031
CU2abctpp	0.00040651636800248634
MMAtex	0.0
PEMT160	0.0
HACYLCOAEPI80	0.0
ADCL	1.0081605926461623e-05
PEMT161	0.0
EX_etha_e	0.0
CTPS2	0.016695627233862108
ACHBS	0.025693066325538964
ORNTAC	0.03527896865659396
EX_ptrc_e	0.0
ACOAD3f	-0.0016063292255302031
DMATT	0.00015673792908837422
FDHr	12.258288819336071
ETMAt_e	0.0
AROGDH	0.0
GTPCI	1.0081605926461623e-05
SO4tex	0.007774531916096118
LDH_D3	0.0
HSPMDS	0.0
HSPMS	0.0
DCTPD	0.001883279464855151
BIOTINS	2.7051816488892727e-05
PAPPT3	1.2318677818257163e-05
COBALT2tex	2.7051816488892727e-05
PAPPT1	0.0
HISTD	0.008347505649985602
DVPCLPHVR	0.0
UQCYOR_2p	0.0
EX_galcDaraba_e	0.0
EX_arab_L_e	0.0
ACOAD1f	0.010426882697799802
SULR	0.007273161728893051
G1PACT	0.004137720692374398
DMQMT2	2.7051816488890125e-05
ANS	7.440604589005508e-05
MSUCCCOADH	1.0840582229118803
NTPP7	0.0
NIGOSH	0.0
NTPP8	0.0
ACOAD6f	-0.0016063292255302031
NTPP3	0.0
NTPP4	0.0
UAGCVT	1.2318677818257163e-05
CU2tex	0.00040651636800248634
NTPP5	0.0
NTPP6	0.0
HFACOAE120	0.0
EAR121y	0.013654169825142946
ALAALAr	1.2318677818257163e-05
FALDtex	0.0
ECOAH181	0.0
GLYKr	0.0
EX_mn2_e	-0.00040651636800248634
DGK1	0.0
ACOAD7f	-0.0016063292255302031
3OAS180	0.0
3OAS181	0.012830272508049382
NAPRTr	-2.7051816488892727e-05
NADH11	6.070432798941251
HACYLCOAEPI40	0.0
FACOAE120	0.0
DHAtex	0.0
PNTK	2.7051816488877386e-05
PHOTOSYS1C	0.0
OMPDC	0.021624083855390427
H2O2tex	0.0
SERTRS	0.03820021991441546
Kt3pp	0.0
ACOAD4f	-0.0016063292255302031
CO2DAMR	2.7051816488892727e-05
AMMQT8_2	0.0
CO2DAMS	0.0
CYOD	0.0
EX_glu_L_e	0.0
HFACOAE100	0.0
EX_DM_oxEA	0.0
GRTT	0.00015673792908837422
THDPS	0.03173784153095775
PRPPS	0.06426114536509393
EAR180y	0.0
DAPDC	0.031725522853139496
CREAH	0.0
EX_zn2_e	-0.00040651636800248634
A5PISO	-2.4637355636514325e-05
KAS14	0.01371576321423423
SHCHF	2.7051816488892727e-05
ACOAD5f	-0.0016063292255302031
CS	0.0
MDH	-0.3987977015982658
PROTRS	0.038291378130270566
BPNT	0.007273161728893051
HACYLCOAEPI60	0.0
3OAS60	0.01371576321423423
ECOAH161	0.0
FACOAE100	0.0
NFORGLUAH	0.0
TDPDRR	0.07516980391478703
EX_mal_L_e	0.0
HFACOAE160	0.0
ACACtex	0.0
TDPDRE	0.07516980391478703
ARBtex	0.0
MTHFR3	0.0074375002821953
OMCDC	0.048898991599571805
EX_cit_e	0.0
DPGM	0.0
GLYD	2.5139165149035874
O2tpp	7.461722923260517
MEOHtex	0.0
ACCOACr	0.10882080657375723
EX_glcn_e	0.0
DHAD2	0.025693066325538964
GLYOX	0.0
DHAD1	0.10066818585608625
DASYN160	0.0004087109404558089
3OAS140	4.927471127302865e-05
BTS6	2.7051816488892727e-05
3OAS141	0.013654169825142946
DASYN161	0.00041194865854678143
NH4tex	0.0
MALCOAL	1.429848210385781
ECOAH141	0.0
SULFOX2	0.0
3OAS80	0.01371576321423423
EX_tartr_L_e	0.0
MALCOAS	1.429848210385781
EX_2driboa_e	0.0
OCTDPS2	2.7051816488890125e-05
PRAGSr	0.033261063289332746
MPTSS	2.7051816488892727e-05
MPTSP	2.7051816488892727e-05
HFACOAE140	0.0
UDPGCGT	0.0
EX_DM_trnaser	-0.03820021991441546
UAGPT3	1.2318677818257163e-05
FT	7.435553931100023e-06
ACOAD8f	-0.0007889073446185852
EX_cobalt2_e	-2.7051816488892727e-05
LPADSS	1.2318677818257163e-05
GLYO1	0.0
DHDPS	0.03173784153095775
GLCNtex	0.0
GLUR	0.13597356575792258
GK1	0.014971214365622331
MCOATA	0.10876670294077945
CELLS	0.042710087863679407
EX_mma_e	0.0
EAR120y	6.15933890912858e-05
ASPTRS_tASN	0.030760970379969957
SDACT	8.115544946667818e-05
SPMDAT1	0.0
SUCCtex	0.0
EX_DM_trnamet	-0.0069365242926824255
OHPBAT	2.7051816488892727e-05
DASYN180	0.0003944536723092926
ZNabcpp	0.00040651636800248634
NTPP1	0.0
NTPP2	0.0
DASYN181	0.006415136254024691
GALCDARABAtex	0.0
RBFSa	0.00013525908244446373
3OAS160	0.0
3OAS161	0.013654169825142946
EAR100y	6.15933890912858e-05
RBFSb	6.762954122223187e-05
ECOAH121	0.0
DADK	0.0
Biomass_Mextorquens_AM1_core	0.12318677818257162
EX_ch4_e	-14.899999948475632
CH4tex	14.899999948475632
PMMOipp	14.899999948475632
PMMODCipp	0.0
ALDD1	0.0
N2trpp	0.0
N2tex	0.0
EX_n2_e	0.0
EX_no2_e	0.0
NO2tex	0.0
SAMMOi	0.0
NO3t7pp	1.2050152952176458
NO3R1	1.2050152952176458
NTRIR2x	1.2050152952176458
PAMMOipp	0.0
HAMtpp	0.0
NO2tpp	1.2050152952176458
NORZ2	0.0
NIT_mc	0.0
SMMOi	0.0
CH4trpp	0.0
ANHMK	0.0
METSOXR2	0.0
NADPHQR2	8.009034324508953
QRr	0.0
UACMAMO	0.0
NDPK6	0.0
NDPK9	0.0
NDPK10	0.0
LIPOS	0.0
GTHRDHpp	0.0
PPS	0.0
ORNTA	0.0
CLPNS160	0.0
CLPNS161	0.0
CLPNS180	0.0
CLPNS181	0.0
SHSL2	0.0
XPPT	0.0
MSAR	0.0
BACCL	0.0
HGNTOR	0.0
34HPPOR	0.0
FTHFCL	0.0
CPPPGO2	0.0
GLUDy	0.0
GLUDxi	0.0
UDPGDC	0.0
HCITS	0.0
TRPAS2	0.0
NTPTP1	0.0
HOPNTAL	0.0
CCGS	0.0
DAAD	0.0
HMGL	0.0
HEX7	0.0
LIPOCT	0.0
PFK_ppi	0.15751365079139604
PFK	-0.3789033320404671
SQLC	0.0
SQLC2	0.0
ACM6PH	0.0
CHOLD	0.0
TMDS3	0.001883279464855151
OXADC	0.0
METGL	0.0
UREA	0.0
SCYSDS	0.0
MOCDS	0.0
MCITD	0.0
NMNS	0.0
DHCYTCPEROX	0.02249701493041777
PPK2	0.0
HAMR	0.0
CYP460ipp	0.0
HAORipp	0.0
ACSPW	0.7149241051928905
OOR3r	-0.1417026674530419
