# Supplementary material for: Genome-Scale Metabolic Model Reconstruction and in Silico Investigations of Methane Metabolism in Methylosinus trichosporium OB3b
Source: Microorganisms. 2020 Mar 20;8(3):437. doi: 10.3390/microorganisms8030437 (PMC7144005; doi:10.3390/microorganisms8030437)
Supplement: Supplementary file 1 [file microorganisms-08-00437-s001.zip › supplementary_materials/simulations/flux_distributions/5. reverse_TCA_AKGDH_active_OOR3r_active.csv]

EAOXRED	0.00011958727739382761
IMPC	0.05223409793848764
HACD8i	-0.0009910139493340391
PANTS	3.3982098997489914e-05
IMPD	0.018772639966327533
OCPPH3	3.398209901097896e-05
PGSA161	0.00015524062717583835
LCAD	0.0
PGSA160	0.0001540274229124227
PPAtex	0.0
DTMPK	0.0023657483136604977
PPND	0.011714941770430592
DXPRIi	0.0009548969822085088
PC11M	3.398209901097896e-05
PSERTr	0.27941898224519107
CAT	0.01413021172036723
CYO_2p	14.9
UAMAS	1.547454417621993e-05
MNEUROPNDH3	5.9793638696913806e-05
EX_DM_trnathr	-0.04760743515814061
MNEUROPNDH2	5.9793638696913806e-05
2AGPEAT161acp	0.0
PEPGLYCANGT	1.547454417621993e-05
MTHFC	3.2945852690095174
MTHFD	3.2945852690095174
THRD_L	0.03227525678834191
EAR60y	0.01722954256135162
CDPMEK	0.0009548969822085088
PGMT	-0.15357587571336057
PGSA181	0.0024175880366508395
PItex	0.1082028550197478
ASPCTr	0.02716386010149469
MALtex	0.0
CYTK1	0.010604836812320969
SUCCOAH	0.0
HNEUROPNMT2	0.0
2AGPEAT180acp	0.0
HNEUROPNMT3	0.0
HNEUROPNMT4	0.0
DHPPDA2	8.495524752744746e-05
PGSA180	0.00014865466117443914
CITtex	0.0
PHYNDH_e	0.0
HNEUROPNMT6	5.9793638696913806e-05
HNEUROPNMT5	5.9793638696913806e-05
GLYCL_3	0.0
EX_ac_e	0.0
EX_etma_e	0.0
EDTXS1	1.547454417621993e-05
PRE3BS	3.398209901097896e-05
HACD1	-2.633937378436265
HACD2	-0.002017847445054525
HACD5	-0.002017847445054525
HACD6	-0.002017847445054525
HACD3	-0.002017847445054525
MTRI2	0.0
HACD4	-0.002017847445054525
ARGTRS	0.03729519891910765
AACPS3	0.0010268334957204857
AACPS4	0.0
SHK3Dr	-0.03289424629267497
AACPS5	0.0
AACPS6	0.0009910139493340391
IGPS	9.346779427878599e-05
EX_h2o_e	29.450364640353122
GLYCLTDx	-1.266436696599957e-05
SULabcpp	0.009766254086667573
HACD7	-0.002017847445054525
SHCHD2	3.398209901097896e-05
RIBONAtex	0.0
ADK1	1.1295283778513487
PC6YM	3.398209901097896e-05
EX_pyr_e	0.0
SALMMT	0.0
GFUCS	0.0
GMPS	0.0
POLYPIP	0.0
DNTPPA	1.266436696599957e-05
MALTATr	0.0
ACACt2pp	0.0
PYRtex	0.0
GLUTRS	0.042598325208298225
ATPM	3.5
FE2tex	0.0012424202028203457
GLXDH	0.0
MOBDMPTL	3.398209901097896e-05
HACYLCOAEPI100	0.0
DB4PS	0.00016991049505489492
LEUTRS	0.06142620310750501
GLUPRT	0.04178206466736671
HNEUROPNMT	0.0
PTPAT	3.3982098997489914e-05
DDPA	0.03289424629267497
ASPtex	0.0
FBA	0.2781065024341205
HEXTT	3.398209901097896e-05
RIBtex	0.0
AKGDH	7.634327097449081
LYXtex	0.0
EAR181y	0.01611720199585834
2KDRIBtex	0.0
ALATRS	0.17074612044041068
PC17M	3.398209901097896e-05
HSERTA	0.008781525278209638
TKT1	0.04046238857647607
LPLIPAL2C161	0.0
CCR	0.002017847445054525
PHETRS	0.021039190261988614
P5CR	0.06119917173702322
EX_5dglcn_e	0.0
ACACT7r	-0.002017847445054525
ACACT5r	-0.002017847445054525
P5CD	0.0
ETFDH	1.431632941852984
PYAM5POr	0.0
LYSTRS	0.0398531410714368
EAR141y	0.017152169840470518
UDPGLCUREPI	0.0
PC8XM	3.398209901097896e-05
ACACT6r	-0.002017847445054525
FBP	0.0
DALAOX	0.0
EX_for_e	0.0
KAT8	-0.0009910139493340391
DHAtpp	0.0
EAR140y	0.0
ADCPS2	3.398209901097896e-05
LPLIPAL2C181	0.0
EAR80y	0.01722954256135162
LPLIPAL2C180	0.0
EX_h_e	0.0
MOBDabcpp	0.0005446420568262366
DHORD	0.02716386010149469
EAR160y	0.0
PEMT181	0.0
PEMT180	0.0
SOTA	0.0
APRAUR	8.495524752744746e-05
CA2tex	0.0013958038846950376
ACACT4r	-0.002017847445054525
AICART	0.05223409793848764
NADS1	0.0
HACYLCOAEPI140	0.0
NADS2	0.0010625812402287923
HPPK2	1.266436696599957e-05
COBALT2tpp	3.398209901097896e-05
RNDR3	0.007510879506811862
ENCOAI81	0.0
RNDR2	0.0051451311931513645
UAGDP	0.0051977446433505116
PDX5PS2	3.398209901097896e-05
RNDR1	0.0023657483136605025
AKGtex	0.0
PUNP8	0.0
L_LALDtex	0.0
PUNP9	0.00010194629703293689
L_LACt2rpp	0.0
EAR40y	0.01722954256135162
ALAGLUEPI	0.0
GPDDA1	0.0
GPDDA2	0.0
DAHETBCLPHDDH	0.0
PUNP7	0.0
EX_DM_trnaala	-0.17074612044041068
GLNTRAT	0.04292638554483408
ACACT3r	-0.002017847445054525
EX_DM_trnaile	-0.03227525678834191
EX_photon_e	0.0
DCAtex	0.0
3HBCDH	0.0
GCALDDr	1.266436696599957e-05
ACACT2r	-0.002017847445054525
PPNDH	0.021039190261988614
EX_xylnt_D_e	0.0
FPGS8	0.0
ACtex	0.0
AHC	0.0005613545645365547
ALATA_D	0.17079254407293937
ZCARDS2	5.9793638696913806e-05
ADSK	0.009136440138695422
GTPCII2	8.495524752744746e-05
HACYLCOAEPI120	0.0
LYXNTtex	0.0
ENCOAI61	0.0
TDSK	1.547454417621993e-05
APG3PAT160	0.0005134167478602512
ACALDtpp	0.0
APG3PAT161	0.0005174839223060872
ADSS	0.03346145797216011
FACOAL60	0.0
EX_DM_AMOB	3.398209901097896e-05
ACACT1r	1.4765740799340366
GLUTRS_Gln_	0.04292638554483408
CYOO_4p	0.0
MEOHDH	14.9
PHYNS	5.9793638696913806e-05
CDPGD	0.0
G2PP	0.0
TRPS1r	9.346779427878599e-05
OPHBDC	3.398209901097896e-05
ENCOAI41	0.0
TSULtex	0.0
SORBNLDH	0.0
APG3PAT180	0.0004955069746670196
APG3PAT181	0.00805860099792917
APH181	0.0
ACPpds	0.0
EX_rib_D_e	0.0
CHORS	0.03289424629267497
APH180	0.0
CHORM	0.032754132032419205
SUCOAS	3.917625566992407
FACOAL80	0.0
5DGLCNR	0.0
PPDK	0.0
BTCAL	0.0
H2MB4PRD	0.0001968919102805519
GTHS	3.398209901097896e-05
XYLNTtex	0.0
APH161	0.0
TRPS3r	0.0
ADPT	0.00010194629703293689
EX_DM_trnatrp	-9.346779427878599e-05
CATetoh	0.0
ACS	0.0
MREDR	0.0
PPPGO	6.796419802195792e-05
USHD	1.547454417621993e-05
ZCARDS	5.9793638696913806e-05
EX_ca2_e	-0.0007659899367228866
APH160	0.0
UAGAAT	3.094908835243986e-05
CA2abctpp	0.0013958038846950376
HSTPTr	0.01048601537013191
ZCARDS2_e	0.0
EX_lald_L_e_	0.0
TRPTRS	9.346779427878599e-05
PROD2	0.01309809861966119
DHORTS	0.02716386010149469
MOGDS	3.398209901097896e-05
EAR161y	0.017152169840470518
CYSTRS	0.00015102226643340076
3HAD121	0.017152169840470518
3HAD120	7.737272088109965e-05
IPMD2r	0.06142620310750501
FCLPA	0.0
EX_dca_e	0.0
COCHL	3.398209901097896e-05
CPPPGO	6.796419802195792e-05
EX_galcDarab_e	0.0
HISTDADH	0.01048601537013191
EX_tsul_e	0.0
ASPTA	-0.3463178351141209
KAT141	0.0
TARTRtex	0.0
PSD161	0.0003518911345672412
GLU5K	0.048101073117362024
PSD160	0.0003491211911596978
TARTR_Ltpp	0.0
DXPS	0.0009888790812194877
FACOAL121	0.0
FACOAL120	0.0
VALTRS	0.06499772790337657
EX_D_araba_e	0.0
PHAS	5.173220923732277
EX_mg2_e	-0.0012766498945381442
SUCCD1	1.2525406817194837
MEPCT	0.0009548969822085088
EX_lac_L_e	0.0
METAT	0.0007312650595914499
ETOHtex	0.0
3HAD100	0.01722954256135162
FRDOr	3.907120862189323
THRTRS	0.04760743515814061
EX_co2_e	8.682409143758937
TMPPP	3.398209901097896e-05
KAT121	0.0
HACDHG	0.0
PRMICI	0.01048601537013191
EX_araba_e	0.0
VALTA	0.06499772790337657
FCLT	6.796419802195792e-05
PRFGS	0.04178206466736671
MFPGS5	0.0
TYRTA	0.011714941770430592
T2DECAI	0.017152169840470518
THMBIOS2	3.398209901097896e-05
THMBIOS3	3.398209901097896e-05
THMBIOS4	3.398209901097896e-05
PPCDC	3.3982098997489914e-05
FACOAL100	0.0
PPA2	3.398209901097896e-05
RPI	-0.040261528993068736
DHXANTI	0.0
EX_DM_trnaphe	-0.021039190261988614
ORPT	0.02716386010149469
DHXANTH	0.0
GMPS2	0.018772639966327533
PYK	-1.5344877770357632
RPE	-0.04046238857647607
PTA2	0.0
ASAD	0.12856681493708233
ACPS1	0.0
FMNRx2	-5.097314851646844e-05
HACOAEPI141	0.0
BMMALCOAL	1.431632941852984
EX_DM_thif	0.0
PRAMPC	0.01048601537013191
FUM	1.3650454211790901
EX_fe2_e	-0.0012424202028203457
EX_acac_e	0.0
EX_DM_thil	0.0
KAT181	0.0
HGBAMS	3.398209901097896e-05
DHDPRy	0.03986861561561302
EX_DM_trnagln	-0.04292638554483408
BRFAPS	0.0
EX_DM_this	0.0
EX_ppa_e	0.0
LPLIPAL1E181	0.0
LEUTAi	0.06142620310750501
EX_DM_trnaglu	-0.042598325208298225
ACONT	0.0
EX_DM_trnagly	-0.18143903046617868
FPGS10	0.0
ENCOAI162	0.0
FACOAL161	0.0
ENCOAI161	0.0
FACOAL160	0.0
NNDMBRT	3.398209901097896e-05
ALAR	-0.17076159498458693
ALAS	0.0010874271683513268
ORNDC	0.007021729165401554
NADK	0.0003778945586009664
EX_cu2_e	-0.0005106599578152577
DBTSr	3.398209901097896e-05
GLUtex	0.0
HACOAEPI121	0.0
GAPD	-0.5706315167860865
CU2abcpp	0.0
KDOPS	3.094908835243986e-05
GLYAMDTRc	0.0
UPP3S	0.00013592839604391585
UPP3MT	6.796419802195792e-05
KDOPP	3.094908835243986e-05
THD2pp	0.0
EX_so4_e	-0.009766254086667573
ETHMALCOAM	1.431632941852984
LPLIPAL1E160	0.0
LPLIPAL1E161	0.0
KAT161	0.0
HSK	0.07991667404325967
EX_glyclt_e	0.0
MLMPTDHy	14.9
PHBD2	5.130297633096278
ENCOAI182	0.0
FACOAL141	0.0
ENCOAI181	0.0
FRTT	0.0001535693764048066
FACOAL140	0.0
ASP1DC	3.3982098997489914e-05
DHQS	0.03289424629267497
CBPS	0.06445905902060234
LDH_L	0.0
ETHAtex	0.0
THZS	3.398209901097896e-05
DNMPPA	1.266436696599957e-05
EX_mobd_e	-0.0005446420568262366
DHQD	0.03289424629267497
CLt4	0.0007659899367228866
GLYTRS	0.18143903046617868
Kabcpp	0.028545891641872902
PPAt7	0.0
MALDHDC	0.0
HNEUROPNS2	5.9793638696913806e-05
EX_dha_e	0.0
HNEUROPNS1	5.9793638696913806e-05
ACPPAT181	0.00805860099792917
UAAGDS	1.547454417621993e-05
SDPDS	0.03986861561561302
HACOAEPI181	0.0
MCPST	0.0
ACPPAT180	0.0004955069746670196
AIRCr	0.04174808256835573
IG3PS	0.01048601537013191
MOBDtex	0.0005446420568262366
GLYCLTtex	0.0
ACOTA	-0.04431692808450921
TMDS	0.0
PRAIS	0.04178206466736671
ANACMURLALAA	0.0
UPPDC1	6.796419802195792e-05
ARABA_Dtex	0.0
EX_arab_D_e	0.0
SPOTN	3.398209901097896e-05
3OAR40	0.01722954256135162
XYLtex	0.0
SSALyr	0.0
UDPGDr	0.0
DTPCUDCPPP	1.547454417621993e-05
PPC	1.056845952971325
PPA	0.0
BTCOAC	0.0
3HAD181	0.01611720199585834
PPDODH	0.0
3HAD180	0.0
ACPPAT161	0.0005174839223060872
ACPPAT160	0.0005134167478602512
HACOAEPI161	0.0
MLMPTDH	0.0
PRAI	9.346779427878599e-05
CBLAT	0.0
DPCOAK	3.3982098997489914e-05
FTHFL	3.388601431615372
EX_akg_e	0.0
ILETRS	0.03227525678834191
ASPO6	0.0010625812402287923
PRE5MT	3.398209901097896e-05
FACOAL180	0.0
FACOAL181	0.0
FALDHp	0.0
TRSARr	0.0
DHOANTC	0.0
PRBK	0.0
LPLIP2AGPC160	0.0
DHFS	1.266436696599957e-05
PGPP160	0.0001540274229124227
DHFR	1.266436696599957e-05
EX_meoh_e	0.0
PGPP161	0.00015524062717583835
3HAD160	0.0
3HAD161	0.017152169840470518
LGTHL	0.0
PTAr	-0.08247305094544861
FMFTFMPT	14.9
PMPK	3.398209901097896e-05
GMAND	0.0
G3PD2	0.01246051939067607
12PPDStex	0.0
3OAR80	0.01722954256135162
METTRS	0.00871356108018768
TRPS2	0.0
AMAOTr	3.398209901097896e-05
FALDA	0.0
ADOCBLPS	3.398209901097896e-05
H2MPTR2	5.1065995781525765e-05
PRATPP	0.01048601537013191
OMMBZH2	3.398209901097896e-05
ADMDCr	0.0
PGPP180	0.00014865466117443914
EX_DM_5dr1p	0.00010194629703293689
3HAD140	0.0
PGPP181	0.0024175880366508395
TMPKr	3.398209901097896e-05
3HAD141	0.017152169840470518
EX_h2o2_e	0.0
EX_asp_L_e	0.0
EX_DM_trnaleu	-0.06142620310750501
DUTPDP	0.0023657483136604977
3PSMES	0.03289424629267497
FMETTRS	0.0
NAtex	0.0006298139479721511
MI3PP	0.0
2AGPEAT160acp	0.0
OCOAT1r	5.130297633096278
ADCMS2	0.0
PSD181	0.005479845583683001
PSD180	0.0003369427248930127
3OAR60	0.01722954256135162
ADOCBIK	0.0
PERD	3.398209901097896e-05
H2MB4P	0.0009548969822085088
UDPACGAM	0.0
HACOADH121	0.0
E4PD	3.398209901097896e-05
CLtex	0.0007659899367228866
KDOCT	3.094908835243986e-05
3OAR160	0.0
ADSL1r	0.03346145797216011
3OAR161	0.017152169840470518
PHYNS2	5.9793638696913806e-05
PGI	0.15907274329563742
HFACOAE60	0.0
PGK	0.5706315167860865
GF6PTAr	0.0051977446433505116
UAMAGS	1.547454417621993e-05
PGM	0.8500504990312776
MMPTC	14.9
MG2tex	0.0012766498945381442
MPTAT	3.398209901097896e-05
FUMtex	0.0
EX_cl_e	-0.0007659899367228866
LPLIP1AGPC160	0.0
PPBNGS	0.0005437135841756634
PAPR	0.009136440138695422
PYRt2rpp	0.0
PSP_D	0.0
MALCOATE	0.0
OCMPH2	3.398209901097896e-05
PIt2rpp	0.1082028550197478
PSP_L	0.27941898224519107
SPMS	0.0
FACOAE180	0.0009910139493340391
EX_pi_e	-0.1082028550197478
UGMDDS	1.547454417621993e-05
OCBT	0.03729519891910765
MNtex	0.0005106599578152577
HEMEOS	3.398209901097896e-05
BDH	5.130297633096278
G5SD	0.048101073117362024
AGPR	0.04431692808450921
3OAR140	6.189817670487971e-05
3OAR141	0.017152169840470518
EX_ribona_e	0.0
OHPHM	3.398209901097896e-05
GALCDARABtex	0.0
O2tex	22.36472619831477
ARABAtex	0.0
MAN1PT	0.0
ADSL2r	0.04174808256835573
TALA	-0.04046238857647607
AGPAT161	0.0005174839223060872
3HAD60	0.01722954256135162
PGCDr	0.27941898224519107
AGPAT160	0.0005134167478602512
GTHPp	0.0
FACOAE160	0.0010268334957204857
PDH	1.037786769518147
3OAR120	7.737272088109965e-05
ILETA	0.03227525678834191
3OAR121	0.017152169840470518
MTAP	0.0
EX_k_e	-0.028545891641872902
H2Otex	-29.450364640353122
DAPE	0.03986861561561302
ASPK	0.12856681493708233
EX_DM_h2mpt	-5.1065995781525765e-05
NO3tex	1.513722713912562
EX_xyl_D_e	0.0
HMPK1	0.0
Htex	0.0
PDX5PO	3.398209901097896e-05
UPP3MT2	6.796419802195792e-05
FORtex	0.0
GTHOr	0.0
ACS2	0.0
AGPAT180	0.0004955069746670196
G5SADr	0.048101073117362024
AGPAT181	0.00805860099792917
EX_etoh_e	0.0
UAPGR	1.547454417621993e-05
NDPK8	0.0023657483136605025
NDPK7	0.007510879506811862
ATPS4rpp	28.602060106545
3HAD80	0.01722954256135162
NDPK5	0.0051451311931513645
NDPK4	0.09679296433137213
NDPK3	0.0030939573055091063
FACOAE140	0.0
NDPK2	0.09151026444049416
NDPK1	0.04712294884434726
CA2NAtpp	0.0006298139479721511
METACH	0.008781525278209638
GGTT	3.398209901097896e-05
ANPRT	9.346779427878599e-05
AKGt2rpp	0.0
EX_12ppd_S_e	0.0
HFACOAE80	0.0
3OAR100	0.01722954256135162
MECDPS	0.0009548969822085088
GLNS	1.547085924003757
F6PPKL	0.07337362591865654
Zn2tex	0.0005106599578152577
MG2uabcpp	0.0012766498945381442
ACOATA	0.01722954256135162
EX_fald_e	0.0
EX_nh4_e	0.0
MOHMT	3.3982098997489914e-05
CMBLD2	0.0
5DGLCNtex	0.0
AGDC_r	0.0
HCO3E	1.6327571356328598
CMBLD4	0.0
CMBLD3	0.0
OXAFORtpp	0.0
EX_na1_e	-0.0006298139479721511
EX_oxa_e	0.0
PHYNDH2	5.9793638696913806e-05
QULNS	0.0010625812402287923
GLUCYS	3.398209901097896e-05
EX_glc_e	0.0
IGPDH	0.01048601537013191
ICDHyr	0.0
MACACI	0.0
FORMMFRHD	14.9
R3HAD40	0.01722954256135162
ENCOAI141	0.0
ENCOAI142	0.0
ACGLCAM	0.0
ARGSSr	0.03729519891910765
FACOAE60	0.0
ACOAD161	0.0
UMPK	0.027194809189847128
PRASCS	0.04174808256835573
ASNS1	0.0
SDPTA	0.03986861561561302
TPI	0.29162960306502533
PSSA181	0.005641012961278332
PSSA180	0.00034685231349258045
NH4tpp	0.0
TRE6PP	0.005496867582276843
TRE6PS	0.005496867582276843
THRPD	3.398209901097896e-05
ACBIPGT	3.398209901097896e-05
MAN6PI	0.0
THRPS	3.398209901097896e-05
MESACOAH	1.431632941852984
LPLIPAL1C180	0.0
ADCYRS	3.398209901097896e-05
LPLIPAL1C181	0.0
EX_DM_trnacys	-0.00015102226643340076
EX_no3_e	-1.513722713912562
ETOHDH	0.0
ARGSL	0.03729519891910765
PTHPS	0.0
ENCOAI121	0.0
ASPTRNAAMT	0.03864148426243878
EX_o2_e	-22.36472619831477
ACODA	0.0
ENCOAI122	0.0
RZ5PP	0.0
ASPTRS	0.03834437301425536
NNAMr	0.0
UDPG4E	0.0
ACGS	0.0
ACOAD181	0.0
Ktex	0.028545891641872902
HACOADH181	0.0
HACOADH180	0.0
HTHRPD	3.398209901097896e-05
ACGK	0.04431692808450921
FACOAE80	0.0
CMPKDOT2	1.547454417621993e-05
CMPKDOT1	1.547454417621993e-05
HEMEDS2	3.398209901097896e-05
SPODM	0.0
PSSA161	0.0003622432951302488
PSSA160	0.00035938932494782857
GLYCOX3	0.0
GLYCOX4	0.0
OXAtex	0.0
PPNCL2	3.3982098997489914e-05
GLYCOX5	3.398209901097896e-05
UHGADA	3.094908835243986e-05
THRS	0.07991667404325967
BB_RMN	0.09442721601771163
METSr	0.009342879842746192
EX_DM_trnahis	-0.01048601537013191
THRA	-2.2338201752221614e-12
LPLIPAL1C161	0.0
HMBS	0.00013592839604391585
CYSTL	0.0
CYSSr	0.0002529685634528486
ACOAD121	0.0
CBIAT	0.0
FMNAT	3.3982099010979016e-05
ENCOAI101	0.0
PGLYCP	0.0
KARA2	0.03227525678834191
HACOADH160	0.0
HACOADH161	0.0
DHPS2	1.266436696599957e-05
SADT	0.009136440138695422
PC20M	3.398209901097896e-05
KARA1	0.12645791310987908
2DRIBOAtex	0.0
IPPMIb	0.06142620310750501
G1PTT	0.09442721601771163
SKMK	0.03289424629267497
EX_fum_e	0.0
PC6AR	3.398209901097896e-05
3OAR181	0.01611720199585834
GLYCK2	3.507219145256244
H2O2tpp	0.0
H2MB4PRD2	0.0007580050719279569
EX_DM_trnapro	-0.048101073117362024
U23GAAT	3.094908835243986e-05
THMBTHIC	3.398209901097896e-05
ACOAD141	0.0
DPR	3.3982098997489914e-05
SERGLXAT	3.507219145256244
EX_2kdrib_e	0.0
3OAR180	0.0
HACOADH141	0.0
5DGLCNt2rpp	0.0
MPTFALDA	14.9
3HBCD	0.0
PMDPHT	8.495524752744746e-05
CO2tex	-8.682409143758937
NTD10	0.0
NTD11	0.0
EX_lyxnt_e	0.0
ACKr	0.009099425026792077
ACLS	0.12645791310987908
FALDtpp	14.9
HSDyi	0.0886981993214693
ATPPRTr	0.01048601537013191
NNDPR	0.0010625812402287923
NO3Ras	0.0
EX_DM_trnaarg	-0.03729519891910765
PPTT	3.398209901097896e-05
PTRCtex	0.0
GLUSy	1.2606930553983267
LPLIPAL2E180	0.0
EX_succ_e	0.0
LPLIPAL2E181	0.0
PIuabcpp	0.0
THMBIOS	3.398209901097896e-05
FE2t2pp	0.0012424202028203457
NNATr	0.0010625812402287923
EX_DM_trnalys	-0.0398531410714368
ARAB_Dtex	0.0
ALDD2y	-2.2338201752221614e-12
HPTRED	0.0
PHYNDH2_e	0.0
MPTSA	6.796419802195792e-05
TRDR	0.02415819915231915
FE2abcpp	0.0
ZCARDS_e	0.0
3OAS100	0.01722954256135162
PGAMT	-0.0051977446433505116
OMBZLM	3.398209901097896e-05
ETHMALCOAEPM	1.431632941852984
RBFK	8.495524752744746e-05
MNt2pp	0.0005106599578152577
HBZOPT	3.398209901097896e-05
LPLIPAL2E160	0.0
DHNPA2	1.266436696599957e-05
LPLIPAL2E161	0.0
PHYNDH	5.9793638696913806e-05
EX_DM_trnatyr	-0.011680959671419612
EX_lyx_L_e	0.0
CHRPL	3.398209901097896e-05
SERAT	0.0002529685634528486
PPCOAC	1.431632941852984
H2O2syn	0.0
TYRTRS	0.011680959671419612
2AGPEAT181acp	0.0
PMANM	0.0
NTD9	0.0
HFACOAE180	0.0
NTD7	-0.0005613545645365547
EX_DM_rbrdxOX	0.0
L_LACtex	0.0
UDPDPS5	9.340434864766349e-06
UDPDPS6	9.340434864766349e-06
UDPDPS3	9.340434864766349e-06
ENO	2.6571686462249664
UDPDPS4	9.340434864766349e-06
MME	1.431632941852984
CYRDAAT	3.398209901097896e-05
H2Otpp	-14.550364640353122
UDPDPS9	9.340434864766349e-06
UDPDPS7	9.340434864766349e-06
GHMT2r	3.2828426587540918
UDPDPS8	9.340434864766349e-06
3OAS121	0.017152169840470518
3OAS120	7.737272088109965e-05
MMM2r	1.431632941852984
AACOAR	3.9729343345940498
ADOCBLPPA	3.398209901097896e-05
ECOAH5	-0.002017847445054525
ECOAH6	-0.002017847445054525
BB_ACGAM	0.005135846466645633
ECOAH3	-0.002017847445054525
ECOAH4	-0.002017847445054525
AOXSr	3.398209901097896e-05
GARFT	0.04178206466736671
ECOAH7	-0.002017847445054525
COBS2	0.0
ECOAH8	-0.0009910139493340391
EX_DM_trnaasn	-0.03864148426243878
ECOAH1	1.4336507892980386
ECOAH2	-0.002017847445054525
EX_DM_trnaasp	-0.03834437301425536
CO2tpp	-8.682409143758937
FMNDESTRUC	1.699104950548948e-05
TDPGDH	0.09442721601771163
PHETA1	0.021039190261988614
HISTP	0.01048601537013191
ADCS	1.266436696599957e-05
GALU	0.05914865969564896
CCRC	1.431632941852984
IPPS2	0.06142620310750501
HISTRS	0.01048601537013191
ACOAD2f	-0.002017847445054525
CU2abctpp	0.0005106599578152577
MMAtex	0.0
PEMT160	0.0
HACYLCOAEPI80	0.0
ADCL	1.266436696599957e-05
PEMT161	0.0
EX_etha_e	0.0
CTPS2	0.020972804467472624
ACHBS	0.03227525678834191
ORNTAC	0.04431692808450921
EX_ptrc_e	0.0
ACOAD3f	-0.002017847445054525
DMATT	0.0001968919102805519
FDHr	11.511666098494176
ETMAt_e	0.0
AROGDH	0.0
GTPCI	1.266436696599957e-05
SO4tex	0.009766254086667573
LDH_D3	0.0
HSPMDS	0.0
HSPMS	0.0
DCTPD	0.0023657483136604977
BIOTINS	3.398209901097896e-05
PAPPT3	1.547454417621993e-05
COBALT2tex	3.398209901097896e-05
PAPPT1	0.0
HISTD	0.01048601537013191
DVPCLPHVR	0.0
UQCYOR_2p	0.0
EX_galcDaraba_e	0.0
EX_arab_L_e	0.0
ACOAD1f	0.0
SULR	0.009136440138695422
G1PACT	0.0051977446433505116
DMQMT2	3.398209901097896e-05
ANS	9.346779427878599e-05
MSUCCCOADH	1.431632941852984
NTPP7	0.0
NIGOSH	0.0
NTPP8	0.0
ACOAD6f	-0.002017847445054525
NTPP3	0.0
NTPP4	0.0
UAGCVT	1.547454417621993e-05
CU2tex	0.0005106599578152577
NTPP5	0.0
NTPP6	0.0
HFACOAE120	0.0
EAR121y	0.017152169840470518
ALAALAr	1.547454417621993e-05
FALDtex	0.0
ECOAH181	0.0
GLYKr	0.0
EX_mn2_e	-0.0005106599578152577
DGK1	0.0
ACOAD7f	-0.002017847445054525
3OAS180	0.0
3OAS181	0.01611720199585834
NAPRTr	-3.398209901097896e-05
NADH11	13.729549090340095
HACYLCOAEPI40	1.2002865891382273
FACOAE120	0.0
DHAtex	0.0
PNTK	3.3982098997489914e-05
PHOTOSYS1C	0.0
OMPDC	0.02716386010149469
H2O2tex	0.0
SERTRS	0.047986561490458
Kt3pp	0.0
ACOAD4f	-0.002017847445054525
CO2DAMR	3.398209901097896e-05
AMMQT8_2	0.0
CO2DAMS	0.0
CYOD	0.0
EX_glu_L_e	0.0
HFACOAE100	0.0
EX_DM_oxEA	0.0
GRTT	0.0001968919102805519
THDPS	0.03986861561561302
PRPPS	0.0807239175695448
EAR180y	0.0
DAPDC	0.0398531410714368
CREAH	0.0
EX_zn2_e	-0.0005106599578152577
A5PISO	-3.094908835243986e-05
KAS14	0.01722954256135162
SHCHF	3.398209901097896e-05
ACOAD5f	-0.002017847445054525
CS	0.0
MDH	-0.710528117857204
PROTRS	0.048101073117362024
BPNT	0.009136440138695422
HACYLCOAEPI60	0.0
3OAS60	0.01722954256135162
ECOAH161	0.0
FACOAE100	0.0
NFORGLUAH	0.0
TDPDRR	0.09442721601771163
EX_mal_L_e	0.0
HFACOAE160	0.0
ACACtex	0.0
TDPDRE	0.09442721601771163
ARBtex	0.0
MTHFR3	0.009342879842746192
OMCDC	0.06142620310750501
EX_cit_e	0.0
DPGM	0.0
GLYD	3.507219145256244
O2tpp	7.464726198314771
MEOHtex	0.0
ACCOACr	0.13669911685828431
EX_glcn_e	0.0
DHAD2	0.03227525678834191
GLYOX	0.0
DHAD1	0.12645791310987908
DASYN160	0.0005134167478602512
3OAS140	6.189817670487971e-05
BTS6	3.398209901097896e-05
3OAS141	0.017152169840470518
DASYN161	0.0005174839223060872
NH4tex	0.0
MALCOAL	2.075573539036294
ECOAH141	0.0
SULFOX2	0.0
3OAS80	0.01722954256135162
EX_tartr_L_e	0.0
MALCOAS	2.075573539036294
EX_2driboa_e	0.0
OCTDPS2	3.398209901097896e-05
PRAGSr	0.04178206466736671
MPTSS	3.398209901097896e-05
MPTSP	3.398209901097896e-05
HFACOAE140	0.0
UDPGCGT	0.0
EX_DM_trnaser	-0.047986561490458
UAGPT3	1.547454417621993e-05
FT	9.340434864766349e-06
ACOAD8f	-0.0009910139493340391
EX_cobalt2_e	-3.398209901097896e-05
LPADSS	1.547454417621993e-05
GLYO1	0.0
DHDPS	0.03986861561561302
GLCNtex	0.0
GLUR	0.1708080186171156
GK1	0.01880662206533851
MCOATA	0.13663115266026235
CELLS	0.053651792113372114
EX_mma_e	0.0
EAR120y	7.737272088109965e-05
ASPTRS_tASN	0.03864148426243878
SDACT	0.00010194629703293688
SPMDAT1	0.0
SUCCtex	0.0
EX_DM_trnamet	-0.00871356108018768
OHPBAT	3.398209901097896e-05
DASYN180	0.0004955069746670196
ZNabcpp	0.0005106599578152577
NTPP1	0.0
NTPP2	0.0
DASYN181	0.00805860099792917
GALCDARABAtex	0.0
RBFSa	0.00016991049505489492
3OAS160	0.0
3OAS161	0.017152169840470518
EAR100y	7.737272088109965e-05
RBFSb	8.495524752744746e-05
ECOAH121	0.0
DADK	0.0
Biomass_Mextorquens_AM1_core	0.1547454417621993
EX_ch4_e	-14.9
CH4tex	14.9
PMMOipp	14.9
PMMODCipp	0.0
ALDD1	0.0
N2trpp	0.0
N2tex	0.0
EX_n2_e	0.0
EX_no2_e	0.0
NO2tex	0.0
SAMMOi	0.0
NO3t7pp	1.513722713912562
NO3R1	1.513722713912562
NTRIR2x	1.513722713912562
PAMMOipp	0.0
HAMtpp	0.0
NO2tpp	1.513722713912562
NORZ2	0.0
NIT_mc	0.0
SMMOi	0.0
CH4trpp	0.0
ANHMK	0.0
METSOXR2	0.0
NADPHQR2	0.0
QRr	0.0
UACMAMO	0.0
NDPK6	0.0
NDPK9	0.0
NDPK10	0.0
LIPOS	0.0
GTHRDHpp	0.0
PPS	0.0
ORNTA	0.0
CLPNS160	0.0
CLPNS161	0.0
CLPNS180	0.0
CLPNS181	0.0
SHSL2	0.0
XPPT	0.0
MSAR	0.0
BACCL	0.0
HGNTOR	0.0
34HPPOR	0.0
FTHFCL	0.0
CPPPGO2	0.0
GLUDy	0.0
GLUDxi	0.0
UDPGDC	0.0
HCITS	0.0
TRPAS2	0.0
NTPTP1	0.0
HOPNTAL	0.0
CCGS	0.0
DAAD	0.0
HMGL	0.0
HEX7	0.0
LIPOCT	0.0
PFK_ppi	1.3343596563742455
PFK	-1.612466158808366
SQLC	0.0
SQLC2	0.0
ACM6PH	0.0
CHOLD	0.0
TMDS3	0.0023657483136604977
OXADC	0.0
METGL	0.0
UREA	0.0
SCYSDS	0.0
MOCDS	0.0
MCITD	0.0
NMNS	0.0
DHCYTCPEROX	0.0
PPK2	0.0
HAMR	0.0
CYP460ipp	0.0
HAORipp	0.0
ACSPW	1.037786769518147
OOR3r	-7.812331930414229
