# Supplementary material for: Genome-Scale Metabolic Model Reconstruction and in Silico Investigations of Methane Metabolism in Methylosinus trichosporium OB3b
Source: Microorganisms. 2020 Mar 20;8(3):437. doi: 10.3390/microorganisms8030437 (PMC7144005; doi:10.3390/microorganisms8030437)
Supplement: Supplementary file 1 [file microorganisms-08-00437-s001.zip › supplementary_materials/simulations/flux_distributions/6. reduced_costs_redox_arm_falda_knockout.csv]

EAOXRED	0.0
IMPC	0.0
HACD8i	-0.0
PANTS	0.0
IMPD	0.0
OCPPH3	0.0
PGSA161	0.0
LCAD	0.0
PGSA160	0.0
PPAtex	-0.0
DTMPK	0.0
PPND	0.0
DXPRIi	0.0
PC11M	0.0
PSERTr	0.0
CAT	0.0
CYO_2p	0.0
UAMAS	4.581890422628021e-13
MNEUROPNDH3	0.0
EX_DM_trnathr	0.0
MNEUROPNDH2	0.0
2AGPEAT161acp	0.0
PEPGLYCANGT	0.0
MTHFC	0.0
MTHFD	0.0
THRD_L	0.0
EAR60y	0.0
CDPMEK	0.0
PGMT	-0.0
PGSA181	0.0
PItex	0.0
ASPCTr	0.0
MALtex	0.0
CYTK1	5.551115123125783e-17
SUCCOAH	-2.220446049250313e-16
HNEUROPNMT2	0.0
2AGPEAT180acp	0.0
HNEUROPNMT3	0.0
HNEUROPNMT4	0.0
DHPPDA2	0.0
PGSA180	0.0
CITtex	0.0
PHYNDH_e	0.0
HNEUROPNMT6	0.0
HNEUROPNMT5	0.0
GLYCL_3	0.0
EX_ac_e	0.0
EX_etma_e	0.0
EDTXS1	5.551115123125783e-17
PRE3BS	0.0
HACD1	0.0
HACD2	1.1102230246251565e-16
HACD5	-0.0
HACD6	-1.1102230246251565e-16
HACD3	1.1102230246251565e-16
MTRI2	0.0
HACD4	-0.0
ARGTRS	0.0
AACPS3	0.0
AACPS4	0.0
SHK3Dr	-0.0
AACPS5	1.1102230246251565e-16
AACPS6	0.0
IGPS	0.0
EX_h2o_e	0.0
GLYCLTDx	-0.0
SULabcpp	0.0
HACD7	-0.0
SHCHD2	0.0
RIBONAtex	0.0
ADK1	0.0
PC6YM	0.0
EX_pyr_e	-0.08228441780663498
SALMMT	0.0
GFUCS	0.0
GMPS	-2.220446049250313e-16
POLYPIP	0.0
DNTPPA	2.7006175074006933e-13
MALTATr	-0.0
ACACt2pp	0.0
PYRtex	-0.0
GLUTRS	0.0
ATPM	0.0
FE2tex	0.0
GLXDH	-1.1102230246251565e-16
MOBDMPTL	0.0
HACYLCOAEPI100	-0.0
DB4PS	0.0
LEUTRS	0.0
GLUPRT	0.0
HNEUROPNMT	0.0
PTPAT	6.079581282847357e-13
DDPA	0.0
ASPtex	0.0
FBA	0.0
HEXTT	0.0
RIBtex	0.0
AKGDH	4.440892098500626e-16
LYXtex	0.0
EAR181y	0.0
2KDRIBtex	0.0
ALATRS	0.0
PC17M	0.0
HSERTA	0.0
TKT1	0.0
LPLIPAL2C161	0.0
CCR	0.0
PHETRS	0.0
P5CR	0.0
EX_5dglcn_e	0.0
ACACT7r	-1.1102230246251565e-16
ACACT5r	-0.0
P5CD	0.0
ETFDH	0.0
PYAM5POr	0.0
LYSTRS	0.0
EAR141y	0.0
UDPGLCUREPI	-0.0
PC8XM	0.0
ACACT6r	-1.1102230246251565e-16
FBP	0.0
DALAOX	-0.016456883561326574
EX_for_e	0.0
KAT8	-0.0
DHAtpp	0.0
EAR140y	0.0
ADCPS2	0.0
LPLIPAL2C181	0.0
EAR80y	0.0
LPLIPAL2C180	0.0
EX_h_e	0.0
MOBDabcpp	0.0
DHORD	0.0
EAR160y	0.0
PEMT181	-0.0
PEMT180	-0.0
SOTA	-0.0
APRAUR	0.0
CA2tex	0.0
ACACT4r	1.1102230246251565e-16
AICART	0.0
NADS1	0.0
HACYLCOAEPI140	-0.0
NADS2	2.220446049250313e-16
HPPK2	0.0
COBALT2tpp	0.0
RNDR3	0.0
ENCOAI81	-0.0
RNDR2	0.0
UAGDP	0.0
PDX5PS2	7.760458942129844e-14
RNDR1	0.0
AKGtex	-0.0
PUNP8	0.0
L_LALDtex	0.0
PUNP9	0.0
L_LACt2rpp	0.0
EAR40y	0.0
ALAGLUEPI	0.0
GPDDA1	0.0
GPDDA2	0.0
DAHETBCLPHDDH	0.0
PUNP7	-0.0
EX_DM_trnaala	0.0
GLNTRAT	0.0
ACACT3r	-1.1102230246251565e-16
EX_DM_trnaile	0.0
EX_photon_e	0.0
DCAtex	0.0
3HBCDH	0.0
GCALDDr	0.0
ACACT2r	1.1102230246251565e-16
PPNDH	0.0
EX_xylnt_D_e	0.0
FPGS8	0.0
ACtex	0.0
AHC	0.0
ALATA_D	0.0
ZCARDS2	0.0
ADSK	0.0
GTPCII2	-8.679890139973168e-12
HACYLCOAEPI120	-0.0
LYXNTtex	0.0
ENCOAI61	-0.0
TDSK	-6.787903572558207e-13
APG3PAT160	5.551115123125783e-17
ACALDtpp	-0.0
APG3PAT161	5.551115123125783e-17
ADSS	0.0
FACOAL60	-0.0
EX_DM_AMOB	0.0
ACACT1r	0.0
GLUTRS_Gln_	0.0
CYOO_4p	-0.016456883561327018
MEOHDH	0.0
PHYNS	0.0
CDPGD	-0.0
G2PP	0.0
TRPS1r	0.0
OPHBDC	0.0
ENCOAI41	-0.0
TSULtex	0.0
SORBNLDH	0.0
APG3PAT180	0.0
APG3PAT181	0.0
APH181	-1.1102230246251565e-16
ACPpds	-1.2159162565694714e-12
EX_rib_D_e	0.0
CHORS	0.0
APH180	0.0
CHORM	0.0
SUCOAS	2.220446049250313e-16
FACOAL80	-0.0
5DGLCNR	-0.0
PPDK	0.0
BTCAL	-0.0
H2MB4PRD	0.0
GTHS	2.528532938583794e-13
XYLNTtex	0.0
APH161	0.0
TRPS3r	0.0
ADPT	0.0
EX_DM_trnatrp	0.0
CATetoh	0.0
ACS	0.0
MREDR	-0.0
PPPGO	0.0
USHD	0.0
ZCARDS	0.0
EX_ca2_e	0.0
APH160	0.0
UAGAAT	-5.551115123125783e-17
CA2abctpp	0.0
HSTPTr	0.0
ZCARDS2_e	0.0
EX_lald_L_e_	0.0
TRPTRS	0.0
PROD2	0.0
DHORTS	0.0
MOGDS	5.551115123125783e-17
EAR161y	0.0
CYSTRS	0.0
3HAD121	0.0
3HAD120	0.0
IPMD2r	0.0
FCLPA	-0.0
EX_dca_e	0.0
COCHL	0.0
CPPPGO	0.0
EX_galcDarab_e	0.0
HISTDADH	0.0
EX_tsul_e	0.0
ASPTA	-0.0
KAT141	-0.0
TARTRtex	0.0
PSD161	0.0
GLU5K	0.0
PSD160	0.0
TARTR_Ltpp	0.0
DXPS	0.0
FACOAL121	-0.0
FACOAL120	-0.0
VALTRS	0.0
EX_D_araba_e	0.0
PHAS	0.0
EX_mg2_e	0.0
SUCCD1	1.3877787807814457e-16
MEPCT	0.0
EX_lac_L_e	-0.098741301367962
METAT	0.0
ETOHtex	-0.0
3HAD100	0.0
FRDOr	0.0
THRTRS	0.0
EX_co2_e	0.0
TMPPP	5.551115123125783e-17
KAT121	-0.0
HACDHG	-0.0
PRMICI	0.0
EX_araba_e	0.0
VALTA	0.0
FCLT	0.0
PRFGS	-1.1102230246251565e-16
MFPGS5	0.0
TYRTA	0.0
T2DECAI	0.0
THMBIOS2	0.0
THMBIOS3	0.0
THMBIOS4	0.0
PPCDC	0.0
FACOAL100	-0.0
PPA2	2.0655699373151037e-13
RPI	-0.0
DHXANTI	0.0
EX_DM_trnaphe	0.0
ORPT	0.0
DHXANTH	0.0
GMPS2	5.551115123125783e-17
PYK	-0.0
RPE	-0.0
PTA2	-0.0
ASAD	0.0
ACPS1	-0.0
FMNRx2	1.900701818158268e-13
HACOAEPI141	-0.0
BMMALCOAL	0.0
EX_DM_thif	0.0
PRAMPC	0.0
FUM	0.0
EX_fe2_e	0.0
EX_acac_e	-0.13165506849061542
EX_DM_thil	0.0
KAT181	-0.0
HGBAMS	5.610401032640766e-12
DHDPRy	0.0
EX_DM_trnagln	0.0
BRFAPS	-0.0
EX_DM_this	0.0
EX_ppa_e	-0.11519818492928868
LPLIPAL1E181	0.0
LEUTAi	0.0
EX_DM_trnaglu	0.0
ACONT	0.0
EX_DM_trnagly	0.0
FPGS10	0.0
ENCOAI162	-0.0
FACOAL161	0.0
ENCOAI161	-0.0
FACOAL160	0.0
NNDMBRT	0.0
ALAR	-0.0
ALAS	0.0
ORNDC	0.0
NADK	0.0
EX_cu2_e	0.0
DBTSr	0.0
GLUtex	0.0
HACOAEPI121	-0.0
GAPD	-0.0
CU2abcpp	0.0
KDOPS	0.0
GLYAMDTRc	0.0
UPP3S	0.0
UPP3MT	0.0
KDOPP	0.0
THD2pp	0.0
EX_so4_e	0.0
ETHMALCOAM	0.0
LPLIPAL1E160	0.0
LPLIPAL1E161	0.0
KAT161	-0.0
HSK	0.0
EX_glyclt_e	0.0
MLMPTDHy	0.0
PHBD2	0.0
ENCOAI182	-0.0
FACOAL141	-0.0
ENCOAI181	-0.0
FRTT	0.0
FACOAL140	-0.0
ASP1DC	0.0
DHQS	0.0
CBPS	0.0
LDH_L	-0.0
ETHAtex	0.0
THZS	0.0
DNMPPA	0.0
EX_mobd_e	0.0
DHQD	0.0
CLt4	0.0
GLYTRS	0.0
Kabcpp	0.0
PPAt7	0.0
MALDHDC	0.0
HNEUROPNS2	0.0
EX_dha_e	0.0
HNEUROPNS1	0.0
ACPPAT181	0.0
UAAGDS	0.0
SDPDS	0.0
HACOAEPI181	-0.0
MCPST	0.0
ACPPAT180	0.0
AIRCr	0.0
IG3PS	1.6653345369377348e-16
MOBDtex	0.0
GLYCLTtex	0.0
ACOTA	-0.0
TMDS	0.0
PRAIS	0.0
ANACMURLALAA	0.0
UPPDC1	0.0
ARABA_Dtex	0.0
EX_arab_D_e	0.0
SPOTN	0.0
3OAR40	4.440892098500626e-16
XYLtex	0.0
SSALyr	0.0
UDPGDr	0.0
DTPCUDCPPP	0.0
PPC	0.0
PPA	0.0
BTCOAC	0.0
3HAD181	0.0
PPDODH	0.0
3HAD180	-0.0
ACPPAT161	0.0
ACPPAT160	0.0
HACOAEPI161	-0.0
MLMPTDH	0.0
PRAI	0.0
CBLAT	-1.6653345369377348e-16
DPCOAK	0.0
FTHFL	0.0
EX_akg_e	-0.1316550684906158
ILETRS	0.0
ASPO6	0.0
PRE5MT	0.0
FACOAL180	0.0
FACOAL181	2.220446049250313e-16
FALDHp	-0.032913767122654036
TRSARr	-0.0
DHOANTC	-0.0
PRBK	-0.0
LPLIP2AGPC160	0.0
DHFS	-8.84903261777481e-13
PGPP160	0.0
DHFR	0.0
EX_meoh_e	-0.032913767122654036
PGPP161	0.0
3HAD160	-0.0
3HAD161	0.0
LGTHL	-0.0
PTAr	-0.0
FMFTFMPT	1.1102230246251565e-16
PMPK	0.0
GMAND	0.0
G3PD2	-5.551115123125783e-17
12PPDStex	0.0
3OAR80	0.0
METTRS	0.0
TRPS2	0.0
AMAOTr	5.551115123125783e-17
FALDA	0.0
ADOCBLPS	1.1102230246251565e-16
H2MPTR2	0.0
PRATPP	0.0
OMMBZH2	0.0
ADMDCr	0.0
PGPP180	0.0
EX_DM_5dr1p	0.0
3HAD140	-0.0
PGPP181	0.0
TMPKr	0.0
3HAD141	0.0
EX_h2o2_e	0.0
EX_asp_L_e	0.0
EX_DM_trnaleu	0.0
DUTPDP	0.0
3PSMES	0.0
FMETTRS	-0.0
NAtex	0.0
MI3PP	0.0
2AGPEAT160acp	0.0
OCOAT1r	-2.7755575615628914e-17
ADCMS2	0.0
PSD181	0.0
PSD180	0.0
3OAR60	0.0
ADOCBIK	-0.0
PERD	0.0
H2MB4P	0.0
UDPACGAM	0.0
HACOADH121	0.0
E4PD	0.0
CLtex	0.0
KDOCT	0.0
3OAR160	-0.0
ADSL1r	0.0
3OAR161	0.0
PHYNS2	0.0
PGI	0.0
HFACOAE60	0.0
PGK	0.0
GF6PTAr	0.0
UAMAGS	0.0
PGM	0.0
MMPTC	0.0
MG2tex	0.0
MPTAT	0.0
FUMtex	0.0
EX_cl_e	0.0
LPLIP1AGPC160	0.0
PPBNGS	0.0
PAPR	0.0
PYRt2rpp	0.0
PSP_D	0.0
MALCOATE	0.0
OCMPH2	0.0
PIt2rpp	0.0
PSP_L	0.0
SPMS	-0.0
FACOAE180	0.0
EX_pi_e	0.0
UGMDDS	0.0
OCBT	0.0
MNtex	0.0
HEMEOS	-1.1102230246251565e-16
BDH	-1.1102230246251565e-16
G5SD	0.0
AGPR	0.0
3OAR140	6.5503158452884236e-15
3OAR141	0.0
EX_ribona_e	0.0
OHPHM	0.0
GALCDARABtex	0.0
O2tex	0.0
ARABAtex	0.0
MAN1PT	-0.0
ADSL2r	0.0
TALA	-0.0
AGPAT161	0.0
3HAD60	0.0
PGCDr	0.0
AGPAT160	0.0
GTHPp	0.0
FACOAE160	0.0
PDH	-1.1102230246251565e-16
3OAR120	4.440892098500626e-14
ILETA	0.0
3OAR121	0.0
MTAP	-0.0
EX_k_e	0.0
H2Otex	-0.0
DAPE	0.0
ASPK	0.0
EX_DM_h2mpt	0.0
NO3tex	0.0
EX_xyl_D_e	0.0
HMPK1	-0.0
Htex	0.0
PDX5PO	0.0
UPP3MT2	0.0
FORtex	0.0
GTHOr	-0.016456883561327018
ACS2	0.0
AGPAT180	5.551115123125783e-17
G5SADr	0.0
AGPAT181	-5.551115123125783e-17
EX_etoh_e	-0.08228441780663498
UAPGR	0.0
NDPK8	0.0
NDPK7	0.0
ATPS4rpp	0.0
3HAD80	0.0
NDPK5	0.0
NDPK4	0.0
NDPK3	0.0
FACOAE140	0.0
NDPK2	0.0
NDPK1	0.0
CA2NAtpp	0.0
METACH	0.0
GGTT	0.0
ANPRT	0.0
AKGt2rpp	0.0
EX_12ppd_S_e	0.0
HFACOAE80	0.0
3OAR100	0.0
MECDPS	0.0
GLNS	-1.6653345369377348e-16
F6PPKL	0.0
Zn2tex	0.0
MG2uabcpp	0.0
ACOATA	0.0
EX_fald_e	-0.032913767122654036
EX_nh4_e	-0.06582753424530807
MOHMT	-5.651035195342047e-14
CMBLD2	0.0
5DGLCNtex	0.0
AGDC_r	0.0
HCO3E	0.0
CMBLD4	0.0
CMBLD3	0.0
OXAFORtpp	0.0
EX_na1_e	0.0
EX_oxa_e	0.0
PHYNDH2	0.0
QULNS	0.0
GLUCYS	0.0
EX_glc_e	0.0
IGPDH	0.0
ICDHyr	0.0
MACACI	0.0
FORMMFRHD	0.0
R3HAD40	0.0
ENCOAI141	-0.0
ENCOAI142	-0.0
ACGLCAM	-0.0
ARGSSr	5.551115123125783e-17
FACOAE60	0.0
ACOAD161	-0.0
UMPK	0.0
PRASCS	0.0
ASNS1	0.0
SDPTA	0.0
TPI	0.0
PSSA181	5.551115123125783e-17
PSSA180	5.551115123125783e-17
NH4tpp	0.0
TRE6PP	0.0
TRE6PS	0.0
THRPD	0.0
ACBIPGT	0.0
MAN6PI	-0.0
THRPS	0.0
MESACOAH	0.0
LPLIPAL1C180	0.0
ADCYRS	0.0
LPLIPAL1C181	0.0
EX_DM_trnacys	0.0
EX_no3_e	0.0
ETOHDH	0.0
ARGSL	0.0
PTHPS	0.0
ENCOAI121	-0.0
ASPTRNAAMT	0.0
EX_o2_e	0.0
ACODA	0.0
ENCOAI122	-0.0
RZ5PP	0.0
ASPTRS	0.0
NNAMr	0.0
UDPG4E	-0.0
ACGS	-0.0
ACOAD181	-0.0
Ktex	0.0
HACOADH181	1.1102230246251565e-16
HACOADH180	-0.0
HTHRPD	0.0
ACGK	0.0
FACOAE80	0.0
CMPKDOT2	5.551115123125783e-17
CMPKDOT1	2.7755575615628914e-16
HEMEDS2	0.0
SPODM	0.0
PSSA161	0.0
PSSA160	5.551115123125783e-17
GLYCOX3	0.0
GLYCOX4	0.0
OXAtex	-0.0
PPNCL2	-3.885780586188048e-16
GLYCOX5	0.0
UHGADA	0.0
THRS	0.0
BB_RMN	0.0
METSr	0.0
EX_DM_trnahis	0.0
THRA	0.0
LPLIPAL1C161	0.0
HMBS	0.0
CYSTL	0.0
CYSSr	0.0
ACOAD121	-0.0
CBIAT	5.551115123125783e-17
FMNAT	0.0
ENCOAI101	-0.0
PGLYCP	0.0
KARA2	0.0
HACOADH160	-0.0
HACOADH161	0.0
DHPS2	0.0
SADT	0.0
PC20M	0.0
KARA1	0.0
2DRIBOAtex	0.0
IPPMIb	0.0
G1PTT	0.0
SKMK	0.0
EX_fum_e	0.0
PC6AR	0.0
3OAR181	0.0
GLYCK2	0.0
H2O2tpp	-0.0
H2MB4PRD2	0.0
EX_DM_trnapro	0.0
U23GAAT	0.0
THMBTHIC	-5.551115123125783e-17
ACOAD141	-0.0
DPR	0.0
SERGLXAT	0.0
EX_2kdrib_e	0.0
3OAR180	-0.0
HACOADH141	0.0
5DGLCNt2rpp	0.0
MPTFALDA	-8.326672684688674e-17
3HBCD	0.0
PMDPHT	0.0
CO2tex	-0.0
NTD10	-0.0
NTD11	-0.0
EX_lyxnt_e	0.0
ACKr	0.0
ACLS	0.0
FALDtpp	0.0
HSDyi	0.0
ATPPRTr	0.0
NNDPR	0.0
NO3Ras	0.0
EX_DM_trnaarg	0.0
PPTT	0.0
PTRCtex	0.0
GLUSy	0.0
LPLIPAL2E180	0.0
EX_succ_e	0.0
LPLIPAL2E181	0.0
PIuabcpp	0.0
THMBIOS	0.0
FE2t2pp	0.0
NNATr	0.0
EX_DM_trnalys	0.0
ARAB_Dtex	0.0
ALDD2y	0.0
HPTRED	-0.0
PHYNDH2_e	0.0
MPTSA	7.774336729937659e-14
TRDR	0.0
FE2abcpp	0.0
ZCARDS_e	0.0
3OAS100	0.0
PGAMT	-0.0
OMBZLM	0.0
ETHMALCOAEPM	0.0
RBFK	0.0
MNt2pp	0.0
HBZOPT	0.0
LPLIPAL2E160	0.0
DHNPA2	0.0
LPLIPAL2E161	0.0
PHYNDH	0.0
EX_DM_trnatyr	0.0
EX_lyx_L_e	0.0
CHRPL	0.0
SERAT	0.0
PPCOAC	2.220446049250313e-16
H2O2syn	-0.016456883561327018
TYRTRS	0.0
2AGPEAT181acp	-5.551115123125783e-17
PMANM	-0.0
NTD9	-0.0
HFACOAE180	0.0
NTD7	-0.0
EX_DM_rbrdxOX	0.0
L_LACtex	-0.0
UDPDPS5	-3.3306690738754696e-16
UDPDPS6	0.0
UDPDPS3	0.0
ENO	0.0
UDPDPS4	0.0
MME	0.0
CYRDAAT	5.551115123125783e-17
H2Otpp	-0.0
UDPDPS9	0.0
UDPDPS7	1.1102230246251565e-16
GHMT2r	0.0
UDPDPS8	0.0
3OAS121	0.0
3OAS120	0.0
MMM2r	0.0
AACOAR	0.0
ADOCBLPPA	0.0
ECOAH5	-0.0
ECOAH6	-0.0
BB_ACGAM	0.0
ECOAH3	-0.0
ECOAH4	-0.0
AOXSr	-5.551115123125783e-17
GARFT	0.0
ECOAH7	-0.0
COBS2	3.3306690738754696e-16
ECOAH8	-0.0
EX_DM_trnaasn	0.0
ECOAH1	0.0
ECOAH2	-0.0
EX_DM_trnaasp	0.0
CO2tpp	-0.0
FMNDESTRUC	0.0
TDPGDH	0.0
PHETA1	0.0
HISTP	0.0
ADCS	0.0
GALU	0.0
CCRC	0.0
IPPS2	0.0
HISTRS	0.0
ACOAD2f	-0.0
CU2abctpp	0.0
MMAtex	0.0
PEMT160	-0.0
HACYLCOAEPI80	-0.0
ADCL	0.0
PEMT161	-0.0
EX_etha_e	0.0
CTPS2	0.0
ACHBS	0.0
ORNTAC	0.0
EX_ptrc_e	0.0
ACOAD3f	-0.0
DMATT	0.0
FDHr	0.0
ETMAt_e	0.0
AROGDH	0.0
GTPCI	9.094947017729282e-13
SO4tex	0.0
LDH_D3	0.0
HSPMDS	-5.551115123125783e-17
HSPMS	0.0
DCTPD	0.0
BIOTINS	0.0
PAPPT3	0.0
COBALT2tex	0.0
PAPPT1	-0.0
HISTD	0.0
DVPCLPHVR	0.0
UQCYOR_2p	-0.016456883561327018
EX_galcDaraba_e	0.0
EX_arab_L_e	0.0
ACOAD1f	0.0
SULR	0.0
G1PACT	0.0
DMQMT2	0.0
ANS	0.0
MSUCCCOADH	0.0
NTPP7	0.0
NIGOSH	-0.0
NTPP8	0.0
ACOAD6f	-1.1102230246251565e-16
NTPP3	0.0
NTPP4	0.0
UAGCVT	0.0
CU2tex	0.0
NTPP5	0.0
NTPP6	0.0
HFACOAE120	0.0
EAR121y	0.0
ALAALAr	0.0
FALDtex	-0.0
ECOAH181	-0.0
GLYKr	0.0
EX_mn2_e	0.0
DGK1	-0.0
ACOAD7f	-0.0
3OAS180	0.0
3OAS181	0.0
NAPRTr	-0.0
NADH11	0.0
HACYLCOAEPI40	-0.0
FACOAE120	0.0
DHAtex	-0.0
PNTK	0.0
PHOTOSYS1C	0.0
OMPDC	0.0
H2O2tex	-0.0
SERTRS	0.0
Kt3pp	0.0
ACOAD4f	-0.0
CO2DAMR	0.0
AMMQT8_2	0.0
CO2DAMS	0.0
CYOD	-0.032913767122654036
EX_glu_L_e	0.0
HFACOAE100	0.0
EX_DM_oxEA	0.0
GRTT	0.0
THDPS	0.0
PRPPS	5.551115123125783e-17
EAR180y	4.440892098500626e-16
DAPDC	0.0
CREAH	-0.0
EX_zn2_e	0.0
A5PISO	-0.0
KAS14	5.551115123125783e-17
SHCHF	0.0
ACOAD5f	-1.1102230246251565e-16
CS	0.0
MDH	-0.0
PROTRS	0.0
BPNT	0.0
HACYLCOAEPI60	-0.0
3OAS60	0.0
ECOAH161	-0.0
FACOAE100	0.0
NFORGLUAH	0.0
TDPDRR	0.0
EX_mal_L_e	0.0
HFACOAE160	0.0
ACACtex	-0.0
TDPDRE	0.0
ARBtex	0.0
MTHFR3	0.0
OMCDC	0.0
EX_cit_e	0.0
DPGM	-0.0
GLYD	0.0
O2tpp	0.0
MEOHtex	-0.0
ACCOACr	-2.220446049250313e-16
EX_glcn_e	0.0
DHAD2	0.0
GLYOX	-0.0
DHAD1	0.0
DASYN160	0.0
3OAS140	0.0
BTS6	0.0
3OAS141	0.0
DASYN161	0.0
NH4tex	-0.0
MALCOAL	0.0
ECOAH141	-0.0
SULFOX2	-0.016456883561327018
3OAS80	0.0
EX_tartr_L_e	0.0
MALCOAS	0.0
EX_2driboa_e	0.0
OCTDPS2	0.0
PRAGSr	0.0
MPTSS	0.0
MPTSP	0.0
HFACOAE140	0.0
UDPGCGT	-0.0
EX_DM_trnaser	0.0
UAGPT3	-4.11226608321158e-13
FT	0.0
ACOAD8f	-0.0
EX_cobalt2_e	0.0
LPADSS	0.0
GLYO1	-0.016456883561326574
DHDPS	0.0
GLCNtex	0.0
GLUR	0.0
GK1	0.0
MCOATA	1.1102230246251565e-16
CELLS	0.0
EX_mma_e	0.0
EAR120y	1.1102230246251565e-16
ASPTRS_tASN	0.0
SDACT	0.0
SPMDAT1	-0.0
SUCCtex	0.0
EX_DM_trnamet	0.0
OHPBAT	0.0
DASYN180	0.0
ZNabcpp	0.0
NTPP1	0.0
NTPP2	0.0
DASYN181	0.0
GALCDARABAtex	0.0
RBFSa	0.0
3OAS160	-1.0091927293842673e-13
3OAS161	0.0
EAR100y	0.0
RBFSb	0.0
ECOAH121	-0.0
DADK	-0.0
Biomass_Mextorquens_AM1_core	-2.0391674460107367e-15
EX_ch4_e	-0.016456883561326935
CH4tex	0.0
PMMOipp	0.0
PMMODCipp	0.0164568835613271
ALDD1	0.0
N2trpp	0.0
N2tex	-0.0
EX_n2_e	0.0
EX_no2_e	-0.016456883561327018
NO2tex	0.0
SAMMOi	-0.032913767122654036
NO3t7pp	0.0
NO3R1	0.0
NTRIR2x	0.0
PAMMOipp	-0.032913767122654036
HAMtpp	-0.0
NO2tpp	0.0
NORZ2	0.0
NIT_mc	0.0
SMMOi	0.0
CH4trpp	-0.0
ANHMK	0.0
METSOXR2	0.0
NADPHQR2	0.0
QRr	0.0
UACMAMO	0.0
NDPK6	-0.0
NDPK9	-0.0
NDPK10	-0.0
LIPOS	-1.1102230246251565e-16
GTHRDHpp	0.0
PPS	0.0
ORNTA	0.0
CLPNS160	1.6653345369377348e-16
CLPNS161	2.220446049250313e-16
CLPNS180	1.6653345369377348e-16
CLPNS181	1.6653345369377348e-16
SHSL2	0.0
XPPT	0.0
MSAR	0.0
BACCL	1.1102230246251565e-16
HGNTOR	0.0
34HPPOR	0.0
FTHFCL	0.0
CPPPGO2	-1.1102230246251565e-16
GLUDy	4.440892098500626e-16
GLUDxi	4.440892098500626e-16
UDPGDC	0.0
HCITS	5.551115123125783e-17
TRPAS2	3.3306690738754696e-16
NTPTP1	0.0
HOPNTAL	0.0
CCGS	-0.0
DAAD	-5.551115123125783e-17
HMGL	0.0
HEX7	0.0
LIPOCT	0.0
PFK_ppi	0.0
PFK	-0.0
SQLC	0.0
SQLC2	0.0
ACM6PH	0.0
CHOLD	0.0
TMDS3	5.551115123125783e-17
OXADC	0.0
METGL	0.0
UREA	0.0
SCYSDS	0.0
MOCDS	-5.551115123125783e-17
MCITD	0.0
NMNS	0.0
DHCYTCPEROX	0.0
PPK2	-4.1311398746302075e-13
HAMR	0.0
CYP460ipp	0.0
HAORipp	0.0
ACSPW	0.0
