# Supplementary material for: Genome-Scale Metabolic Model Reconstruction and in Silico Investigations of Methane Metabolism in Methylosinus trichosporium OB3b
Source: Microorganisms. 2020 Mar 20;8(3):437. doi: 10.3390/microorganisms8030437 (PMC7144005; doi:10.3390/microorganisms8030437)
Supplement: Supplementary file 1 [file microorganisms-08-00437-s001.zip › supplementary_materials/simulations/model_confirmation/parameter_fit_3_modes.xls]

## Sheet: Sheet1
	NO3, pMMODC, RedEff 0.0	NO3, pMMODC, RedEff 0.5	NO3, pMMODC, RedEff 1.0	NO3, pMMODC, RedEff 1.5	NO3, pMMODC, RedEff 2.0	NO3, pMMODC, RedEff 2.5	NO3, pMMODC, RedEff 3.0	NO3, pMMODC, RedEff 3.5	NO3, pMMODC, RedEff 4.0	NO3, pMMODC, RedEff 4.5	NO3, pMMODC, RedEff 5.0	NO3, pMMODC, RedEff 5.5	NO3, pMMODC, RedEff 6.0	NO3, pMMO, Uphill Unconstrained	NO3, pMMO, Uphill ET, -5.0	NO3, pMMO, Uphill ET, -4.8	NO3, pMMO, Uphill ET, -4.6	NO3, pMMO, Uphill ET, -4.3999999999999995	NO3, pMMO, Uphill ET, -4.199999999999999	NO3, pMMO, Uphill ET, -3.999999999999999	NO3, pMMO, Uphill ET, -3.799999999999999	NO3, pMMO, Uphill ET, -3.5999999999999988	NO3, pMMO, Uphill ET, -3.3999999999999986	NO3, pMMO, Uphill ET, -3.1999999999999984	NO3, pMMO, Uphill ET, -2.9999999999999982	NO3, pMMO, Uphill ET, -2.799999999999998	NO3, pMMO, Uphill ET, -2.599999999999998	NO3, pMMO, Uphill ET, -2.3999999999999977	NO3, pMMO, Uphill ET, -2.1999999999999975	NO3, pMMO, Uphill ET, -1.9999999999999973	NO3, pMMO, Uphill ET, -1.7999999999999972	NO3, pMMO, Uphill ET, -1.599999999999997	NO3, pMMO, Uphill ET, -1.3999999999999968	NO3, pMMO, Uphill ET, -1.1999999999999966	NO3, pMMO, Uphill ET, -0.9999999999999964	NO3, pMMO, Uphill ET, -0.7999999999999963	NO3, pMMO, Uphill ET, -0.5999999999999961	NO3, pMMO, Uphill ET, -0.3999999999999959	NO3, pMMO, Uphill ET, -0.19999999999999574	NO3, pMMO, Redox-Arm, H/ATP 3.0	NO3, pMMO, Redox-Arm, H/ATP 2.8	NO3, pMMO, Redox-Arm, H/ATP 2.6	NO3, pMMO, Redox-Arm, H/ATP 2.4	NO3, pMMO, Redox-Arm, H/ATP 2.2	NO3, pMMO, Redox-Arm, H/ATP 2.0	NO3, pMMO, Redox-Arm, H/ATP 1.7999999999999998	NO3, pMMO, Redox-Arm, H/ATP 1.5999999999999999	NO3, pMMO, Redox-Arm, H/ATP 1.4	NO3, pMMO, Redox-Arm, H/ATP 1.2
Methane UTR	-14.9		-14.9	-14.9		-14.9	-14.9	-14.9	-14.9	-14.9	-14.9	-14.9	-14.9	-14.9	-14.9	-14.9	-14.9	-14.9	-14.9	-14.9	-14.9	-14.9	-14.9	-14.9	-14.9	-14.9	-14.9	-14.9	-14.9	-14.9	-14.9	-14.9	-14.9	-14.9	-14.9	-14.9	-14.9	-14.9	-14.9	-14.9	-14.9	-14.9	-14.9	-14.9	-14.9	-14.9	-14.9	-14.9	-14.9
Oxygen UTR	-20.76		-20.76	-20.76		-20.76	-20.76	-20.76	-20.874	-21.0092	-21.1219	-21.2173	-21.299	-20.76	-20.76	-20.76	-20.76	-20.76	-20.76	-20.76	-20.76	-20.76	-20.76	-20.7642	-20.864	-20.9639	-21.0637	-21.1635	-21.2634	-21.3632	-21.4631	-21.5629	-21.6628	-21.7626	-21.8625	-21.9623	-22.0621	-22.162	-22.2618	-22.3617	-22.3617	-22.3617	-22.3617	-22.3617	-22.3617	-22.3617	-22.3617	-22.3617	-22.3617
CO2 UTR	8.91309		8.91309	8.91309		8.91309	8.91309	8.91309	8.98861	9.07818	9.15282	9.21597	9.27011	8.91309	8.91309	8.91309	8.91309	8.91309	8.91309	8.91309	8.91309	8.91309	8.91309	8.91588	8.982	9.04812	9.11425	9.18037	9.24649	9.31262	9.37874	9.44486	9.51098	9.57711	9.64323	9.70935	9.77548	9.8416	9.90772	9.97384	9.97384	9.97384	9.97384	9.97384	9.97384	9.97384	9.97384	9.97384	9.97384
NH4 UTR	0		0	0		0	0	0	0	0	0	0	0	0	0	0	0	0	0	0	0	0	0	0	0	0	0	0	0	0	0	0	0	0	0	0	0	0	0	0	0	0	0	0	0	0	0	0	0
N2 UTR	0		0	0		0	0	0	0	0	0	0	0	0	0	0	0	0	0	0	0	0	0	0	0	0	0	0	0	0	0	0	0	0	0	0	0	0	0	0	0	0	0	0	0	0	0	0	0
NO3 UTR	-1.45756		-1.45756	-1.45756		-1.45756	-1.45756	-1.45756	-1.43917	-1.41737	-1.3992	-1.38382	-1.37064	-1.45756	-1.45756	-1.45756	-1.45756	-1.45756	-1.45756	-1.45756	-1.45756	-1.45756	-1.45756	-1.45688	-1.44078	-1.42469	-1.40859	-1.39249	-1.37639	-1.36029	-1.3442	-1.3281	-1.312	-1.2959	-1.2798	-1.26371	-1.24761	-1.23151	-1.21541	-1.19931	-1.19931	-1.19931	-1.19931	-1.19931	-1.19931	-1.19931	-1.19931	-1.19931	-1.19931
Uphill Electron Transfer Flux	0		0	0		0	0	0	0	0	0	0	0	-3.20843	-3.20843	-3.20843	-3.20843	-3.20843	-3.20843	-3.20843	-3.20843	-3.20843	-3.20843	-3.2	-3	-2.8	-2.6	-2.4	-2.2	-2	-1.8	-1.6	-1.4	-1.2	-1	-0.8	-0.6	-0.4	-0.2	0	0	0	0	0	0	0	0	0	0
Growth Rate	0.149004		0.149004	0.149004		0.149004	0.149004	0.149004	0.147125	0.144895	0.143038	0.141466	0.140119	0.149004	0.149004	0.149004	0.149004	0.149004	0.149004	0.149004	0.149004	0.149004	0.149004	0.148935	0.147289	0.145643	0.143998	0.142352	0.140706	0.139061	0.137415	0.135769	0.134124	0.132478	0.130832	0.129187	0.127541	0.125895	0.124249	0.122604	0.122604	0.122604	0.122604	0.122604	0.122604	0.122604	0.122604	0.122604	0.122604
Growth Yield	0.623459		0.623459	0.623459		0.623459	0.623459	0.623459	0.615594	0.606267	0.598494	0.591917	0.58628	0.623459	0.623459	0.623459	0.623459	0.623459	0.623459	0.623459	0.623459	0.623459	0.623459	0.623169	0.616283	0.609397	0.602511	0.595625	0.588739	0.581854	0.574968	0.568082	0.561196	0.55431	0.547424	0.540538	0.533653	0.526767	0.519881	0.512995	0.512995	0.512995	0.512995	0.512995	0.512995	0.512995	0.512995	0.512995	0.512995
O2/CH4 Ratio	1.39329		1.39329	1.39329		1.39329	1.39329	1.39329	1.40094	1.41002	1.41758	1.42398	1.42947	1.39329	1.39329	1.39329	1.39329	1.39329	1.39329	1.39329	1.39329	1.39329	1.39329	1.39357	1.40027	1.40697	1.41367	1.42037	1.42707	1.43377	1.44047	1.44718	1.45388	1.46058	1.46728	1.47398	1.48068	1.48738	1.49408	1.50078	1.50078	1.50078	1.50078	1.50078	1.50078	1.50078	1.50078	1.50078	1.50078
NH4/CH4 Ratio	0		0	0		0	0	0	0	0	0	0	0	0	0	0	0	0	0	0	0	0	0	0	0	0	0	0	0	0	0	0	0	0	0	0	0	0	0	0	0	0	0	0	0	0	0	0	0
N2/CH4 Ratio	0		0	0		0	0	0	0	0	0	0	0	0	0	0	0	0	0	0	0	0	0	0	0	0	0	0	0	0	0	0	0	0	0	0	0	0	0	0	0	0	0	0	0	0	0	0	0
NO3/CH4 Ratio	0.0978229		0.0978229	0.0978229		0.0978229	0.0978229	0.0978229	0.0965889	0.0951255	0.0939059	0.092874	0.0919894	0.0978229	0.0978229	0.0978229	0.0978229	0.0978229	0.0978229	0.0978229	0.0978229	0.0978229	0.0978229	0.0977774	0.096697	0.0956165	0.0945361	0.0934557	0.0923753	0.0912949	0.0902145	0.0891341	0.0880537	0.0869732	0.0858928	0.0848124	0.083732	0.0826516	0.0815712	0.0804908	0.0804908	0.0804908	0.0804908	0.0804908	0.0804908	0.0804908	0.0804908	0.0804908	0.0804908
ATP/CH4 Ratio	1.6049		1.6049	1.6049		1.6049	1.6049	1.6049	1.58762	1.56712	1.55004	1.53559	1.5232	1.6049	1.6049	1.6049	1.6049	1.6049	1.6049	1.6049	1.6049	1.6049	1.6049	1.60426	1.58913	1.574	1.55887	1.54374	1.52861	1.51348	1.49835	1.48321	1.46808	1.45295	1.43782	1.42269	1.40756	1.39243	1.3773	1.43312	1.40774	1.43312	1.43312	1.43312	1.43312	1.43312	1.46954	1.59201	1.73673
