# Supplementary material for: Genome-Scale Metabolic Model Reconstruction and in Silico Investigations of Methane Metabolism in Methylosinus trichosporium OB3b
Source: Microorganisms. 2020 Mar 20;8(3):437. doi: 10.3390/microorganisms8030437 (PMC7144005; doi:10.3390/microorganisms8030437)
Supplement: Supplementary file 1 [file microorganisms-08-00437-s001.zip › supplementary_materials/simulations/model_confirmation/redox_arm_different_nitrogen_sources.xls]

## Sheet: Sheet1
	NO3, pMMO	NO3, sMMO	NH3, pMMO	NH3, sMMO	N2, pMMO	N2, sMMO
Methane UTR	-14.9	-14.9	-14.9	-14.9	-0.875	-1.16667
Oxygen UTR	-22.3617	-23.161	-22.4877	-24.4298	-1.75	-2.33333
CO2 UTR	9.97384	10.5032	7.75244	9.65081	0.875	1.16667
NH4 UTR	0	0	-1.74013	-1.27796	0	0
N2 UTR	0	0	0	0	0	0
NO3 UTR	-1.19931	-1.07044	0	0	0	0
Uphill Electron Transfer Flux	0	0	0	0	0	0
Growth Rate	0.122604	0.109429	0.177891	0.130644	0	7.64357e-18
Growth Yield	0.512995	0.45787	0.744326	0.546635	0	4.08456e-16
O2/CH4 Ratio	1.50078	1.55443	1.50924	1.63958	2	2
NH4/CH4 Ratio	0	0	0.116787	0.085769	0	0
N2/CH4 Ratio	0	0	0	0	0	0
NO3/CH4 Ratio	0.0804908	0.0718414	0	0	0	0
ATP/CH4 Ratio	1.43312	1.24103	1.8705	1.43609	4	3
