# Supplementary material for: Genome-Scale Metabolic Model Reconstruction and in Silico Investigations of Methane Metabolism in Methylosinus trichosporium OB3b
Source: Microorganisms. 2020 Mar 20;8(3):437. doi: 10.3390/microorganisms8030437 (PMC7144005; doi:10.3390/microorganisms8030437)
Supplement: Supplementary file 1 [file microorganisms-08-00437-s001.zip › supplementary_materials/supplementary_scripts/1. Check GEM for sanity.ipynb]

# %% [markdown]
# Load dependencies

# %% [code]
import cobra
import libsbml
import lxml

# %% [code]
models_directory = '/media/sf_Shared/Systems_biology/Metabolic_models/'
OB3b_directory = '/media/sf_Shared/GEM_OB3b/'
memote_directory = '/home/ensakz/Desktop/memote_m_trichosporium/'
fastas_directory = '/media/sf_Shared/Systems_biology/Fastas_and_annotations/'
inparanoid_directory = '/media/sf_Shared/Systems_biology/InParanoid_runs/'

# %% [code]
old_models_directory = "/media/sf_Shared/GEM_OB3b/Previous_work_2018/"+\
"OB3b_history_files_from_ubuntu_virtual_box_desktop/"

# %% [code]
AM1_bigg = cobra.io.read_sbml_model(old_models_directory + "AM1_model_methylotrophic_network_BIGG_"+\
                                    "renamedGPR_renamed_workable_model_only_essential_reactions.xml")

# %% [code]
model_Bath = cobra.io.load_json_model(models_directory + "iMcBath.json")

# %% [code]
AM1_OB3b_combined=cobra.io.read_sbml_model(models_directory + "OB3b_draft_GEM_based_on_AM1_and_Bath_GEMs.xml")    

# %% [markdown]
## AM1_OB3b old model BiGG exploration:

# %% [markdown]
Loading combined AM1 GEM with OB3b:

# %% [code]
META_reactions = []
for reaction in AM1_bigg.reactions:
    if "META" in reaction.gene_reaction_rule:
        META_reactions.append(reaction)

# %% [code]
print(len(META_reactions))
print(META_reactions)

# %% [code]
AM1_bigg.reactions

# %% [markdown]
### Add methane exchange and 3 modes of methane oxidation to the GEM:

# %% [code]
reaction_1 = model_Bath.reactions.EX_ch4_e
reaction_2 = model_Bath.reactions.CH4tex
reaction_3 = model_Bath.reactions.PMMOipp #redox-arm, change cofactor
reaction_4 = model_Bath.reactions.PMMODCipp #direct coupling, change cofactor
#reaction_5 = model_Bath.reactions.CYOR_q8ppi #uphill electron transfer, don't add this reaction, change cofactor 
                                             #in ubiquinol-cytochrome-c reductase and keep its reversible and keep
                                             #pMMOipp active

# %% [markdown]
reaction_3 manipulation:

# %% [code]
reaction_3

# %% [code]
reaction_3.reaction = "ch4_p + o2_p + qh2_c --> h2o_p + meoh_p + q_c"

# %% [markdown]
reaction_4 manipulation:

# %% [code]
reaction_4

# %% [code]
reaction_4.reaction = "ch4_p + 2.0 focytc_c + 2.0 h_p + o2_p --> 2.0 ficytc_c + h2o_p + meoh_p"

# %% [markdown]
reaction_5 adjustment:

# %% [code]
reaction_5

# %% [code]
for reaction in AM1_bigg.metabolites.q_c.reactions:
    print(reaction.name, reaction)

# %% [code]
AM1_bigg.reactions.UQCYOR_2p

# %% [markdown]
Add reactions 1-4 to AM1_bigg GEM:

# %% [code]
methane_reactions_to_add = [reaction_1, reaction_2, reaction_3, reaction_4]

# %% [code]
for reaction in methane_reactions_to_add:
    print(reaction.id, reaction.reaction)

# %% [code]
AM1_bigg.add_reactions(methane_reactions_to_add)

# %% [code]
AM1_bigg.summary()

# %% [markdown]
Let's knockout meoh_e first:

# %% [code]
AM1_bigg.reactions.EX_meoh_e.knock_out()

# %% [code]
AM1_bigg.summary()

# %% [markdown]
#### Let's knockout PMMODCipp second, so that only PMMOipp (redox arm is active):

# %% [code]
AM1_bigg.reactions.PMMODCipp.knock_out()

# %% [code]
AM1_bigg.summary()

# %% [markdown]
Try to change reaction bounds to lower methane uptake rates:

# %% [code]
AM1_bigg.reactions.EX_ch4_e.bounds = (-4.079, -4.079)

# %% [code]
with AM1_bigg as model:
    reaction_id = "Biomass_Mextorquens_AM1_core"
    model.objective = reaction_id
    model.optimize()
    model_objective = model.optimize().fluxes
    model_objective.to_csv(Escher_gapfilling_dir + reaction_id + "_PMMOipp"+ "_AM1" + '.csv')
    model.summary()

# %% [code]
AM1_bigg.metabolites.o2_c.summary()

# %% [code]
model_Bath.reactions.CyLCyHORpp

# %% [code]
model_Bath.reactions.MEOHDHipp

# %% [markdown]
This looks quite similar to Bath GEM

# %% [markdown]
#### Let's try direct coupling:
Direct coupling between methane monooxygenase and methanol dehydrogenase

# %% [code]
with AM1_bigg:
    AM1_bigg.reactions.PMMOipp.knock_out()
    AM1_bigg.reactions.PMMODCipp.bounds = (0, 1000)
    AM1_bigg.summary()

# %% [code]
with AM1_bigg as model:
    reaction_id = "Biomass_Mextorquens_AM1_core"
    model.objective = reaction_id
    model.reactions.PMMOipp.knock_out()
    model.reactions.PMMODCipp.bounds = (0, 1000)
    model.optimize()
    model_objective = model.optimize().fluxes
    model_objective.to_csv(Escher_gapfilling_dir + reaction_id + "_PMMODCipp"+ "_AM1" + '.csv')
    model.summary()

# %% [code]
AM1_bigg.reactions.ATPS4rpp

# %% [markdown]
May be my issue is in complex IV where I can regenerate qh2_c using complex IV variants. In Bath GEM, I cannot do it. --> Check electron transport chains of other methanotrophs. 

# %% [markdown]
Let's try Methylococcus capsulatus Bath implementation for direct coupling:

# %% [code]
with AM1_bigg as model:
    reaction_id = "Biomass_Mextorquens_AM1_core"
    model.objective = reaction_id
    model.reactions.PMMOipp.knock_out()
    model.reactions.CYOD.knock_out()
    model.reactions.CYOO_4p.knock_out()
    model.reactions.PMMODCipp.bounds = (0, 1000)
    model.optimize()
    model_objective = model.optimize().fluxes
    model_objective.to_csv(Escher_gapfilling_dir + reaction_id + "_PMMODCipp"+ "_AM1" + '.csv')
    model.summary()

# %% [markdown]
Save your GEM:

# %% [code]
cobra.io.save_json_model(AM1_bigg, memote_directory + "AM1_bigg.json")

# %% [markdown]
Sanity check before going further:

# %% [code]
with AM1_bigg:
    AM1_bigg.reactions.PMMOipp.knock_out()
    AM1_bigg.reactions.PMMODCipp.bounds = (0, 1000)
    #AM1_bigg.reactions.UQCYOR_2p.knock_out()
    AM1_bigg.summary()
    AM1_bigg.metabolites.q_c.summary()

# %% [code]
AM1_bigg.metabolites.q_c.summary()

# %% [code]
with AM1_bigg:
    #AM1_bigg.reactions.PMMOipp.knock_out()
    #AM1_bigg.reactions.PMMODCipp.bounds = (0, 1000)
    AM1_bigg.reactions.UQCYOR_2p.bounds = (-1000, 1000)
    AM1_bigg.summary()
    AM1_bigg.metabolites.q_c.summary()

# %% [code]
AM1_bigg.metabolites.h2o_p.summary()

# %% [code]
AM1_bigg.reactions.UQCYOR_2p

# %% [code]
AM1_bigg.reactions.CYO_2p

# %% [markdown]
#### Let's try uphill electron transfer:

# %% [code]
with AM1_bigg:
    AM1_bigg.reactions.PMMODCipp.knock_out()
    AM1_bigg.reactions.PMMOipp.bounds = (0, 1000)
    AM1_bigg.reactions.UQCYOR_2p.bounds = (-1000, 1000)

# %% [markdown]
It seems like there is no difference in growth rate predictions between direct coupling and uphill electron flow modes of methane oxidation:
You have 2 options to understand this:
1. Draw or restructure Escher map for OB3b central carbon metabolism.
2. Understand modes of methane oxidation in detail. Refer to specific literature, Bath GEM Escher map and reconstruction. Try to correct these problems

# %% [markdown]
Save GEM in a json format so that it can loaded into Escher. --> I have already saved GEM in json format yesterday

# %% [markdown]
Look for flux in metabolites so that you can draw Escher GEM reconstruction:

# %% [code]
AM1_bigg.metabolites.fald_c.summary()

# %% [code]
AM1_OB3b_combined.metabolites.q8h2_im.summary()

# %% [code]
AM1_bigg.metabolites.qh2_c.summary()

# %% [code]
AM1_bigg.metabolites.focytc_c.summary()

# %% [code]
AM1_bigg.metabolites.mlthf_c.summary()

# %% [markdown]
Check GEM reactions that have SP0001 gene reaction rule:

# %% [code]
for reaction in AM1_bigg.reactions:
    if "SP" in reaction.gene_reaction_rule:
        print(reaction.id, reaction.name, reaction.reaction)

# %% [markdown]
Let's try uphill electron transfer as implemented in Methylococcus capsulatus Bath:

# %% [code]
with AM1_bigg as model:
    reaction_id = "Biomass_Mextorquens_AM1_core"
    model.objective = reaction_id
    model.reactions.CYOD.knock_out()
    model.reactions.CYOO_4p.knock_out()
    AM1_bigg.reactions.PMMODCipp.knock_out()
    AM1_bigg.reactions.PMMOipp.bounds = (0, 1000)
    AM1_bigg.reactions.UQCYOR_2p.bounds = (-1000, 1000)
    model.optimize()
    model_objective = model.optimize().fluxes
    model_objective.to_csv(Escher_gapfilling_dir + reaction_id + "_UQCYOR_2p"+ "_AM1" + '.csv')
    model.summary()

# %% [markdown]
#### Study why uphill electron transfer does not work properly! 
Block UQCYOR_2R reaction in Bath and AM1 and see what happens:

# %% [code]
with model_Bath as model:
    reaction_id = "BIOMASS_Mcapsulatus"
    model.objective = reaction_id
    model.reactions.SMMOi.knock_out()
    model.reactions.PMMODCipp.knock_out()
    model.reactions.PMMOipp.bounds = (0, 1000)
    model.reactions.CYOR_q8ppi.knock_out()
    model.optimize()
    model_objective = model.optimize().fluxes
    model_objective.to_csv(Escher_gapfilling_dir + reaction_id + "_CYOR_q8ppi_blocked"+ "_AM1" + '.csv')
    model.summary()
    print(" ")
    model.metabolites.ficytcc553_p.summary()
    print(" ")
    model.metabolites.q8h2_im.summary()
    print(" ")
    model.metabolites.nadh_c.summary()
    print(" ")
    model.metabolites.atp_c.summary()

# %% [code]
with AM1_bigg as model:
    reaction_id = "Biomass_Mextorquens_AM1_core"
    model.objective = reaction_id
    model.reactions.CYOD.knock_out()
    model.reactions.CYOO_4p.knock_out()
    model.reactions.PMMODCipp.knock_out()
    model.reactions.PMMOipp.bounds = (0, 1000)
    model.reactions.UQCYOR_2p.knock_out()
    model.optimize()
    model_objective = model.optimize().fluxes
    model_objective.to_csv(Escher_gapfilling_dir + reaction_id + "_UQCYOR_2p_blocked"+ "_AM1" + '.csv')
    model.summary()
    print(" ")
    model.metabolites.ficytc_c.summary()
    print(" ")
    model.metabolites.qh2_c.summary()
    print(" ")
    model.metabolites.nadh_c.summary()
    print(" ")
    model.metabolites.atp_c.summary()

# %% [code]
AM1_bigg.metabolites.ficytc_c.summary()

# %% [code]
AM1_bigg.reactions.MSUCCCOADH

# %% [code]
AM1_bigg.reactions.ETFDH

# %% [markdown]
## Central carbon metabolism addition/curation:
In OB3b, formate is the key entry point to the serine cycle and subsequent metabolism, not the formaldehyde. This is the main difference between OB3b and AM1
<br>Below is the exploration of AM1-style formaldehyde entry to serine cycle:

# %% [code]
AM1_bigg.metabolites.methf_c.summary()

# %% [code]
AM1_bigg.metabolites.get_by_id("10fthf_c").summary()

# %% [code]
AM1_bigg.metabolites.get_by_id("for_c").summary()

# %% [markdown]
### Escher map drawing fixing of central carbon metabolism of OB3b 
Important reactions for central carbon metabolism include:
- H4MTP pathway
- H4Folate pathway
- Electron transport chain
- EMC pahtway 
- Serine cycle
- Some downstream pathways:
- Glycolysis and PPP pathway
<br>**Strategy:** 1. For each of the pathway try to refer to professional literature about the nature of this pathways
<br> 2. Use scripts from http://localhost:8888/notebooks/Scripts/GEM_OB3b/3.%20Pathway-to-pathway%20manual%20curation.ipynb amd your Carveme GEM for assisting in reconstructing OB3b central carbon metabolism pathways.

# %% [markdown]
#### ETC

# %% [code]
import re
for reaction in AM1_bigg.reactions:
    if re.search("ATP", reaction.name, re.IGNORECASE):
        print(reaction.id, reaction.name, reaction.reaction)

# %% [code]
import re
for reaction in AM1_bigg.reactions:
    if re.search("cytochrome", reaction.name, re.IGNORECASE):
        print(reaction.id, reaction.name, reaction.reaction)

# %% [code]
import re
for reaction in AM1_bigg.reactions:
    if re.search("ubiquinone", reaction.name, re.IGNORECASE):
        print(reaction.id, reaction.name, reaction.reaction)

# %% [code]
import re
for reaction in AM1_bigg.reactions:
    if re.search("transhydrogenase", reaction.name, re.IGNORECASE):
        print(reaction.id, reaction.name, reaction.reaction)

# %% [markdown]
Here is the list for oxidative phosphorylation subsystem as implemented in AM1:

# %% [code]
ATPS4rpp --> ATP production
CYO_2p --> Complex IV, cytochrome c oxidase
CYOO_4p --> Complex IV
UQCYOR_2p --> type III complex, cytochrome c reductase
CYOD --> Complex IV, terminal oxidase, difference in cofactor used with Bath (qh2_c in AM1, ficytcc553_p in Bath)
NADH11 --> energy balance
THD2pp --> 

# %% [markdown]
#### Formaldehyde oxidation
Use highly-curated reactions from carveme GEM and put them inside your AM1-based GEM

# %% [code]
memote_directory = '/home/ensakz/Desktop/memote_m_trichosporium/'
draft_gems_dir_8 = 'draft_gems/8.OB3b_draft_gem_during_pathway_manual_curation/'
carveme_GEM = cobra.io.read_sbml_model(memote_directory + draft_gems_dir_8 + 'iMsOB3b_11_14_2019.xml')

# %% [code]
bigg_OB3b = cobra.io.load_json_model(memote_directory + "AM1_bigg.json")

# %% [markdown]
#### Add H4MTP pathway for potential formaldehyde oxidation:

# %% [code]
H4MTP_pathway = ['FAEi', 'MTDBi', 'MCHi', 'FTR', 'FMFRDHi', 'FDH', 'FALDDHipp', 'ALDD1']
#other_pathways = ['ALDD1', 'FALDDHipp']
for reaction_id in H4MTP_pathway:
    try:
        bigg_OB3b.add_reaction(carveme_GEM.reactions.get_by_id(reaction_id))
    except:
        print(reaction_id, "is absent")
        
print("\nChecking whether H4MTP pathway reactions have been added to bigg_OB3b GEM:")
        
for reaction_id in H4MTP_pathway:
    try:
        print(bigg_OB3b.reactions.get_by_id(reaction_id).id)
    except:
        print(reaction_id, "is absent")

# %% [markdown]
H4MTP pathway added:

# %% [code]
draft_gems_dir_8 = 'draft_gems/8.OB3b_draft_gem_during_pathway_manual_curation/'
cobra.io.save_json_model(bigg_OB3b, memote_directory + draft_gems_dir_8 + "bigg_OB3b_25_11_2019.json")

# %% [markdown]
Let's try to see how flux goes in simulation after H4MTP-pathway addition:

# %% [code]
model_version = "bigg_OB3b_25_11_2019/"
with bigg_OB3b as model:
    reaction_id = "Biomass_Mextorquens_AM1_core"
    model.objective = reaction_id
    model.optimize()
    model_objective = model.optimize().fluxes
    model_objective.to_csv(Escher_gapfilling_dir + model_version + reaction_id + "_PMMOipp"+ "_AM1" + '.csv')
    model.summary()

# %% [markdown]
Let's check where mlthf_c (5_10_methylenetetrahydrofolate) comes from in bigg_OB3b_25_11_2019.json GEM: 

# %% [code]
for reaction in bigg_OB3b.metabolites.mlthf_c.reactions:
    print(reaction.id, reaction.name, reaction.gene_reaction_rule, reaction)

# %% [code]
bigg_OB3b.metabolites.mlthf_c.summary()

# %% [markdown]
FALDA is the spontaneous (non-enzymatic) condensation of formaldehyde with H4F. Let's see what happens with FALDA knocked out:

# %% [code]
with bigg_OB3b as model:
    biomass_id = "Biomass_Mextorquens_AM1_core"
    model.objective = biomass_id
    reaction_id = "FALDA_ko"
    model.reactions.FALDA.knock_out()
    model.optimize()
    model_objective = model.optimize().fluxes
    model_objective.to_csv(Escher_gapfilling_dir + model_version + reaction_id + "_PMMOipp"+ "_AM1" + '.csv')
    model.summary()
    bigg_OB3b.metabolites.fald_c.summary()
    bigg_OB3b.metabolites.mlthf_c.summary()

# %% [markdown]
H4MTP pathway is already present in the GEM, there is no reason to add alternative reactions to this GEM. --> delete H4MTP pathway alternatives from OB3b or load clean bigg_OB3b GEM again:

# %% [code]
bigg_OB3b = cobra.io.load_json_model(memote_directory + "AM1_bigg.json")

# %% [code]
import re
def reaction_id_search(model_from_list, word_to_search):
    for reaction in model_from_list.reactions:
        if re.search(word_to_search, reaction.name, re.IGNORECASE):
            print(reaction.id, reaction.name, reaction.reaction, reaction.gene_reaction_rule)

# %% [code]
reaction_id_search(bigg_OB3b, 'formaldehyde')

# %% [code]
reaction_id_search(bigg_OB3b, 'formaldehyde')

# %% [code]
bigg_OB3b.add_reaction(carveme_GEM.reactions.ALDD1)

# %% [markdown]
**Conclusion: FALDA is spontaneous reaction, and there is evidence that formaldehyde assimilation into serine cycle is done via H4MTP and downstream pathways. To keep flux going through, H4MTP pathway, I have to knockout FALDA**
This is interesting as inclusion of ALDD1 reaction makes all flux go through it for H4MTP pathway.

# %% [markdown]
Set reaction constraint of FALDHp to (0, 0) as there almost no evidence this reaction is present/active in OB3b. (Based on ortholog analysis and inspection of other models (look at section 4 Formaldehyde and formate oxidation) + literature review, there is no evidence of the presence of this enzyme in OB3b.)

# %% [code]
bigg_OB3b.reactions.FALDHp.bounds = (0, 0)

# %% [markdown]
#### Formate to CO2
NADH-dependent formate dehydrogenase

# %% [markdown]
#### Check serine cycle

# %% [code]
bigg_OB3b.metabolites.oaa_c.summary()

# %% [code]
bigg_OB3b.reactions.ASPTA

# %% [code]
bigg_OB3b.reactions.CS

# %% [markdown]
ACITL reaction from Escher map which is ATP-dependent citrate synthase is absent in OB3b GEM:

# %% [code]
bigg_OB3b.reactions.ACITL

# %% [markdown]
**Note:** 2_oxoglutarate_dehydrogenase has no flux in OB3b GEM

# %% [code]
bigg_OB3b.metabolites.akg_c.summary()

# %% [code]
bigg_OB3b.reactions.AKGDH

# %% [markdown]
In Bath, corresponding reactions are knocked out (2_oxoglutarate_dehydrogenase).

# %% [code]
model_Bath.reactions.AKGDH.bounds
model_Bath.reactions.OOR3r

# %% [code]
bigg_OB3b.metabolites.succ_c.summary()

# %% [code]
bigg_OB3b.reactions.FRD

# %% [code]
bigg_OB3b.metabolites.fum_c.summary()

# %% [markdown]
#### EMC pathway

# %% [code]
bigg_OB3b.metabolites.r3hbcoa_c.summary()

# %% [code]
bigg_OB3b.reactions.AACOAR

# %% [markdown]
**Note:** Pathway interconversions and cofactors are important. Think about them

# %% [markdown]
## Check GEM for sanity:
One way to check GEM for sanity is to perform memote snapshot report.
Another is to do several functional tests based on other GEM papers:
Examples of such functional tests are given in Methylococcus capsulatus Bath GEM complimentary scripts and Methylocystis GEM paper.

# %% [markdown]
Reference used to check GEM sanity:
- https://microbialcellfactories.biomedcentral.com/articles/10.1186/s12934-019-1154-5#Sec9 +
- https://www.sciencedirect.com/science/article/pii/S1096717618304592?via%3Dihub +
- https://bmcsystbiol.biomedcentral.com/articles/10.1186/1752-0509-5-189#Sec18 +
- 
- https://memote.io/
- Personal OneNote notes +
- Previous Jupyter notebook scripts +

# %% [markdown]
### Step 1: Generate memote snapshot report
Report was generated using https://memote.io/ --> takes too much time. Finally, report was generated using memote local version:

# %% [code]
$ memote report snapshot path/to/model.xml

# %% [markdown]
Inspect report:

# %% [markdown]
Memote snapshot report looks really good! It can be inspected in greater detail later

# %% [markdown]
### Step 2: Methylococcus capsulatus GEM complimentary scripts
Make a list of key metabolites sanity of which should be checked:
1. ATP: Reaction directionality was modified in order to avoid unfeasible ATP production, so that the model only simulates ATP production in the respiratory chain and in the lower glycolysis. +
2. H+: Directionality of the reactions involving proton transport was also modified in order to guarantee that no proton flux towards the exterior of the cell is allowed if it is not mediated by the components of the respiratory chain or associated to some energy cost. This was done in order to avoid proton flux against its concentration gradient. +

# %% [markdown]
#### ATP

# %% [code]
for reaction in bigg_OB3b.metabolites.atp_c.reactions:
    if "Biomass" in reaction.id:
        pass
    else:
        print(reaction)

# %% [markdown]
All reactions that can produce ATP:

# %% [code]
model=bigg_OB3b
[rxn for rxn in model.metabolites.atp_c.reactions if (model.metabolites.atp_c in rxn.products or rxn.reversibility) and abs(rxn.flux) > 0]

# %% [markdown]
Reactions that where atp is a product, reaction is reversible and atp is produced:

# %% [code]
[rxn for rxn in model.metabolites.atp_c.reactions if (model.metabolites.atp_c in rxn.products and rxn.reversibility) and abs(rxn.flux) > 0]

# %% [markdown]
BIOTINS is a gapfilling reaction:

# %% [code]
reaction = bigg_OB3b.reactions.BIOTINS
with bigg_OB3b as model:
    reaction.bounds = (-1000, 1000)
    print(model.optimize())
reaction.bounds = (-1000, 1000)
reaction.gene_reaction_rule = "SP0001"

# %% [markdown]
Reactions where atp is a reactant, reaction is reversible and  atp is produced:

# %% [code]
atp_in_reactants=[rxn for rxn in model.metabolites.atp_c.reactions if (model.metabolites.atp_c in rxn.reactants and rxn.reversibility) and abs(rxn.flux) > 0]

# %% [code]
with bigg_OB3b as model:
    for reaction in atp_in_reactants:
        if reaction.flux > 0:
            print(reaction.id, reaction.flux)
            bigg_OB3b.reactions.get_by_id(reaction.id).bounds = (0, 1000)
        else:
            pass
            #print(reaction.id)
    print(model.optimize())
    
for reaction in atp_in_reactants:
    if reaction.flux > 0:
        bigg_OB3b.reactions.get_by_id(reaction.id).bounds = (0, 1000)
print(model.optimize())

# %% [code]
[rxn for rxn in model.metabolites.atp_c.reactions if (model.metabolites.atp_c in rxn.products or rxn.reversibility) and abs(rxn.flux) > 0]

# %% [code]
reaction = bigg_OB3b.reactions.PYK
with bigg_OB3b as model:
    reaction.bounds = (0, 1000)
    print(model.optimize())
reaction.bounds = (0, 1000)

# %% [code]
reaction = bigg_OB3b.reactions.FACOAL180
print(reaction)
with bigg_OB3b as model:
    reaction.bounds = (0, 1000)
    print(model.optimize())
reaction.bounds = (0, 1000)

# %% [code]
reaction = bigg_OB3b.reactions.FACOAL181
print(reaction)
with bigg_OB3b as model:
    reaction.bounds = (0, 1000)
    print(model.optimize())
reaction.bounds = (0, 1000)

# %% [markdown]
Finally, only BIOTINS (gapfilling reaction) and ATPS4rpp is allowed to produce ATP in the system:

# %% [code]
[rxn for rxn in model.metabolites.atp_c.reactions if (model.metabolites.atp_c in rxn.products or rxn.reversibility) and abs(rxn.flux) > 0]

# %% [markdown]
Fixing ATP maintenance requirement:

# %% [code]
bigg_OB3b.reactions.ATPM.gene_reaction_rule = "SP0001"

# %% [markdown]
The value for growth associated maintenance was taken from:
https://microbialcellfactories.biomedcentral.com/articles/10.1186/s12934-019-1154-5
<br><br>In order to obtain an estimation of the non-growth associated ATP requirements (which in the absence of methane are supplied by endogenous respiration), oxygen consumption was monitored following total methane depletion (in triplicate serum bottles), leading to a value of 0.71 ± 0.2 mmolO2 g-DW−1 h−1. In this context, assuming five molecules of ATP produced per oxygen molecule, the non-growth associated ATP maintenance would be 3.5 mmol ATP g-DW−1 h−1.

# %% [code]
bigg_OB3b.reactions.ATPM.bounds = (3.5,3.5)

# %% [code]
bigg_OB3b.summary()

# %% [code]
bigg_OB3b.metabolites.atp_c.summary()

# %% [markdown]
Check ATP-producing reactions again setting objective as ATP exchange reaction:

# %% [code]
model_universal = cobra.io.load_json_model(models_directory + "universal_model.json")

# %% [code]
model_universal.reactions.EX_atp_e.reaction = 'atp_c --> '
model_universal.reactions.EX_atp_e.id = 'EX_atp_c'

# %% [markdown]
"The proof for this is that when we optimize the production of ATP and at the same time have an insanely high turnover of ATP when the model is carbon limited, the solution will be infeasible." --> Taken from 8. Corrections to Validation Methylococcus capsulatus complimentary scritps

# %% [code]
with bigg_OB3b as model:
    model.add_reaction(model_universal.reactions.EX_atp_c)
    model.objective = "EX_atp_c"
    model.reactions.ATPS4rpp.bounds = (100, 100)
    model.optimize()
    for rxn in model.metabolites.atp_c.reactions:
        if rxn.flux > 1:
            print (rxn.id,rxn.flux)

# %% [markdown]
Let's fix this:
<br>Reaction directionality was modified in order to avoid unfeasible ATP production, so that the model only simulates ATP production in the respiratory chain and in the lower glycolysis.
- Respiratory chain --> ATPase
- Lower glycolysis:
2 reactions that produce ATP in lower part of glycolysis:
1) phosphoglycerokinase
2) pyruvate kinase

--> https://laboratoryinfo.com/wp-content/uploads/2016/02/glycolysis.png

# %% [code]
reaction_id_search(bigg_OB3b, "phosphogly")

# %% [code]
bigg_OB3b.reactions.PGK.bounds = (-1000, 1000)

# %% [code]
reaction_id_search(bigg_OB3b, "pyruvate")

# %% [code]
reaction = bigg_OB3b.reactions.PYK
print(reaction)
with bigg_OB3b as model:
    reaction.bounds = (-1000, 1000)
    print(model.optimize())
reaction.bounds = (-1000, 1000)

# %% [markdown]
See how ATP distribution and growth rate changes (growth rate up from 0.0429 to 0.0433):

# %% [code]
bigg_OB3b.metabolites.atp_c.summary()

# %% [code]
bigg_OB3b.summary()

# %% [code]
[rxn for rxn in bigg_OB3b.metabolites.atp_c.reactions if (bigg_OB3b.metabolites.atp_c in rxn.products or rxn.reversibility) and abs(rxn.flux) > 0]

# %% [markdown]
Save ATP-consistent GEM:

# %% [code]
cobra.io.save_json_model(bigg_OB3b, memote_directory + draft_gems_dir_8 + "bigg_OB3b_26_11_2019.json")

# %% [markdown]
#### H+ proton leakage outside the GEM
Let's fix this: H+ --> Directionality of the reactions involving proton transport was also modified in order to guarantee that no proton flux towards the exterior of the cell is allowed if it is not mediated by the components of the respiratory chain or associated to some energy cost. This was done in order to avoid proton flux against its concentration gradient. 

# %% [code]


# %% [code]


# %% [code]


# %% [code]
bigg_OB3b.metabolites.h_p.summary()

# %% [code]
[rxn for rxn in model.metabolites.h_p.reactions if (model.metabolites.h_p in rxn.reactants or rxn.reversibility) and abs(rxn.flux) > 0]

# %% [code]
model.metabolites.h_e.reactions

# %% [code]
for reaction in bigg_OB3b.metabolites.h_p.reactions:
    print(reaction.id, reaction.name, reaction.reaction)

# %% [markdown]
Inspect whether the following reactions pump H+ out of the system against concentration gradient:

# %% [markdown]
PPDODH PPDODH: 12ppd_S_p + 4.0 ficytc_c --> 4.0 focytc_c + 2.0 h_p + lald_L_p --> mediated by cytochrome C
ETOHDH ETOHDH: etoh_p + 2.0 ficytc_c <=> acald_p + 2.0 focytc_c + 2.0 h_p --> mediated by cytochrome C
MEOHDH MEOHDH: 2.0 ficytc_c + meoh_p --> fald_p + 2.0 focytc_c + 2.0 h_p --> mediated by cytochrome C
NADH11 NADH11: 5.0 h_c + nadh_c + q_c --> 4.0 h_p + nad_c + qh2_c --> energy cost, part of electron-transport chain 
NH4tpp NH4tpp: h_p + nh4_p <=> h_c + nh4_c --> type of transporter
FALDHp FALDHp: fald_p + 2.0 ficytc_c + h2o_p --> 2.0 focytc_c + for_p + 3.0 h_p --> mediated by cytochrome C
PPAppt PPAppt: h2o_c + ppi_c --> h_p + 2.0 pi_c --> energy cost

# %% [code]
h_dubious_reactions = ['PPDODH', 'ETOHDH', 'MEOHDH', 'NADH11', 'NH4tpp', 'FALDHp', 'PPAppt']

# %% [code]
for reaction in h_dubious_reactions:
    print(model.reactions.get_by_id(reaction).name, model.reactions.get_by_id(reaction))

# %% [code]
model.reactions.PPDODH

# %% [code]
print(model.reactions.NH4tpp)
model.reactions.NH4tpp.bounds = (0, 1000)

# %% [code]
model_Bath.reactions.NH4tpp

# %% [code]
model.reactions.FALDHp

# %% [markdown]
Double checking H+ proton leakage outside of GEM:

# %% [code]
[rxn for rxn in model.metabolites.h_p.reactions if (model.metabolites.h_p in rxn.reactants and rxn.reversibility) and abs(rxn.flux) > 0]

# %% [code]
[rxn for rxn in model.metabolites.h_p.reactions if (model.metabolites.h_p in rxn.products and rxn.reversibility) and abs(rxn.flux) > 0]

# %% [code]
print(model.reactions.Htex)
model.reactions.Htex.bounds = (0, 1000)
print(model.reactions.Htex)

# %% [code]
h_p_reactants_irr = [rxn for rxn in model.metabolites.h_p.reactions if (model.metabolites.h_p in rxn.reactants) and abs(rxn.flux) > 0]

# %% [code]
for reaction in h_p_reactants_irr:
    print(reaction.name,  reaction)

# %% [code]
h_p_products_irr = [rxn for rxn in model.metabolites.h_p.reactions if (model.metabolites.h_p in rxn.products) and abs(rxn.flux) > 0]
for reaction in h_p_products_irr:
    print(reaction.name,  reaction)

# %% [markdown]
#### NH3 
Following 8. Corrections to Validation Methylococcus capsulatus GEM complimentary scripts:

# %% [code]
[rxn for rxn in model.metabolites.nh4_c.reactions if rxn.reversibility or model.metabolites.nh4_c in rxn.reactants]

# %% [code]
model.metabolites.nh4_c.summary()

# %% [code]
model_Bath.metabolites.nh4_c.summary()

# %% [code]
reaction_id_search(model, "alani")

# %% [markdown]
Corrresponding glutamine synthase BiGG-reaction: atp_c + glu__L_c + nh4_c ⇌ adp_c + gln__L_c + h_c + pi_c
Reference: http://bigg.ucsd.edu/universal/reactions/GLNS

Corresponding glutamate synthase BiGG-reaction: akg_h + gln__L_h + h_h + nadh_h ⇌ 2.0 glu__L_h + nad_h
Reference: http://bigg.ucsd.edu/universal/reactions/GLUS


# %% [markdown]
Glutamine synthetase and glutamine-dependent NAD-synthetase are present in OB3b-GEM. However, I would care only about GLNS reaction as it assimilates NH4 (ammonia) well.

# %% [code]
reaction_id_search(model, "glutamine")

# %% [markdown]
Glutamate synthase is present in the GEM too:

# %% [code]
reaction_id_search(model, "glutamate_s")

# %% [markdown]
Let's fix ammonia assimilation in OB3b GEM --> No activities of alanine or glutamate dehydrogenases were detected in cell extracts of M. trichosporium OB3b grown on any source of nitrogen (Shishkina and Trotsenko, 1979; Murrell and Dalton, 1983a,b). **It has been concluded that ammonia was assimilated exclusively via the glutamine synthetase/glutamate synthase pathway (Murrell and Dalton, 1983b)** --> 
Reference: https://www.ncbi.nlm.nih.gov/pmc/articles/PMC3615186/#B76

# %% [code]
nh4_reactions = [rxn for rxn in model.metabolites.nh4_c.reactions if rxn.reversibility or model.metabolites.nh4_c in rxn.reactants]

# %% [code]
model.reactions.GLUDy

# %% [code]
model_Bath.reactions.GLUDxi

# %% [code]
for reaction in nh4_reactions:
    if "Biomass" in reaction.id:
        pass
    else:
        print(reaction.name, reaction)

# %% [markdown]
Reactions that should be fixed so that ammonia assimilation is done via GLNS/GLUDy complex only 

# %% [markdown]
pyridoxamine_5__phosphate_oxidase PYAM5POr: h2o_c + o2_c + pyam5p_c <=> h2o2_c + nh4_c + pydx5p_c --> fixed
glutamine_synthetase GLNS: atp_c + glu_L_c + nh4_c --> adp_c + gln_L_c + h_c + pi_c --> GLNS complex
GMP_synthetase__ammonia_dependent_ GMPS: atp_c + nh4_c + xmp_c --> amp_c + gmp_c + 2.0 h_c + ppi_c --> fixed
glutamate_synthase_1 GLUDy: akg_c + h_c + nadph_c + nh4_c <=> glu_L_c + h2o_c + nadp_c --> fixed directionality based on model_Bath
porphobilinogen_deaminase HMBS: h2o_c + 4.0 ppbng_c <=> hmbil_c + 4.0 nh4_c --> fixed
cystathionine_beta_lyase CYSTL: cyst_L_c + h2o_c <=> hcys_L_c + nh4_c + pyr_c --> fixed
nicotinamidase NNAMr: h2o_c + ncam_c <=> nac_c + nh4_c --> fixed
NH3_dependent_NAD____synthetase NADS1: atp_c + dnad_c + nh4_c --> amp_c + h_c + nad_c + ppi_c


# %% [code]
reaction = bigg_OB3b.reactions.PYAM5POr
print(reaction)
with bigg_OB3b as model:
    reaction.bounds = (0, 1000)
    print(model.optimize())
reaction.bounds = (0, 1000)
print(reaction)

# %% [code]
reaction = bigg_OB3b.reactions.GMPS
print(reaction)
with bigg_OB3b as model:
    reaction.bounds = (-1000, 0)
    print(model.optimize())
reaction.bounds = (-1000, 0)
print(reaction)

# %% [code]
print(model.reactions.GLUDy)
model.reactions.GLUDy.bounds = (0, 1000)
print(model.reactions.GLUDy)

# %% [code]
model_Bath.reactions.GLUDy

# %% [code]
reaction = bigg_OB3b.reactions.HMBS
print(reaction)
with bigg_OB3b as model:
    reaction.bounds = (0, 1000)
    print(model.optimize())
reaction.bounds = (0, 1000)
print(reaction)

# %% [code]
reaction = bigg_OB3b.reactions.CYSTL
print(reaction)
with bigg_OB3b as model:
    reaction.bounds = (0, 1000)
    print(model.optimize())
reaction.bounds = (0, 1000)
print(reaction)

# %% [code]
reaction = bigg_OB3b.reactions.NNAMr
print(reaction)
with bigg_OB3b as model:
    reaction.bounds = (0, 1000)
    print(model.optimize())
reaction.bounds = (0, 1000)
print(reaction)

# %% [code]
reaction = bigg_OB3b.reactions.NADS1
print(reaction)
with bigg_OB3b as model:
    reaction.bounds = (-1000, 0)
    print(model.optimize())
reaction.bounds = (-1000, 0)
print(reaction)

# %% [markdown]
Recheck NH3 sanity again:

# %% [code]
[rxn for rxn in model.metabolites.nh4_c.reactions if rxn.reversibility or model.metabolites.nh4_c in rxn.reactants]

# %% [code]
model.reactions.GMPS.reaction

# %% [code]
model.reactions.NADS1.reaction

# %% [code]
model.reactions.GLUDy.reaction

# %% [code]
model.reactions.GLNS.reaction

# %% [code]
bigg_OB3b.metabolites.nh4_c.summary()

# %% [markdown]
#### NADH
Following 8. Corrections to Validation Methylococcus capsulatus GEM complimentary scripts:

# %% [code]
nadh_reactions = [rxn for rxn in model.metabolites.nadh_c.reactions if rxn.reversibility or model.metabolites.nadh_c in rxn.products]

# %% [code]
model.metabolites.nadh_c.summary()

# %% [code]
for reaction in nadh_reactions:
    print(reaction.name, reaction)

# %% [code]
model_Bath.metabolites.nadh_c.summary()

# %% [code]
[rxn for rxn in model_Bath.metabolites.nadh_c.reactions if rxn.reversibility or model_Bath.metabolites.nadh_c in rxn.products]

# %% [code]
model.reactions.ALDD1.knock_out()

# %% [code]
model.metabolites.nadh_c.summary()

# %% [code]
model.metabolites.nadph_c.summary()

# %% [code]
model_Bath.metabolites.nad_c.summary()

# %% [markdown]
"It has been suggested that most of the reducing power required for methane metabolism is produced by formaldehyde oxidation to formate and then to CO2. --> Idea: Check where the reducing power from methane metabolism comes from? You can do simulations for checking this idea
NAD-dependent formate dehydrogenase from M. trichosporium OB3b has been purified and characterized (Jollie and Lipscomb, 1991). The enzyme is composed of four subunit types and contained flavin, iron, and molybdenum (Jollie and Lipscomb, 1991). The genome of M. trichosporium OB3b predicts one NAD-dependent molybdenum-containing formate dehydrogenase encoded by fdsABGCD and an additional single copy of the alpha subunit (fdhA). The two genes fdsA and fdhA share 81% identity. Only one of them, fdsA as well as the rest of the fds cluster genes were expressed in the transcriptome" --> I think there is no way how I can constrain NADH, NADPH metabolism.
<br><br>Reference: https://www.ncbi.nlm.nih.gov/pmc/articles/PMC3615186/#B5

# %% [markdown]
Save H_, NH3 and NADH-curated GEM:

# %% [code]
cobra.io.save_json_model(model, memote_directory + draft_gems_dir_8 + "bigg_OB3b_26_11_2019_2.json")

# %% [code]
cobra.io.write_sbml_model(model, memote_directory + draft_gems_dir_8 + "bigg_OB3b_26_11_2019_2.xml")

# %% [code]
model.summary()

# %% [markdown]
#### Check GEM for sanity based on Palsson protocol + memote internal tests:

# %% [markdown]
This can be done later (as of 26/11/2019)

# %% [code]
