# Supplementary material for: Genome-Scale Metabolic Model Reconstruction and in Silico Investigations of Methane Metabolism in Methylosinus trichosporium OB3b
Source: Microorganisms. 2020 Mar 20;8(3):437. doi: 10.3390/microorganisms8030437 (PMC7144005; doi:10.3390/microorganisms8030437)
Supplement: Supplementary file 1 [file microorganisms-08-00437-s001.zip › supplementary_materials/supplementary_scripts/2. Adapt nitrogen metabolism.ipynb]

# %% [markdown]
# Load dependencies

# %% [code]
import cobra
import libsbml
import lxml

# %% [code]
models_directory = '/media/sf_Shared/Systems_biology/Metabolic_models/'
OB3b_directory = '/media/sf_Shared/GEM_OB3b/'
memote_directory = '/home/ensakz/Desktop/memote_m_trichosporium/'
fastas_directory = '/media/sf_Shared/Systems_biology/Fastas_and_annotations/'
inparanoid_directory = '/media/sf_Shared/Systems_biology/InParanoid_runs/'
draft_gems_dir_8 = 'draft_gems/8.OB3b_draft_gem_during_pathway_manual_curation/'

# %% [code]
model_OB3b = cobra.io.load_json_model(memote_directory + draft_gems_dir_8 + "bigg_OB3b_26_11_2019_2.json")

# %% [markdown]
## OB3b GEM:

# %% [code]
for reaction in model_OB3b.reactions:
    if "deoxyguanylate" in reaction.name:
        print(reaction.id, reaction.name)

# %% [code]
for reaction in model_OB3b.reactions:
    print(reaction.id, reaction.name)

# %% [markdown]
### Changing reaction.names so that AM1 subsystems can be assigned

# %% [code]
len(model_OB3b.reactions)

# %% [code]
model_OB3b_2 = cobra.io.load_json_model(memote_directory + draft_gems_dir_8 + "bigg_OB3b_26_11_2019_2.json")

# %% [code]
for reaction in model_OB3b.reactions:
    if "_" in reaction.name:
        listed_react_name = list(reaction.name)
        #print(reaction.id, reaction.name)
        for element in listed_react_name:
            if "_" in element:
                index=listed_react_name.index(element)
                listed_react_name[index]=" "
        listed_react_name="".join(listed_react_name)
        model_OB3b.reactions.get_by_id(reaction.id).name = listed_react_name
        #print(listed_react_name)
            
#for reaction in model_OB3b.reactions:
#    print(reaction.id, reaction.name)

# %% [code]
for reaction in model_OB3b.reactions:
    print(reaction.id, reaction.name)

# %% [markdown]
## Read from csv file and convert to dictionary:

# %% [code]
import pandas as pd
AM1_reactions_with_subsystems = pd.read_csv("/media/sf_Shared/Temporal_files/" + \
                                            "AM1_reactions_with_subsystems.csv")

# %% [code]
AM1_reactions_with_subsystems[:5]

# %% [code]
AM1_reactions_with_subsystems = AM1_reactions_with_subsystems.drop(columns="Unnamed: 2")

# %% [code]
AM1_reactions_with_subsystems.to_csv("/media/sf_Shared/Temporal_files/AM1_reactions_with_"+\
                                     "subsystems.csv", index = False)

# %% [code]
import pandas as pd
AM1_reactions_with_subsystems = pd.read_csv("/media/sf_Shared/Temporal_files/" + \
                                            "AM1_reactions_with_subsystems.csv")

# %% [code]
AM1_reactions_with_subsystems[:5]

# %% [code]
import csv
reader = csv.reader(open('/media/sf_Shared/Temporal_files/AM1_reactions_with_subsystems.csv', 'r'))
d = {}
for row in reader:
    k, v = row
    d[k] = v

# %% [code]
for key in d:
    if " " in key:
        print(key, d[key])

# %% [markdown]
## Automatically assign subsystems for AM1 reaction from AM1_reactions_with_subsystems

# %% [code]
for reaction in model_OB3b.reactions:
    try:
        reaction.subsystem = d[reaction.name]
        #print(reaction.id, reaction.name, d[reaction.name])
    except:
        pass

# %% [code]
reactions_with_subsystems = []

for reaction in model_OB3b.reactions:
    if len(reaction.subsystem)>0:
        #print(reaction.id, reaction.name, reaction.subsystem)
        reactions_with_subsystems.append(reaction)
        
print(len(reactions_with_subsystems))

# %% [code]
reactions_without_subsystems = []

for reaction in model_OB3b.reactions:
    if reaction not in reactions_with_subsystems:
        reactions_without_subsystems.append(reaction)
        #print(reaction)
        
print(len(reactions_without_subsystems))

# %% [code]
for reaction in reactions_without_subsystems:
    print(reaction.id, reaction.name)

# %% [code]
for reaction in model_OB3b.reactions:
    if "serine cycle" in reaction.subsystem:
        print(reaction.id, reaction.name)

# %% [code]
model_OB3b_2.reactions.get_by_id("3HAD120")

# %% [markdown]
### Manually assigning subsystems to the GEM:

# %% [markdown]
To be done in another script

# %% [markdown]
# Look at electron transport chain:

# %% [code]
for reaction in model_OB3b.reactions:
    if "transhydrogenase" in reaction.name:
        print(reaction.id, reaction.name)

# %% [markdown]
Free interconversion between NADH and NADPH:

# %% [code]
model_OB3b.reactions.THD2pp

# %% [markdown]
# Add nitrogen metabolism to the GEM:
Adapt nitrogen metabolism from iMsOB3b GEM:
<br> Note: Ammonia assimilation has been already fixed
<br> Note2 iMsOB3b refers to GEM that I used previously to reconstruct

# %% [code]
iMsOB3b =cobra.io.load_json_model(memote_directory + draft_gems_dir_8 + "iMsOB3b_11_14_2019.json")

# %% [code]
model_Bath = cobra.io.load_json_model(models_directory + "iMcBath.json")

# %% [code]
model_OB3b.summary()

# %% [markdown]
Adapt reactions for ammonia oxidation and nitrate reduction:
- Think about compartments and consistency of reactions between models. The difference between Bath and AM1 gem is the comparment localization of quinone (im in Bath GEM, and c in model_AM1)
- Think whether all relevant exchanges are added
- Think how the flux goes through different modes of methane oxidation (later)
- 2 strategies: 1) the nature of electron donor is unknown;
2) the nature of electron donor is adapted from Methylococcus capsulatus Bath GEM

# %% [code]
nitrogen_metabolism = ['PAMMOipp', 'SAMMOi', 'HAMtpp', 'CYP460ipp', 'HAORipp', 'NO2tpp', 'NO3t7pp', 
                       'NO3R1', 'NITR_AMpp','NTRIR2y', 'NTRIR2x', 'NORZ2pp', 'NIT_mc']

# %% [code]
for reaction_id in nitrogen_metabolism:
    print(model_Bath.reactions.get_by_id(reaction_id))

# %% [markdown]
Change all ficytcc555_p and focytcc555_p to compatible cytochromes (ficytc_c and focytc_c respectively); and q8h2_im (qh2_c) and q8_im (q_c):

# %% [code]
for reaction in model_OB3b.metabolites.fdxox_c.reactions:
    print(reaction.id, reaction.name, reaction.reaction)

# %% [markdown]
fdxrd_c and fdxox_c is the same in both GEMs:

# %% [code]
print(model_OB3b.metabolites.fdxrd_c) #fdxrd_c in model_Bath
print(model_OB3b.metabolites.fdxox_c) #fdxox_c in model_Bath

# %% [markdown]
Adapt these reactions from iMsBath GEM:

# %% [code]
print(iMsOB3b.reactions.SAMMOi.reaction, iMsOB3b.reactions.SAMMOi.bounds)
print(iMsOB3b.reactions.NO3t7pp.reaction, iMsOB3b.reactions.NO3t7pp.bounds)
iMsOB3b.reactions.NO3R1.reaction = "no3_c + qh2_c --> h2o_c + no2_c + q_c"
print(iMsOB3b.reactions.NO3R1.reaction, iMsOB3b.reactions.NO3R1.bounds)
iMsOB3b.reactions.NITR_NOpp.reaction = "focytc_c + 2.0 h_c + no2_c --> ficytc_c + h2o_c + no_c"
print(iMsOB3b.reactions.NITR_NOpp.reaction, iMsOB3b.reactions.NITR_NOpp.bounds)
iMsOB3b.reactions.NITR_AMpp.reaction = "6.0 focytc_c + 8.0 h_c + no2_c --> 6.0 ficytc_c + 2.0 h2o_c + nh4_c"
print(iMsOB3b.reactions.NITR_AMpp.reaction, iMsOB3b.reactions.NITR_AMpp.bounds)
print(iMsOB3b.reactions.NTRIR2y.reaction, iMsOB3b.reactions.NTRIR2y.bounds)
print(iMsOB3b.reactions.NTRIR2x.reaction, iMsOB3b.reactions.NTRIR2x.bounds)

# %% [markdown]
Adapt these reactions from model_Bath:
<br> Note: NORZ2pp
name: Nitric oxide reductase (cytochrome c) is disconnected from the system in model_Bath. Therefore, it is knocked out in model_Bath

# %% [code]
model_Bath.reactions.PAMMOipp.reaction = "nh4_p + o2_p + qh2_c --> h2o_p + h_p + ham_p + q_c"
print(model_Bath.reactions.PAMMOipp.reaction, model_Bath.reactions.PAMMOipp.bounds)
print(model_Bath.reactions.HAMtpp.reaction, model_Bath.reactions.HAMtpp.bounds)
model_Bath.reactions.CYP460ipp.reaction = '2.0 ficytc_c + h2o_p + ham_p --> 2.0 focytc_c + 5.0 h_p + no2_p'
print(model_Bath.reactions.CYP460ipp.reaction, model_Bath.reactions.CYP460ipp.bounds)
model_Bath.reactions.HAORipp.reaction = '2.0 ficytc_c + h2o_p + ham_p --> 2.0 focytc_c + 5.0 h_p + no2_p'
print(model_Bath.reactions.HAORipp.reaction, model_Bath.reactions.HAORipp.bounds)
print(model_Bath.reactions.NO2tpp.reaction, model_Bath.reactions.NO2tpp.bounds)
model_Bath.reactions.NORZ2pp.reaction = "2.0 focytc_c + 2.0 h_p + 2.0 no_p --> 2.0 ficytc_c + h2o_p + n2o_p"
print(model_Bath.reactions.NORZ2pp.reaction, model_Bath.reactions.NORZ2pp.bounds)

# %% [markdown]
Check model_OB3b for the presence of metabolites essential for nitrogen metabolism. Knock out these reactions to adapt metabolism from model_Bath completely:

# %% [code]
print(model_OB3b.metabolites.nh4_c.reactions)
#print(model_OB3b.metabolites.nh3_c) #nh3 not present
#print(model_OB3b.metabolites.ham_c) not present
print(model_OB3b.metabolites.no2_c.reactions)
print(model_OB3b.metabolites.no2_p.reactions)
print(model_OB3b.metabolites.no3_p.reactions)
print(model_OB3b.metabolites.no3_c.reactions)
#print(model_OB3b.metabolites.n2_c.reactions)
#print(model_OB3b.metabolites.n2_p.reactions)

# %% [code]
for reaction in model_OB3b.metabolites.nh4_c.reactions:
    if "Biomass" in reaction.id:
        pass
    else:
        print(reaction.name, reaction)

# %% [markdown]
Glutamate synthase in type II methanotrophs is NADH-dependent:

# %% [code]
model_OB3b.reactions.GLUDy.reaction = 'akg_c + h_c + nadh_c + nh4_c --> glu_L_c + h2o_c + nad_c'
model_OB3b.reactions.GLUDy.id = "GLUD"

# %% [code]
model_OB3b.reactions.NTRIR4.knock_out()

# %% [code]
model_OB3b.reactions.NO3Rpp.knock_out()

# %% [code]
model_OB3b.reactions.NODOy.knock_out()

# %% [code]
model_OB3b.reactions.NO3Ras.knock_out()

# %% [markdown]
Check exchange reactions for nitrogen metabolism in OB3b:
NH4+ (ammonium), nitrate (NO3), N2 (molecular nitrogen).

# %% [code]
model_OB3b.metabolites.nh4_c.summary()

# %% [code]
print(model_OB3b.metabolites.nh4_e.reactions)
print(model_OB3b.metabolites.nh4_p.reactions)
print(model_OB3b.metabolites.no3_e.reactions)
print(model_OB3b.metabolites.no3_p.reactions)
print(model_OB3b.metabolites.n2_e.reactions) #was missing, added this reaction
print(model_OB3b.metabolites.n2_p.reactions) #was missing, added this reaction
print(model_OB3b.metabolites.no2_e.reactions) #was missing, added
print(model_OB3b.metabolites.no2_p.reactions) #was missing, added

# %% [code]
model_Bath.reactions.EX_no2_e  #NO2tex

# %% [code]
for reaction in model_Bath.metabolites.no2_p.reactions:
    print(reaction.name, reaction)

# %% [code]
model_OB3b.add_reaction(model_Bath.reactions.N2trpp)
model_OB3b.add_reaction(model_Bath.reactions.N2tex)
model_OB3b.add_reaction(model_Bath.reactions.EX_n2_e)
model_OB3b.add_reaction(model_Bath.reactions.EX_no2_e)
model_OB3b.add_reaction(model_Bath.reactions.NO2tex)

# %% [markdown]
Themethanotrophic isolates,Methylococcus capsulatus strain Bath and Methylosinus trichosporium strain OB3b, have the abilityto generate N2O from the oxidation of hydroxylamine(NH2OH), which is an obligate intermediate of aerobic cometabolism of NH3 by these bacteria (Sutkaet al., 2003, 2006). --> You really can use Bath nitrogen metabolism for your GEM.

https://onlinelibrary.wiley.com/doi/pdf/10.1111/j.1574-6968.2011.02340.x

# %% [markdown]
Just noticed that glutamate synthase in type II methanotrophs is NADH-dependent (according to methanotrophs.org):

# %% [code]
model_OB3b.reactions.GLUDy.reaction = 'akg_c + h_c + nadh_c + nh4_c --> glu_L_c + h2o_c + nad_c'
#model_OB3b.reactions.GLUDy.id = "GLUD"

# %% [markdown]
## Add all model_Bath nitrogen metabolism reactions to OB3b:

# %% [markdown]
Adapt these reactions from iMsBath GEM:

# %% [code]
iMsOB3b_adapted_reactions = [iMsOB3b.reactions.SAMMOi, iMsOB3b.reactions.NO3t7pp, iMsOB3b.reactions.NO3R1, 
                             iMsOB3b.reactions.NITR_NOpp, iMsOB3b.reactions.NITR_AMpp, 
                             iMsOB3b.reactions.NTRIR2y, iMsOB3b.reactions.NTRIR2x]

# %% [markdown]
Adapt these reactions from model_Bath:
<br> Note: NORZ2pp
name: Nitric oxide reductase (cytochrome c) is disconnected from the system in model_Bath. Therefore, it is knocked out in model_Bath

# %% [code]
model_Bath_adapted_reactions = [model_Bath.reactions.PAMMOipp, model_Bath.reactions.HAMtpp, 
                                model_Bath.reactions.CYP460ipp, model_Bath.reactions.HAORipp, 
                                model_Bath.reactions.NO2tpp, model_Bath.reactions.NORZ2pp]

# %% [code]
for reaction in iMsOB3b_adapted_reactions:
    model_OB3b.add_reaction(reaction)
for reaction in model_Bath_adapted_reactions:
    model_OB3b.add_reaction(reaction)
model_OB3b.add_reaction(model_Bath.reactions.NIT_mc)

# %% [markdown]
Checking whether all nitrogen metabolism reactions have been added or not:

# %% [code]
for reaction_id in nitrogen_metabolism:
    print(model_OB3b.reactions.get_by_id(reaction_id))
    #model_OB3b.add_reaction(model_Bath.reactions.get_by_id(reaction_id))

# %% [markdown]
Save nitrogen metabolism added OB3b-GEM:

# %% [code]
draft_gems_dir_8 = 'draft_gems/8.OB3b_draft_gem_during_pathway_manual_curation/'
cobra.io.save_json_model(model_OB3b, memote_directory + draft_gems_dir_8 + "bigg_OB3b_24_12_2019.json")

# %% [markdown]
## NH4 flux

# %% [code]
with model_OB3b as model:
    model.summary()
    model.metabolites.nh4_c.summary()

# %% [markdown]
## NO3 flux

# %% [code]
with model_OB3b as model:
    model.reactions.EX_nh4_e.bounds = (0, 0)
    model.reactions.EX_no3_e.bounds = (-1000,0)
    model.summary()
    model.metabolites.no3_c.summary()
    model.metabolites.no2_c.summary()
    model.metabolites.nh4_c.summary()

# %% [markdown]
## N2 flux

There is a problem with nitrogen metabolism that I have to fix. I have to thing about it.

# %% [code]
with model_OB3b as model:
    model.reactions.EX_ch4_e.bounds = (-4.079, 0)
    model.reactions.EX_nh4_e.bounds = (0, 0)
    model.reactions.EX_no3_e.bounds = (0, 0)
    model.reactions.EX_n2_e.bounds = (-1000, 0)
    model.objective = "NIT_mc"
    #model.reactions.NIT_mc.reaction = "16.0 atp_c + 4.0 nadph_c + 16.0 h2o_c + n2_c --> 16.0 adp_c + 4.0 nadp_c + h2_c + 14.0 h_c + 2.0 nh4_c + 16.0 pi_c"
    model.reactions.NIT_mc.bounds = (0, 1000)
    model.metabolites.n2_p.summary()
    model.summary()
    model_OB3b.reactions.ATPM.bounds = (0, 1000)
    print(model.reactions.NIT_mc.flux)

# %% [code]
model_OB3b.metabolites.n2_p

# %% [code]
model_OB3b.reactions.N2trpp

# %% [code]
with model_Bath as model:
    #model.reactions.EX_ch4_e.bounds = (-4.079, 0)
    model.reactions.EX_nh4_e.bounds = (0, 0)
    model.reactions.EX_no3_e.bounds = (0, 0)
    model.reactions.EX_n2_e.bounds = (-1000, 0)
    model.reactions.NIT_mc.bounds = (0, 1000)
    model.metabolites.n2_p.summary()
    model.summary()

# %% [code]
with model_Bath as model:
    model.objective = "NIT_mc"
    print(model.reactions.NIT_mc.bounds)

# %% [code]
model_Bath.reactions.NIT_mc

# %% [code]
model_Bath.metabolites.n2_c

# %% [code]
model.reactions.EX_o2_e

# %% [code]
model.reactions.NIT_mc

# %% [code]
model_OB3b.metabolites.fdxrd_c.summary()

# %% [markdown]
# Cofactors:

# %% [code]
model = model_OB3b

# %% [code]
q_reactions = [rxn for rxn in model.metabolites.q_c.reactions if rxn.reversibility or model.metabolites.q_c in rxn.products]

# %% [code]
nadh_reactions

# %% [code]
model_OB3b.reactions.CYOD

# %% [code]
qh2_reactions = [rxn for rxn in model.metabolites.qh2_c.reactions if rxn.reversibility or model.metabolites.qh2_c in rxn.products]

# %% [code]
qh2_reactions

# %% [code]
model_OB3b.reactions.PMMOipp

# %% [code]
for reaction in model_OB3b.metabolites.qh2_c.reactions:
    print(reaction.name, reaction)

# %% [code]
for reaction in model_Bath.metabolites.q8h2_im.reactions:
    print(reaction.name, reaction)

# %% [markdown]
ficytcc555_p and ficytcc553_p strategy application:

Bath reactions with ficytc555_p:
1. MEOHDHipp
2. CYP460ipp
3. HAORipp
4. PMMODCipp
I call ficytc555_p as ficytc555_c

Other reactions should be with ficytc553_p:
1. Let me call ficytc553_p ficytc_c

# %% [code]
ficytc555_p_reactions = ["MEOHDH", "CYP460ipp", "HAORipp", "PMMODCipp"]

# %% [code]
for reaction_id in ficytc555_p_reactions:
    print(model_OB3b.reactions.get_by_id(reaction_id))
    
model_OB3b.reactions.MEOHDH.reaction = "2.0 ficytc555_c + meoh_p --> fald_p + 2.0 focytcc555_c + 2.0 h_p"
model_OB3b.reactions.CYP460ipp.reaction = "2.0 ficytc555_c + h2o_p + ham_p --> 2.0 focytcc555_c + 5.0 h_p + no2_p"
model_OB3b.reactions.HAORipp.reaction = "2.0 ficytc555_c + h2o_p + ham_p --> 2.0 focytcc555_c + 5.0 h_p + no2_p"
model_OB3b.reactions.PMMODCipp.reaction = "ch4_p + 2.0 focytcc555_c + 2.0 h_p + o2_p --> 2.0 ficytc555_c + h2o_p + meoh_p" 

# %% [code]
model_OB3b.add_reaction(model_Bath.reactions.CyLCyHORpp)

# %% [code]
model_Bath.reactions.CyLCyHORpp.reaction

# %% [code]
model_OB3b.reactions.CyLCyHORpp.reaction = "ficytc_c + focytcc555_c <=> ficytcc555_c + focytc_c"

# %% [markdown]
Check focytc_c and ficytc555_c after reaction manipulation:

# %% [code]
for reaction in model_OB3b.metabolites.focytc_c.reactions:
    print(reaction.name, reaction)

# %% [code]
for reaction in model_OB3b.metabolites.focytcc553_p.reactions:
    print(reaction.name, reaction)

# %% [markdown]
D lactate dehydrogenase cytochrome and quinoprotein ethanol dehydrogenase are not present clear to be present in OB3b genome:
- [locus_tag=CQW49_RS10085] [protein=FAD-binding oxidoreductase]
- [locus_tag=CQW49_RS14460] [protein=PQQ-dependent dehydrogenase, methanol/ethanol family]
- [locus_tag=CQW49_RS14475] [protein=methanol dehydrogenase]

# %% [code]
model_OB3b.reactions.LDH_D3.bounds = (0, 0)
model_OB3b.reactions.ETOHDH.bounds = (0, 0)

# %% [markdown]
## 2 separate quinones in OB3b GEM: one in the electron transport chain, another goes into biomass equation
q8h2_c and qh2_c
- Change quinones to be consistent.

# %% [code]
model_OB3b.metabolites.q8h2_c

# %% [code]
model_OB3b.reactions.DMQMT2

# %% [markdown]
look at model_Bath case:

# %% [code]
model_Bath.metabolites.q8_im

# %% [code]
model_Bath.metabolites.q8h2_im

# %% [code]
for metabolite in model_Bath.reactions.BIOMASS_Mcapsulatus.metabolites:
    if "q8h2_im" in metabolite.id:
        print(metabolite, model_Bath.reactions.BIOMASS_Mcapsulatus.metabolites[metabolite])

# %% [markdown]
Delete q8h2_c from AM1 biomass equation the metabolite id:

# %% [code]
"q8h2_c" in model_OB3b.reactions.Biomass_Mextorquens_AM1_core.reaction

# %% [code]
for metabolite in model_OB3b.reactions.Biomass_Mextorquens_AM1_core.metabolites:
    if "q8h2_c" in metabolite.id:
        print(metabolite, model_OB3b.reactions.Biomass_Mextorquens_AM1_core.metabolites[metabolite])

# %% [code]
for reaction in model_OB3b.metabolites.qh2_c.reactions:
    print(reaction)

# %% [code]
model_OB3b.reactions.Biomass_Mextorquens_AM1_core.reaction = '0.034671 14bglu_c + 0.033189 acgam_c + 0.0002196 adocbl_c + 1.1034 alatrna_c + 0.0002196 amet_c + 0.00078936 amp_c + 0.24101 argtrna_c + 0.24971 asntrna_c + 0.24779 asptrna_c + 53.82276 atp_c + 0.0002196 btn_c + 0.00495 ca2_c + 0.00495 cl_c + 0.0002196 coa_c + 0.086994 ctp_c + 0.0033 cu2_c + 0.00097594 cystrna_c + 0.015288 datp_c + 0.033249 dctp_c + 0.033249 dgtp_c + 0.0001 dpundcpGlcNacMurNacpentpept_c + 6.036e-05 dtpcudcpp_c + 0.015288 dttp_c + 0.0002196 fad_c + 0.00737 fe2_c + 0.0002196 fmn_c + 0.2774 glntrna_c + 0.27528 glutrna_c + 1.1725 glytrna_c + 0.0002196 gthrd_c + 0.086994 gtp_c + 53.70035 h2o_c + 0.00033 h4mpt_c + 0.0002196 hemeD_c + 0.0002196 hemeO_c + 0.067763 histrna_c + 0.20857 iletrna_c + 0.18447 k_c + 0.0001 kdo2lipid4L_c + 0.39695 leutrna_c + 0.25754 lystrna_c + 0.056309 mettrna_c + 0.00825 mg2_c + 0.0033 mn2_c + 0.0033 mobd_c + 0.0002196 mocogdp_c + 0.00407 na1_c + 0.0027535 nad_c + 0.0016711 nadh_c + 0.00093984 nadp_c + 0.0015022 nadph_c + 0.01232 nh4_c + 0.27738 pbhb_c + 0.0022561 pe160_c + 0.002274 pe161_c + 0.0021774 pe180_c + 0.035412 pe181_c + 0.00099536 pg160_c + 0.0010032 pg161_c + 0.00096064 pg180_c + 0.015623 pg181_c + 0.13596 phetrna_c + 0.31084 protrna_c + 6.6355e-05 ps160_c + 6.6898e-05 ps161_c + 6.4038e-05 ps180_c + 0.0010415 ps181_c + 0.045376 ptrc_c + 0.0002196 pydx5p_c + 0.0002196 qh2_c + 0.61021 rmn_c + 0.3101 sertrna_c + 0.0002196 sheme_c + 0.00407 so4_c + 0.0003864 splxanth_c + 8.184e-05 thf_c + 0.0002196 thmpp_c + 0.30765 thrtrna_c + 0.035522 tre_c + 0.00060401 trptrna_c + 0.075485 tyrtrna_c + 0.040008 utp_c + 0.42003 valtrna_c + 0.0033 zn2_c --> 53.6983295 adp_c + 53.6983295 h_c + 53.69607 pi_c + 0.345915 ppi_c'

# %% [code]
model_OB3b.reactions.DMQMT2.reaction = 'amet_c + dmuqh2_c --> ahcys_c + h_c + qh2_c'

# %% [code]
model_OB3b.summary()

# %% [code]
model_OB3b.reactions.Biomass_Mextorquens_AM1.remove_from_model()

# %% [code]
model_OB3b.metabolites.q8h2_c

# %% [code]
model_OB3b.metabolites.q8_c

# %% [code]
model_OB3b.metabolites.qh2_c

# %% [code]
model_OB3b.metabolites.q_c

# %% [code]
model_OB3b.optimize()
model_OB3b.summary()

# %% [code]
model_OB3b.reactions.DMQMT2

# %% [code]
"ahcys_c" in model_OB3b.reactions.Biomass_Mextorquens_AM1_core.reaction

# %% [code]
with model_OB3b as model:
    model.reactions.DMQMT2.bounds = (0, 0)
    model.optimize()
    model.summary()

# %% [code]
with model_Bath as model:
    model.reactions.DMQMT.bounds = (0, 0)
    model.optimize()
    model.summary()

# %% [markdown]
Save GEM in directory:

# %% [code]
cobra.io.save_json_model(model_OB3b, memote_directory + draft_gems_dir_8 + "bigg_OB3b_02_01_2020.json")

# %% [markdown]
Major qh2_c producing reactions:

# %% [code]
qh2_c_producing = [rxn for rxn in model_OB3b.metabolites.qh2_c.reactions if rxn.reversibility or model_OB3b.metabolites.qh2_c in rxn.products]

# %% [code]
for reaction in qh2_c_producing:
    print(reaction.name, reaction)

# %% [code]
q8h2_im_producing_Bath = [rxn for rxn in model_Bath.metabolites.q8h2_im.reactions if rxn.reversibility or model_Bath.metabolites.q8h2_im in rxn.products]

# %% [code]
for reaction in q8h2_im_producing_Bath:
    print(reaction.name, reaction)

# %% [code]
nadh_c_consuming_Bath = [rxn for rxn in model_Bath.metabolites.nadh_c.reactions if rxn.reversibility or model_Bath.metabolites.nadh_c in rxn.reactants]

# %% [code]
for reaction in nadh_c_consuming_Bath:
    print(reaction.name, reaction)

# %% [markdown]
DMQMT2, PHOTOSYS1C required for biomass to function. I can change ETFDH and SUCCD1 to see how it affects quinone pool and growth rate.

# %% [markdown]
Major qh2_c consuming reactions:

# %% [code]
qh2_c_consuming = [rxn for rxn in model_OB3b.metabolites.qh2_c.reactions if rxn.reversibility or model_OB3b.metabolites.qh2_c in rxn.reactants]

# %% [code]
qh2_c_consuming

# %% [markdown]
Major focytc_c consuming reactions:

# %% [code]
focytc_c_consuming = [rxn for rxn in model_OB3b.metabolites.focytc_c.reactions if rxn.reversibility or model_OB3b.metabolites.focytc_c in rxn.reactants]

# %% [code]
for reaction in focytc_c_consuming:
    print(reaction.name, reaction)

# %% [markdown]
Major focytc_c producing reactions:

# %% [code]
focytc_c_producing =[rxn for rxn in model_OB3b.metabolites.focytc_c.reactions if rxn.reversibility or model_OB3b.metabolites.focytc_c in rxn.products]

# %% [code]
for reaction in focytc_c_producing:
    print(reaction.name, reaction)

# %% [markdown]
Save GEM in directory:

# %% [code]
cobra.io.save_json_model(model_OB3b, memote_directory + draft_gems_dir_8 + "bigg_OB3b_02_01_2020.json")

# %% [markdown]
Delete nitrogen metabolism-related reactions in OB3b GEM and other reactions that may bypass nitrogen metabolism!
