# Supplementary material for: Genome-Scale Metabolic Model Reconstruction and in Silico Investigations of Methane Metabolism in Methylosinus trichosporium OB3b
Source: Microorganisms. 2020 Mar 20;8(3):437. doi: 10.3390/microorganisms8030437 (PMC7144005; doi:10.3390/microorganisms8030437)
Supplement: Supplementary file 1 [file microorganisms-08-00437-s001.zip › supplementary_materials/supplementary_scripts/3. Refine central carbon metabolism for AM1-based OB3b GEM.ipynb]

# %% [markdown]
I have to recheck central carbon metabolism to with the required gene reaction rules + cofactors that are really present in OB3b so that my predictions will be more or less accurate: The pathways I want to refine are:

    Electron transport chain
    Central carbon metabolism
    Nitrogen metabolism
    
Implement version control after refinining this pathways
<br>**Note:** Gene reaction rules and other information was changed according to 3. Pathway-to-pathway manual curation.ipynb file

# %% [markdown]
# Load dependencies

# %% [code]
import cobra
import libsbml
import lxml

models_directory = '/media/sf_Shared/Systems_biology/Metabolic_models/'
OB3b_directory = '/media/sf_Shared/GEM_OB3b/'
memote_directory = '/home/ensakz/Desktop/memote_m_trichosporium/'
fastas_directory = '/media/sf_Shared/Systems_biology/Fastas_and_annotations/'
inparanoid_directory = '/media/sf_Shared/Systems_biology/InParanoid_runs/'
draft_gems_dir_8 = 'draft_gems/8.OB3b_draft_gem_during_pathway_manual_curation/'

# %% [code]
model_OB3b = cobra.io.load_json_model(memote_directory + draft_gems_dir_8 + "bigg_OB3b_02_01_2020.json")

# %% [code]
model_Bath = cobra.io.load_json_model(models_directory + "iMcBath.json")

# %% [markdown]
The model_OB3b_old corresponds to my old attempt to reconstruct genome-scale metabolic model for OB3b:

# %% [code]
model_OB3b_old = cobra.io.load_json_model(memote_directory + draft_gems_dir_8 + "iMsOB3b_11_14_2019.json")

# %% [markdown]
# Change refseq into genbank gprs

# %% [code]
model_OB3b.id = "iMsOB3b"

# %% [code]
model_OB3b.genes

# %% [code]
import pandas as pd
bp_data = pd.read_csv(inparanoid_directory + "GEM_OB3b_inparanoid_runs/" +
                      "OB3b_refseq_genome_ids_vs_OB3b_genbank_genome_ids/Output/" +
                      "table.OB3b_Refseq_for_inparanoid.faa-OB3b_Genbank_for_inparanoid.csv", index_col=None)

# %% [code]
bp_data = bp_data.drop(columns="OrtoID")
bp_data = bp_data.drop(columns="Score")

# %% [code]
bp_data

# %% [code]
bp_data.to_csv(inparanoid_directory + "GEM_OB3b_inparanoid_runs/" +
                      "OB3b_refseq_genome_ids_vs_OB3b_genbank_genome_ids/Output/" +
                      "table.OB3b_Refseq_for_inparanoid.faa-OB3b_Genbank_for_inparanoid_intermediate.csv", 
                       index = False)

# %% [code]
bp_data = pd.read_csv(inparanoid_directory + "GEM_OB3b_inparanoid_runs/" +
                      "OB3b_refseq_genome_ids_vs_OB3b_genbank_genome_ids/Output/" +
                      "table.OB3b_Refseq_for_inparanoid.faa-OB3b_Genbank_for_inparanoid_intermediate_2.csv")

#script to get only one locus tag name for each position
#OrtoA in this case
inparanoid_core=bp_data

for each_gene_name_number in range(0, len(inparanoid_core.iloc[:,0])):
    each_gene_name_splitted = inparanoid_core.iloc[each_gene_name_number,0].split()
    for item in each_gene_name_splitted:
        item_indexed = each_gene_name_splitted.index(item)
        if len(each_gene_name_splitted) > 1:
            inparanoid_core.iloc[each_gene_name_number,0] = each_gene_name_splitted[0]        
            
#script to get only one locus tag name for each position
#OrtoB in this case

for each_gene_name_number in range(0, len(inparanoid_core.iloc[:,1])):
    each_gene_name_splitted = inparanoid_core.iloc[each_gene_name_number,1].split()
    for item in each_gene_name_splitted:
        item_indexed = each_gene_name_splitted.index(item)
        if len(each_gene_name_splitted) > 1:
            inparanoid_core.iloc[each_gene_name_number,1] = each_gene_name_splitted[0]  

bp_data.to_csv(inparanoid_directory + "GEM_OB3b_inparanoid_runs/" +
                      "OB3b_refseq_genome_ids_vs_OB3b_genbank_genome_ids/Output/" +
                      "table.OB3b_Refseq_for_inparanoid.faa-OB3b_Genbank_for_inparanoid_intermediate_3.csv", index=False)

# %% [code]
#script to converting csv orthologs into a dictionary

import csv

data={}
with open(inparanoid_directory + "GEM_OB3b_inparanoid_runs/" +
                      "OB3b_refseq_genome_ids_vs_OB3b_genbank_genome_ids/Output/" +
                      "table.OB3b_Refseq_for_inparanoid.faa-OB3b_Genbank_for_inparanoid_intermediate_4.csv") as fin:
    reader=csv.reader(fin, skipinitialspace=True, quotechar="'")
    for row in reader:
        data[row[0]]=row[1:]
for key in data:
    data[key]=''.join(data[key])
print(data)  

# %% [code]
cobra.manipulation.modify.rename_genes(model_OB3b, data)

# %% [code]
model_OB3b.genes

# %% [markdown]
Remove genes without reactions assigned to them:

# %% [code]
len(model_OB3b.genes[4].reactions)

# %% [code]
genes_without_reactions = []

for gene in model_OB3b.genes:
    if len(gene.reactions)==0:
        genes_without_reactions.append(gene)
        
genes_without_reactions

# %% [code]
cobra.manipulation.remove_genes(model_OB3b,genes_without_reactions)

# %% [markdown]
Check whether CQW gprs are still present in OB3b GEM:

# %% [code]
for gene in model_OB3b.genes:
    if "CQW_RS" in gene.id:
        print(gene)

# %% [markdown]
Save changed GEM:

# %% [code]
cobra.io.save_json_model(model_OB3b, memote_directory + draft_gems_dir_8 + "bigg_OB3b_06_01_2020.json")

# %% [markdown]
# Methane uptake and oxidation
## SMMOi

# %% [code]
iMsOB3b = model_OB3b

# %% [code]
iMsOB3b.add_reaction(model_Bath.reactions.SMMOi)

# %% [code]
iMsOB3b.reactions.SMMOi.reaction

# %% [code]
iMsOB3b.reactions.CH4tex.reaction

# %% [code]
iMsOB3b.reactions.MEOHtex.reaction #analog for MEOHtrpp

# %% [code]
reaction = model_Bath.reactions.CH4trpp
reaction.gene_reaction_rule
iMsOB3b.add_reaction(reaction)
print(iMsOB3b.reactions.get_by_id(reaction.id))

# %% [code]
reaction = model_Bath.reactions.SMMOi
reaction.gene_reaction_rule
iMsOB3b.add_reaction(reaction)
print(iMsOB3b.reactions.get_by_id(reaction.id))

# %% [code]
iMsOB3b.reactions.SMMOi.gene_reaction_rule = 'CQW49_12480 and CQW49_12475 and CQW49_12465 and CQW49_12470 and CQW49_12455 and CQW49_12485 and CQW49_12495'

# %% [markdown]
## PMMOipp

# %% [code]
iMsOB3b.reactions.PMMOipp.gene_reaction_rule = 'CQW49_10250 and (CQW49_10255 or CQW49_01220) and CQW49_10260'

# %% [markdown]
## PMMODCipp

# %% [code]
iMsOB3b.reactions.PMMODCipp.gene_reaction_rule = 'CQW49_10250 and (CQW49_10255 or CQW49_01220) and CQW49_10260' 

# %% [markdown]
## MEOHDH

# %% [code]
iMsOB3b.reactions.MEOHDH.gene_reaction_rule

# %% [code]
iMsOB3b.reactions.FALDtpp.reaction

# %% [markdown]
# Formaldehyde and formate oxidation

The information below is taken from old scripts I tried to reconstruct OB3b GEM before:

# %% [code]
H4MTP_pathway = ['FAEi', 'MTDBi', 'MCHi', 'FTR', 'FMFRDHi', 'FDH', 'FALDDHipp', 'ALDD1']

iMsOB3b reactions:
FAEi 5,6,7,8-tetrahydromethanopterin hydro-lyase fald_c + h4mpt_c --> 510mh4mpt_c + h2o_c CQW49_13480
 absent
MCHi n(5),n(10)-methenyltetrahydromethanopterin cyclohydrolase 510methmpt_c + h2o_c --> 5fthmpt_c + h_c CQW49_13495
FTR formylmethanofuran-tetrahydromethanopterin formyltransferase 5fthmpt_c + mfr_c --> formmfr_c + h4mpt_c + h_c CQW49_03835
FMFRDHi absent
FDH Formate dehydrogenase for_c + nad_c --> co2_c + nadh_c CQW49_16615 and CQW49_16630 and CQW49_16625 and CQW49_16635
FALDDHipp absent
ALDD1 ALDD1 fald_c + h2o_c + nad_c --> for_c + 2.0 h_c + nadh_c CQW49_21075

# %% [code]
print(iMsOB3b.reactions.MPTFALDA.name)
print(iMsOB3b.reactions.MPTFALDA.reaction)
iMsOB3b.reactions.MPTFALDA.gene_reaction_rule

# %% [code]
reaction_id = 'MLMPTDH'
print(iMsOB3b.reactions.get_by_id(reaction_id).name)
print(iMsOB3b.reactions.get_by_id(reaction_id).reaction)
iMsOB3b.reactions.get_by_id(reaction_id).gene_reaction_rule

# %% [code]
reaction_id = 'MLMPTDHy'
print(iMsOB3b.reactions.get_by_id(reaction_id).name)
print(iMsOB3b.reactions.get_by_id(reaction_id).reaction)
iMsOB3b.reactions.get_by_id(reaction_id).gene_reaction_rule

# %% [code]
import orangecontrib.bioinformatics.kegg

organism = orangecontrib.bioinformatics.kegg.Organism("Methylosinus trichosporium")
genes = organism.genes
gene_entry = genes["CQW49_13850"]
print(gene_entry.entry, gene_entry.definition)

organism = orangecontrib.bioinformatics.kegg.Organism("Methylosinus trichosporium")
genes = organism.genes
gene_entry = genes["CQW49_12210"]
print(gene_entry.entry, gene_entry.orthology)

# %% [code]
iMsOB3b.reactions.get_by_id('MLMPTDH').gene_reaction_rule = 'CQW49_13850 or CQW49_12210'

# %% [code]
reaction_id = 'MMPTC'
print(iMsOB3b.reactions.get_by_id(reaction_id).name)
print(iMsOB3b.reactions.get_by_id(reaction_id).reaction)
iMsOB3b.reactions.get_by_id(reaction_id).gene_reaction_rule

# %% [code]
reaction_id = 'FMFTFMPT'
print(iMsOB3b.reactions.get_by_id(reaction_id).name)
print(iMsOB3b.reactions.get_by_id(reaction_id).reaction)
iMsOB3b.reactions.get_by_id(reaction_id).gene_reaction_rule

# %% [code]
organism = orangecontrib.bioinformatics.kegg.Organism("Methylosinus trichosporium")
genes = organism.genes
gene_entry = genes["CQW49_03825"]
print(gene_entry.entry, gene_entry.definition, gene_entry.orthology)

organism = orangecontrib.bioinformatics.kegg.Organism("Methylosinus trichosporium")
genes = organism.genes
gene_entry = genes["CQW49_03830"]
print(gene_entry.entry, gene_entry.orthology)

organism = orangecontrib.bioinformatics.kegg.Organism("Methylosinus trichosporium")
genes = organism.genes
gene_entry = genes["CQW49_03835"]
print(gene_entry.entry, gene_entry.orthology)

organism = orangecontrib.bioinformatics.kegg.Organism("Methylosinus trichosporium")
genes = organism.genes
gene_entry = genes["CQW49_03840"]
print(gene_entry.entry, gene_entry.orthology)

# %% [code]
iMsOB3b.reactions.get_by_id('FMFTFMPT').gene_reaction_rule = 'CQW49_03835'

# %% [code]
reaction_id = 'FORMMFRHD'
print(iMsOB3b.reactions.get_by_id(reaction_id).name)
print(iMsOB3b.reactions.get_by_id(reaction_id).reaction)
iMsOB3b.reactions.get_by_id(reaction_id).gene_reaction_rule = 'CQW49_03825 and CQW49_03830 and CQW49_03840'

# %% [markdown]
Check the original gene reaction rules for 3. Pathway-to-pathway manual curation ,i.e. the original reactions with orthologs via version control

# %% [code]
cobra.io.save_json_model(model_OB3b, memote_directory + draft_gems_dir_8 + "bigg_OB3b_13_01_2020.json")

# %% [markdown]
Knockout FALDA based on the literature evidence:

# %% [code]
model.reactions.FALDA.bounds = (0, 0)

# %% [markdown]
# H4 Folate Pathway
## FTHFL

# %% [code]
organism = orangecontrib.bioinformatics.kegg.Organism("Methylosinus trichosporium")
genes = organism.genes
gene_entry = genes["CQW49_12195"]
print(gene_entry.entry, gene_entry.definition)

# %% [code]
iMsOB3b.reactions.FTHFL.gene_reaction_rule

# %% [markdown]
## MTHFC

# %% [code]
iMsOB3b.reactions.MTHFC.gene_reaction_rule

# %% [markdown]
## MTHFD

# %% [code]
organism = orangecontrib.bioinformatics.kegg.Organism("Methylosinus trichosporium")
genes = organism.genes
gene_entry = genes["CQW49_17745"]
print(gene_entry.entry, gene_entry.definition)

gene_entry = genes["CQW49_12210"]
print(gene_entry.entry, gene_entry.definition)

# %% [code]
iMsOB3b.reactions.MTHFD

# %% [markdown]
## GHMT2r

# %% [code]
organism = orangecontrib.bioinformatics.kegg.Organism("Methylosinus trichosporium")
genes = organism.genes
gene_entry = genes["CQW49_06365"]
print(gene_entry.entry, gene_entry.definition)

# %% [code]
iMsOB3b.reactions.GHMT2r.gene_reaction_rule

# %% [markdown]
# Serine cycle
## SERGLXAT

# %% [code]
iMsOB3b.reactions.SERGLXAT.gene_reaction_rule

# %% [markdown]
## GLYD

# %% [code]
organism = orangecontrib.bioinformatics.kegg.Organism("Methylosinus trichosporium")
genes = organism.genes
gene_entry = genes["CQW49_12205"]
print(gene_entry.entry, gene_entry.definition)

gene_entry = genes["CQW49_10845"]
print(gene_entry.entry, gene_entry.definition)

gene_entry = genes["CQW49_06750"]
print(gene_entry.entry, gene_entry.definition)

gene_entry = genes["CQW49_12205"]
print(gene_entry.entry, gene_entry.definition)

# %% [code]
iMsOB3b.reactions.GLYD.gene_reaction_rule = 'CQW49_10845 or CQW49_06750 or CQW49_12205'

# %% [markdown]
## GLYCK2

# %% [code]
organism = orangecontrib.bioinformatics.kegg.Organism("Methylosinus trichosporium")
genes = organism.genes
gene_entry = genes["CQW49_12245"]
print(gene_entry.entry, gene_entry.definition)

# %% [code]
iMsOB3b.reactions.GLYCK2.gene_reaction_rule = 'CQW49_12245'

# %% [markdown]
## ENO

# %% [code]
iMsOB3b.reactions.ENO.gene_reaction_rule

# %% [markdown]
## PPC

# %% [code]
organism = orangecontrib.bioinformatics.kegg.Organism("Methylosinus trichosporium")
genes = organism.genes
gene_entry = genes["CQW49_05095"]
print(gene_entry.entry, gene_entry.definition)

organism = orangecontrib.bioinformatics.kegg.Organism("Methylosinus trichosporium")
genes = organism.genes
gene_entry = genes["CQW49_12230"]
print(gene_entry.entry, gene_entry.definition)

# %% [code]
iMsOB3b.reactions.PPC.gene_reaction_rule = "CQW49_05095 or CQW49_12230"

# %% [markdown]
## MDH

# %% [code]
organism = orangecontrib.bioinformatics.kegg.Organism("Methylosinus trichosporium")
genes = organism.genes
gene_entry = genes["CQW49_18955"]
print(gene_entry.entry, gene_entry.definition)

organism = orangecontrib.bioinformatics.kegg.Organism("Methylosinus trichosporium")
genes = organism.genes
gene_entry = genes["CQW49_12115"]
print(gene_entry.entry, gene_entry.definition)

organism = orangecontrib.bioinformatics.kegg.Organism("Methylosinus trichosporium")
genes = organism.genes
gene_entry = genes["CQW49_10910"]
print(gene_entry.entry, gene_entry.definition)

# %% [code]
iMsOB3b.reactions.MDH.gene_reaction_rule = "CQW49_18955"

# %% [markdown]
## MALCOAS and MALCOAL

# %% [code]
for reaction in model_OB3b_old.metabolites.mal__L_c.reactions:
    if "BIOMASS" in reaction.id:
        pass
    else:
        print(reaction.id, reaction.name, reaction.reaction)

# %% [code]
for reaction in model_OB3b_old.metabolites.smalcoa_c.reactions:
    if "BIOMASS" in reaction.id:
        pass
    else:
        print(reaction.id, reaction.name, reaction.reaction)

# %% [code]
iMsOB3b.reactions.MALCOAS.gene_reaction_rule

# %% [code]
model_OB3b_old.reactions.MTK.gene_reaction_rule

# %% [code]
iMsOB3b.reactions.MALCOAL.gene_reaction_rule

# %% [code]
model_OB3b_old.reactions.MCLA1.gene_reaction_rule

# %% [markdown]
# TCA cycle:
## CS (Citrate synthase)

# %% [code]
organism = orangecontrib.bioinformatics.kegg.Organism("Methylosinus trichosporium")
genes = organism.genes
gene_entry = genes["CQW49_04750"]
print(gene_entry.entry, gene_entry.definition, gene_entry.orthology)

# %% [code]
enzyme=orangecontrib.bioinformatics.kegg.databases.Enzyme()
enzyme_entry = enzyme["ec:2.3.3.1"]
print(enzyme_entry.reaction)

# %% [code]
iMsOB3b.reactions.CS.gene_reaction_rule

# %% [markdown]
## ACONT

# %% [code]
organism = orangecontrib.bioinformatics.kegg.Organism("Methylosinus trichosporium")
genes = organism.genes
gene_entry = genes["CQW49_13135"]
print(gene_entry.entry, gene_entry.definition)

# %% [code]
iMsOB3b.reactions.ACONT.gene_reaction_rule

# %% [markdown]
## ICDHyr

# %% [code]
organism = orangecontrib.bioinformatics.kegg.Organism("Methylosinus trichosporium")
genes = organism.genes
gene_entry = genes["CQW49_01450"]
print(gene_entry.entry, gene_entry.definition)

# %% [code]
iMsOB3b.reactions.ICDHyr.gene_reaction_rule

# %% [markdown]
## AKGDH

# %% [code]
organism = orangecontrib.bioinformatics.kegg.Organism("Methylosinus trichosporium")
genes = organism.genes
gene_entry = genes["CQW49_16390"]
print(gene_entry.entry, gene_entry.orthology)

gene_entry = genes["CQW49_16395"]
print(gene_entry.entry, gene_entry.orthology)

gene_entry = genes["CQW49_12115"]
print(gene_entry.entry, gene_entry.orthology)

# %% [code]
model_OB3b_old.reactions.AKGDH.gene_reaction_rule

# %% [code]
iMsOB3b.reactions.AKGDH.gene_reaction_rule = 'CQW49_16390 and CQW49_16395'

# %% [markdown]
## SUCOAS

# %% [code]
organism = orangecontrib.bioinformatics.kegg.Organism("Methylosinus trichosporium")
genes = organism.genes
gene_entry = genes["CQW49_18950"]
print(gene_entry.entry, gene_entry.definition)

organism = orangecontrib.bioinformatics.kegg.Organism("Methylosinus trichosporium")
genes = organism.genes
gene_entry = genes["CQW49_16385"]
print(gene_entry.entry, gene_entry.definition)

organism = orangecontrib.bioinformatics.kegg.Organism("Methylosinus trichosporium")
genes = organism.genes
gene_entry = genes["CQW49_12220"]
print(gene_entry.entry, gene_entry.definition)

organism = orangecontrib.bioinformatics.kegg.Organism("Methylosinus trichosporium")
genes = organism.genes
gene_entry = genes["CQW49_12225"]
print(gene_entry.entry, gene_entry.definition)

# %% [code]
iMsOB3b.reactions.SUCOAS.gene_reaction_rule = '(CQW49_16385 or CQW49_18950) or (CQW49_12225 and CQW49_12220)'

# %% [markdown]
## SUCCD1

# %% [code]
model_OB3b_old.reactions.SUCDH_q8_pp

# %% [code]
organism = orangecontrib.bioinformatics.kegg.Organism("Methylosinus trichosporium")
genes = organism.genes
gene_entry = genes["CQW49_22885"]
print(gene_entry.entry, gene_entry.orthology)

gene_entry = genes["CQW49_10810"]
print(gene_entry.entry, gene_entry.orthology)

gene_entry = genes["CQW49_10825"]
print(gene_entry.entry, gene_entry.orthology)

gene_entry = genes["CQW49_22875"]
print(gene_entry.entry, gene_entry.orthology)

gene_entry = genes["CQW49_10800"]
print(gene_entry.entry, gene_entry.orthology)

# %% [code]
iMsOB3b.reactions.SUCCD1.gene_reaction_rule = 'CQW49_22885 and CQW49_10810 and (CQW49_10825 or CQW49_22875) and CQW49_10800'

# %% [markdown]
## FUM

# %% [code]
organism = orangecontrib.bioinformatics.kegg.Organism("Methylosinus trichosporium")
genes = organism.genes
gene_entry = genes["CQW49_13245"]
print(gene_entry.entry, gene_entry.definition)

# %% [code]
model_OB3b_old.reactions.FUM.gene_reaction_rule

# %% [code]
iMsOB3b.reactions.FUM.gene_reaction_rule

# %% [markdown]
# EMC pathway
## MMM2r

# %% [code]
model_OB3b_old.reactions.MMM2.gene_reaction_rule

# %% [code]
organism = orangecontrib.bioinformatics.kegg.Organism("Methylosinus trichosporium")
genes = organism.genes
gene_entry = genes["CQW49_12550"]
print(gene_entry.entry, gene_entry.orthology)

gene_entry = genes["CQW49_06565"]
print(gene_entry.entry, gene_entry.orthology)

gene_entry = genes["CQW49_17450"]
print(gene_entry.entry, gene_entry.orthology)

# %% [code]
iMsOB3b.reactions.MMM2r.gene_reaction_rule = 'CQW49_12550 or CQW49_17450'

# %% [markdown]
## MME

# %% [code]
model_OB3b_old.reactions.MME.gene_reaction_rule

# %% [code]
iMsOB3b.reactions.MME.gene_reaction_rule

# %% [markdown]
## PPCOAC

# %% [code]
organism = orangecontrib.bioinformatics.kegg.Organism("Methylosinus trichosporium")
genes = organism.genes
gene_entry = genes["CQW49_20805"]
print(gene_entry.entry, gene_entry.definition, gene_entry.orthology)

gene_entry = genes["CQW49_16085"]
print(gene_entry.entry, gene_entry.definition, gene_entry.orthology)

# %% [code]
iMsOB3b.reactions.PPCOAC.gene_reaction_rule

# %% [code]
model_OB3b_old.reactions.PPCOAC.gene_reaction_rule

# %% [markdown]
## BMMALCOAL

# %% [code]
organism = orangecontrib.bioinformatics.kegg.Organism("Methylosinus trichosporium")
genes = organism.genes
gene_entry = genes["CQW49_12235"]
print(gene_entry.entry, gene_entry.definition, gene_entry.orthology)

# %% [code]
model_OB3b_old.reactions.BMMALCOAL.gene_reaction_rule

# %% [code]
iMsOB3b.reactions.BMMALCOAL.gene_reaction_rule

# %% [markdown]
## MESACOAH

# %% [code]
model_OB3b_old.reactions.MESACOAH#.gene_reaction_rule

# %% [code]
iMsOB3b.reactions.MESACOAH.gene_reaction_rule

# %% [code]
organism = orangecontrib.bioinformatics.kegg.Organism("Methylosinus trichosporium")
genes = organism.genes
gene_entry = genes["CQW49_03910"]
print(gene_entry.entry, gene_entry.orthology)

# %% [markdown]
Proof that mesaconyl_CoA and 2-methylfumaryl-CoA are the same compound --> https://www.genome.jp/dbget-bin/www_bget?C06028

# %% [markdown]
## MSUCCCOADH

# %% [code]
organism = orangecontrib.bioinformatics.kegg.Organism("Methylosinus trichosporium")
genes = organism.genes
gene_entry = genes["CQW49_16350"]
print(gene_entry.entry, gene_entry.definition)
print(gene_entry.orthology)

# %% [code]
iMsOB3b.reactions.MSUCCCOADH.gene_reaction_rule

# %% [code]
model_OB3b_old.reactions.MSUCCCOADH.gene_reaction_rule

# %% [markdown]
## ETHMALCOAM

# %% [code]
organism = orangecontrib.bioinformatics.kegg.Organism("Methylosinus trichosporium")
genes = organism.genes
gene_entry = genes["CQW49_20150"]
print(gene_entry.definition, gene_entry.orthology)

# %% [code]
iMsOB3b.reactions.ETHMALCOAM.gene_reaction_rule

# %% [code]
model_OB3b_old.reactions.ETHMALCOAM.gene_reaction_rule

# %% [markdown]
## ETHMALCOAEPM

# %% [code]
iMsOB3b.reactions.ETHMALCOAEPM.gene_reaction_rule

# %% [code]
model_OB3b_old.reactions.ETHMALCOAEPM.gene_reaction_rule

# %% [markdown]
Inparanoid ortholog analysis plus KEGG orthology analysis suggest that CQW49_05270 belong to ethylmalonyl-CoA epimerase

# %% [code]
organism = orangecontrib.bioinformatics.kegg.Organism("Methylosinus trichosporium")
genes = organism.genes
gene_entry = genes["CQW49_05270"]
print(gene_entry.entry, gene_entry.definition, gene_entry.orthology)

# %% [markdown]
## CCRC

# %% [code]
model_OB3b_old.reactions.CCRC.gene_reaction_rule

# %% [code]
iMsOB3b.reactions.CCRC.gene_reaction_rule

# %% [markdown]
## 3HBCD

# %% [code]
organism = orangecontrib.bioinformatics.kegg.Organism("Methylosinus trichosporium")
genes = organism.genes
gene_entry = genes["CQW49_12855"]
print(gene_entry.definition, gene_entry.orthology)

gene_entry = genes["CQW49_21250"]
print(gene_entry.definition, gene_entry.orthology)

gene_entry = genes["CQW49_21505"]
print(gene_entry.definition, gene_entry.orthology)

gene_entry = genes["CQW49_11715"]
print(gene_entry.definition, gene_entry.orthology)

# %% [code]
model_OB3b_old.reactions.get_by_id('3HBCD').gene_reaction_rule

# %% [code]
iMsOB3b.reactions.get_by_id('3HBCD').gene_reaction_rule

# %% [markdown]
## AACOAR

# %% [code]
organism = orangecontrib.bioinformatics.kegg.Organism("Methylosinus trichosporium")
genes = organism.genes
gene_entry = genes["CQW49_17745"]
print(gene_entry.definition, gene_entry.orthology)

# %% [code]
model_OB3b_old.reactions.AACOAR.gene_reaction_rule

# %% [code]
iMsOB3b.reactions.get_by_id('AACOAR').gene_reaction_rule

# %% [markdown]
## ACACT1r

# %% [code]
model_OB3b_old.reactions.ACACT1r.gene_reaction_rule

# %% [code]
organism = orangecontrib.bioinformatics.kegg.Organism("Methylosinus trichosporium")
genes = organism.genes
gene_entry = genes["CQW49_15495"]
print(gene_entry.definition, gene_entry.orthology)

gene_entry = genes["CQW49_17750"]
print(gene_entry.definition, gene_entry.orthology)

# %% [code]
iMsOB3b.reactions.ACACT1r.gene_reaction_rule = 'CQW49_15495 or CQW49_17750'

# %% [code]
organism = orangecontrib.bioinformatics.kegg.Organism("Methylosinus trichosporium")
genes = organism.genes
gene_entry = genes["CQW49_15495"]
print(gene_entry.entry, gene_entry.definition, gene_entry.orthology)

gene_entry = genes["CQW49_15500"]
print(gene_entry.entry, gene_entry.definition, gene_entry.orthology)

gene_entry = genes["CQW49_17750"]
print(gene_entry.entry, gene_entry.definition, gene_entry.orthology)

# %% [markdown]
Save GEM with fixed central carbon metabolism gene-reaction rules:

# %% [code]
cobra.io.save_json_model(iMsOB3b, memote_directory + draft_gems_dir_8 + "bigg_OB3b_13_01_2020.json")

# %% [code]
