# Supplementary material for: Genome-Scale Metabolic Model Reconstruction and in Silico Investigations of Methane Metabolism in Methylosinus trichosporium OB3b
Source: Microorganisms. 2020 Mar 20;8(3):437. doi: 10.3390/microorganisms8030437 (PMC7144005; doi:10.3390/microorganisms8030437)
Supplement: Supplementary file 1 [file microorganisms-08-00437-s001.zip › supplementary_materials/supplementary_scripts/4. Add reactions not present in OB3b GEM.ipynb]

# %% [markdown]
# Load dependencies

# %% [code]
import cobra
import libsbml
import lxml

models_directory = '/media/sf_Shared/Systems_biology/Metabolic_models/'
OB3b_directory = '/media/sf_Shared/GEM_OB3b/'
memote_directory = '/home/ensakz/Desktop/memote_m_trichosporium/'
fastas_directory = '/media/sf_Shared/Systems_biology/Fastas_and_annotations/'
inparanoid_directory = '/media/sf_Shared/Systems_biology/InParanoid_runs/'
draft_gems_dir_8 = 'draft_gems/8.OB3b_draft_gem_during_pathway_manual_curation/'

# %% [code]
iMsOB3b = cobra.io.load_json_model(memote_directory + draft_gems_dir_8 + "bigg_OB3b_13_01_2020.json")

# %% [code]
model_Bath = cobra.io.load_json_model(models_directory + "iMcBath.json")

# %% [code]
model_OB3b_old = cobra.io.load_json_model(memote_directory + draft_gems_dir_8 + "iMsOB3b_11_14_2019.json")

# %% [code]
model_universal = cobra.io.load_json_model(models_directory + 'universal_model.json')

# %% [code]
model_AM1 = cobra.io.read_sbml_model(models_directory + 'iRP911_v2016_MextorquensAM1.xml')

# %% [markdown]
# Create list of Methylosinus trichosporium OB3b locus tags not present in OB3b GEM

# %% [markdown]
Loading BioPython's SeqIO library for fasta file manipulation:

# %% [code]
model = iMsOB3b

# %% [code]
#script for renaming record description in Refseq or Genbank files

#importing Biopythom SeqIO library
from Bio import SeqIO

#loading multiple gene elements from a fasta file
records = list(SeqIO.parse(fastas_directory + "OB3b/New_2017_assembly/GenBank_ASM275265v1_translated_cds.faa", 
                           "fasta"))

# %% [markdown]
Create OB3b_locus_tags_and_their_description dictionary:

# %% [code]
OB3b_locus_tags_and_their_description = {}
for record in records:
    record_description = record.description.split("[") #some of elements don't have WP_ ids, only locus tags
    for element in record_description:
        if "locus_tag=" in element:
            key_element=element[10:-2]
        elif "protein=" in element:
            value_element=element[8:-2]
    OB3b_locus_tags_and_their_description[str(key_element)] = str(value_element)
print(len(OB3b_locus_tags_and_their_description))

# %% [markdown]
Write OB3b_locus_tags_and_their_description to txt file:

# %% [code]
import json
with open(memote_directory + "gem_reconstruction_supplementary_materials/" +\
          "OB3b_locus_tags_and_their_description.txt", "w") as file:
    file.write(json.dumps(OB3b_locus_tags_and_their_description))

# %% [markdown]
Serialization using Pickle fails:
<br> Source: https://stackoverflow.com/questions/36965507/writing-a-dictionary-to-a-text-file

# %% [code]
import _pickle as pickle
with open(memote_directory + "gem_reconstruction_supplementary_materials/" +\
          "OB3b_locus_tags_and_their_description_parallel.txt", 'wb') as file:
     file.write(pickle.dumps(OB3b_locus_tags_and_their_description)) 

# %% [markdown]
Check how much Genbank genome locus tags are present in OB3b GEM:

# %% [code]
OB3b_locus_tags_present_in_GEM = set()
for locus_tag in OB3b_locus_tags_and_their_description:
    try:
        if iMsOB3b.genes.get_by_id(locus_tag) in iMsOB3b.genes:
            OB3b_locus_tags_present_in_GEM.add(locus_tag)
    except:
        pass
OB3b_locus_tags_present_in_GEM=list(OB3b_locus_tags_present_in_GEM)
print(len(OB3b_locus_tags_present_in_GEM))

# %% [markdown]
Deleting "CQW"-related genes present in OB3b GEM from OB3b_locus_tags_and_their_description:

# %% [code]
OB3b_locus_tags_present_in_GEM = set()
for locus_tag in OB3b_locus_tags_and_their_description:
    try:
        if model.genes.get_by_id(locus_tag) in model.genes:
            OB3b_locus_tags_present_in_GEM.add(locus_tag)
    except:
        pass
OB3b_locus_tags_present_in_GEM=list(OB3b_locus_tags_present_in_GEM)

for locus_tag in OB3b_locus_tags_present_in_GEM:
    del OB3b_locus_tags_and_their_description[locus_tag]
    
len(OB3b_locus_tags_and_their_description)

# %% [markdown]
Deleting hypothetical proteins from OB3b_locus_tags_and_their_description as they are useless for GEM reconstruction manual curation:

# %% [code]
for locus_tag in list(OB3b_locus_tags_and_their_description):
    if OB3b_locus_tags_and_their_description[locus_tag] == "hypothetical protein":
        del OB3b_locus_tags_and_their_description[locus_tag]

print("OB3b_locus_tags_and_their_description length after deletion of hypothetical proteins is",\
      len(OB3b_locus_tags_and_their_description))        

# %% [code]
OB3b_locus_tags_and_their_description

# %% [markdown]
Saving model copy before moving further in case of any mistake in the code:

# %% [code]
model_copy=model.copy()

# %% [markdown]
Checking whether remaining 2880 locus tags from OB3b_locus_tags_and_their_description are present in KEGG  pathway database (and supposedly have EC numbers). If they are not present in KEGG pathway database, then these locus tags are deleted by the script given below. This is possible because KEGG pathway is biochemical metabolic pathway database (opinion as of 15/10/2019).

# %% [code]
import bioservices
#trying bioservices
#organism code cah

from bioservices.kegg import KEGG
k = KEGG() #you have to give the alias (psevdonim) for the KEGG database
#you specify organism name, in this case, cah, belongs to Methylosinus trichosporium

k.organism = "mtw"

# %% [code]
for locus_tag in list(OB3b_locus_tags_and_their_description):
    try:
        if k.get_pathway_by_gene(locus_tag, "mtw") is None:
            del OB3b_locus_tags_and_their_description[locus_tag]
    except:
        pass

# %% [markdown]
Locus tags are not filtered properly using k.get_pathway_by_gene(locus_tag, "mtw")) is None option.
<br> Trying different locus tag option:
<br> Below is a trash to understand how to apply another solution besides None

# %% [code]
if len(k.get_pathway_by_gene('CQW49_14475', "mtw"))>0:
    print('None')
else:
    print('Not none')

# %% [code]
len(k.get_pathway_by_gene('CQW49_14475', "mtw")) >0

# %% [code]
checking_reactions = ['CQW49_14475', 'CQW49_00015']
for locus_tag in checking_reactions:
    try:
        if len(k.get_pathway_by_gene(locus_tag, "mtw"))>0:
            print(locus_tag, 'True')
        else:
            print(locus_tag, 'Not true')
    except:
        print(locus_tag, 'None')

# %% [code]

check_reactions = ['CQW49_14475', 'CQW49_00015']
for reaction in check_reactions:
    try:
        if len(k.get_pathway_by_gene(reaction, "mtw"))>0:
            print(reaction, 'None')
        else:
            print(reaction, 'Not none')
    except:
        print(reaction, 'exception')

# %% [markdown]
Trying second option (sorting relevant locus tags by length):

# %% [code]
for locus_tag in list(OB3b_locus_tags_and_their_description):
    try:
        if len(k.get_pathway_by_gene(locus_tag, "mtw")) > 0:
            pass
        else:
            del OB3b_locus_tags_and_their_description[locus_tag]
    except:
            del OB3b_locus_tags_and_their_description[locus_tag]

# %% [code]
len(OB3b_locus_tags_and_their_description)

# %% [code]
for locus_tag in list(OB3b_locus_tags_and_their_description):
    try:
        if len(k.get_pathway_by_gene(locus_tag, "mtw")) > 0:
            print(locus_tag, k.get_pathway_by_gene(locus_tag, "mtw"))
        else:
            pass
    except:
            pass

# %% [code]
for locus_tag in list(OB3b_locus_tags_and_their_description):
    try:
        if len(k.get_pathway_by_gene(locus_tag, "mtw")) > 0:
            pass
        else:
            pass
    except:
            print(locus_tag, k.get_pathway_by_gene(locus_tag, "mtw"))

# %% [code]
len(OB3b_locus_tags_and_their_description)

# %% [markdown]
Save the OB3b_locus_tags_and_their_description temporal file with pickle:

# %% [code]
# write python dict to a file
with open(memote_directory + "gem_reconstruction_supplementary_materials/AM1_based_GEM/" +\
          'temporal_more_than_0.pkl', 'wb') as output:
    pickle.dump(OB3b_locus_tags_and_their_description, output)

# %% [code]
for locus_tag in OB3b_locus_tags_and_their_description:
    print(locus_tag, k.get_pathway_by_gene(locus_tag, "mtw"))

# %% [code]
OB3b_locus_tags_and_their_description

# %% [code]
len(OB3b_locus_tags_and_their_description)

# %% [code]
check_reactions = ['CQW49_19995', 'CQW49_20020', 'CQW49_23400']
for locus_tag in check_reactions:
    print(k.get_pathway_by_gene(locus_tag, "mtw"))

# %% [markdown]
Printing length and elements of OB3b_locus_tags_and_their_description. The number of locus tags that can be potentially included in genome-scale metabolic reconstruction is 341.

# %% [code]
print(len(OB3b_locus_tags_and_their_description))
OB3b_locus_tags_and_their_description

# %% [markdown]
Writing filtered OB3b_locus_tags_and_their_description to memote/gem_reconstruction_supplementary_materials directory in pkl and txt formats. The pkl format is required to always have access to the data using Python while the txt format is required for easy data access using txt editor:

# %% [code]
# write python dict to a file
with open(memote_directory + "gem_reconstruction_supplementary_materials/AM1_based_GEM/" +\
          'OB3b_locus_tags_and_their_description_not_included_in_automatic_GEMs.pkl', 'wb') as output:
    pickle.dump(OB3b_locus_tags_and_their_description, output)
    
import json
with open(memote_directory + "gem_reconstruction_supplementary_materials/AM1_based_GEM/" +\
          "OB3b_locus_tags_and_their_description_not_included_in_automatic_GEMs.txt", "w") as file:
    file.write(json.dumps(OB3b_locus_tags_and_their_description))

# %% [markdown]
Easy access to OB3b_locus_tags_and_their_description_not_included_in_automatic_GEMs.pkl:

# %% [code]
# read python dict back from the file
pkl_file = open(memote_directory + "gem_reconstruction_supplementary_materials/AM1_based_GEM/" +\
                'OB3b_locus_tags_and_their_description_not_included_in_automatic_GEMs.pkl', 'rb')
OB3b_locus_tags_and_their_description = pickle.load(pkl_file)
pkl_file.close()

print (OB3b_locus_tags_and_their_description)

# %% [markdown]
Leave only pathways that are directly related to metabolism:
Here is the list of pathways not related to metabolism directly (starts from genetic information processing section) --> https://www.genome.jp/kegg-bin/show_organism?menu_type=pathway_maps&org=mtw:

# %% [code]
kegg_non_metabolic_pathways = ['03020', '03010', '00970', '03060', '04122', '03018', '03030', '03410', 
                               '03420','03430', '03440', '03450', '02010', '02060', '03070', '02020', 
                               '02024', '02030', '02040', '01501', '01502', '01503']

# %% [code]
for locus_tag in list(OB3b_locus_tags_and_their_description):
    for non_metabolic_pathway in kegg_non_metabolic_pathways:
        try:
            if 'mtw' + non_metabolic_pathway in k.get_pathway_by_gene(locus_tag, "mtw"):
                del OB3b_locus_tags_and_their_description[locus_tag]
        except:
            pass

# %% [code]
OB3b_locus_tags_and_their_description

# %% [code]
# write python dict to a file
with open(memote_directory + "gem_reconstruction_supplementary_materials/AM1_based_GEM/" +\
          'OB3b_locus_tags_and_their_description_not_included_in_automatic_GEMs.pkl', 'wb') as output:
    pickle.dump(OB3b_locus_tags_and_their_description, output)
    
import json
with open(memote_directory + "gem_reconstruction_supplementary_materials/AM1_based_GEM/" +\
          "OB3b_locus_tags_and_their_description_not_included_in_automatic_GEMs.txt", "w") as file:
    file.write(json.dumps(OB3b_locus_tags_and_their_description))

# %% [code]
# read python dict back from the file
pkl_file = open(memote_directory + "gem_reconstruction_supplementary_materials/AM1_based_GEM/" +\
                'OB3b_locus_tags_and_their_description_not_included_in_automatic_GEMs.pkl', 'rb')
OB3b_locus_tags_and_their_description = pickle.load(pkl_file)
pkl_file.close()

print (len(OB3b_locus_tags_and_their_description), '\n', OB3b_locus_tags_and_their_description)

# %% [markdown]
# Add reactions based on the files:
2 files to look for are reactions are OB3b_locus_tags_and_their_description_not_included_in_automatic_GEMs.pkl and OB3b_locus_tags_EC_number_no_KEGG_subsystems_filtered.pkl
<br>**Note:** Ignore genes which have unspecified metabolites in reactions

# %% [code]
for locus_tag in OB3b_locus_tags_and_their_description:
    gene_entry = genes["mtw:"+locus_tag]
    print(locus_tag, gene_entry.orthology)

# %% [code]
len(OB3b_locus_tags_and_their_description)

# %% [code]
for locus_tag in temporal_file:
    gene_entry = genes["mtw:"+locus_tag]
    print(locus_tag, gene_entry.orthology)

# %% [code]
len(temporal_file)

# %% [markdown]
## Try manual way to add reactions

# %% [markdown]
### ATPase genes: CQW49_00515, CQW49_00550

# %% [code]
import re
for reaction in iMsOB3b.reactions:
    if re.search("ATP", reaction.name, re.IGNORECASE):
        print(reaction.id, reaction.name)

# %% [code]
iMsOB3b.reactions.ATPS4rpp.gene_reaction_rule = 'CQW49_19220 and CQW49_00300 and CQW49_19240 and CQW49_19235 and CQW49_00305 and CQW49_19230 and CQW49_19225 and CQW49_00310 and CQW49_00290 and CQW49_00295 and CQW49_00515 and CQW49_00550'

# %% [markdown]
### CQW49_00695 --> unspecified, vague metabolites
https://www.genome.jp/dbget-bin/www_bget?ec:2.5.1.18

# %% [code]
import re
for reaction in iMsOB3b.reactions:
    if re.search("glutathione", reaction.name, re.IGNORECASE):
        print(reaction.id, reaction.name)

# %% [code]
for reaction in model_OB3b_old.reactions:
    if re.search("glutathione
                 ", reaction.name, re.IGNORECASE):
        print(reaction.id, reaction.name)

# %% [code]
model_OB3b_old.reactions.DSBGGT

# %% [markdown]
### CQW49_00740

# %% [code]
iMsOB3b.add_reaction(model_universal.reactions.UDPACGA6D)

# %% [code]
iMsOB3b.reactions.UDPACGA6D.gene_reaction_rule = "CQW49_00740"

# %% [markdown]
## Semiautomatic way of adding reactions to GEM:

# %% [markdown]
List of models from which I can take reactions based on gene reaction rules:
- old OB3b Carveme-based model


# %% [markdown]
List of models from which I take reactions based on reaction name:
- old AM1 model (this is not possible as ortholog analysis for old AM1 model has been already done)

# %% [markdown]
Reload pickle again:

# %% [code]
import pickle
pkl_file = open(memote_directory + "gem_reconstruction_supplementary_materials/AM1_based_GEM/" +\
                'OB3b_locus_tags_and_their_description_not_included_in_automatic_GEMs.pkl', 'rb')
OB3b_locus_tags_and_their_description = pickle.load(pkl_file)
pkl_file.close()

print (len(OB3b_locus_tags_and_their_description))

# %% [code]
import pickle
pkl_file = open(memote_directory + "gem_reconstruction_supplementary_materials/AM1_based_GEM/" +\
                'OB3b_locus_tags_EC_number_no_KEGG_subsystems_filtered.pkl', 'rb')
temporal_file = pickle.load(pkl_file)
pkl_file.close()

print (len(temporal_file))

# %% [markdown]
### Temporal_file 

# %% [code]
for locus_tag in temporal_file:
    try:
        print(model_OB3b_old.genes.get_by_id(locus_tag).id, 
              model_OB3b_old.genes.get_by_id(locus_tag).reactions)
    except:
        pass      

# %% [markdown]
CQW49_01205

# %% [code]
for reaction in model_OB3b_old.genes.CQW49_01205.reactions:
    print(reaction.id, reaction.name, reaction.reaction)

# %% [code]
gene_entry = genes["mtw:"+"CQW49_01205"]
print(gene_entry.orthology)

# %% [code]
model_OB3b_old.reactions.CYTBCYTC

# %% [code]
iMsOB3b.metabolites.focytc_c.summary()

# %% [markdown]
CQW49_01435

# %% [code]
for reaction in model_OB3b_old.genes.CQW49_01435.reactions:
    print(reaction.id, reaction.name, reaction.reaction)

# %% [code]
iMsOB3b.add_reaction(model_OB3b_old.reactions.ANHMK)

# %% [code]
iMsOB3b.reactions.ANHMK

# %% [markdown]
CQW49_08960

# %% [code]
for reaction in model_OB3b_old.genes.CQW49_08960.reactions:
    print(reaction.id, reaction.name, reaction.reaction)

# %% [code]
model_OB3b_old.reactions.NTRLASE

# %% [markdown]
CQW49_11545 --> unclear EC number convention (nodulation protein E [EC:2.3.1.-])

# %% [code]
for reaction in model_OB3b_old.genes.CQW49_11545.reactions:
    print(reaction.id, reaction.name, reaction.reaction)

# %% [markdown]
CQW49_12190

# %% [code]
for reaction in model_OB3b_old.genes.CQW49_12190.reactions:
    print(reaction.id, reaction.name, reaction.reaction)

# %% [code]
iMsOB3b.add_reaction(model_OB3b_old.reactions.METSOXR2)

# %% [markdown]
CQW49_13155

# %% [code]
for reaction in model_OB3b_old.genes.CQW49_13155.reactions:
    print(reaction.id, reaction.name, reaction.reaction)

# %% [code]
iMsOB3b.add_reaction(model_OB3b_old.reactions.METSOXR2)

# %% [markdown]
CQW49_15865 --> not added, no corresponding reaction

# %% [code]
for reaction in model_OB3b_old.genes.CQW49_15865.reactions:
    print(reaction.id, reaction.name, reaction.reaction)

# %% [markdown]
CQW49_17395

# %% [code]
for reaction in model_OB3b_old.genes.CQW49_17395.reactions:
    print(reaction.id, reaction.name, reaction.reaction)

# %% [markdown]
CQW49_18215

# %% [code]
for reaction in model_OB3b_old.genes.CQW49_18215.reactions:
    print(reaction.id, reaction.name, reaction.reaction)

# %% [code]
iMsOB3b.add_reaction(model_OB3b_old.reactions.NADPHQR2)

# %% [code]
iMsOB3b.reactions.get_by_id('NADPHQR2').reaction = 'h_c + nadph_c + q_c --> nadp_c + qh2_c'

# %% [markdown]
CQW49_21560

# %% [code]
for reaction in model_OB3b_old.genes.CQW49_21560.reactions:
    print(reaction.id, reaction.name, reaction.reaction)

# %% [code]
iMsOB3b.add_reaction(model_OB3b_old.reactions.QRr)

# %% [markdown]
Save model for now:

# %% [code]
cobra.io.save_json_model(iMsOB3b, memote_directory + draft_gems_dir_8 + "bigg_OB3b_14_01_2020.json")

# %% [markdown]
### OB3b_locus_tags_and_their_description_not_included_in_automatic_GEMs

# %% [code]
for locus_tag in OB3b_locus_tags_and_their_description:
    try:
        print(model_OB3b_old.genes.get_by_id(locus_tag).id, 
              model_OB3b_old.genes.get_by_id(locus_tag).reactions)
    except:
        pass   

# %% [markdown]
CQW49_00515

# %% [code]
for reaction in model_OB3b_old.genes.CQW49_00515.reactions:
    print(reaction.id, reaction.name, reaction.reaction)

# %% [code]
iMsOB3b.reactions.ATPS4rpp.gene_reaction_rule

# %% [markdown]
CQW49_00550

# %% [code]
for reaction in model_OB3b_old.genes.CQW49_00550.reactions:
    print(reaction.id, reaction.name, reaction.reaction)

# %% [code]
iMsOB3b.reactions.ATPS4rpp.gene_reaction_rule

# %% [markdown]
CQW49_00740

# %% [code]
for reaction in model_OB3b_old.genes.CQW49_00740.reactions:
    print(reaction.id, reaction.name, reaction.reaction)

# %% [code]
iMsOB3b.add_reaction(model_OB3b_old.reactions.UACMAMO)

# %% [markdown]
CQW49_00915

# %% [code]
for reaction in model_OB3b_old.genes.CQW49_00915.reactions:
    print(reaction.id, reaction.name, reaction.reaction)

# %% [markdown]
CQW49_01170

# %% [code]
for reaction in model_OB3b_old.genes.CQW49_01170.reactions:
    print(reaction.id, reaction.name, reaction.reaction)

# %% [code]
iMsOB3b.reactions.DPR.gene_reaction_rule = 'CQW49_01170'

# %% [markdown]
CQW49_01220

# %% [code]
for reaction in model_OB3b_old.genes.CQW49_01220.reactions:
    print(reaction.id, reaction.name, reaction.reaction)

# %% [code]
iMsOB3b.genes.CQW49_01220

# %% [markdown]
CQW49_01360

# %% [code]
for reaction in model_OB3b_old.genes.CQW49_01360.reactions:
    print(reaction.id, reaction.name, reaction.reaction)

# %% [code]
iMsOB3b.add_reaction(model_OB3b_old.reactions.NDPK1)
iMsOB3b.add_reaction(model_OB3b_old.reactions.NDPK2)
iMsOB3b.add_reaction(model_OB3b_old.reactions.NDPK3)
iMsOB3b.add_reaction(model_OB3b_old.reactions.NDPK4)
iMsOB3b.add_reaction(model_OB3b_old.reactions.NDPK5)
iMsOB3b.add_reaction(model_OB3b_old.reactions.NDPK6)
iMsOB3b.add_reaction(model_OB3b_old.reactions.NDPK7)
iMsOB3b.add_reaction(model_OB3b_old.reactions.NDPK8)
iMsOB3b.add_reaction(model_OB3b_old.reactions.NDPK9)
iMsOB3b.add_reaction(model_OB3b_old.reactions.NDPK10)

# %% [markdown]
CQW49_01705

# %% [code]
for reaction in model_OB3b_old.genes.CQW49_01705.reactions:
    print(reaction.id, reaction.name, reaction.reaction)

# %% [code]
iMsOB3b.add_reaction(model_OB3b_old.reactions.LIPOS)

# %% [markdown]
CQW49_01990

# %% [code]
for reaction in model_OB3b_old.genes.CQW49_01990.reactions:
    print(reaction.id, reaction.name, reaction.reaction)

# %% [code]
for reaction in iMsOB3b.reactions:
    if "thioeste" in reaction.name:
        print(reaction.name, reaction.id, reaction.gene_reaction_rule)

# %% [code]
iMsOB3b.reactions.HFACOAE60.gene_reaction_rule = 'CQW49_00725 or CQW49_04870 or CQW49_01990'
iMsOB3b.reactions.FACOAE180.gene_reaction_rule = 'CQW49_00725 or CQW49_04870 or CQW49_01990'
iMsOB3b.reactions.FACOAE160.gene_reaction_rule = 'CQW49_00725 or CQW49_04870 or CQW49_01990'
iMsOB3b.reactions.FACOAE140.gene_reaction_rule = 'CQW49_00725 or CQW49_04870 or CQW49_01990'
iMsOB3b.reactions.HFACOAE80.gene_reaction_rule = 'CQW49_00725 or CQW49_04870 or CQW49_01990'
iMsOB3b.reactions.FACOAE60.gene_reaction_rule = 'CQW49_00725 or CQW49_04870 or CQW49_01990'
iMsOB3b.reactions.FACOAE80.gene_reaction_rule = 'CQW49_00725 or CQW49_04870 or CQW49_01990'
iMsOB3b.reactions.HFACOAE180.gene_reaction_rule = 'CQW49_00725 or CQW49_04870 or CQW49_01990'
iMsOB3b.reactions.HFACOAE120.gene_reaction_rule = 'CQW49_00725 or CQW49_04870 or CQW49_01990'
iMsOB3b.reactions.FACOAE120.gene_reaction_rule = 'CQW49_00725 or CQW49_04870 or CQW49_01990'
iMsOB3b.reactions.HFACOAE100.gene_reaction_rule = 'CQW49_00725 or CQW49_04870 or CQW49_01990'
iMsOB3b.reactions.FACOAE100.gene_reaction_rule = 'CQW49_00725 or CQW49_04870 or CQW49_01990'
iMsOB3b.reactions.HFACOAE160.gene_reaction_rule = 'CQW49_00725 or CQW49_04870 or CQW49_01990'
iMsOB3b.reactions.HFACOAE140.gene_reaction_rule = 'CQW49_00725 or CQW49_04870 or CQW49_01990'

# %% [markdown]
CQW49_02400

# %% [code]
for reaction in model_OB3b_old.genes.CQW49_02400.reactions:
    print(reaction.id, reaction.name, reaction.reaction)

# %% [code]
iMsOB3b.add_reaction(model_OB3b_old.reactions.GTHRDHpp)

# %% [markdown]
CQW49_02415

# %% [code]
for reaction in model_OB3b_old.genes.CQW49_02415.reactions:
    print(reaction.id, reaction.name, reaction.reaction)

# %% [code]
iMsOB3b.add_reaction(model_OB3b_old.reactions.PPS)

# %% [markdown]
CQW49_02635

# %% [code]
for reaction in model_OB3b_old.genes.CQW49_02635.reactions:
    print(reaction.id, reaction.name, reaction.reaction)

# %% [code]
iMsOB3b.add_reaction(model_OB3b_old.reactions.ORNTA)

# %% [markdown]
CQW49_02865
<br> build reaction based on http://bigg.ucsd.edu/universal/reactions/CLS_m
<br> these reactions belong to glycerolphospholipid metabolism

# %% [code]
for reaction in model_OB3b_old.genes.CQW49_02865.reactions:
    print(reaction.id, reaction.name, reaction.reaction)

# %% [code]
import re
for metabolite in iMsOB3b.metabolites:
    if re.search("cardiolipin", metabolite.name, re.IGNORECASE):
        print(metabolite.id, metabolite.name)

# %% [code]
iMsOB3b.metabolites.clpnd161_c

# %% [code]
import re
for metabolite in iMsOB3b.metabolites:
    if re.search("phosphatidylglycerol", metabolite.name, re.IGNORECASE):
        print(metabolite.id, metabolite.name)

# %% [code]
iMsOB3b.metabolites.pg160_c

# %% [code]
iMsOB3b.reactions.PGPP160

# %% [code]
import re
for reaction in iMsOB3b.reactions:
    if re.search("CDP", reaction.name, re.IGNORECASE):
        print(reaction.id, reaction.name)

# %% [code]
#iMsOB3b.reactions.DASYN160
#iMsOB3b.reactions.DASYN161
#iMsOB3b.reactions.DASYN180
iMsOB3b.reactions.DASYN181

# %% [code]
iMsOB3b.reactions.CLPNS160

iMsOB3b.reactions.CLPNS161

iMsOB3b.reactions.CLPNS180

iMsOB3b.reactions.CLPNS181

cdp12dgr160_m + pg160_m ⇌ cmp_m + h_m + clpn160_m

# %% [code]
from cobra import Model, Reaction, Metabolite
# Best practise: SBML compliant IDs

reaction = Reaction('CLPNS160')
reaction.name = 'Cardiolipin synthase (n-16:0)'
reaction.lower_bound = -1000.  # This is the default
reaction.upper_bound = 1000.  # This is the default

iMsOB3b.add_reaction(reaction)
iMsOB3b.reactions.CLPNS160.reaction = 'cdpdhdecg_c + pg160_c <=> cmp_c + clpnd160_c'

# %% [code]
from cobra import Model, Reaction, Metabolite
# Best practise: SBML compliant IDs

reaction = Reaction('CLPNS161')
reaction.name = 'Cardiolipin synthase (n-16:1)'
reaction.lower_bound = -1000.  # This is the default
reaction.upper_bound = 1000.  # This is the default

iMsOB3b.add_reaction(reaction)
iMsOB3b.reactions.CLPNS161.reaction = 'cdpdhdec9eg_c + pg161_c <=> cmp_c + clpnd161_c'

# %% [code]
from cobra import Model, Reaction, Metabolite
# Best practise: SBML compliant IDs

reaction = Reaction('CLPNS180')
reaction.name = 'Cardiolipin synthase (n-18:0)'
reaction.lower_bound = -1000.  # This is the default
reaction.upper_bound = 1000.  # This is the default

iMsOB3b.add_reaction(reaction)
iMsOB3b.reactions.CLPNS180.reaction = 'cdpdodecg_c + pg180_c <=> cmp_c + clpnd180_c'

# %% [code]
from cobra import Model, Reaction, Metabolite
# Best practise: SBML compliant IDs

reaction = Reaction('CLPNS181')
reaction.name = 'Cardiolipin synthase (n-18:1)'
reaction.lower_bound = -1000.  # This is the default
reaction.upper_bound = 1000.  # This is the default

iMsOB3b.add_reaction(reaction)
iMsOB3b.reactions.CLPNS181.reaction = 'cdpdodec11eg_c + pg181_c <=> cmp_c + clpnd181_c'

# %% [code]
iMsOB3b.reactions.CLPNS160.gene_reaction_rule = 'CQW49_02865'
iMsOB3b.reactions.CLPNS161.gene_reaction_rule = 'CQW49_02865'
iMsOB3b.reactions.CLPNS180.gene_reaction_rule = 'CQW49_02865'
iMsOB3b.reactions.CLPNS181.gene_reaction_rule = 'CQW49_02865'

# %% [markdown]
CQW49_02960

# %% [code]
for reaction in model_OB3b_old.genes.CQW49_02960.reactions:
    print(reaction.id, reaction.name, reaction.reaction)

# %% [code]
iMsOB3b.add_reaction(model_OB3b_old.reactions.SHSL2)

# %% [markdown]
CQW49_03300

# %% [code]
for reaction in model_OB3b_old.genes.CQW49_03300.reactions:
    print(reaction.id, reaction.name, reaction.reaction)

# %% [code]
iMsOB3b.reactions.CA2abctpp.gene_reaction_rule = 'CQW49_03300'

# %% [markdown]
CQW49_03485

# %% [code]
for reaction in model_OB3b_old.genes.CQW49_03485.reactions:
    print(reaction.id, reaction.name, reaction.reaction)

# %% [code]
iMsOB3b.reactions.NADH11.gene_reaction_rule = 'CQW49_05325 and CQW49_05330 and CQW49_18615 and CQW49_05310 and CQW49_05315 and CQW49_05300 and CQW49_05305 and CQW49_05290 and CQW49_05335 and CQW49_05295 and CQW49_05340 and CQW49_05345 and CQW49_05285 and CQW49_05350 and CQW49_05320 and CQW49_03485'

# %% [markdown]
CQW49_03930

# %% [code]
for reaction in model_OB3b_old.genes.CQW49_03930.reactions:
    print(reaction.id, reaction.name, reaction.reaction)

# %% [code]
iMsOB3b.add_reaction(model_OB3b_old.reactions.XPPT)

# %% [markdown]
CQW49_04245
<br> Add reaction since it is present in genbank annotation

# %% [code]
for reaction in model_OB3b_old.genes.CQW49_04245.reactions:
    print(reaction.id, reaction.name, reaction.reaction)

# %% [code]
iMsOB3b.add_reaction(model_OB3b_old.reactions.MSAR)

# %% [markdown]
CQW49_04395

# %% [code]
for reaction in model_OB3b_old.genes.CQW49_04395.reactions:
    print(reaction.id, reaction.name, reaction.reaction)

# %% [markdown]
CQW49_04465

# %% [code]
for reaction in model_OB3b_old.genes.CQW49_04465.reactions:
    print(reaction.id, reaction.name, reaction.reaction)

# %% [markdown]
CQW49_05060 --> too broad definition

# %% [code]
for reaction in model_OB3b_old.genes.CQW49_05060.reactions:
    print(reaction.id, reaction.name, reaction.reaction)

# %% [markdown]
CQW49_05095

# %% [code]
for reaction in model_OB3b_old.genes.CQW49_05095.reactions:
    print(reaction.id, reaction.name, reaction.reaction)

# %% [code]
iMsOB3b.reactions.PPC.gene_reaction_rule

# %% [markdown]
CQW49_05280

# %% [code]
for reaction in model_OB3b_old.genes.CQW49_05280.reactions:
    print(reaction.id, reaction.name, reaction.reaction)

# %% [code]
iMsOB3b.add_reaction(model_OB3b_old.reactions.BACCL)

# %% [markdown]
CQW49_05640

# %% [code]
for reaction in model_OB3b_old.genes.CQW49_05640.reactions:
    print(reaction.id, reaction.name, reaction.reaction)

# %% [code]
iMsOB3b.add_reaction(model_OB3b_old.reactions.HGNTOR)

# %% [markdown]
CQW49_05645

# %% [code]
for reaction in model_OB3b_old.genes.CQW49_05645.reactions:
    print(reaction.id, reaction.name, reaction.reaction)

# %% [code]
iMsOB3b.add_reaction(model_OB3b_old.reactions.get_by_id('34HPPOR'))

# %% [markdown]
CQW49_06015

# %% [code]
for reaction in model_OB3b_old.genes.CQW49_06015.reactions:
    print(reaction.id, reaction.name, reaction.reaction)

# %% [code]
import re
for metabolite in iMsOB3b.metabolites:
    if re.search("glutathione", metabolite.name, re.IGNORECASE):
        print(metabolite.id, metabolite.name)

# %% [code]
iMsOB3b.reactions.GTHPp.gene_reaction_rule = "CQW49_06010 or CQW49_06015"

# %% [markdown]
Save model for now:

# %% [code]
cobra.io.save_json_model(iMsOB3b, memote_directory + draft_gems_dir_8 + "bigg_OB3b_15_01_2020.json")

# %% [markdown]
CQW49_06060 
<br> too broad definition
<br> not added

# %% [code]
for reaction in model_OB3b_old.genes.CQW49_06060.reactions:
    print(reaction.id, reaction.name, reaction.reaction)

# %% [markdown]
CQW49_06175

# %% [code]
for reaction in model_OB3b_old.genes.CQW49_06175.reactions:
    print(reaction.id, reaction.name, reaction.reaction)

# %% [code]
iMsOB3b.add_reaction(model_OB3b_old.reactions.FTHFCL)

# %% [markdown]
CQW49_06290

# %% [code]
for reaction in model_OB3b_old.genes.CQW49_06290.reactions:
    print(reaction.id, reaction.name, reaction.reaction)

# %% [code]
print(iMsOB3b.metabolites.cpppg3_c.name)
print(iMsOB3b.metabolites.amet_c.name)
print(iMsOB3b.metabolites.dad_5_c.name)
print(iMsOB3b.metabolites.pppg9_c.name)

# %% [code]
iMsOB3b.add_reaction(model_OB3b_old.reactions.CPPPGO2)

# %% [markdown]
CQW49_06695

# %% [code]
for reaction in model_OB3b_old.genes.CQW49_06695.reactions:
    print(reaction.id, reaction.name, reaction.reaction)

# %% [code]
import re
for metabolite in iMsOB3b.metabolites:
    if re.search("ornithine", metabolite.name, re.IGNORECASE):
        print(metabolite.id, metabolite.name)

# %% [code]
iMsOB3b.metabolites.orn_c.reactions

# %% [code]
iMsOB3b.reactions.ORNDC.gene_reaction_rule = 'CQW49_06695'

# %% [markdown]
CQW49_06715
<br> change reaction bounds so that nh4_c is not assimilated via glutamate dehydrogenase

# %% [code]
for reaction in model_OB3b_old.genes.CQW49_06715.reactions:
    print(reaction.id, reaction.name, reaction.reaction)

# %% [code]
import re
for metabolite in iMsOB3b.metabolites:
    if re.search("glutamate", metabolite.name, re.IGNORECASE):
        print(metabolite.id, metabolite.name)

# %% [code]
for reaction in iMsOB3b.metabolites.glu_D_c.reactions:
    print(reaction.id, reaction.name, reaction.reaction)

# %% [code]
print(iMsOB3b.reactions.GLNS)
print(iMsOB3b.reactions.GLUSy)

# %% [code]
iMsOB3b.add_reaction(model_OB3b_old.reactions.GLUDy)
iMsOB3b.add_reaction(model_OB3b_old.reactions.GLUDxi)

# %% [code]
iMsOB3b.reactions.GLUDy.bounds = (0, 1000)
iMsOB3b.reactions.GLUDxi.bounds = (0, 1000)

# %% [markdown]
CQW49_06730

# %% [code]
for reaction in model_OB3b_old.genes.CQW49_06730.reactions:
    print(reaction.id, reaction.name, reaction.reaction)

# %% [code]
import re
for reaction in iMsOB3b.reactions:
    if re.search("pyruvate", reaction.name, re.IGNORECASE):
        print(reaction.id, reaction.name)

# %% [code]
iMsOB3b.reactions.PDH.gene_reaction_rule = 'CQW49_01940 and CQW49_01945 and CQW49_01950 and CQW49_06860 and CQW49_06730'

# %% [markdown]
CQW49_06735
<br> "Dihydrolipoyl transacetylase (or dihydrolipoamide acetyltransferase) is an enzyme component of the multienzyme pyruvate dehydrogenase complex. The pyruvate dehydrogenase complex is responsible for the pyruvate decarboxylation step that links glycolysis to the citric acid cycle. This involves the transformation of pyruvate from glycolysis into acetyl-CoA which is then used in the citric acid cycle to carry out cellular respiration." --> https://en.wikipedia.org/wiki/Dihydrolipoyl_transacetylase

# %% [code]
for reaction in model_OB3b_old.genes.CQW49_06735.reactions:
    print(reaction.id, reaction.name, reaction.reaction)

# %% [code]
iMsOB3b.reactions.PDH.gene_reaction_rule = 'CQW49_01940 and CQW49_01945 and CQW49_01950 and CQW49_06860 and CQW49_06730 and CQW49_06735'

# %% [markdown]
CQW49_06750

# %% [code]
for reaction in model_OB3b_old.genes.CQW49_06750.reactions:
    print(reaction.id, reaction.name, reaction.reaction)

# %% [code]
import re
for reaction in iMsOB3b.reactions:
    if re.search("glyoxylate", reaction.name, re.IGNORECASE):
        print(reaction.id, reaction.name)

# %% [code]
iMsOB3b.reactions.GLYCLTDx.gene_reaction_rule = 'CQW49_04355 and CQW49_04350 and CQW49_04360 and CQW49_06750'

# %% [markdown]
CQW49_06900

# %% [code]
for reaction in model_OB3b_old.genes.CQW49_06900.reactions:
    print(reaction.id, reaction.name, reaction.reaction)

# %% [code]
iMsOB3b.add_reaction(model_OB3b_old.reactions.UDPGDC)

# %% [markdown]
CQW49_07145

# %% [code]
for reaction in model_OB3b_old.genes.CQW49_07145.reactions:
    print(reaction.id, reaction.name, reaction.reaction)

# %% [code]
iMsOB3b.metabolites.hisp_c

# %% [code]
iMsOB3b.metabolites.imacp_c

# %% [code]
iMsOB3b.reactions.HSTPTr.gene_reaction_rule = "CQW49_07145 or CQW49_08850"

# %% [markdown]
CQW49_07785
<br> 'DNA (cytosine-5)-methyltransferase 3A is an enzyme that catalyzes the transfer of methyl groups to specific CpG structures in DNA, a process called DNA methylation.' --> https://en.wikipedia.org/wiki/DNA_(cytosine-5)-methyltransferase_3A

# %% [code]
for reaction in model_OB3b_old.genes.CQW49_07785.reactions:
    print(reaction.id, reaction.name, reaction.reaction)

# %% [markdown]
CQW49_08660

# %% [code]
for reaction in model_OB3b_old.genes.CQW49_08660.reactions:
    print(reaction.id, reaction.name, reaction.reaction)

# %% [code]
iMsOB3b.reactions.SERAT.gene_reaction_rule = 'CQW49_00250 or CQW49_08660 or (CQW49_00250 and CQW49_10340)'

# %% [markdown]
CQW49_08665

# %% [code]
for reaction in model_OB3b_old.genes.CQW49_08665.reactions:
    print(reaction.id, reaction.name, reaction.reaction)

# %% [code]
iMsOB3b.add_reaction(model_OB3b_old.reactions.HCITS)

# %% [markdown]
CQW49_08720 and CQW49_08725

# %% [code]
for reaction in model_OB3b_old.genes.CQW49_08720.reactions:
    print(reaction.id, reaction.name, reaction.reaction)

# %% [code]
for reaction in model_OB3b_old.genes.CQW49_08725.reactions:
    print(reaction.id, reaction.name, reaction.reaction)

# %% [code]
iMsOB3b.reactions.NIT_mc.gene_reaction_rule = 'CQW49_08720 and CQW49_08725'

# %% [markdown]
CQW49_09160

# %% [code]
for reaction in model_OB3b_old.genes.CQW49_09160.reactions:
    print(reaction.id, reaction.name, reaction.reaction)

# %% [code]
iMsOB3b.add_reaction(model_OB3b_old.reactions.TRPAS2)

# %% [code]
iMsOB3b.reactions.TRPAS2.bounds = (0, 1000)
iMsOB3b.reactions.TRPAS2.reaction = 'h2o_c + trp_L_c --> indole_c + nh4_c + pyr_c'

# %% [markdown]
CQW49_09295
<br> https://www.genome.jp/dbget-bin/www_bget?mtw:CQW49_09295


# %% [markdown]
CQW49_09405
<br> (GenBank) complex I NDUFA9 subunit family protein --> not added
https://www.genome.jp/dbget-bin/www_bget?mtw:CQW49_09405

# %% [code]
for reaction in model_OB3b_old.genes.CQW49_09405.reactions:
    print(reaction.id, reaction.name, reaction.reaction)

# %% [markdown]
CQW49_09415

# %% [code]
for reaction in model_OB3b_old.genes.CQW49_09415.reactions:
    print(reaction.id, reaction.name, reaction.reaction)

# %% [code]
iMsOB3b.add_reaction(model_OB3b_old.reactions.NTPTP1)

# %% [markdown]
CQW49_09715

# %% [code]
for reaction in model_OB3b_old.genes.CQW49_09715.reactions:
    print(reaction.id, reaction.name, reaction.reaction)

# %% [code]
import re
for metabolite in iMsOB3b.metabolites:
    if re.search("oxopentanoate", metabolite.name, re.IGNORECASE):
        print(metabolite.id, metabolite.name)

# %% [code]
iMsOB3b.add_reaction(model_OB3b_old.reactions.HOPNTAL)

# %% [markdown]
CQW49_09940

# %% [code]
for reaction in model_OB3b_old.genes.CQW49_09940.reactions:
    print(reaction.id, reaction.name, reaction.reaction)

# %% [code]
import re
for metabolite in iMsOB3b.metabolites:
    if re.search("glucose", metabolite.name, re.IGNORECASE):
        print(metabolite.id, metabolite.name)

# %% [code]
for reaction in iMsOB3b.metabolites.f6p_c.reactions:
    print(reaction)

# %% [code]
iMsOB3b.reactions.PGI.gene_reaction_rule = 'CQW49_09940'

# %% [markdown]
CQW49_10130

# %% [code]
for reaction in model_OB3b_old.genes.CQW49_10130.reactions:
    print(reaction.id, reaction.name, reaction.reaction)

# %% [code]
iMsOB3b.add_reaction(model_OB3b_old.reactions.CCGS)

# %% [code]
iMsOB3b.reactions.CCGS.bounds = (-1000, 0)

# %% [markdown]
CQW49_10255

# %% [code]
for reaction in model_OB3b_old.genes.CQW49_10255.reactions:
    print(reaction.id, reaction.name, reaction.reaction)

# %% [code]
iMsOB3b.genes.CQW49_10255

# %% [markdown]
CQW49_10875

# %% [code]
for reaction in model_OB3b_old.genes.CQW49_10875.reactions:
    print(reaction.id, reaction.name, reaction.reaction)

# %% [code]
import re
for reaction in iMsOB3b.reactions:
    if re.search("carbonic", reaction.name, re.IGNORECASE):
        print(reaction.id, reaction.name)

# %% [code]
iMsOB3b.reactions.HCO3E.gene_reaction_rule = 'CQW49_10875 or CQW49_20715'

# %% [markdown]
CQW49_10980

# %% [code]
for reaction in model_OB3b_old.genes.CQW49_10980.reactions:
    print(reaction.id, reaction.name, reaction.reaction)

# %% [code]
iMsOB3b.add_reaction(model_OB3b_old.reactions.DAAD)

# %% [markdown]
CQW49_12035

# %% [code]
for reaction in model_OB3b_old.genes.CQW49_12035.reactions:
    print(reaction.id, reaction.name, reaction.reaction)

# %% [code]
import re
for reaction in iMsOB3b.reactions:
    if re.search("nicotinate", reaction.name, re.IGNORECASE):
        print(reaction.id, reaction.name)

# %% [code]
iMsOB3b.reactions.NAPRTr.gene_reaction_rule = 'CQW49_12035'

# %% [markdown]
CQW49_12245

# %% [code]
for reaction in model_OB3b_old.genes.CQW49_12245.reactions:
    print(reaction.id, reaction.name, reaction.reaction)

# %% [code]
iMsOB3b.reactions.GLYCK2.gene_reaction_rule

# %% [markdown]
CQW49_12295
inconsistent annotation for this gene --> https://www.genome.jp/dbget-bin/www_bget?ec:3.7.1.20

# %% [code]
for reaction in model_OB3b_old.genes.CQW49_12295.reactions:
    print(reaction.id, reaction.name, reaction.reaction)

# %% [markdown]
CQW49_12520
<br>not added, not directly related to cellular metabolism --> https://www.genome.jp/dbget-bin/www_bget?ec:2.1.1.37 

# %% [code]
for reaction in model_OB3b_old.genes.CQW49_12520.reactions:
    print(reaction.id, reaction.name, reaction.reaction)

# %% [markdown]
CQW49_12845

# %% [code]
for reaction in model_OB3b_old.genes.CQW49_12845.reactions:
    print(reaction.id, reaction.name, reaction.reaction)

# %% [code]
import re
for reaction in iMsOB3b.reactions:
    if re.search("carbonic", reaction.name, re.IGNORECASE):
        print(reaction.id, reaction.name)

# %% [code]
iMsOB3b.reactions.HCO3E.gene_reaction_rule = 'CQW49_10875 or CQW49_20715 or CQW49_12845'

# %% [markdown]
CQW49_12940

# %% [code]
for reaction in model_OB3b_old.genes.CQW49_12940.reactions:
    print(reaction.id, reaction.name, reaction.reaction)

# %% [code]
import re
for reaction in iMsOB3b.reactions:
    if re.search("glutar", reaction.name, re.IGNORECASE):
        print(reaction.id, reaction.name)

# %% [code]
iMsOB3b.add_reaction(model_OB3b_old.reactions.HMGL)

# %% [markdown]
CQW49_12970

# %% [code]
for reaction in model_OB3b_old.genes.CQW49_12970.reactions:
    print(reaction.id, reaction.name, reaction.reaction)

# %% [code]
import re
for reaction in iMsOB3b.reactions:
    if re.search("trehal", reaction.name, re.IGNORECASE):
        print(reaction.id, reaction.name)

# %% [code]
iMsOB3b.reactions.TRE6PP.gene_reaction_rule = 'CQW49_03340 or CQW49_12970'

# %% [markdown]
CQW49_13000 and CQW49_13005

# %% [code]
for reaction in model_OB3b_old.genes.CQW49_13000.reactions:
    print(reaction.id, reaction.name, reaction.reaction)

# %% [code]
for reaction in model_OB3b_old.genes.CQW49_13005.reactions:
    print(reaction.id, reaction.name, reaction.reaction)

# %% [code]
import re
for reaction in iMsOB3b.reactions:
    if re.search("cytochrome", reaction.name, re.IGNORECASE):
        print(reaction.id, reaction.name)

# %% [code]
iMsOB3b.reactions.CYO_2p.gene_reaction_rule = '((CQW49_10040 and CQW49_10020) or CQW49_13005) and (CQW49_10045 or CQW49_13000)'

# %% [markdown]
CQW49_13305 
<br> unclear metabolites --> https://www.genome.jp/dbget-bin/www_bget?mtw:CQW49_13305

# %% [markdown]
CQW49_13350 and CQW49_13355 
<br>this reaction will be added from old AM1 model

# %% [code]
for reaction in model_OB3b_old.genes.CQW49_13350.reactions:
    print(reaction.id, reaction.name, reaction.reaction)

# %% [code]
for reaction in model_OB3b_old.genes.CQW49_13355.reactions:
    print(reaction.id, reaction.name, reaction.reaction)

# %% [code]
import re
for reaction in iMsOB3b.reactions:
    if re.search("glycin", reaction.name, re.IGNORECASE):
        print(reaction.id, reaction.name)

# %% [markdown]
CQW49_13470

# %% [code]
for reaction in model_OB3b_old.genes.CQW49_13470.reactions:
    print(reaction.id, reaction.name, reaction.reaction)

# %% [code]
import re
for reaction in iMsOB3b.reactions:
    if re.search("formi", reaction.name, re.IGNORECASE):
        print(reaction.id, reaction.name)

# %% [code]
iMsOB3b.reactions.PRMICI.gene_reaction_rule = 'CQW49_07615 or CQW49_13470'

# %% [markdown]
CQW49_14985
<br> https://en.wikipedia.org/wiki/Hydroxylamine_reductase
<br> https://www.genome.jp/dbget-bin/www_bget?ec:1.7.99.1

# %% [code]
for reaction in model_OB3b_old.genes.CQW49_14985.reactions:
    print(reaction.id, reaction.name, reaction.reaction)

# %% [code]
iMsOB3b.reactions.PAMMOipp.gene_reaction_rule = 'CQW49_14985'

# %% [markdown]
CQW49_15360

# %% [code]
for reaction in model_OB3b_old.genes.CQW49_15360.reactions:
    print(reaction.id, reaction.name, reaction.reaction)

# %% [code]
import re
for reaction in iMsOB3b.reactions:
    if re.search("Hexokinase", reaction.name, re.IGNORECASE):
        print(reaction.id, reaction.name)

# %% [code]
for reaction in iMsOB3b.metabolites.f6p_c.reactions:
    print(reaction)

# %% [code]
iMsOB3b.add_reaction(model_OB3b_old.reactions.HEX7)

# %% [markdown]
CQW49_15505

# %% [code]
for reaction in model_OB3b_old.genes.CQW49_15505.reactions:
    print(reaction.id, reaction.name, reaction.reaction)

# %% [code]
model_OB3b_old.metabolites.ACP_c.name

# %% [code]
model_OB3b_old.metabolites.ocACP_c.name

# %% [code]
model_OB3b_old.metabolites.octapb_c.name

# %% [code]
import re
for metabolite in iMsOB3b.metabolites:
    if re.search("octanoyl", metabolite.name, re.IGNORECASE):
        print(metabolite.id, metabolite.name)

# %% [code]
import re
for metabolite in iMsOB3b.metabolites:
    if re.search("acyl_carri", metabolite.name, re.IGNORECASE):
        print(metabolite.id, metabolite.name)

# %% [code]
iMsOB3b.metabolites.octapb_c

# %% [code]
iMsOB3b.add_reaction(model_OB3b_old.reactions.LIPOCT)

# %% [markdown]
CQW49_16115
<br> https://www.genome.jp/dbget-bin/www_bget?mtw:CQW49_16115

# %% [code]
for reaction in model_OB3b_old.genes.CQW49_16115.reactions:
    print(reaction.id, reaction.name, reaction.reaction)

# %% [code]
iMsOB3b.add_reaction(model_OB3b_old.reactions.PFK_ppi)

# %% [code]
from cobra import Model, Reaction, Metabolite
# Best practise: SBML compliant IDs

reaction = Reaction('PFK')
reaction.name = 'Phosphofructokinase'
reaction.lower_bound = -1000.  # This is the default
reaction.upper_bound = 1000.  # This is the default

iMsOB3b.add_reaction(reaction)
iMsOB3b.reactions.PFK.reaction = 'atp_c + f6p_c <=> adp_c + fdp_c + h_c'

# %% [markdown]
CQW49_16125

# %% [code]
iMsOB3b.reactions.FDHr.gene_reaction_rule = 'CQW49_16615 and CQW49_16630 and (CQW49_16625 or CQW49_16125) and CQW49_16635'

# %% [markdown]
CQW49_16180

# %% [code]
for reaction in model_OB3b_old.genes.CQW49_16180.reactions:
    print(reaction.id, reaction.name, reaction.reaction)

# %% [code]
import re
for metabolite in iMsOB3b.metabolites:
    if re.search("Orotate", metabolite.name, re.IGNORECASE):
        print(metabolite.id, metabolite.name)

# %% [code]
iMsOB3b.reactions.ORPT.gene_reaction_rule = 'CQW49_16180'

# %% [markdown]
CQW49_16905

# %% [code]
for reaction in model_OB3b_old.genes.CQW49_16905.reactions:
    print(reaction.id, reaction.name, reaction.reaction)

# %% [code]
iMsOB3b.reactions.PGM.gene_reaction_rule = 'CQW49_16905'

# %% [markdown]
CQW49_17075

# %% [code]
for reaction in model_OB3b_old.genes.CQW49_17075.reactions:
    print(reaction.id, reaction.name, reaction.reaction)

# %% [code]
import re
for reaction in iMsOB3b.reactions:
    if re.search("lactate", reaction.name, re.IGNORECASE):
        print(reaction.id, reaction.name)

# %% [code]
iMsOB3b.reactions.LDH_D3.gene_reaction_rule = 'CQW49_17075 or CQW49_10060'

# %% [markdown]
CQW49_17110

# %% [code]
for reaction in model_OB3b_old.genes.CQW49_17110.reactions:
    print(reaction.id, reaction.name, reaction.reaction)

# %% [code]
model_OB3b_old.metabolites.sql_c

# %% [code]
model_OB3b_old.metabolites.dpterol_c

# %% [code]
model_OB3b_old.metabolites.dplpt_c

# %% [code]
iMsOB3b.add_reaction(model_OB3b_old.reactions.SQLC)
iMsOB3b.add_reaction(model_OB3b_old.reactions.SQLC2)

# %% [markdown]
Checkpoint: save gem now:

# %% [code]
cobra.io.save_json_model(iMsOB3b, memote_directory + draft_gems_dir_8 + "bigg_OB3b_15_01_2020.json")

# %% [markdown]
CQW49_17220

# %% [code]
for reaction in model_OB3b_old.genes.CQW49_17220.reactions:
    print(reaction.id, reaction.name, reaction.reaction)

# %% [code]
iMsOB3b.add_reaction(model_OB3b_old.reactions.ACM6PH)

# %% [markdown]
CQW49_17240

# %% [code]
for reaction in model_OB3b_old.genes.CQW49_17240.reactions:
    print(reaction.id, reaction.name, reaction.reaction)

# %% [code]
model_OB3b_old.metabolites.betald_c

# %% [code]
iMsOB3b.metabolites.chol_c

# %% [code]
iMsOB3b.add_reaction(model_OB3b_old.reactions.CHOLD)

# %% [markdown]
CQW49_17595
<br>Gene annotation does not match up with the KEGG definition or genbank annotation --> https://www.genome.jp/dbget-bin/www_bget?mtw:CQW49_17595

# %% [code]
for reaction in model_OB3b_old.genes.CQW49_17595.reactions:
    print(reaction.id, reaction.name, reaction.reaction)

# %% [markdown]
CQW49_17895

# %% [code]
for reaction in model_OB3b_old.genes.CQW49_17895.reactions:
    print(reaction.id, reaction.name, reaction.reaction)

# %% [code]
iMsOB3b.reactions.ORNTA.gene_reaction_rule = 'CQW49_02635 or CQW49_17895'

# %% [markdown]
CQW49_17905
<br>unclear definition, I am not sure which aldehyde dehydrogenase it is.
<br> https://www.genome.jp/dbget-bin/www_bget?ec:1.2.1.3

# %% [code]
for reaction in model_OB3b_old.genes.CQW49_17905.reactions:
    print(reaction.id, reaction.name, reaction.reaction)

# %% [markdown]
CQW49_18435

# %% [code]
for reaction in model_OB3b_old.genes.CQW49_18435.reactions:
    print(reaction.id, reaction.name, reaction.reaction)

# %% [code]
print(iMsOB3b.metabolites.dump_c.reactions)
print(iMsOB3b.metabolites.mlthf_c.reactions)
print(iMsOB3b.metabolites.dtmp_c.reactions)
print(iMsOB3b.metabolites.thf_c.reactions)

# %% [code]
iMsOB3b.add_reaction(model_OB3b_old.reactions.TMDS3)

# %% [markdown]
CQW49_18575
<br> Gene codes for tRNA dimethylallyltransferase [EC:2.5.1.75] which cannot be included into GEM
<br> https://www.genome.jp/dbget-bin/www_bget?mtw:CQW49_18575

# %% [code]
for reaction in model_OB3b_old.genes.CQW49_18575.reactions:
    print(reaction.id, reaction.name, reaction.reaction)

# %% [markdown]
CQW49_18780

# %% [code]
for reaction in model_OB3b_old.genes.CQW49_18780.reactions:
    print(reaction.id, reaction.name, reaction.reaction)

# %% [code]
import re
for reaction in iMsOB3b.reactions:
    if re.search("nucleoside triphosphate", reaction.name, re.IGNORECASE):
        print(reaction.id, reaction.name)

# %% [code]
iMsOB3b.reactions.NTPP8.gene_reaction_rule = 'CQW49_01615 or CQW49_18780'
iMsOB3b.reactions.NTPP6.gene_reaction_rule = 'CQW49_01615 or CQW49_11120'
iMsOB3b.reactions.NTPP4.gene_reaction_rule = 'CQW49_01615 or CQW49_11120'
iMsOB3b.reactions.NTPP2.gene_reaction_rule = 'CQW49_01615 or CQW49_11120'

# %% [markdown]
CQW49_19460
<br> Not clarified enough
<br> https://www.genome.jp/dbget-bin/www_bget?ec:3.4.11.2

# %% [code]
for reaction in model_OB3b_old.genes.CQW49_19460.reactions:
    print(reaction.id, reaction.name, reaction.reaction)

# %% [markdown]
CQW49_20020

# %% [code]
for reaction in model_OB3b_old.genes.CQW49_20020.reactions:
    print(reaction.id, reaction.name, reaction.reaction)

# %% [code]
iMsOB3b.add_reaction(model_OB3b_old.reactions.OXADC)

# %% [markdown]
CQW49_20165
<br> https://www.genome.jp/dbget-bin/www_bget?ec:2.10.1.1

# %% [code]
for reaction in model_OB3b_old.genes.CQW49_20165.reactions:
    print(reaction.id, reaction.name, reaction.reaction)

# %% [code]
model_OB3b_old.reactions.BMOCOS

# %% [code]
model_OB3b_old.reactions.BWCOS

# %% [code]
model_OB3b_old.reactions.WCOS

# %% [code]
model_OB3b_old.reactions.MOCOS

# %% [code]
import re
for reaction in iMsOB3b.reactions:
    if re.search("molybdo", reaction.name, re.IGNORECASE):
        print(reaction.id, reaction.name)

# %% [code]
iMsOB3b.reactions.MOBDMPTL.gene_reaction_rule = 'CQW49_20165'

# %% [markdown]
CQW49_20215

# %% [code]
for reaction in model_OB3b_old.genes.CQW49_20215.reactions:
    print(reaction.id, reaction.name, reaction.reaction)

# %% [code]
import re
for reaction in iMsOB3b.reactions:
    if re.search("carbonic", reaction.name, re.IGNORECASE):
        print(reaction.id, reaction.name)

# %% [code]
iMsOB3b.reactions.HCO3E.gene_reaction_rule = 'CQW49_10875 or CQW49_20715 or CQW49_12845 or CQW49_20215'

# %% [markdown]
CQW49_20655
<br> different annotation between kegg, genbank and OB3b-related gem https://www.genome.jp/dbget-bin/www_bget?mtw:CQW49_20655

# %% [code]
for reaction in model_OB3b_old.genes.CQW49_20655.reactions:
    print(reaction.id, reaction.name, reaction.reaction)

# %% [code]
print(iMsOB3b.metabolites.get_by_id('2h3kmpt_c'))

# %% [code]
print(iMsOB3b.metabolites.get_by_id('12dmpo_c'))

# %% [markdown]
CQW49_20795
<br> https://www.genome.jp/dbget-bin/www_bget?mtw:CQW49_20795

# %% [code]
for reaction in model_OB3b_old.genes.CQW49_20795.reactions:
    print(reaction.id, reaction.name, reaction.reaction)

# %% [code]
iMsOB3b.reactions.ACS.gene_reaction_rule = 'CQW49_20795 or CQW49_13835'

# %% [markdown]
CQW49_21030

# %% [code]
for reaction in model_OB3b_old.genes.CQW49_21030.reactions:
    print(reaction.id, reaction.name, reaction.reaction)

# %% [code]
model_OB3b_old.reactions.METGL

# %% [code]
iMsOB3b.metabolites.met__L_c

# %% [code]
iMsOB3b.metabolites.get_by_id('2obut_c')

# %% [code]
iMsOB3b.add_reaction(model_OB3b_old.reactions.METGL)

# %% [markdown]
CQW49_21250 -->
<br> too broad definition --> https://www.genome.jp/dbget-bin/www_bget?ec:4.2.1.17

# %% [code]
for reaction in model_OB3b_old.genes.CQW49_21250.reactions:
    print(reaction.id, reaction.name, reaction.reaction)

# %% [markdown]
CQW49_21325 and CQW49_21330 and CQW49_21335

# %% [code]
for reaction in model_OB3b_old.genes.CQW49_21325.reactions:
    print(reaction.id, reaction.name, reaction.reaction)

# %% [code]
for reaction in model_OB3b_old.genes.CQW49_21330.reactions:
    print(reaction.id, reaction.name, reaction.reaction)

# %% [code]
for reaction in model_OB3b_old.genes.CQW49_21335.reactions:
    print(reaction.id, reaction.name, reaction.reaction)

# %% [code]
import re
for reaction in iMsOB3b.reactions:
    if re.search("urea", reaction.name, re.IGNORECASE):
        print(reaction.id, reaction.name)

# %% [code]
iMsOB3b.add_reaction(model_OB3b_old.reactions.UREA)

# %% [code]
iMsOB3b.reactions.UREA.gene_reaction_rule = 'CQW49_21325 and CQW49_21330 and CQW49_21335'

# %% [markdown]
CQW49_21545
<br> unclear enzyme function --> https://www.genome.jp/dbget-bin/www_bget?mtw:CQW49_21545

# %% [code]
for reaction in model_OB3b_old.genes.CQW49_21545.reactions:
    print(reaction.id, reaction.name, reaction.reaction)

# %% [markdown]
CQW49_21585

# %% [code]
for reaction in model_OB3b_old.genes.CQW49_21585.reactions:
    print(reaction.id, reaction.name, reaction.reaction)

# %% [markdown]
CQW49_21985

# %% [code]
for reaction in model_OB3b_old.genes.CQW49_21985.reactions:
    print(reaction.id, reaction.name, reaction.reaction)

# %% [code]
iMsOB3b.add_reaction(model_OB3b_old.reactions.SCYSDS)

# %% [markdown]
CQW49_22035

# %% [code]
for reaction in model_OB3b_old.genes.CQW49_22035.reactions:
    print(reaction.id, reaction.name, reaction.reaction)

# %% [code]
model_OB3b_old.reactions.MOCDS

# %% [code]
iMsOB3b.metabolites.moco_c

# %% [code]
iMsOB3b.reactions.MOGDS

# %% [code]
iMsOB3b.reactions.MOBDMPTL

# %% [code]
iMsOB3b.add_reaction(model_OB3b_old.reactions.MOCDS)

# %% [markdown]
CQW49_22875

# %% [code]
for reaction in model_OB3b_old.genes.CQW49_22875.reactions:
    print(reaction.id, reaction.name, reaction.reaction)

# %% [code]
iMsOB3b.reactions.SUCCD1

# %% [markdown]
CQW49_22910

# %% [code]
for reaction in model_OB3b_old.genes.CQW49_22910.reactions:
    print(reaction.id, reaction.name, reaction.reaction)

# %% [code]
iMsOB3b.add_reaction(model_OB3b_old.reactions.MCITD)

# %% [markdown]
CQW49_22935
<br> https://www.genome.jp/dbget-bin/www_bget?mtw:CQW49_22935

# %% [code]
for reaction in model_OB3b_old.genes.CQW49_22935.reactions:
    print(reaction.id, reaction.name, reaction.reaction)

# %% [code]
import re
for reaction in iMsOB3b.reactions:
    if re.search("nitri", reaction.name, re.IGNORECASE):
        print(reaction.id, reaction.name)

# %% [code]
iMsOB3b.reactions.NORZ2pp.gene_reaction_rule = 'CQW49_22935'

# %% [markdown]
CQW49_23115
<br> too broad definition in the KEGG https://www.genome.jp/dbget-bin/www_bget?mtw:CQW49_23115

# %% [code]
for reaction in model_OB3b_old.genes.CQW49_23115.reactions:
    print(reaction.id, reaction.name, reaction.reaction)

# %% [code]
import re
for reaction in iMsOB3b.reactions:
    if re.search("glutath", reaction.name, re.IGNORECASE):
        print(reaction.id, reaction.name)

# %% [markdown]
CQW49_23740
<br> too broad definition

# %% [code]
for reaction in model_OB3b_old.genes.CQW49_23740.reactions:
    print(reaction.id, reaction.name, reaction.reaction)

# %% [markdown]
CQW49_23910

# %% [code]
for reaction in model_OB3b_old.genes.CQW49_23910.reactions:
    print(reaction.id, reaction.name, reaction.reaction)

# %% [code]
model_OB3b_old.reactions.NMNS

# %% [code]
iMsOB3b.add_reaction(model_OB3b_old.reactions.NMNS)

# %% [markdown]
Save model again:

# %% [code]
cobra.io.save_json_model(iMsOB3b, memote_directory + draft_gems_dir_8 + "bigg_OB3b_16_01_2020.json")

# %% [markdown]
CQW49_00915

# %% [code]
import re
for reaction in model_AM1.reactions:
    if re.search("molyb", reaction.name, re.IGNORECASE):
        print(reaction.id, reaction.name, reaction.reaction)

# %% [code]
iMsOB3b.reactions.MOGDS.gene_reaction_rule = 'CQW49_12160 or CQW49_00915'

# %% [markdown]
CQW49_13350 and CQW49_13355

# %% [code]
import re
for reaction in model_AM1.reactions:
    if re.search("glycin", reaction.name, re.IGNORECASE):
        print(reaction.id, reaction.name, reaction.reaction)

# %% [code]
model_AM1.reactions.GCCa.gene_reaction_rule = 'CQW49_13350 and CQW49_13355'

# %% [markdown]
CQW49_01205

# %% [code]
import re
for reaction in model_AM1.reactions:
    if re.search("di_haem", reaction.name, re.IGNORECASE):
        print(reaction.id, reaction.name, reaction.reaction)

# %% [code]
iMsOB3b.add_reaction(model_AM1.reactions.DHCYTCPEROX)

# %% [code]
iMsOB3b.reactions.DHCYTCPEROX.gene_reaction_rule = 'CQW49_01205'

# %% [markdown]
CQW49_08960

# %% [code]
import re
for reaction in model_AM1.reactions:
    if re.search("glutathione", reaction.name, re.IGNORECASE):
        print(reaction.id, reaction.name, reaction.reaction)

# %% [code]
import re
for reaction in model_AM1.reactions:
    if re.search("deaminase", reaction.name, re.IGNORECASE):
        print(reaction.id, reaction.name, reaction.reaction)

# %% [markdown]
CQW49_17395

# %% [code]
import re
for reaction in model_AM1.reactions:
    if re.search("magnesium", reaction.name, re.IGNORECASE):
        print(reaction.id, reaction.name, reaction.reaction)

# %% [code]
iMsOB3b.reactions.MG2uabcpp.gene_reaction_rule = 'CQW49_12745 or CQW49_17395'

# %% [markdown]
Save model before proceeding further:

# %% [code]
cobra.io.save_json_model(iMsOB3b, memote_directory + draft_gems_dir_8 + "bigg_OB3b_16_01_2020.json")
