# Supplementary material for: Genome-Scale Metabolic Model Reconstruction and in Silico Investigations of Methane Metabolism in Methylosinus trichosporium OB3b
Source: Microorganisms. 2020 Mar 20;8(3):437. doi: 10.3390/microorganisms8030437 (PMC7144005; doi:10.3390/microorganisms8030437)
Supplement: Supplementary file 1 [file microorganisms-08-00437-s001.zip › supplementary_materials/supplementary_scripts/5. Curate electron transport chain and nitrogen metabolism.ipynb]

# %% [markdown]
# Load dependencies

# %% [code]
import cobra
import libsbml
import lxml

models_directory = '/media/sf_Shared/Systems_biology/Metabolic_models/'
OB3b_directory = '/media/sf_Shared/GEM_OB3b/'
memote_directory = '/home/ensakz/Desktop/memote_m_trichosporium/'
fastas_directory = '/media/sf_Shared/Systems_biology/Fastas_and_annotations/'
inparanoid_directory = '/media/sf_Shared/Systems_biology/InParanoid_runs/'
draft_gems_dir_8 = 'draft_gems/8.OB3b_draft_gem_during_pathway_manual_curation/'

# %% [code]
iMsOB3b = cobra.io.load_json_model(memote_directory + draft_gems_dir_8 + "bigg_OB3b_16_01_2020.json")

# %% [code]
model_Bath = cobra.io.load_json_model(models_directory + "iMcBath.json")

# %% [code]
model_universal = cobra.io.load_json_model(models_directory + 'universal_model.json')

# %% [markdown]
# Curate electron transport chain and nitrogen metabolism
Look at cofactors present in electron transport chain

# %% [markdown]
## Draw all reactions belonging to ETC on Escher map

# %% [code]
for reaction in iMsOB3b.metabolites.ficytc_c.reactions:
    print(reaction.name, reaction)

# %% [code]
for reaction in iMsOB3b.metabolites.qh2_c.reactions:
    if "iomass" not in reaction.name:
        print(reaction.name, reaction)

# %% [code]
for reaction in iMsOB3b.metabolites.nadh_c.reactions:
    if "iomass" not in reaction.name:
        print(reaction.name, reaction)

# %% [code]
iMsOB3b.metabolites.q8_c.reactions

# %% [code]
iMsOB3b.metabolites.q8h2_c.reactions

# %% [code]
import re
for reaction in iMsOB3b.reactions:
    if re.search("transhydrogenase", reaction.name, re.IGNORECASE):
        print(reaction.id, reaction.name)

# %% [code]
import re
for reaction in iMsOB3b.reactions:
    if re.search("FMN reducta", reaction.name, re.IGNORECASE):
        print(reaction.id, reaction.name)

# %% [code]
import re
for reaction in iMsOB3b.reactions:
    if re.search("Inorganic", reaction.name, re.IGNORECASE):
        print(reaction.id, reaction.name)

# %% [code]
import re
for reaction in iMsOB3b.reactions:
    if re.search("oxidoreductase", reaction.name, re.IGNORECASE):
        print(reaction.id, reaction.name)

# %% [code]
import re
for reaction in iMsOB3b.reactions:
    if re.search("ubiquinone", reaction.name, re.IGNORECASE):
        print(reaction.id, reaction.name)

# %% [code]
import re
for reaction in iMsOB3b.reactions:
    if re.search("translocatin", reaction.name, re.IGNORECASE):
        print(reaction.id, reaction.name)

# %% [code]
import re
for reaction in iMsOB3b.reactions:
    if re.search("nitrate r", reaction.name, re.IGNORECASE):
        print(reaction.id, reaction.name)

# %% [code]
import re
for reaction in iMsOB3b.reactions:
    if re.search("rubre", reaction.name, re.IGNORECASE):
        print(reaction.id, reaction.name)

# %% [code]
iMsOB3b.reactions.EX_DM_rbrdxOX

# %% [code]
iMsOB3b.metabolites.rbrdxOX_c.reactions

# %% [code]
import re
for reaction in iMsOB3b.reactions:
    if re.search("pyridi", reaction.name, re.IGNORECASE):
        print(reaction.id, reaction.name)

# %% [code]
iMsOB3b.reactions.SUCCD1

# %% [markdown]
## Draw all reactions belonging to Nitrogen metabolism on Escher map

# %% [markdown]
### Molecular nitrogen:

# %% [code]
iMsOB3b.metabolites.n2_c.reactions

# %% [code]
iMsOB3b.metabolites.n2_e.reactions

# %% [code]
iMsOB3b.reactions.EX_n2_e

# %% [markdown]
### Ammonia

# %% [code]
iMsOB3b.metabolites.nh4_e

# %% [code]
iMsOB3b.metabolites.nh4_p

# %% [code]
iMsOB3b.metabolites.nh4_c

# %% [code]
iMsOB3b.reactions.GLUD

# %% [markdown]
### Nitrate

# %% [code]
iMsOB3b.metabolites.no3_c

# %% [code]
iMsOB3b.reactions.NODOy

# %% [code]
iMsOB3b.metabolites.no3_e

# %% [code]
iMsOB3b.metabolites.no3_p

# %% [code]
iMsOB3b.metabolites.no3_c

# %% [markdown]
### Nitrite

# %% [code]
iMsOB3b.metabolites.no2_e

# %% [code]
iMsOB3b.metabolites.no2_p

# %% [code]
iMsOB3b.metabolites.no2_c

# %% [code]
iMsOB3b.reactions.NTRIR4

# %% [code]
iMsOB3b.reactions.NTPPD11

# %% [markdown]
### Search for ammonia metabolism by keywords:
Within OB3b GEM:

# %% [markdown]
Nitrite:

# %% [code]
import re
for reaction in iMsOB3b.reactions:
    if re.search("ferredoxin", reaction.name, re.IGNORECASE):
        print(reaction.id, reaction.name)

# %% [markdown]
Nitrate:

# %% [code]
import re
for reaction in iMsOB3b.reactions:
    if re.search("nitrate red", reaction.name, re.IGNORECASE):
        print(reaction.id, reaction.name)

# %% [code]
import re
for reaction in iMsOB3b.reactions:
    if re.search("ABC t", reaction.name, re.IGNORECASE):
        print(reaction.id, reaction.name)

# %% [markdown]
Ammonia

# %% [code]
import re
for reaction in iMsOB3b.reactions:
    if re.search("ammon", reaction.name, re.IGNORECASE):
        print(reaction.id, reaction.name)

# %% [code]
iMsOB3b.reactions.GMPS

# %% [code]
iMsOB3b.reactions.SAMMOi

# %% [markdown]
Molecular nitrogen:

# %% [code]
import re
for reaction in iMsOB3b.reactions:
    if re.search("nitr", reaction.name, re.IGNORECASE):
        print(reaction.id, reaction.name)

# %% [markdown]
## Check each reaction with KEGG database
Check compliance with KEGG annotation first, then see whether some KEGG pathway reactions are missing from OB3b GEM.
<br> oxidative phosphorylation -->  https://www.genome.jp/kegg-bin/show_pathway?mtw00190 
<br> nitrogen metabolism --> https://www.genome.jp/kegg-bin/show_pathway?mtw00910

# %% [markdown]
Import orangecontrib.bioinformatics.kegg:

# %% [code]
import orangecontrib.bioinformatics.kegg

organism = orangecontrib.bioinformatics.kegg.Organism("Methylosinus trichosporium")
genes = organism.genes

# %% [markdown]
### ETC
<br> For KEGG-based curation, please refer to: https://www.genome.jp/kegg-bin/show_pathway?mtw00190

# %% [code]
iMsOB3b.reactions.THD2pp.gene_reaction_rule = '(CQW49_13075 or CQW49_13080) and CQW49_13070'

# %% [markdown]
NADH-quinone oxidoreductase

# %% [code]
for gene in iMsOB3b.reactions.NADH11.genes:
    gene_entry = genes["mtw:"+gene.id]
    print(gene, gene_entry.orthology)  

# %% [code]
gene_entry = genes["mtw:"+'CQW49_18615']
print(locus_tag, gene_entry)  

# %% [markdown]
Succinate dehydrogenase

# %% [code]
for gene in iMsOB3b.reactions.SUCCD1.genes:
    gene_entry = genes["mtw:"+gene.id]
    print(gene, gene_entry.orthology)  

# %% [markdown]
ubiquinol_cytochrome_c_reductase:
<br> CQW49_00050 and CQW49_00055 are added based on ortholog analysis

# %% [code]
for gene in iMsOB3b.reactions.UQCYOR_2p.genes:
    gene_entry = genes["mtw:"+gene.id]
    print(gene, gene_entry.orthology)  

# %% [markdown]
Complex IV reactions
<br>cytochrome d ubiquinol oxidase subunit II

# %% [code]
iMsOB3b.reactions.CYOD.name = 'cytochrome bd ubiquinol oxidase'

# %% [code]
for gene in iMsOB3b.reactions.CYOD.genes:
    gene_entry = genes["mtw:"+gene.id]
    print(gene, gene_entry.orthology) 

# %% [markdown]
CYO_2p

# %% [code]
iMsOB3b.reactions.CYO_2p

# %% [code]
for gene in iMsOB3b.reactions.CYO_2p.genes:
    gene_entry = genes["mtw:"+gene.id]
    print(gene, gene_entry.orthology) 

# %% [markdown]
CYOO_4p

# %% [code]
iMsOB3b.reactions.CYOO_4p

# %% [code]
for gene in iMsOB3b.reactions.CYOO_4p.genes:
    gene_entry = genes["mtw:"+gene.id]
    print(gene, gene_entry.orthology) 

# %% [markdown]
ATPS4rpp

# %% [code]
iMsOB3b.reactions.ATPS4rpp

# %% [code]
for gene in iMsOB3b.reactions.ATPS4rpp.genes:
    gene_entry = genes["mtw:"+gene.id]
    print(gene, gene_entry.orthology) 

# %% [markdown]
FMNRx2
<br> gapfilling reaction

# %% [code]
iMsOB3b.reactions.FMNRx2#.flux

# %% [code]
with iMsOB3b:
    iMsOB3b.reactions.FMNRx2.knock_out()
    iMsOB3b.optimize()
    print(iMsOB3b.reactions.Biomass_Mextorquens_AM1_core.flux)

# %% [code]
for gene in iMsOB3b.reactions.FMNRx2.genes:
    gene_entry = genes["mtw:"+gene.id]
    print(gene, gene_entry.orthology) 

# %% [code]
with iMsOB3b:
    iMsOB3b.reactions.FMNRx2.reaction = 'fmnh2_c + nad_c <=> fmn_c + h_c + nadh_c'
    iMsOB3b.optimize()
    print(iMsOB3b.reactions.Biomass_Mextorquens_AM1_core.flux)

# %% [code]
iMsOB3b.metabolites.fmnh2_c.summary()

# %% [markdown]
ETFDH

# %% [code]
iMsOB3b.reactions.ETFDH

# %% [code]
for gene in iMsOB3b.reactions.ETFDH.genes:
    gene_entry = genes["mtw:"+gene.id]
    print(gene, gene_entry.orthology) 

# %% [markdown]
PPA

# %% [code]
iMsOB3b.reactions.PPA

# %% [code]
for gene in iMsOB3b.reactions.PPA.genes:
    gene_entry = genes["mtw:"+gene.id]
    print(gene, gene_entry.orthology) 

# %% [markdown]
FRDOr
<br> Gapfilling reaction

# %% [code]
iMsOB3b.reactions.FRDOr

# %% [code]
iMsOB3b.metabolites.fdxrd_c.summary()

# %% [code]
iMsOB3b.metabolites.nadp_c.summary()

# %% [code]
with iMsOB3b:
    iMsOB3b.reactions.FRDOr.knock_out()
    iMsOB3b.optimize()
    print(iMsOB3b.reactions.Biomass_Mextorquens_AM1_core.flux)

# %% [code]
with iMsOB3b:
    iMsOB3b.reactions.FRDOr.reaction = '2.0 fdxox_c + nadph_c <=> 2.0 fdxrd_c + h_c + nadp_c'
    iMsOB3b.optimize()
    print(iMsOB3b.reactions.Biomass_Mextorquens_AM1_core.flux)

# %% [code]
for gene in iMsOB3b.reactions.FRDOr.genes:
    gene_entry = genes["mtw:"+gene.id]
    print(gene, gene_entry.orthology) 

# %% [code]
iMsOB3b.metabolites.indpyr_c

# %% [code]
import re
for metabolite in iMsOB3b.metabolites:
    if re.search("indol", metabolite.name, re.IGNORECASE):
        print(metabolite.id, metabolite.name)

# %% [markdown]
PPAppt

# %% [code]
iMsOB3b.reactions.PPAppt

# %% [code]
for gene in iMsOB3b.reactions.PPAppt.genes:
    gene_entry = genes["mtw:"+gene.id]
    print(gene, gene_entry.orthology) 

# %% [code]
with iMsOB3b:
    iMsOB3b.reactions.PPAppt.knock_out()
    iMsOB3b.optimize()
    print(iMsOB3b.reactions.Biomass_Mextorquens_AM1_core.flux)

# %% [code]
iMsOB3b.reactions.PPAppt.remove_from_model()

# %% [markdown]
NO3Ras and NO3Rpp and NO3R1

# %% [code]
iMsOB3b.reactions.NO3Ras.gene_reaction_rule = 'CQW49_19300 or CQW49_17890'

# %% [code]
iMsOB3b.reactions.NO3R1.gene_reaction_rule = 'CQW49_19300 or CQW49_17890'

# %% [code]
iMsOB3b.reactions.NO3Rpp

# %% [code]
for gene in iMsOB3b.reactions.NO3R1.genes:
    gene_entry = genes["mtw:"+gene.id]
    print(gene, gene_entry.orthology) 

# %% [code]
iMsOB3b.reactions.NO3Rpp.remove_from_model()

# %% [markdown]
EAOXRED
<br> Included based on KEGG information --> https://www.genome.jp/dbget-bin/www_bget?mtw:CQW49_14855

# %% [code]
iMsOB3b.reactions.EAOXRED.gene_reaction_rule = 'CQW49_14855'

# %% [code]
import re
for metabolite in iMsOB3b.metabolites:
    if re.search("polyp", metabolite.name, re.IGNORECASE):
        print(metabolite.id, metabolite.name)

# %% [code]
iMsOB3b.metabolites.polypi_c

# %% [code]
iMsOB3b.reactions.POLYPIP

# %% [code]
iMsOB3b.add_reaction(model_universal.reactions.PPK2)

# %% [code]
iMsOB3b.reactions.PPK2.gene_reaction_rule = 'CQW49_02850'

# %% [markdown]
SUCCD1
<br> gene reaction rule fixing

# %% [code]
for gene in iMsOB3b.reactions.SUCCD1.genes:
    gene_entry = genes["mtw:"+gene.id]
    print(gene, gene_entry.orthology) 

# %% [code]
iMsOB3b.reactions.SUCCD1.gene_reaction_rule = '(CQW49_10805 or CQW49_22885) and CQW49_10810 and (CQW49_10825 or CQW49_22875) and CQW49_10800'

# %% [markdown]
heme o synthase

# %% [code]
import re
for reaction in iMsOB3b.reactions:
    if re.search("heme", reaction.name, re.IGNORECASE):
        print(reaction.id, reaction.name)

# %% [code]
iMsOB3b.reactions.HEMEOS

# %% [markdown]
Save GEM for now:

# %% [code]
cobra.io.save_json_model(iMsOB3b, memote_directory + draft_gems_dir_8 + "bigg_OB3b_18_01_2020.json")

# %% [markdown]
### Nitrogen metabolism
For nitrogen metabolism, please refer to Escher_map_17_01_2020_nitrogen_metabolism.json map
<br> KEGG nitrogen metabolism pathway --> https://www.genome.jp/kegg-bin/show_pathway?mtw00910

# %% [markdown]
Molecular nitrogen

# %% [code]
iMsOB3b.reactions.EX_n2_e

# %% [code]
iMsOB3b.reactions.N2tex

# %% [code]
iMsOB3b.reactions.N2trpp

# %% [code]
iMsOB3b.reactions.NIT_mc

# %% [markdown]
Nitrate

# %% [code]
iMsOB3b.reactions.EX_no3_e

# %% [code]
iMsOB3b.reactions.NO3tex

# %% [markdown]
Nitrite

# %% [code]
iMsOB3b.reactions.EX_no2_e

# %% [code]
iMsOB3b.reactions.NO2tex

# %% [markdown]
2 nitropropane dioxygenase:
<br>KEGG and Genbank does not comply with each other

# %% [code]
iMsOB3b.reactions.NTPPD11.remove_from_model()

# %% [markdown]
Ammonia

# %% [code]
iMsOB3b.reactions.EX_nh4_e

# %% [code]
iMsOB3b.reactions.NH4tex

# %% [code]
iMsOB3b.reactions.NH4tpp

# %% [code]
iMsOB3b.reactions.PAMMOipp

# %% [code]
iMsOB3b.reactions.SAMMOi.gene_reaction_rule = 'CQW49_14985'

# %% [code]
iMsOB3b.reactions.CYP460ipp.remove_from_model()

# %% [code]
iMsOB3b.reactions.HAORipp.remove_from_model()

# %% [code]
iMsOB3b.reactions.NO2tpp

# %% [code]
iMsOB3b.reactions.NO3t7pp.gene_reaction_rule = 'CQW49_19295'

# %% [code]
iMsOB3b.reactions.NITR_AMpp.remove_from_model()

# %% [code]
iMsOB3b.reactions.NTRIR2x.gene_reaction_rule = 'CQW49_19305 or CQW49_19310'

# %% [code]
iMsOB3b.reactions.NTRIR4.remove_from_model()

# %% [code]
import re
for reaction in iMsOB3b.reactions:
    if re.search("sulfite", reaction.name, re.IGNORECASE):
        print(reaction.id, reaction.name)

# %% [code]
iMsOB3b.reactions.SULR.gene_reaction_rule = 'CQW49_00335'

# %% [code]
iMsOB3b.reactions.NODOy.remove_from_model()

# %% [code]
iMsOB3b.reactions.NTRIR2y.remove_from_model()

# %% [code]
iMsOB3b.reactions.NITR_NOpp.remove_from_model()

# %% [code]
iMsOB3b.reactions.NORZ2pp

# %% [markdown]
Check ammonia assimilation:

# %% [code]
iMsOB3b.reactions.GLNS

# %% [code]
iMsOB3b.reactions.GLUSy

# %% [markdown]
Remove GLUD from GEM based on KEGG annotations:
<br> https://www.genome.jp/dbget-bin/www_bget?mtw:CQW49_02775

# %% [code]
iMsOB3b.reactions.GLUD.remove_from_model()

# %% [code]
iMsOB3b.reactions.GLUDxi

# %% [code]
iMsOB3b.reactions.GLUDy

# %% [markdown]
KEGG-based manual curation:

# %% [code]
iMsOB3b.metabolites.n2o_p

# %% [code]
iMsOB3b.metabolites.n2o_c

# %% [code]
iMsOB3b.metabolites.no_c

# %% [code]
iMsOB3b.metabolites.no_p

# %% [code]
iMsOB3b.reactions.NORZ2pp.reaction = '2.0 focytc_c + 2.0 h_c + 2.0 no_c --> 2.0 ficytc_c + h2o_c + n2o_c'

# %% [code]
iMsOB3b.reactions.NORZ2pp.id = "NORZ2"

# %% [code]
iMsOB3b.reactions.PMMOipp.gene_reaction_rule

# %% [code]
iMsOB3b.reactions.SMMOi.gene_reaction_rule

# %% [code]
iMsOB3b.reactions.PAMMOipp.gene_reaction_rule = "CQW49_10250 and (CQW49_10255 or CQW49_01220) and CQW49_10260"

# %% [code]
iMsOB3b.reactions.SAMMOi.gene_reaction_rule = "CQW49_12480 and CQW49_12475 and CQW49_12465 and CQW49_12470 and CQW49_12455 and CQW49_12485 and CQW49_12495"

# %% [markdown]
Adapt HAMR from http://bigg.ucsd.edu/universal/reactions/HAMR

# %% [code]
iMsOB3b.add_reaction(model_universal.reactions.HAMR)

# %% [code]
iMsOB3b.reactions.HAMR.gene_reaction_rule = 'CQW49_14985'

# %% [code]
iMsOB3b.reactions.HAMR

# %% [markdown]
Include hydroxylamine utilizing reactions based on experimental evidence of NO2 production:

https://www.ncbi.nlm.nih.gov/pubmed/3921227

# %% [code]
iMsOB3b.add_reaction(model_Bath.reactions.CYP460ipp)

# %% [code]
iMsOB3b.add_reaction(model_Bath.reactions.HAORipp)

# %% [markdown]
Save GEM:

# %% [code]
cobra.io.save_json_model(iMsOB3b, memote_directory + draft_gems_dir_8 + "bigg_OB3b_18_01_2020.json")

# %% [markdown]
# Some stuff for progress report

# %% [code]
nitrogen_reactions = ['NO2tpp', 'NO3t7pp', 'PAMMOipp', 'SAMMOi', 'HAMR', 'CYP460ipp', 'HAORipp', 'NO3Ras', 'NO3R1', 
                      'NTRIR2x', 'NORZ2']

# %% [code]
ammonia_assimilation = ['GLNS', 'GLUSy', 'GLUDxi', 'GLUDy']

# %% [code]
for reaction_id in nitrogen_reactions:
    print(reaction_id, iMsOB3b.reactions.get_by_id(reaction_id).name)

# %% [code]
for reaction_id in ammonia_assimilation:
    print(reaction_id, iMsOB3b.reactions.get_by_id(reaction_id).name)

# %% [code]
ETC = ['THD2pp', 'NADH11', 'SUCCD1', 'UQCYOR_2p', 'CYOD', 'CYO_2p', 'CYOO_4p', 'ATPS4rpp', 'FMNRx2', 
      'ETFDH', 'PPA', 'FRDOr', 'EAOXRED']

# %% [code]
for reaction_id in ETC:
    print(reaction_id, iMsOB3b.reactions.get_by_id(reaction_id).name)

# %% [code]
