# Supplementary material for: Genome-Scale Metabolic Model Reconstruction and in Silico Investigations of Methane Metabolism in Methylosinus trichosporium OB3b
Source: Microorganisms. 2020 Mar 20;8(3):437. doi: 10.3390/microorganisms8030437 (PMC7144005; doi:10.3390/microorganisms8030437)
Supplement: Supplementary file 1 [file microorganisms-08-00437-s001.zip › supplementary_materials/supplementary_scripts/6. Validate the model.ipynb]

# %% [markdown]
# Load dependencies

# %% [code]
import cobra
import libsbml
import lxml

models_directory = '/media/sf_Shared/Systems_biology/Metabolic_models/'
OB3b_directory = '/media/sf_Shared/GEM_OB3b/'
memote_directory = '/home/ensakz/Desktop/memote_m_trichosporium/'
fastas_directory = '/media/sf_Shared/Systems_biology/Fastas_and_annotations/'
inparanoid_directory = '/media/sf_Shared/Systems_biology/InParanoid_runs/'
draft_gems_dir_8 = 'draft_gems/8.OB3b_draft_gem_during_pathway_manual_curation/'
gem_confirmation = 'gem_confirmation/'

# %% [code]
iMsOB3b = cobra.io.load_json_model(memote_directory + draft_gems_dir_8 + "bigg_OB3b_18_01_2020.json")

# %% [code]
model_Bath = cobra.io.load_json_model(models_directory + "iMcBath.json")

# %% [code]
model_universal = cobra.io.load_json_model(models_directory + 'universal_model.json')

# %% [code]
model_parvus = cobra.io.read_sbml_model(models_directory + "Methylocystis_parvus.xml")

# %% [markdown]
Before you start, fix reaction annotation in GEM:

# %% [code]
for reaction in iMsOB3b.reactions:
    reaction.annotation = {}

# %% [code]
cobra.io.save_json_model(iMsOB3b, memote_directory + draft_gems_dir_8 + "bigg_OB3b_19_01_2020.json")

# %% [markdown]
# Adjust reaction bounds

# %% [code]
iMsOB3b.reactions.EX_ch4_e.bounds = (-14.9, 0)

# %% [markdown]
# Growth on molecular nitrogen:

# %% [markdown]
Check whether there is in silico growth rate using molecular nitrogen:

# %% [code]
iMsOB3b.reactions.EX_nh4_e.bounds = (0, 0)

# %% [code]
iMsOB3b.summary()

# %% [code]
iMsOB3b.reactions.EX_n2_e.bounds = (-1000, 0)

# %% [code]
iMsOB3b.summary()

# %% [code]
iMsOB3b.reactions.EX_n2_e

# %% [code]
iMsOB3b.metabolites.n2_p

# %% [code]
iMsOB3b.reactions.N2tex

# %% [code]
iMsOB3b.reactions.N2trpp

# %% [code]
iMsOB3b.reactions.NIT_mc

# %% [markdown]
## Compare modes of methane oxidation after GAM/NGAM adjustments
GAM: AM1, NGAM: Methylocystis parvus (default condition)
<br> create pandas dataframe to store results:

# %% [code]
import pandas as pd
df = pd.DataFrame(index=["Methane UTR","Oxygen UTR", "CO2 UTR", "NH4 UTR", "N2 UTR",
                         "NO3 UTR", "Uphill Electron Transfer Flux", "Growth Rate" ,
                         "Growth Yield", "O2/CH4 Ratio", "NH4/CH4 Ratio", "N2/CH4 Ratio",
                         "NO3/CH4 Ratio", "ATP/CH4 Ratio"])

# %% [code]
def df_record(solution, df, column):
    gr = solution.fluxes.Biomass_Mextorquens_AM1_core
    yx = gr/(abs((solution.fluxes.EX_ch4_e/1000)*16.04))
    data = [solution.fluxes.EX_ch4_e, solution.fluxes.EX_o2_e, solution.fluxes.EX_co2_e, solution.fluxes.EX_nh4_e,
            solution.fluxes.EX_n2_e, solution.fluxes.EX_no3_e, solution.fluxes.UQCYOR_2p, gr, yx,
            solution.fluxes.EX_o2_e/solution.fluxes.EX_ch4_e, solution.fluxes.EX_nh4_e/solution.fluxes.EX_ch4_e,
            solution.fluxes.EX_n2_e/solution.fluxes.EX_ch4_e, solution.fluxes.EX_no3_e/solution.fluxes.EX_ch4_e,
            solution.fluxes.ATPS4rpp/abs(solution.fluxes.EX_ch4_e)]
    df[column] = data
    return df

# %% [markdown]
### Direct coupling:

# %% [markdown]
- Integrate redox arm and direct coupling with different ratios at the same time

# %% [code]
for r in np.arange(0,6.5,0.5):
    with iMsOB3b as mcaps:
        try:
            mcaps.reactions.EX_no3_e.bounds = -1000, 0
            mcaps.reactions.PMMOipp.bounds = 0, 1000
            mcaps.reactions.PMMODCipp.bounds = 0, 1000
            c3 = mcaps.problem.Constraint(
                    mcaps.reactions.PMMOipp.flux_expression - 
                    r* mcaps.reactions.PMMODCipp.flux_expression, lb=0, ub=0, name='c3')
            mcaps.add_cons_vars(c3)
            solution = cobra.flux_analysis.pfba(mcaps)
            print(solution.fluxes.MEOHDH,solution.fluxes.PMMODCipp, solution.fluxes.PMMOipp)
        except:
            pass

    df = df_record(solution, df, 'NO3, pMMODC, RedEff {}'.format(r))

# %% [code]
df

# %% [markdown]
### Uphill electron transfer:

# %% [markdown]
- Iteratively limit the flux of reverse electron in uphill electron transfer mode

# %% [code]
with iMsOB3b as mcaps:
    mcaps.reactions.UQCYOR_2p.bounds = -1000, 1000
    mcaps.reactions.EX_no3_e.bounds = -1000, 0
    solution = cobra.flux_analysis.pfba(mcaps)

df = df_record(solution, df, 'NO3, pMMO, Uphill Unconstrained')

# %% [code]
for r in np.arange(-5,0,0.2):
    with iMsOB3b as mcaps:
        mcaps.reactions.UQCYOR_2p.bounds = r, 1000
        mcaps.reactions.EX_no3_e.bounds = -1000, 0
        solution = cobra.flux_analysis.pfba(mcaps)

    df = df_record(solution, df, 'NO3, pMMO, Uphill ET, {}'.format(r))

# %% [markdown]
### Redox-arm:

# %% [markdown]
- Value ratio of protons required for synthesis of 1 ATP molecule

# %% [code]
iMsOB3b.reactions.ATPS4rpp.metabolites

# %% [code]
for r in np.arange(0,2,0.2):
    with iMsOB3b as mcaps:
        try:
            mcaps.reactions.EX_no3_e.bounds = -1000, 0
            mcaps.reactions.ATPS4rpp.add_metabolites(
                {mcaps.metabolites.adp_c: -1.0, 
                 mcaps.metabolites.atp_c: 1.0,
                 mcaps.metabolites.h2o_c: 1.0,
                 mcaps.metabolites.h_c: (3.0-r),
                 mcaps.metabolites.h_p: -(4.0-r), 
                 mcaps.metabolites.pi_c: -1.0}, combine=False)
            solution = cobra.flux_analysis.pfba(mcaps)
    #         print(mcaps.reactions.ATPS4rpp)
    #         print(solution.fluxes.ATPS4rpp)
        except:
            pass

    df = df_record(solution, df, 'NO3, pMMO, Redox-Arm, H/ATP {}'.format(3-r))

# %% [code]
df

# %% [markdown]
Save the simulation results to excel:

# %% [code]
df.to_excel(memote_directory + 'gem_confirmation/parameter_comparison/modes_of_methane_oxidation/' +
                    'gam_ngam_fixed_at_default.xls')

# %% [code]
df.to_csv(memote_directory + 'gem_confirmation/parameter_comparison/modes_of_methane_oxidation/' +
         'gam_ngam_fixed_at_default.csv')

# %% [markdown]
## Check GEM's in silico growth rates under different environmental conditions:
sMMO, pMMO and different nitrogen sources belong to different conditions:

# %% [markdown]
Just noticed that GEM does not have meoh_c <-> meoh_p transport reaction for SMMOi to function:

# %% [code]
iMsOB3b.add_reaction(model_Bath.reactions.MEOHtrpp)

# %% [code]
import pandas as pd
df2 = pd.DataFrame(index=["Methane UTR","Oxygen UTR", "CO2 UTR", "NH4 UTR", "N2 UTR",
                         "NO3 UTR", "Uphill Electron Transfer Flux", "Growth Rate" ,
                          "Growth Yield", "O2/CH4 Ratio", "NH4/CH4 Ratio", "N2/CH4 Ratio",
                         "NO3/CH4 Ratio", "ATP/CH4 Ratio"])

# %% [code]
def df_record(solution, df2, column):
    gr = solution.fluxes.Biomass_Mextorquens_AM1_core
    yx = gr/(abs((solution.fluxes.EX_ch4_e/1000)*16.04))
    data = [solution.fluxes.EX_ch4_e, solution.fluxes.EX_o2_e, solution.fluxes.EX_co2_e, solution.fluxes.EX_nh4_e,
            solution.fluxes.EX_n2_e, solution.fluxes.EX_no3_e, solution.fluxes.UQCYOR_2p, gr, yx,
            solution.fluxes.EX_o2_e/solution.fluxes.EX_ch4_e, solution.fluxes.EX_nh4_e/solution.fluxes.EX_ch4_e,
            solution.fluxes.EX_n2_e/solution.fluxes.EX_ch4_e, solution.fluxes.EX_no3_e/solution.fluxes.EX_ch4_e,
            solution.fluxes.ATPS4rpp/abs(solution.fluxes.EX_ch4_e)]
    df2[column] = data
    return df2

# %% [markdown]
NO3, pMMO:

# %% [code]
with iMsOB3b as model:
    try:
        reaction_id = "Biomass_Mextorquens_AM1_core"
        model.objective = reaction_id
        #PARAMETERS:
        #NITROGEN:
        model.reactions.get_by_id('EX_no3_e').bounds = (-1000, 0)
        model.reactions.EX_nh4_e.bounds = (0, 0)
        #METHANE OXIDATION:
        model.reactions.SMMOi.bounds = (0, 0)
        model.reactions.PMMOipp.bounds = (0, 1000)
        model.reactions.PMMODCipp.bounds = (0, 0)
        model.reactions.UQCYOR_2p.bounds = (0, 1000)
        #SIMULATION:
        solution = model.optimize()
    except:
        pass
    df2 = df_record(solution, df2, 'NO3, pMMO'.format(r))

# %% [markdown]
NO3, sMMO:

# %% [code]
with iMsOB3b as model:
    try:
        reaction_id = "Biomass_Mextorquens_AM1_core"
        model.objective = reaction_id
        #PARAMETERS:
        #NITROGEN:
        model.reactions.get_by_id('EX_no3_e').bounds = (-1000, 0)
        model.reactions.EX_nh4_e.bounds = (0, 0)
        #METHANE OXIDATION:
        model.reactions.SMMOi.bounds = (0, 1000)
        model.reactions.PMMOipp.bounds = (0, 0)
        model.reactions.PMMODCipp.bounds = (0, 0)
        model.reactions.UQCYOR_2p.bounds = (0, 1000)
        #SIMULATION:
        solution = model.optimize()
    except:
        pass
    df2 = df_record(solution, df2, 'NO3, sMMO'.format(r))

# %% [markdown]
NH4, pMMO:

# %% [code]
with iMsOB3b as model:
    try:
        reaction_id = "Biomass_Mextorquens_AM1_core"
        model.objective = reaction_id
        #PARAMETERS:
        #NITROGEN:
        model.reactions.get_by_id('EX_no3_e').bounds = (0, 0)
        model.reactions.EX_nh4_e.bounds = (-1000, 0)
        #METHANE OXIDATION:
        model.reactions.SMMOi.bounds = (0, 0)
        model.reactions.PMMOipp.bounds = (0, 1000)
        model.reactions.PMMODCipp.bounds = (0, 0)
        model.reactions.UQCYOR_2p.bounds = (0, 1000)
        #SIMULATION:
        solution = model.optimize()
    except:
        pass
    df2 = df_record(solution, df2, 'NH3, pMMO'.format(r))

# %% [markdown]
NH4, sMMO:

# %% [code]
with iMsOB3b as model:
    try:
        reaction_id = "Biomass_Mextorquens_AM1_core"
        model.objective = reaction_id
        #PARAMETERS:
        #NITROGEN:
        model.reactions.get_by_id('EX_no3_e').bounds = (0, 0)
        model.reactions.EX_nh4_e.bounds = (-1000, 0)
        #METHANE OXIDATION:
        model.reactions.SMMOi.bounds = (0, 1000)
        model.reactions.PMMOipp.bounds = (0, 0)
        model.reactions.PMMODCipp.bounds = (0, 0)
        model.reactions.UQCYOR_2p.bounds = (0, 1000)
        #SIMULATION:
        solution = model.optimize()
    except:
        pass
    df2 = df_record(solution, df2, 'NH3, sMMO'.format(r))

# %% [markdown]
N2, pMMO:

# %% [code]
with iMsOB3b as model:
    try:
        reaction_id = "Biomass_Mextorquens_AM1_core"
        model.objective = reaction_id
        #PARAMETERS:
        #NITROGEN:
        model.reactions.get_by_id('EX_no3_e').bounds = (0, 0)
        model.reactions.EX_nh4_e.bounds = (0, 0)
        model.reactions.EX_n2_e.bounds = (-1000, 0)
        #METHANE OXIDATION:
        model.reactions.SMMOi.bounds = (0, 0)
        model.reactions.PMMOipp.bounds = (0, 1000)
        model.reactions.PMMODCipp.bounds = (0, 0)
        model.reactions.UQCYOR_2p.bounds = (0, 1000)
        #SIMULATION:
        solution = model.optimize()
    except:
        pass
    df2 = df_record(solution, df2, 'N2, pMMO'.format(r))

# %% [markdown]
N2, sMMO:

# %% [code]
with iMsOB3b as model:
    try:
        reaction_id = "Biomass_Mextorquens_AM1_core"
        model.objective = reaction_id
        #PARAMETERS:
        #NITROGEN:
        model.reactions.get_by_id('EX_no3_e').bounds = (0, 0)
        model.reactions.EX_nh4_e.bounds = (0, 0)
        model.reactions.EX_n2_e.bounds = (-1000, 0)
        #METHANE OXIDATION:
        model.reactions.SMMOi.bounds = (0, 1000)
        model.reactions.PMMOipp.bounds = (0, 0)
        model.reactions.PMMODCipp.bounds = (0, 0)
        model.reactions.UQCYOR_2p.bounds = (0, 1000)
        #SIMULATION:
        solution = model.optimize()
    except:
        pass
    df2 = df_record(solution, df2, 'N2, sMMO'.format(r))

# %% [code]
df2 #NO3sMMO condition cannot go using pFBA

# %% [code]
df2.to_excel(memote_directory + 'gem_confirmation/parameter_comparison/modes_of_methane_oxidation/' +
                    'gam_ngam_fixed_at_default_redox_arm_different_nitrogen_sources.xls')

# %% [code]
df2.to_csv(memote_directory + 'gem_confirmation/parameter_comparison/modes_of_methane_oxidation/' +
                    'gam_ngam_fixed_at_default_redox_arm_different_nitrogen_sources.csv')

# %% [code]
cobra.io.save_json_model(iMsOB3b, memote_directory + draft_gems_dir_8 + "bigg_OB3b_29_01_2020.json")

# %% [code]
