# Supplementary material for: Genome-Scale Metabolic Model Reconstruction and in Silico Investigations of Methane Metabolism in Methylosinus trichosporium OB3b
Source: Microorganisms. 2020 Mar 20;8(3):437. doi: 10.3390/microorganisms8030437 (PMC7144005; doi:10.3390/microorganisms8030437)
Supplement: Supplementary file 1 [file microorganisms-08-00437-s001.zip › supplementary_materials/supplementary_scripts/7. Small fixes.ipynb]

# %% [markdown]
# Load dependencies:

# %% [code]
import cobra
import libsbml
import lxml

models_directory = '/media/sf_Shared/Systems_biology/Metabolic_models/'
OB3b_directory = '/media/sf_Shared/GEM_OB3b/'
memote_directory = '/home/ensakz/Desktop/memote_m_trichosporium/'
fastas_directory = '/media/sf_Shared/Systems_biology/Fastas_and_annotations/'
inparanoid_directory = '/media/sf_Shared/Systems_biology/InParanoid_runs/'
draft_gems_dir_8 = 'draft_gems/8.OB3b_draft_gem_during_pathway_manual_curation/'
gem_confirmation = 'gem_confirmation/'

# %% [code]
iMsOB3b = cobra.io.load_json_model(memote_directory + draft_gems_dir_8 + "bigg_OB3b_19_01_2020.json")

# %% [code]
model_universal = cobra.io.load_json_model(models_directory + 'universal_model.json')

# %% [markdown]
# Exploring model's statistics

# %% [code]
with iMsOB3b as model:
    print(len(model.reactions))
    print(len(model.metabolites))
    print(len(model.genes))

# %% [markdown]
Some genes, reactions or metabolites are not associated with the model. Remove them:

# %% [code]
iMsOB3b.genes

# %% [code]
iMsOB3b.genes.get_by_id('CQW49_12495')

# %% [markdown]
## remove genes:

# %% [code]
empty_genes_to_remove = []
for gene in iMsOB3b.genes:
    if len(gene.reactions) == 0:
        empty_genes_to_remove.append(gene.id)

# %% [code]
empty_genes_to_remove

# %% [code]
cobra.manipulation.remove_genes(iMsOB3b, empty_genes_to_remove)

# %% [markdown]
## remove metabolites:

# %% [code]
empty_metabolites_to_remove = []
for metabolite in iMsOB3b.metabolites:
    if len(metabolite.reactions) == 0:
        empty_metabolites_to_remove.append(metabolite.id)

# %% [code]
empty_metabolites_to_remove

# %% [code]
for metabolite in empty_metabolites_to_remove:
    iMsOB3b.metabolites.get_by_id(metabolite).remove_from_model()

# %% [code]
empty_metabolites_to_remove

# %% [markdown]
## remove reactions:

# %% [code]
 cobra.manipulation.delete.prune_unused_reactions(iMsOB3b)

# %% [code]
iMsOB3b.reactions.EX_DM_trnaval.remove_from_model()

# %% [markdown]
## Check statistics again:

# %% [code]
with iMsOB3b as model:
    print(len(model.reactions))
    print(len(model.metabolites))
    print(len(model.genes))

# %% [markdown]
Save GEM:

# %% [code]
cobra.io.save_json_model(iMsOB3b, memote_directory + draft_gems_dir_8 + "bigg_OB3b_05_02_2020.json")

# %% [markdown]
## Check compartments:

# %% [code]
iMsOB3b.compartments

# %% [code]
for metabolite in iMsOB3b.metabolites:
    if metabolite.compartment == 'c':
        print(metabolite.id)

# %% [code]
for metabolite in iMsOB3b.metabolites:
    if metabolite.compartment == 'p':
        print(metabolite.id)

# %% [code]
for metabolite in iMsOB3b.metabolites:
    if metabolite.compartment == 'e':
        print(metabolite.id)

# %% [code]
for metabolite in iMsOB3b.metabolites:
    if metabolite.compartment == 'b':
        print(metabolite.id)

# %% [code]
iMsOB3b.metabolites.lald_L_b

# %% [code]
iMsOB3b.reactions.EX_lald_L_e_

# %% [code]
for reaction in iMsOB3b.reactions:
    if 'lactal' in reaction.name:
        print(reaction.name, reaction)

# %% [code]
iMsOB3b.reactions.EX_lald_L_e_.reaction = 'lald_L_e  <=>'

# %% [code]
iMsOB3b.metabolites.lald_L_b.remove_from_model()

# %% [code]
for metabolite in iMsOB3b.metabolites:
    if metabolite.compartment == '':
        print(metabolite.id)

# %% [code]
iMsOB3b.metabolites.n2o_c.compartment = "c"

# %% [code]
iMsOB3b.compartments

# %% [markdown]
Save GEM:

# %% [code]
cobra.io.save_json_model(iMsOB3b, memote_directory + draft_gems_dir_8 + "bigg_OB3b_05_02_2020.json")
