# Supplementary material for: Genome-Scale Metabolic Model Reconstruction and in Silico Investigations of Methane Metabolism in Methylosinus trichosporium OB3b
Source: Microorganisms. 2020 Mar 20;8(3):437. doi: 10.3390/microorganisms8030437 (PMC7144005; doi:10.3390/microorganisms8030437)
Supplement: Supplementary file 1 [file microorganisms-08-00437-s001.zip › supplementary_materials/supplementary_scripts/8. Apply omics information to the model.ipynb]

# %% [markdown]
# Load dependencies:

# %% [code]
import cobra
import libsbml
import lxml

models_directory = '/media/sf_Shared/Systems_biology/Metabolic_models/'
OB3b_directory = '/media/sf_Shared/GEM_OB3b/'
memote_directory = '/home/ensakz/Desktop/memote_m_trichosporium/'
fastas_directory = '/media/sf_Shared/Systems_biology/Fastas_and_annotations/'
inparanoid_directory = '/media/sf_Shared/Systems_biology/InParanoid_runs/'
draft_gems_dir_8 = 'draft_gems/8.OB3b_draft_gem_during_pathway_manual_curation/'
gem_confirmation = 'gem_confirmation/'

# %% [code]
iMsOB3b = cobra.io.load_json_model(memote_directory + draft_gems_dir_8 + "bigg_OB3b_12_02_2020.json")

# %% [code]
model_20Z = cobra.io.read_sbml_model(models_directory + "i20ZR.xml")

# %% [code]
model_universal = cobra.io.load_json_model(models_directory + 'universal_model.json')

# %% [markdown]
# Make acetyl-CoA come from 2 separate sources:
MALCOAL and pyruvate dehydrogenase

# %% [markdown]
Check how similar strategy is implemented in 20Z model:

# %% [code]
print(model_20Z.metabolites.pyr_c.formula)
print(model_20Z.metabolites.pyra_c.formula)
print(model_20Z.metabolites.pyrb_c.formula)

# %% [markdown]
Implement similar strategy to OB3b model:

# %% [code]
iMsOB3b.metabolites.accoa_c.summary()

# %% [code]
iMsOB3b.summary()

# %% [code]
iMsOB3b.reactions.MALCOAL.reaction = 'malScoa_c <=> accoaa_c + glx_c'

# %% [code]
iMsOB3b.reactions.PDH.reaction = 'coa_c + nad_c + pyr_c --> accoab_c + co2_c + nadh_c'

# %% [code]
iMsOB3b.metabolites.coa_c.summary()

# %% [code]
iMsOB3b.metabolites.accoa_c.summary()

# %% [code]
iMsOB3b.reactions.ACACT1r.flux

# %% [code]
## Exchange reaction for 4hbD - EX_4hbD

from cobra import Model, Reaction, Metabolite
# Best practise: SBML compliant IDs

reaction = Reaction('ACSPW')
reaction.name = 'Acetyl-CoA synthesis from 2 pathways'
reaction.lower_bound = 0.  # This is the default
reaction.upper_bound = 1000.  # This is the default

# %% [code]
iMsOB3b.add_reaction(reaction)
iMsOB3b.reactions.ACSPW.reaction = '2 accoaa_c + accoab_c --> 3 accoa_c'

# %% [code]
iMsOB3b.reactions.ACSPW.flux

# %% [code]
iMsOB3b.metabolites.pyr_c.summary()

# %% [code]
with iMsOB3b as model:
    #model.reactions.PTAr.bounds = (0, 0)
    #print(model.reactions.ACSPW)
    #model.reactions.ACS.bounds = (0, 0)
    #model.reactions.ACSPW.bounds = (0, 0)
    #solution = 
    model.reactions.FALDA.bounds = (0, 0)
    solution = cobra.flux_analysis.pfba(model).fluxes
    solution.to_csv(memote_directory + 'gem_confirmation/additional_constraints/' +
                    'acetyl_coA_flux_33_from_pyruvate.csv')
    model.metabolites.accoa_c.summary()
    print(solution['ACACT1r'])

# %% [markdown]
Save iMsOB3b model:

# %% [code]
cobra.io.save_json_model(iMsOB3b, memote_directory + draft_gems_dir_8 + "bigg_OB3b_12_02_2020.json")

# %% [markdown]
# Partially reversible TCA:
Specific growth rate increased significantly

# %% [code]
model_universal.reactions.OOR3r.bounds = (-1000, 1000)
model_universal.reactions.OOR3r

# %% [code]
with iMsOB3b as model:
    model.reactions.FALDA.bounds = (0, 0)
    model.reactions.SUCOAS.bounds = (-1000, 1000)
    model.add_reaction(model_universal.reactions.OOR3r)
    solution = cobra.flux_analysis.pfba(model).fluxes
    solution.to_csv(memote_directory + 'gem_confirmation/additional_constraints/' +
                    'partially_reverse_tca.csv')
    print(solution['Biomass_Mextorquens_AM1_core'])

# %% [markdown]
Save iMsOB3b, partially reversible TCA:

# %% [code]
model.add_reaction(model_universal.reactions.OOR3r)

# %% [code]
cobra.io.save_json_model(iMsOB3b, memote_directory + draft_gems_dir_8 + "bigg_OB3b_12_02_2020_TCA_rev.json")

# %% [markdown]
# Check CO2 supplementation:

# %% [markdown]
## With 1/3 of acetyl-CoA coming from pyruvate:

# %% [code]
iMsOB3b = cobra.io.load_json_model(memote_directory + draft_gems_dir_8 + "bigg_OB3b_12_02_2020.json")

# %% [code]
## Exchange reaction for 4hbD - EX_4hbD

from cobra import Model, Reaction, Metabolite
# Best practise: SBML compliant IDs

reaction = Reaction('DM_co2_c')
reaction.name = 'Demand carbon dioxide'
reaction.lower_bound = 0.  # This is the default
reaction.upper_bound = 1000.  # This is the default

# %% [code]
for r in np.arange(0, 10, 0.1):
    with iMsOB3b as model:
        model.reactions.FALDA.bounds = (0, 0)
        model.add_reaction(reaction)
        model.reactions.get_by_id('DM_co2_c').reaction = '--> co2_c'
        model.reactions.DM_co2_c.bounds = (r, 1000)
        cobra.flux_analysis.pfba(model).fluxes
        #model.summary()
        print(model.reactions.Biomass_Mextorquens_AM1_core.flux)
        model.metabolites.co2_c.summary()

# %% [markdown]
## With reverse TCA:

# %% [markdown]
### With OOR3r added:

# %% [code]
iMsOB3b = cobra.io.load_json_model(memote_directory + draft_gems_dir_8 + "bigg_OB3b_12_02_2020_TCA_rev.json")

# %% [code]
## Exchange reaction for 4hbD - EX_4hbD

from cobra import Model, Reaction, Metabolite
# Best practise: SBML compliant IDs

reaction = Reaction('DM_co2_c')
reaction.name = 'Demand carbon dioxide'
reaction.lower_bound = 0.  # This is the default
reaction.upper_bound = 1000.  # This is the default

# %% [code]
for r in np.arange(0, 10, 0.1):
    with iMsOB3b as model:
        model.reactions.FALDA.bounds = (0, 0)
        model.add_reaction(reaction)
        model.reactions.get_by_id('DM_co2_c').reaction = '--> co2_c'
        model.reactions.DM_co2_c.bounds = (r, 1000)
        cobra.flux_analysis.pfba(model).fluxes
        #model.summary()
        print(model.reactions.Biomass_Mextorquens_AM1_core.flux)
        model.metabolites.co2_c.summary()

# %% [markdown]
### AKGDH as a reversible reaction:

# %% [code]
## Exchange reaction for 4hbD - EX_4hbD

from cobra import Model, Reaction, Metabolite
# Best practise: SBML compliant IDs

reaction = Reaction('DM_co2_c')
reaction.name = 'Demand carbon dioxide'
reaction.lower_bound = 0.  # This is the default
reaction.upper_bound = 1000.  # This is the default

# %% [code]
for r in np.arange(0, 10, 0.1):
    with iMsOB3b as model:
        model.reactions.AKGDH.bounds = (-1000, 1000)
        model.reactions.OOR3r.bounds = (0, 0)
        model.add_reaction(reaction)
        model.reactions.get_by_id('DM_co2_c').reaction = '--> co2_c'
        model.reactions.DM_co2_c.bounds = (r, 1000)
        solution = cobra.flux_analysis.pfba(model).fluxes
        #model.summary()
        print(solution['Biomass_Mextorquens_AM1_core'])
        #model.metabolites.co2_c.summary()

# %% [markdown]
### AKGDH blocked and OOR3r added:

# %% [code]
## Exchange reaction for 4hbD - EX_4hbD

from cobra import Model, Reaction, Metabolite
# Best practise: SBML compliant IDs

reaction = Reaction('DM_co2_c')
reaction.name = 'Demand carbon dioxide'
reaction.lower_bound = 0.  # This is the default
reaction.upper_bound = 1000.  # This is the default

# %% [code]
for r in np.arange(0, 10, 0.1):
    with iMsOB3b as model:
        model.reactions.FALDA.bounds = (0, 0)
        model.reactions.AKGDH.bounds = (0, 0)
        model.add_reaction(reaction)
        model.reactions.get_by_id('DM_co2_c').reaction = '--> co2_c'
        model.reactions.DM_co2_c.bounds = (r, 1000)
        cobra.flux_analysis.pfba(model).fluxes
        #model.summary()
        print(model.reactions.Biomass_Mextorquens_AM1_core.flux)
        model.metabolites.co2_c.summary()

# %% [markdown]
### Increase flux through EMC pathway and see what happens:

CCRC

# %% [code]
for r in np.arange(0.723, 10, 0.1):
    with iMsOB3b as model:
        model.reactions.FALDA.bounds = (0, 0)
        model.reactions.CCRC.bounds = (r, 1000)
        cobra.flux_analysis.pfba(model).fluxes
        #model.summary()
        print(r, model.reactions.Biomass_Mextorquens_AM1_core.flux)
        #model.metabolites.co2_c.summary()

# %% [markdown]
PPC:

# %% [code]
for r in np.arange(0.998, 10, 0.1):
    with iMsOB3b as model:
        model.reactions.FALDA.bounds = (0, 0)
        model.reactions.PPC.bounds = (r, 1000)
        cobra.flux_analysis.pfba(model).fluxes
        #model.summary()
        print(r, model.reactions.Biomass_Mextorquens_AM1_core.flux)
        #model.metabolites.co2_c.summary()

# %% [markdown]
AKGDH:

# %% [code]
for r in np.arange(0, 100, 1):
    with iMsOB3b as model:
        model.reactions.FALDA.bounds = (0, 0)
        model.reactions.AKGDH.bounds = (-r, 0)
        cobra.flux_analysis.pfba(model).fluxes
        #model.summary()
        print('-', r, model.reactions.Biomass_Mextorquens_AM1_core.flux)
        #model.metabolites.co2_c.summary()

# %% [markdown]
#### Reduced costs:

# %% [code]
iMsOB3b.reactions.FALDA.bounds = (0, 0)
solution = cobra.flux_analysis.pfba(iMsOB3b)
print(iMsOB3b.reactions.Biomass_Mextorquens_AM1_core.flux)

# %% [code]
iMsOB3b.reactions.FALDA.bounds = (0, 0)
solution = model.optimize(iMsOB3b)
print(iMsOB3b.reactions.Biomass_Mextorquens_AM1_core.flux)

# %% [code]
iMsOB3b.summary()

# %% [code]
solution.reduced_costs.to_csv(memote_directory + 'gem_confirmation/reduced_costs/' +
                    'reduced_costs_redox_arm_falda_knockout.csv')

# %% [code]
iMsOB3b.reactions.ATPS4rpp

# %% [markdown]
# CO2 supplementation with flux via FALDA allowed:

# %% [markdown]
## With 1/3 of acetyl-CoA coming from pyruvate:

# %% [code]
iMsOB3b = cobra.io.load_json_model(memote_directory + draft_gems_dir_8 + "bigg_OB3b_12_02_2020.json")

# %% [code]
## Exchange reaction for 4hbD - EX_4hbD

from cobra import Model, Reaction, Metabolite
# Best practise: SBML compliant IDs

reaction = Reaction('DM_co2_c')
reaction.name = 'Demand carbon dioxide'
reaction.lower_bound = 0.  # This is the default
reaction.upper_bound = 1000.  # This is the default

# %% [code]
for r in np.arange(0, 10, 0.1):
    with iMsOB3b as model:
        model.reactions.FALDA.bounds = (0, 1000)
        model.add_reaction(reaction)
        model.reactions.get_by_id('DM_co2_c').reaction = '--> co2_c'
        model.reactions.DM_co2_c.bounds = (r, 1000)
        cobra.flux_analysis.pfba(model).fluxes
        #model.summary()
        print(model.reactions.Biomass_Mextorquens_AM1_core.flux)
        #model.metabolites.co2_c.summary()

# %% [markdown]
## With reverse TCA:

# %% [markdown]
### With OOR3r added:

# %% [code]
iMsOB3b = cobra.io.load_json_model(memote_directory + draft_gems_dir_8 + "bigg_OB3b_12_02_2020_TCA_rev.json")

# %% [code]
## Exchange reaction for 4hbD - EX_4hbD

from cobra import Model, Reaction, Metabolite
# Best practise: SBML compliant IDs

reaction = Reaction('DM_co2_c')
reaction.name = 'Demand carbon dioxide'
reaction.lower_bound = 0.  # This is the default
reaction.upper_bound = 1000.  # This is the default

# %% [code]
for r in np.arange(0, 10, 0.1):
    with iMsOB3b as model:
        model.reactions.FALDA.bounds = (0, 1000)
        model.add_reaction(reaction)
        model.reactions.get_by_id('DM_co2_c').reaction = '--> co2_c'
        model.reactions.DM_co2_c.bounds = (r, 1000)
        cobra.flux_analysis.pfba(model).fluxes
        #model.summary()
        print(model.reactions.Biomass_Mextorquens_AM1_core.flux)
        #model.metabolites.co2_c.summary()

# %% [markdown]
### AKGDH as a reversible reaction:

# %% [code]
## Exchange reaction for 4hbD - EX_4hbD

from cobra import Model, Reaction, Metabolite
# Best practise: SBML compliant IDs

reaction = Reaction('DM_co2_c')
reaction.name = 'Demand carbon dioxide'
reaction.lower_bound = 0.  # This is the default
reaction.upper_bound = 1000.  # This is the default

# %% [code]
for r in np.arange(0, 10, 0.1):
    with iMsOB3b as model:
        model.reactions.FALDA.bounds = (0, 1000)
        model.reactions.AKGDH.bounds = (-1000, 1000)
        model.reactions.OOR3r.bounds = (0, 0)
        model.add_reaction(reaction)
        model.reactions.get_by_id('DM_co2_c').reaction = '--> co2_c'
        model.reactions.DM_co2_c.bounds = (r, 1000)
        solution = cobra.flux_analysis.pfba(model).fluxes
        #model.summary()
        print(solution['Biomass_Mextorquens_AM1_core'])
        #model.metabolites.co2_c.summary()

# %% [markdown]
### AKGDH blocked and OOR3r added:

# %% [code]
## Exchange reaction for 4hbD - EX_4hbD

from cobra import Model, Reaction, Metabolite
# Best practise: SBML compliant IDs

reaction = Reaction('DM_co2_c')
reaction.name = 'Demand carbon dioxide'
reaction.lower_bound = 0.  # This is the default
reaction.upper_bound = 1000.  # This is the default

# %% [code]
for r in np.arange(0, 10, 0.1):
    with iMsOB3b as model:
        model.reactions.FALDA.bounds = (0, 1000)
        model.reactions.AKGDH.bounds = (0, 0)
        model.add_reaction(reaction)
        model.reactions.get_by_id('DM_co2_c').reaction = '--> co2_c'
        model.reactions.DM_co2_c.bounds = (r, 1000)
        cobra.flux_analysis.pfba(model).fluxes
        #model.summary()
        print(model.reactions.Biomass_Mextorquens_AM1_core.flux)
        #model.metabolites.co2_c.summary()

# %% [markdown]
# Check the fate of succinyl-coA/Reverse TCA:

# %% [markdown]
## Check what happens with succinyl-coA under regular FBA analysis:

# %% [code]
for reaction in iMsOB3b.reactions:
    reaction.annotation = {}

# %% [code]
with iMsOB3b as model:
    model.reactions.FALDA.bounds = (0, 0)
    iMsOB3b.reactions.AKGDH.bounds = (-1000, 1000)
    cobra.flux_analysis.pfba(model).fluxes
    model.summary()
    model.metabolites.succoa_c.summary()

# %% [code]
iMsOB3b.metabolites.acac_c.name

# %% [markdown]
### With FALDA on:

# %% [code]
with iMsOB3b as model:
    model.reactions.FALDA.bounds = (0, 1000)
    iMsOB3b.reactions.AKGDH.bounds = (-1000, 1000)
    cobra.flux_analysis.pfba(model).fluxes
    model.summary()
    model.metabolites.succoa_c.summary()

# %% [markdown]
Check succinyl CoA 3 oxo acid CoA transferase enzyme:

# %% [code]
iMsOB3b.reactions.OCOAT1r

# %% [markdown]
## Reverse TCA, AKGDH and OOR3r included:

# %% [code]
with iMsOB3b as model:
    model.reactions.FALDA.bounds = (0, 0)
    model.reactions.AKGDH.bounds = (-1000, 1000)
    solution = cobra.flux_analysis.pfba(model).fluxes
    solution.to_csv(memote_directory + 'gem_confirmation/additional_constraints/' +
                    'reverse_TCA.csv')
    model.summary()
    model.metabolites.oaa_c.summary()

# %% [markdown]
### With FALDA on:

# %% [code]
with iMsOB3b as model:
    model.reactions.FALDA.bounds = (0, 1000)
    model.reactions.AKGDH.bounds = (-1000, 1000)
    solution = cobra.flux_analysis.pfba(model).fluxes
    solution.to_csv(memote_directory + 'gem_confirmation/additional_constraints/' +
                    'reverse_TCA_FALDA_on.csv')
    model.summary()
    model.metabolites.oaa_c.summary()

# %% [markdown]
## AKGDH blocked and OOR3r included:

# %% [code]
with iMsOB3b as model:
    model.reactions.FALDA.bounds = (0, 0)
    model.reactions.AKGDH.bounds = (0, 0)
    solution = cobra.flux_analysis.pfba(model).fluxes
    solution.to_csv(memote_directory + 'gem_confirmation/additional_constraints/' +
                    'reverse_TCA_AKGDH_blocked_OOR3r_included.csv')
    model.metabolites.oaa_c.summary()

# %% [markdown]
### With FALDA on:

# %% [code]
with iMsOB3b as model:
    model.reactions.FALDA.bounds = (0, 1000)
    model.reactions.AKGDH.bounds = (0, 0)
    solution = cobra.flux_analysis.pfba(model).fluxes
    solution.to_csv(memote_directory + 'gem_confirmation/additional_constraints/' +
                    'reverse_TCA_AKGDH_blocked_OOR3r_included_FALDA_on.csv')
    model.metabolites.oaa_c.summary()

# %% [markdown]
## AKGDH is reversible and OOR3r blocked:

# %% [code]
with iMsOB3b as model:
    model.reactions.FALDA.bounds = (0, 0)
    model.reactions.OOR3r.bounds = (0, 0)
    model.reactions.AKGDH.bounds = (-1000, 1000)
    solution = cobra.flux_analysis.pfba(model).fluxes
    solution.to_csv(memote_directory + 'gem_confirmation/additional_constraints/' +
                    'reverse_TCA_AKGDH_reversible_OOR3r_blocked.csv')
    model.metabolites.oaa_c.summary()

# %% [markdown]
### With FALDA on:

# %% [code]
with iMsOB3b as model:
    model.reactions.FALDA.bounds = (0, 1000)
    model.reactions.OOR3r.bounds = (0, 0)
    model.reactions.AKGDH.bounds = (0, 0)
    solution = cobra.flux_analysis.pfba(model).fluxes
    solution.to_csv(memote_directory + 'gem_confirmation/additional_constraints/' +
                    'reverse_TCA_AKGDH_reversible_OOR3r_blocked_FALDA_on.csv')
    model.metabolites.oaa_c.summary()

# %% [markdown]
## Check whether significant amount of CO2 released is incorporated via EMC pathway:

# %% [code]
with iMsOB3b as model:
    model.reactions.FALDA.bounds = (0, 0)
    model.reactions.HCO3E.bounds = (0, 1000)
    cobra.flux_analysis.pfba(model).fluxes
    model.summary()
    model.metabolites.co2_c.summary()

# %% [code]
iMsOB3b.reactions.PPCOAC
